# Supplementary material for: Genetic interaction networks mediate individual statin drug response in Saccharomyces cerevisiae
Source: NPJ Syst Biol Appl. 2019 Oct 3;5:35. doi: 10.1038/s41540-019-0112-5 (PMC6776536; doi:10.1038/s41540-019-0112-5)
Supplement: Supplementary file 1 — Supplementary Table 1 [file 41540_2019_112_MOESM1_ESM.xlsx]

## Sheet: Sheet1
YCG Number	Strain	Discription	Genotype	Origin
103	BY4741 (s288c)	mata wt lab strain	Mata his3Δ1 leu2Δ0 met15Δ0 ura3Δ0	open biosystems
104	BY4742 (s288c)	matα wt lab strain	Matα his3Δ1 leu2Δ0 met15Δ0 ura3Δ1	open biosystems
111	Y7092 (s288c)	SGA reporter	Matα can1Δ::STE2pr-Sp_his5 lyp1Δ his3Δ1 leu2Δ0 ura3Δ0 met15Δ0	Boone lab
309	Y7092 (s288c)	ARV1 query strain	Matα can1Δ::STE2pr-Sp_his5 lyp1Δ his3Δ1 leu2Δ0 ura3Δ0 met15Δ0 arv1∆::Natr	This study
310	Y7092 (s288c)	BTS1 query strain	Matα can1Δ::STE2pr-Sp_his5 lyp1Δ his3Δ1 leu2Δ0 ura3Δ0 met15Δ0 bts1∆::Natr	This study
311	Y7092 (s288c)	OPI3 query strain	Matα can1Δ::STE2pr-Sp_his5 lyp1Δ his3Δ1 leu2Δ0 ura3Δ0 met15Δ0 opi3∆::Natr	This study
396	Y7092 (s288c)	HMG1 query strain	Matα can1Δ::STE2pr-Sp_his5 lyp1Δ his3Δ1 leu2Δ0 ura3Δ0 met15Δ0 hmg1∆::Natr	This study
397	Y7092 (s288c)	HMG2 query strain	Matα can1Δ::STE2pr-Sp_his5 lyp1Δ his3Δ1 leu2Δ0 ura3Δ0 met15Δ0 hmg2∆::Natr	This study
511	S288c	SGRP strain	Matα hoΔ::HPH ura3::KanR	NCYC
512	UWOPS87-2421	SGRP strain	Matα hoΔ::HPH ura3::KanR	NCYC
513	378604X	SGRP strain	Matα hoΔ::HPH ura3::KanR	NCYC
514	273614N	SGRP strain	Matα hoΔ::HPH ura3::KanR	NCYC
515	YIIc17_E5	SGRP strain	Matα hoΔ::HPH ura3::KanR	NCYC
516	Y55	SGRP strain	Matα hoΔ::HPH ura3::KanR	NCYC
517	UWOPS83-787.3	SGRP strain	Matα hoΔ::HPH ura3::KanR	NCYC
518	SK1	SGRP strain	Matα hoΔ::HPH ura3::KanR	NCYC
519	BC187	SGRP strain	Matα hoΔ::HPH ura3::KanR	NCYC
520	YJM978	SGRP strain	Matα hoΔ::HPH ura3::KanR	NCYC
521	YJM981	SGRP strain	Matα hoΔ::HPH ura3::KanR	NCYC
522	YJM975	SGRP strain	Matα hoΔ::HPH ura3::KanR	NCYC
523	DBVPG 1373	SGRP strain	Matα hoΔ::HPH ura3::KanR	NCYC
524	DBVPG 1106	SGRP strain	Matα hoΔ::HPH ura3::KanR	NCYC
525	DBVPG 6765	SGRP strain	Matα hoΔ::HPH ura3::KanR	NCYC
526	L-1374	SGRP strain	Matα hoΔ::HPH ura3::KanR	NCYC
527	L-1528	SGRP strain	Matα hoΔ::HPH ura3::KanR	NCYC
528	DBVPG 6044	SGRP strain	Matα hoΔ::HPH ura3::KanR	NCYC
529	NCYC 110	SGRP strain	Matα hoΔ::HPH ura3::KanR	NCYC
530	UWOPS03-461.4	SGRP strain	Matα hoΔ::HPH ura3::KanR	NCYC
531	UWOPS05-217.3	SGRP strain	Matα hoΔ::HPH ura3::KanR	NCYC
532	UWOPS05-227.2	SGRP strain	Matα hoΔ::HPH ura3::KanR	NCYC
533	Y12	SGRP strain	Matα hoΔ::HPH ura3::KanR	NCYC
534	YPS606	SGRP strain	Matα hoΔ::HPH ura3::KanR	NCYC
535	YPS128	SGRP strain	Matα hoΔ::HPH ura3::KanR	NCYC
587	BY4742 (s288c)	SGRP strain	Matα his3Δ1 leu2Δ0 met15Δ0 ura3Δ0 [URA3_CEN]	This study
588	Y55	SGRP strain	Matα hoΔ::HPH ura3Δ0 [URA3_CEN]	This study
589	sk1	SGRP strain	Matα hoΔ::HPH ura3Δ0 [URA3_CEN]	This study
590	YPS606	SGRP strain	Matα hoΔ::HPH ura3Δ0 [URA3_CEN]	This study
595	s288c (BY4742)	HMG1 query strain	MATα ∆his3Δ1 leu2Δ0 lys2Δ0 ura3Δ0 hmg1Δ::NATr	This study
596	Y55	HMG1 query strain	MATα ∆his3Δ0 ura3Δ0 hoΔ::HPH hmg1Δ::NATr	This study
597	SK1	HMG1 query strain	MATα ∆his3Δ0 ura3Δ0 hoΔ::HPH hmg1Δ::NATr	This study
598	YPS606	HMG1 query strain	MATα ∆his3Δ0 ura3Δ0 hoΔ::HPH hmg1Δ::NATr	This study
599	s288c (BY4742)	HMG2 query strain	MATα ∆his3Δ1 leu2Δ0 lys2Δ0 ura3Δ0 hmg2Δ::NATr	This study
600	Y55	HMG2 query strain	MATα ∆his3Δ0 ura3Δ0 hoΔ::HPH hmg2Δ::NATr	This study
601	SK1	HMG2 query strain	MATα ∆his3Δ0 ura3Δ0 hoΔ::HPH hmg2Δ::NATr	This study
602	YPS606	HMG2 query strain	MATα ∆his3Δ0 ura3Δ0 hoΔ::HPH hmg2Δ::NATr	This study
603	s288c (BY4742)	ARV1 query strain	MATα ∆his3Δ1 leu2Δ0 lys2Δ0 ura3Δ0 arv1Δ::NATr	This study
604	Y55	ARV1 query strain	MATα ∆his3Δ0 ura3Δ0 hoΔ::HPH arv1Δ::NATr	This study
605	SK1	ARV1 query strain	MATα ∆his3Δ0 ura3Δ0 hoΔ::HPH arv1Δ::NATr	This study
606	YPS606	ARV1 query strain	MATα ∆his3Δ0 ura3Δ0 hoΔ::HPH arv1Δ::NATr	This study
607	s288c (BY4742)	BTS1 query strain	MATα ∆his3Δ1 leu2Δ0 lys2Δ0 ura3Δ0 bts1Δ::NATr	This study
608	Y55	BTS1 query strain	MATα ∆his3Δ0 ura3Δ0 hoΔ::HPH bts1Δ::NATr	This study
609	SK1	BTS1 query strain	MATα ∆his3Δ0 ura3Δ0 hoΔ::HPH bts1Δ::NATr	This study
610	YPS606	BTS1 query strain	MATα ∆his3Δ0 ura3Δ0 hoΔ::HPH bts1Δ::NATr	This study
612	s288c (BY4742)	OPI3 query strain	MATα ∆his3Δ1 leu2Δ0 lys2Δ0 ura3Δ0 opi3Δ::NATr	This study
613	Y55	OPI3 query strain	MATα ∆his3Δ0 ura3Δ0 hoΔ::HPH opi3Δ::NATr	This study
614	SK1	OPI3 query strain	MATα ∆his3Δ0 ura3Δ0 hoΔ::HPH opi3Δ::NATr	This study
615	YPS606	OPI3 query strain	MATα ∆his3Δ0 ura3Δ0 hoΔ::HPH opi3Δ::NATr	This study
