# Supplementary material for: Genetic interaction networks mediate individual statin drug response in Saccharomyces cerevisiae
Source: NPJ Syst Biol Appl. 2019 Oct 3;5:35. doi: 10.1038/s41540-019-0112-5 (PMC6776536; doi:10.1038/s41540-019-0112-5)
Supplement: Supplementary file 2 — Supplementary Table 2 [file 41540_2019_112_MOESM2_ESM.xlsx]

## Sheet: Sheet1
	Pairwise alignment of ssDMA to parental strain		% of ssDMA genome that shares 100% alignment with parental strain
DMA identity	ssDMA vs SGRP parental strain	ssDMA vs BY parental strain	ssDMA vs SGRP parental strain	ssDMA vs BY parental strain
Y55	0.996	0.992	0.983	0.882
YPS606	0.995	0.993	0.972	0.884
UWOPS87-2421	0.995	0.993	0.982	0.859
Boone control	NA	0.998	NA	0.997
BY4742 control	NA	0.998	NA	0.997
