# Supplementary material for: Genetic interaction networks mediate individual statin drug response in Saccharomyces cerevisiae
Source: NPJ Syst Biol Appl. 2019 Oct 3;5:35. doi: 10.1038/s41540-019-0112-5 (PMC6776536; doi:10.1038/s41540-019-0112-5)
Supplement: Supplementary file 3 — Supplementary Table 3 [file 41540_2019_112_MOESM3_ESM.xlsx]

## Sheet: Sheet1
ARV1 SGA Linkage
ORF	Gene	S288C	Y55	UWOPS87	YPS606
YLR236C	YLR236C	3.423	1.96269	6.02201	2.77922
YLR237W	THI7	6.96413	4.82244	3.20896	5.60902
YLR238W	FAR10	2.79642	5.02518	5.90458	4.15364
YLR239C	LIP2	2.69905	2.43626	n/a	5.59058
YLR241W	YLR241W	5.84412	5.21547	5.39235	5.43539
YLR242C	ARV1	3.07282	2.95839	n/a	n/a
YLR246W	ERF2	4.87118	5.57573	4.63021	3.75973
YLR247C	YLR247C	4.82701	n/a	3.53685	4.31577
YLR248W	RCK2	4.90639	5.84026	4.1431	2.44733
YLR250W	SSP120	0.97961	2.05654	3.11779	n/a
YLR251W	SYM1	2.96007	2.55433	5.21107	3.14288
HMG1 SGA Linkage
ORF	Gene	S288C	Y55	UWOPS87
YML066C	SMA2	4.45025	8.30421	3.05972
YML067C	ERV41	4.77967	n/a	3.49755
YML068W	ITT1	5.27173	2.91854	1.03506
YML070W	DAK1	5.15304	9.38527	5.3563
YML071C	COG8	5.66662	10.5254	5.72607
YML072C	TCB3	4.3131	n/a	6.97261
YML074C	FPR3	7.34508	10.1947	4.19204
YML075C	HMG1	7.4022	9.74435	6.62881
YML076C	WAR1	7.7971	9.55518	6.88282
YML081C-A	ATP18	2.60961	2.73464	n/a
YML090W	YML090W	0.91357	0.55665	1.55365
YML094W	GIM5	6.35039	4.88046	6.85891
YML095C	RAD10	1.56375	1.66841	4.11376
YML096W	YML096W	0.43644	-0.28204	2.37219
HMG2 SGA Linkage
ORF	Gene	S288C	Y55	UWOPS87	YPS606
YLR444C	YLR444C	2.78896	3.43907	3.41563	0.24043
YLR445W	YLR445W	2.89201	5.2131	n/a	3.70426
YLR446W	YLR446W	4.25107	9.8806	n/a	5.80317
YLR448W	RPL6B	7.52299	10.3782	6.26905	8.87527
YLR449W	FPR4	8.24089	10.3884	6.46182	6.52171
YLR450W	HMG2	8.28118	10.3042	6.83211	7.68328
YLR451W	LEU3	8.47926	10.694	6.82022	8.86569
YLR452C	SST2	8.07794	10.7684	6.33056	6.12611
YLR453C	RIF2	3.163	5.46955	5.52662	4.01334
YLR454W	FMP27	n/a	5.08975	6.66799	5.10558
YLR455W	YLR455W	1.28297	10.2635	5.34797	7.28405
YLR455W	YLR455W	1.79724	4.45059	3.24982	0.39302
YLR456W	YLR456W	2.95679	1.85255	n/a	6.9269
YLR460C	YLR460C	3.41748	2.51071	5.68601	3.06063
