# Supplementary material for: Genetic interaction networks mediate individual statin drug response in Saccharomyces cerevisiae
Source: NPJ Syst Biol Appl. 2019 Oct 3;5:35. doi: 10.1038/s41540-019-0112-5 (PMC6776536; doi:10.1038/s41540-019-0112-5)
Supplement: Supplementary file 4 — Supplementary Table 4 [file 41540_2019_112_MOESM4_ESM.xlsx]

## Sheet: Key
1. cutoff p<0.05 applied
2. cutoff Z>2 applied
Cutoff criteria: p < 0.05 and z > 2

## Sheet: Mevalonate genes
Gene	Systematic Name
AFC1	YJR117W
ARE1	YCR048W
ARE2	YNR019W
BET2	YPR176C
BET4	YJL031C
BTS1	YPL069C
CDC43	YGL155W
COQ1	YBR003W
COQ2	YNR041C
COQ3	YOL096C
COQ5	YML110C
COQ6	YGR255C
COQ7	YOR125C
COX10	YPL172C
ERG1	YGR175C
ERG10	YPL028W
ERG11	YHR007C
ERG12	YMR208W
ERG13	YML126C
ERG19	YNR043W
ERG2	YMR202W
ERG20	YJL167W
ERG24	YNL280C
ERG25	YGR060W
ERG3	YLR056W
ERG4	YGL012W
ERG5	YMR015C
ERG6	YML008C
ERG7	YHR072W
ERG8	YMR220W
ERG9	YHR190W
HMG1	YML075C
HMG2	YLR450W
IDI1	YPL117C
MOD5	YOR274W
RAM1	YDL090C
RAM2	YKL019W
RCE1	YMR274C
STE14	YDR410C

## Sheet: Boone key file
Gene	Systematic Name
VPS8	YAL002W
	YAL004W
SSA1	YAL005C
ERP2	YAL007C
FUN14	YAL008W
MDM10	YAL010C
SWC3	YAL011W
DEP1	YAL013W
SYN8	YAL014C
NTG1	YAL015C
PSK1	YAL017W
	YAL018C
FUN30	YAL019W
ATS1	YAL020C
FUN26	YAL022C
PMT2	YAL023C
LTE1	YAL024C
DRS2	YAL026C
	YAL027W
FRT2	YAL028W
MYO4	YAL029C
SNC1	YAL030W
FUN21	YAL031C
FUN19	YAL034C
RBG1	YAL036C
	YAL037W
CLN3	YAL040C
ERV46	YAL042W
	YAL043C-A
	YAL045C
	YAL046C
GEM1	YAL048C
	YAL049C
OAF1	YAL051W
	YAL053W
ACS1	YAL054C
PEX22	YAL055W
GPB2	YAL056W
	YAL058C-A
CNE1	YAL058W
ECM1	YAL059W
BDH1	YAL060W
	YAL061W
GDH3	YAL062W
	YAL064C-A
	YAL065C
	YAL066W
SEO1	YAL067C
	YAL068C
ERP1	YAR002C-A
NUP60	YAR002W
SWD1	YAR003W
BUD14	YAR014C
ADE1	YAR015W
KIN3	YAR018C
PAU7	YAR020C
	YAR023C
UIP3	YAR027W
	YAR028W
	YAR029W
	YAR030C
PRM9	YAR031W
YAT1	YAR035W
	YAR037W
	YAR040C
SWH1	YAR042W
	YAR043C
OSH1	YAR044W
	YAR047C
FLO1	YAR050W
ECM15	YBL001C
HTA2	YBL003C
PDR3	YBL005W
SLA1	YBL007C
HIR1	YBL008W
	YBL009W
	YBL010C
SCT1	YBL011W
FMT1	YBL013W
ACH1	YBL015W
FUS3	YBL016W
PEP1	YBL017C
APN2	YBL019W
HAP3	YBL021C
NCL1	YBL024W
RRN10	YBL025W
RPL19B	YBL027W
	YBL028C
	YBL029W
SHE1	YBL031W
HEK2	YBL032W
	YBL036C
APL3	YBL037W
URA7	YBL039C
FUI1	YBL042C
ECM13	YBL043W
	YBL046W
EDE1	YBL047C
	YBL048W
MOH1	YBL049W
PIN4	YBL051C
SAS3	YBL052C
	YBL053W
	YBL054W
	YBL055C
PTC3	YBL056W
PTH2	YBL057C
	YBL059W
	YBL060W
SKT5	YBL061C
	YBL062W
KIP1	YBL063W
PRX1	YBL064C
	YBL065W
SEF1	YBL066C
UBP13	YBL067C
PRS4	YBL068W
AST1	YBL069W
	YBL070C
	YBL071C
RPS8A	YBL072C
SSA3	YBL075C
ATG8	YBL078C
NUP170	YBL079W
	YBL081W
RHK1	YBL082C
	YBL083C
BOI1	YBL085W
	YBL086C
RPL23A	YBL087C
TEL1	YBL088C
AVT5	YBL089W
MAP2	YBL091C
SCS22	YBL091C-A
	YBL094C
	YBL095W
	YBL096C
BNA4	YBL098W
	YBL100C
ECM21	YBL101C
SFT2	YBL102W
RTG3	YBL103C
RTG3	YBL103C
	YBL104C
SRO77	YBL106C
	YBL107C
NTH2	YBR001C
RCR1	YBR005W
UGA2	YBR006W
DSF2	YBR007C
FLR1	YBR008C
HHF1	YBR009C
HHT1	YBR010W
	YBR012C
	YBR013C
	YBR014C
MNN2	YBR015C
	YBR016W
GAL7	YBR018C
GAL10	YBR019C
GAL1	YBR020W
	YBR020W
POA1	YBR022W
CHS3	YBR023C
SCO2	YBR024W
	YBR025C
ETR1	YBR026C
	YBR027C
	YBR028C
	YBR030W
RPL4A	YBR031W
	YBR032W
EDS1	YBR033W
HMT1	YBR034C
CSG2	YBR036C
FIG1	YBR040W
FAT1	YBR041W
	YBR042C
QDR3	YBR043C
TCM62	YBR044C
GIP1	YBR045C
ZTA1	YBR046C
FMP23	YBR047W
RPS11B	YBR048W
REG2	YBR050C
	YBR051W
	YBR052C
	YBR053C
YRO2	YBR054W
	YBR056W
MUM2	YBR057C
UBP14	YBR058C
AKL1	YBR059C
TRM7	YBR061C
TRM7	YBR061C
	YBR062C
	YBR063C
	YBR064W
ECM2	YBR065C
NRG2	YBR066C
TIP1	YBR067C
BAP2	YBR068C
TAT1	YBR069C
	YBR071W
HSP26	YBR072W
RDH54	YBR073W
	YBR074W
	YBR075W
	YBR075W
ECM8	YBR076W
SLM4	YBR077C
ECM33	YBR078W
UBC4	YBR082C
UBC4	YBR082C
TEC1	YBR083W
RPL19A	YBR084C-A
MIS1	YBR084W
AAC3	YBR085W
IST2	YBR086C
	YBR090C
	YBR090C-A
PHO3	YBR092C
PHO5	YBR093C
	YBR094W
RXT2	YBR095C
RXT2	YBR095C
MMS4	YBR098W
	YBR099C
	YBR100W
FES1	YBR101C
SIF2	YBR103W
YMC2	YBR104W
VID24	YBR105C
PHO88	YBR106W
IML3	YBR107C
	YBR108W
YSA1	YBR111C
	YBR113W
RAD16	YBR114W
LYS2	YBR115C
LYS2	YBR115C
	YBR116C
TEF2	YBR118W
MUD1	YBR119W
GRS1	YBR121C
MRPL36	YBR122C
PTC4	YBR125C
TPS1	YBR126C
ATG14	YBR128C
OPY1	YBR129C
SHE3	YBR130C
CCZ1	YBR131W
AGP2	YBR132C
	YBR134W
	YBR137W
HDR1	YBR138C
	YBR139W
	YBR141C
	YBR144C
ADH5	YBR145W
MRPS9	YBR146W
	YBR147W
YSW1	YBR148W
ARA1	YBR149W
TBS1	YBR150C
APD1	YBR151W
SLI15	YBR156C
ICS2	YBR157C
AMN1	YBR158W
	YBR159W
CSH1	YBR161W
TOS1	YBR162C
YSY6	YBR162W-A
ARL1	YBR164C
UBS1	YBR165W
UBS1	YBR165W
TYR1	YBR166C
PEX32	YBR168W
SSE2	YBR169C
NPL4	YBR170C
SEC66	YBR171W
SMY2	YBR172C
	YBR174C
SWD3	YBR175W
ECM31	YBR176W
EHT1	YBR177C
	YBR178W
DTR1	YBR180W
RPS6B	YBR181C
SMP1	YBR182C
YPC1	YBR183W
	YBR184W
MBA1	YBR185C
PCH2	YBR186W
	YBR187W
NTC20	YBR188C
RPS9B	YBR189W
SOY1	YBR194W
MSI1	YBR195C
	YBR197C
KTR4	YBR199W
BEM1	YBR200W
DER1	YBR201W
COS111	YBR203W
	YBR204C
KTR3	YBR205W
	YBR206W
FTH1	YBR207W
DUR1,2	YBR208C
	YBR209W
ERV15	YBR210W
NGR1	YBR212W
MET8	YBR213W
SDS24	YBR214W
HPC2	YBR215W
YBP1	YBR216C
ATG12	YBR217W
PYC2	YBR218C
	YBR219C
	YBR220C
PDB1	YBR221C
PCS60	YBR222C
TDP1	YBR223C
	YBR224W
	YBR225W
	YBR226C
MCX1	YBR227C
SLX1	YBR228W
ROT2	YBR229C
	YBR230C
SWC5	YBR231C
	YBR232C
PBP2	YBR233W
	YBR235W
	YBR238C
	YBR239C
THI2	YBR240C
	YBR241C
	YBR242W
GPX2	YBR244W
ISW1	YBR245C
	YBR246W
HIS7	YBR248C
ARO4	YBR249C
	YBR250W
	YBR255W
SHG1	YBR258C
	YBR259W
RGD1	YBR260C
	YBR261C
FMP51	YBR262C
SHM1	YBR263W
YPT10	YBR264C
	YBR266C
REI1	YBR267W
FMP21	YBR269C
BIT2	YBR270C
	YBR271W
HSM3	YBR272C
UBX7	YBR273C
CHK1	YBR274W
RIF1	YBR275C
PPS1	YBR276C
	YBR277C
DPB3	YBR278W
	YBR280C
	YBR281C
SSH1	YBR283C
	YBR284W
	YBR285W
APE3	YBR286W
ZSP1	YBR287W
APM3	YBR288C
SNF5	YBR289W
BSD2	YBR290W
CTP1	YBR291C
	YBR292C
VBA2	YBR293W
SUL1	YBR294W
PCA1	YBR295W
PHO89	YBR296C
MAL33	YBR297W
MAL31	YBR298C
MAL32	YBR299W
	YBR300C
DAN3	YBR301W
RER1	YCL001W
	YCL001W-A
	YCL002C
	YCL006C
ILV6	YCL009C
SGF29	YCL010C
GBP2	YCL011C
	YCL012W
	YCL013W
BUD3	YCL014W
DCC1	YCL016C
	YCL022C
	YCL023C
KCC4	YCL024W
AGP1	YCL025C
	YCL026C
FRM2	YCL026C-A
FUS1	YCL027W
RNQ1	YCL028W
BIK1	YCL029C
HIS4	YCL030C
STE50	YCL032W
	YCL033C
LSB5	YCL034W
GRX1	YCL035C
GFD2	YCL036W
SRO9	YCL037C
ATG22	YCL038C
GID7	YCL039W
GLK1	YCL040W
	YCL042W
	YCL044C
	YCL045C
	YCL046W
	YCL047C
SPS22	YCL048W
	YCL049C
APA1	YCL050C
LRE1	YCL051W
KAR4	YCL055W
	YCL056C
PRD1	YCL057W
	YCL060C
MRC1	YCL061C
	YCL062W
VAC17	YCL063W
CHA1	YCL064C
VBA3	YCL069W
	YCL074W
	YCL075W
	YCL076W
	YCR001W
CIT2	YCR005C
	YCR006C
	YCR007C
SAT4	YCR008W
RVS161	YCR009C
ADY2	YCR010C
ADP1	YCR011C
POL4	YCR014C
	YCR015C
	YCR016W
CWH43	YCR017C
MAK32	YCR019W
PET18	YCR020C
MAK31	YCR020C-A
HSP30	YCR021C
	YCR022C
	YCR023C
PMP1	YCR024C-A
	YCR025C
NPP1	YCR026C
RHB1	YCR027C
RIM1	YCR028C-A
SYP1	YCR030C
RPS14A	YCR031C
BPH1	YCR032W
SNT1	YCR033W
FEN1	YCR034W
RBK1	YCR036W
PHO87	YCR037C
	YCR043C
PER1	YCR044C
	YCR045C
ARE1	YCR048W
	YCR049C
	YCR050C
	YCR051W
THR4	YCR053W
YIH1	YCR059C
TAH1	YCR060W
	YCR061W
	YCR062W
BUD31	YCR063W
HCM1	YCR065W
SED4	YCR067C
ATG15	YCR068W
CPR4	YCR069W
IMG2	YCR071C
SSK22	YCR073C
SOL2	YCR073W-A
ERS1	YCR075C
	YCR076C
PAT1	YCR077C
	YCR079W
SRB8	YCR081W
AHC2	YCR082W
TRX3	YCR083W
	YCR085W
CSM1	YCR086W
	YCR087C-A
	YCR087W
ABP1	YCR088W
FIG2	YCR089W
	YCR090C
KIN82	YCR091W
MSH3	YCR092C
	YCR095C
GIT1	YCR098C
	YCR099C
	YCR100C
	YCR101C
	YCR102C
	YCR102W-A
ADH7	YCR105W
RDS1	YCR106W
AAD3	YCR107W
RMD1	YDL001W
NHP10	YDL002C
PTC1	YDL006W
	YDL010W
	YDL011C
	YDL012C
HEX3	YDL013W
ERP3	YDL018C
OSH2	YDL019C
RPN4	YDL020C
SRF4	YDL023C
DIA3	YDL024C
	YDL025C
	YDL026W
	YDL027C
SLM3	YDL033C
	YDL034W
GPR1	YDL035C
	YDL036C
BSC1	YDL037C
	YDL038C
PRM7	YDL039C
NAT1	YDL040C
	YDL041W
SIR2	YDL042C
NPC2	YDL046W
STP4	YDL048C
	YDL050C
LHP1	YDL051W
SLC1	YDL052C
PBP4	YDL053C
MCH1	YDL054C
MBP1	YDL056W
RAD59	YDL059C
RPS29B	YDL061C
	YDL062W
PEX19	YDL065C
IDP1	YDL066W
BDF2	YDL070W
	YDL071C
BRE1	YDL074C
BRE1	YDL074C
RXT3	YDL076C
VAM6	YDL077C
MDH3	YDL078C
MRK1	YDL079C
THI3	YDL080C
RPP1A	YDL081C
RPL13A	YDL082W
RPS16B	YDL083C
NDE2	YDL085W
	YDL086W
ASM4	YDL088C
	YDL089W
RAM1	YDL090C
UBX3	YDL091C
PMT5	YDL093W
	YDL094C
PMT1	YDL095W
	YDL096C
	YDL099W
ARR4	YDL100C
QRI7	YDL104C
PHO2	YDL106C
	YDL109C
	YDL110C
TRM3	YDL112W
ATG20	YDL113C
	YDL114W
CYK3	YDL117W
	YDL118W
	YDL119C
	YDL121C
UBP1	YDL122W
SNA4	YDL123W
	YDL124W
HNT1	YDL125C
PCL2	YDL127W
VCX1	YDL128W
	YDL129W
RPP1B	YDL130W
STF1	YDL130W-A
LYS21	YDL131W
RPL41B	YDL133C-A
	YDL133W
PPH21	YDL134C
	YDL134C-A
RDI1	YDL135C
RPL35B	YDL136W
ARF2	YDL137W
RGT2	YDL138W
CRD1	YDL142C
	YDL144C
	YDL146W
ATG9	YDL149W
MSH5	YDL154W
CLB3	YDL155W
	YDL156W
	YDL157C
STE7	YDL159W
DHH1	YDL160C
ENT1	YDL161W
	YDL162C
NRP1	YDL167C
SFA1	YDL168W
UGX2	YDL169C
UGA3	YDL170W
GLT1	YDL171C
	YDL172C
	YDL173W
DLD1	YDL174C
AIR2	YDL175C
	YDL176W
	YDL177C
DLD2	YDL178W
PCL9	YDL179W
	YDL180W
INH1	YDL181W
LYS20	YDL182W
	YDL183C
RPL41A	YDL184C
TFP1	YDL185W
	YDL186W
	YDL187C
PPH22	YDL188C
RBS1	YDL189W
UFD2	YDL190C
RPL35A	YDL191W
ARF1	YDL192W
SNF3	YDL194W
ASF2	YDL197C
	YDL199C
MGT1	YDL200C
TRM8	YDL201W
	YDL203C
RTN2	YDL204W
	YDL206W
UGA4	YDL210W
	YDL211C
NOP6	YDL213C
PRR2	YDL214C
GDH2	YDL215C
RRI1	YDL216C
	YDL218W
DTD1	YDL219W
FMP45	YDL222C
HBT1	YDL223C
WHI4	YDL224C
GCS1	YDL226C
HO	YDL227C
SSB1	YDL229W
PTP1	YDL230W
BRE4	YDL231C
OST4	YDL232W
	YDL233W
GYP7	YDL234C
PHO13	YDL236W
	YDL237W
GUD1	YDL238C
ADY3	YDL239C
LRG1	YDL240W
	YDL241W
	YDL242W
AAD4	YDL243C
NTH1	YDR001C
RCR2	YDR003W
RAD57	YDR004W
MAF1	YDR005C
SOK1	YDR006C
TRP1	YDR007W
	YDR008C
GAL3	YDR009W
	YDR010C
SNQ2	YDR011W
RAD61	YDR014W
	YDR015C
	YDR018C
GCV1	YDR019C
	YDR020C
CIS1	YDR022C
FYV1	YDR024W
RPS11A	YDR025W
	YDR026C
	YDR029W
RAD28	YDR030C
	YDR031W
PST2	YDR032C
MRH1	YDR033W
LYS14	YDR034C
ARO3	YDR035W
EHD3	YDR036C
	YDR042C
NRG1	YDR043C
BAP3	YDR046C
	YDR048C
	YDR049W
	YDR051C
PST1	YDR055W
	YDR056C
YOS9	YDR057W
TGL2	YDR058C
UBC5	YDR059C
	YDR061W
	YDR063W
	YDR066C
	YDR067C
DOS2	YDR068W
FMP16	YDR070C
PAA1	YDR071C
IPT1	YDR072C
SNF11	YDR073W
TPS2	YDR074W
PPH3	YDR075W
RAD55	YDR076W
SED1	YDR077W
VPS41	YDR080W
RRP8	YDR083W
TVP23	YDR084C
AFR1	YDR085C
	YDR089W
	YDR090C
UBC13	YDR092W
DNF2	YDR093W
	YDR094W
	YDR095C
GIS1	YDR096W
MSH6	YDR097C
GRX3	YDR098C
BMH2	YDR099W
TVP15	YDR100W
ARX1	YDR101C
	YDR102C
STE5	YDR103W
SPO71	YDR104C
TMS1	YDR105C
	YDR107C
GSG1	YDR108W
	YDR109C
FOB1	YDR110W
ALT2	YDR111C
	YDR112W
MRPL1	YDR116C
RBF64	YDR117C
	YDR119W
TRM1	YDR120C
DPB4	YDR121W
KIN1	YDR122W
INO2	YDR123C
	YDR124W
ECM18	YDR125C
SWF1	YDR126W
ARO1	YDR127W
	YDR128W
FIN1	YDR130C
	YDR131C
	YDR132C
	YDR133C
	YDR134C
YCF1	YDR135C
RUB1	YDR139C
PEX7	YDR142C
SAN1	YDR143C
MKC7	YDR144C
SWI5	YDR146C
EKI1	YDR147W
KGD2	YDR148C
	YDR149C
NUM1	YDR150W
CTH1	YDR151C
GIR2	YDR152W
ENT5	YDR153C
	YDR154C
CPR1	YDR155C
RPA14	YDR156W
	YDR157W
HOM2	YDR158W
SAC3	YDR159W
TCI1	YDR161W
NBP2	YDR162C
CWC15	YDR163W
TRM82	YDR165W
STB3	YDR169C
HSP42	YDR171W
ARG82	YDR173C
HMO1	YDR174W
SDH4	YDR178W
CSN9	YDR179C
	YDR179W-A
SAS4	YDR181C
PLP1	YDR183W
ATC1	YDR184C
	YDR185C
	YDR186C
HST4	YDR191W
NUP42	YDR192C
	YDR193W
	YDR198C
	YDR199W
RAV2	YDR202C
	YDR203W
MSC2	YDR205W
EBS1	YDR206W
UME6	YDR207C
	YDR209C
	YDR210W
UPC2	YDR213W
AHA1	YDR214W
	YDR215C
ADR1	YDR216W
RAD9	YDR217C
SPR28	YDR218C
	YDR219C
	YDR220C
	YDR221W
	YDR222W
CRF1	YDR223W
HTA1	YDR225W
SIR4	YDR227W
IVY1	YDR229W
RTN1	YDR233C
LYS4	YDR234W
	YDR239C
BUD26	YDR241W
AMD2	YDR242W
PEX5	YDR244W
MNN10	YDR245W
VHS1	YDR247W
	YDR248C
	YDR249C
	YDR250C
PAM1	YDR251W
BTT1	YDR252W
MET32	YDR253C
CHL4	YDR254W
RMD5	YDR255C
CTA1	YDR256C
SET7	YDR257C
HSP78	YDR258C
YAP6	YDR259C
SWM1	YDR260C
EXG2	YDR261C
	YDR262W
DIN7	YDR263C
PEX10	YDR265W
	YDR266C
	YDR269C
CCC2	YDR270W
	YDR271C
GLO2	YDR272W
DON1	YDR273W
	YDR274C
BSC2	YDR275W
PMP3	YDR276C
MTH1	YDR277C
	YDR278C
RNH202	YDR279W
PHM6	YDR281C
	YDR282C
DPP1	YDR284C
ZIP1	YDR285W
	YDR286C
	YDR287W
RTT103	YDR289C
	YDR290W
	YDR291W
SSD1	YDR293C
DPL1	YDR294C
SUR2	YDR297W
CPR5	YDR304C
HNT2	YDR305C
	YDR306C
	YDR307W
GIC2	YDR309C
SUM1	YDR310C
SSF2	YDR312W
PIB1	YDR313C
	YDR314C
IPK1	YDR315C
OMS1	YDR316W
	YDR317W
MCM21	YDR318W
	YDR319C
SWA2	YDR320C
ASP1	YDR321W
	YDR326C
PEX3	YDR329C
UBX5	YDR330W
	YDR332W
	YDR333C
SWR1	YDR334W
MSN5	YDR335W
	YDR336W
	YDR338C
	YDR340W
	YDR344C
HXT3	YDR345C
SVF1	YDR346C
	YDR348C
YPS7	YDR349C
SBE2	YDR351W
	YDR352W
TRP4	YDR354W
	YDR357C
GGA1	YDR358W
VID21	YDR359C
	YDR360W
ESC2	YDR363W
SEM1	YDR363W-A
YPR1	YDR368W
XRS2	YDR369C
	YDR370C
CTS2	YDR371W
VPS74	YDR372C
	YDR374C
BCS1	YDR375C
LSM6	YDR378C
RGA2	YDR379W
ARO10	YDR380W
RPP2B	YDR382W
NKP1	YDR383C
ATO3	YDR384C
EFT2	YDR385W
MUS81	YDR386W
	YDR387C
RVS167	YDR388W
SAC7	YDR389W
	YDR391C
SPT3	YDR392W
SHE9	YDR393W
SXM1	YDR395W
HPT1	YDR399W
URH1	YDR400W
	YDR401W
DIT2	YDR402C
DIT1	YDR403W
PDR15	YDR406W
ADE8	YDR408C
SIZ1	YDR409W
STE14	YDR410C
DFM1	YDR411C
ERD1	YDR414C
	YDR415C
RAD30	YDR419W
HKR1	YDR420W
ARO80	YDR421W
SIP1	YDR422C
CAD1	YDR423C
DYN2	YDR424C
SNX41	YDR425W
	YDR426C
	YDR428C
CYM1	YDR430C
	YDR431W
PPM1	YDR435C
PPZ2	YDR436W
	YDR438W
LRS4	YDR439W
DOT1	YDR440W
APT2	YDR441C
	YDR444W
	YDR445C
ECM11	YDR446W
RPS17B	YDR447C
YHP1	YDR451C
PPN1	YDR452W
TSA2	YDR453C
	YDR455C
	YDR458C
	YDR459C
MFA1	YDR461W
STP1	YDR463W
RMT2	YDR465C
PKH3	YDR466W
	YDR467C
SDC1	YDR469W
RPL27B	YDR471W
	YDR474C
JIP4	YDR475C
	YDR476C
SNF1	YDR477W
PEX29	YDR479C
DIG2	YDR480W
PHO8	YDR481C
CWC21	YDR482C
KRE2	YDR483W
KRE2	YDR483W
VPS72	YDR485C
VPS60	YDR486C
PAC11	YDR488C
PKH1	YDR490C
	YDR491C
IZH1	YDR492W
FMP36	YDR493W
RSM28	YDR494W
PUF6	YDR496C
ITR1	YDR497C
RPL37B	YDR500C
PLM2	YDR501W
SAM2	YDR502C
LPP1	YDR503C
SPG3	YDR504C
PSP1	YDR505C
	YDR506C
GNP1	YDR508C
	YDR509W
ACN9	YDR511W
EMI1	YDR512C
TTR1	YDR513W
	YDR514C
SLF1	YDR515W
EMI2	YDR516C
GRH1	YDR517W
FPR2	YDR519W
	YDR520C
SPS2	YDR522C
AGE1	YDR524C
API2	YDR525W
SNA2	YDR525W-A
HLR1	YDR528W
APA2	YDR530C
	YDR532C
HSP31	YDR533C
FIT1	YDR534C
	YDR535C
STL1	YDR536W
	YDR537C
PAD1	YDR538W
	YDR539W
	YDR540C
	YDR541C
	YEL001C
GIM4	YEL003W
YEA4	YEL004W
VAB2	YEL005C
	YEL006W
TOS9	YEL007W
	YEL008W
	YEL010W
GLC3	YEL011W
UBC8	YEL012W
VAC8	YEL013W
	YEL014C
EDC3	YEL015W
NPP2	YEL016C
PMP2	YEL017C-A
GTT3	YEL017W
	YEL020C
	YEL023C
SRI1	YEL025C
	YEL028W
ECM10	YEL030W
SPF1	YEL031W
	YEL033W
RAD23	YEL037C
UTR4	YEL038W
CYC7	YEL039C
UTR2	YEL040W
	YEL041W
GDA1	YEL042W
	YEL043W
	YEL047C
	YEL048C
PAU2	YEL049W
AFG1	YEL052W
MAK10	YEL053C
HAT2	YEL056W
	YEL057C
	YEL059W
PRB1	YEL060C
CIN8	YEL061C
NPR2	YEL062W
CAN1	YEL063C
AVT2	YEL064C
SIT1	YEL065W
HPA3	YEL066W
	YEL067C
	YEL068C
DLD3	YEL071W
MNN1	YER001W
NOP16	YER002W
FMP52	YER004W
YND1	YER005W
RBF20	YER007C-A
PAC2	YER007W
	YER010C
TIR1	YER011W
BIM1	YER016W
SBH2	YER019C-A
ISC1	YER019W
GPA2	YER020W
YAT2	YER024W
GAL83	YER027C
MIG3	YER028C
	YER030W
YPT31	YER031C
FIR1	YER032W
ZRG8	YER033C
	YER034W
EDC2	YER035W
FMP49	YER038W-A
HVG1	YER039C
	YER039C-A
YEN1	YER041W
MXR1	YER042W
MEI4	YER044C-A
ACA1	YER045C
SPO73	YER046W
	YER046W-A
SAP1	YER047C
CAJ1	YER048C
	YER049W
	YER051W
HOM3	YER052C
PIC2	YER053C
GIP2	YER054C
HIS1	YER055C
FCY2	YER056C
RPL34A	YER056C-A
HMF1	YER057C
PCL6	YER059W
FCY21	YER060W
FCY22	YER060W-A
CEM1	YER061C
HOR2	YER062C
THO1	YER063W
	YER064C
ICL1	YER065C
	YER066C-A
	YER066W
	YER067C-A
	YER067W
ARG5,6	YER069W
	YER071C
VTC1	YER072W
ALD5	YER073W
RPS24A	YER074W
PTP3	YER075C
	YER077C
	YER078C
	YER079W
FMP29	YER080W
SER3	YER081W
RMD7	YER083C
	YER084W
	YER085C
	YER087C-A
DOT6	YER088C
PTC2	YER089C
TRP2	YER090W
MET6	YER091C
	YER091C-A
IES5	YER092W
	YER093C-A
RAD51	YER095W
SHC1	YER096W
	YER097W
UBP9	YER098W
AST2	YER101C
MAM1	YER106W
	YER108C
FLO8	YER109C
SWI4	YER111C
	YER113C
BOI2	YER114C
SPR6	YER115C
SLX8	YER116C
RPL23B	YER117W
SHO1	YER118C
AVT6	YER119C
	YER119C-A
SCS2	YER120W
	YER121W
YCK3	YER123W
DSE1	YER124C
	YER128W
PAK1	YER129W
	YER130C
RPS26B	YER131W
PMD1	YER132C
	YER134C
	YER135C
	YER137C
	YER139C
	YER140W
MAG1	YER142C
DDI1	YER143W
UBP5	YER144C
FTR1	YER145C
PEA2	YER149C
SPI1	YER150W
UBP3	YER151C
	YER152C
PET122	YER153C
BEM2	YER155C
	YER156C
	YER158C
SPT2	YER161C
RAD4	YER162C
	YER163C
CHD1	YER164W
DNF1	YER166W
BCK2	YER167W
ADK2	YER170W
RAD24	YER173W
GRX4	YER174C
TMT1	YER175C
ECM32	YER176W
BMH1	YER177W
PDA1	YER178W
DMC1	YER179W
ISC10	YER180C
	YER181C
FMP10	YER182W
FAU1	YER183C
	YER184C
	YER185W
	YER186C
	YER187W
	YER188W
DEG1	YFL001W
MSH4	YFL003C
VTC2	YFL004W
	YFL006W
BLM3	YFL007W
WWM1	YFL010C
AUA1	YFL010W-A
HXT10	YFL011W
	YFL012W
IES1	YFL013C
	YFL013W-A
HSP12	YFL014W
	YFL015C
LPD1	YFL018C
	YFL019C
PAU5	YFL020C
GAT1	YFL021W
BUD27	YFL023W
BST1	YFL025C
STE2	YFL026W
GYP8	YFL027C
CAF16	YFL028C
AGX1	YFL030W
HAC1	YFL031W
	YFL032W
RIM15	YFL033C
RPL22B	YFL034C-A
	YFL034W
	YFL035C-B
RPO41	YFL036W
	YFL040W
FET5	YFL041W
	YFL042C
	YFL043C
YOD1	YFL044C
FMP32	YFL046W
RGD2	YFL047W
EMP47	YFL048C
	YFL049W
ALR2	YFL050C
	YFL051C
	YFL052W
DAK2	YFL053W
	YFL054C
AGP3	YFL055W
AAD6	YFL056C
	YFL063W
	YFR006W
	YFR007W
FAR7	YFR008W
GCN20	YFR009W
UBP6	YFR010W
	YFR011C
	YFR012W
IOC3	YFR013W
CMK1	YFR014C
GSY1	YFR015C
	YFR016C
	YFR017C
	YFR018C
FAB1	YFR019W
	YFR020W
ATG18	YFR021W
	YFR022W
PES4	YFR023W
	YFR024C
LSB3	YFR024C-A
HIS2	YFR025C
	YFR026C
MET10	YFR030W
RPL2A	YFR031C-A
	YFR032C
RPL29	YFR032C-A
QCR6	YFR033C
PHO4	YFR034C
	YFR035C
	YFR038W
	YFR039C
SAP155	YFR040W
ERJ5	YFR041C
	YFR043C
	YFR044C
	YFR045W
CNN1	YFR046C
BNA6	YFR047C
RMD8	YFR048W
YMR31	YFR049W
HXK1	YFR053C
	YFR054C
	YFR055W
	YFR056C
	YFR057W
ERP6	YGL002W
RPN14	YGL004C
COG7	YGL005C
PMC1	YGL006W
	YGL007W
LEU1	YGL009C
	YGL010W
PDR1	YGL013C
PUF4	YGL014W
	YGL015C
KAP122	YGL016W
ATE1	YGL017W
CKB1	YGL019W
MDM39	YGL020C
ALK1	YGL021W
PIB2	YGL023C
	YGL024W
TRP5	YGL026C
CWH41	YGL027C
SCW11	YGL028C
CGR1	YGL029W
RPL24A	YGL031C
AGA2	YGL032C
	YGL034C
MIG1	YGL035C
	YGL036W
PNC1	YGL037C
	YGL039W
	YGL041C
	YGL042C
DST1	YGL043W
RIM8	YGL045W
	YGL046W
TIF4632	YGL049C
	YGL050W
MST27	YGL051W
PRM8	YGL053W
ERV14	YGL054C
SDS23	YGL056C
	YGL057C
RAD6	YGL058W
	YGL059W
YBP2	YGL060W
PYC1	YGL062W
PUS2	YGL063W
SGF73	YGL066W
NPY1	YGL067W
RCS1	YGL071W
HNM1	YGL077C
DBP3	YGL078C
	YGL079W
FMP37	YGL080W
	YGL081W
	YGL082W
SCY1	YGL083W
GUP1	YGL084C
	YGL085W
MAD1	YGL086W
MMS2	YGL087C
MF(ALPHA)2	YGL089C
LIF1	YGL090W
PAN2	YGL094C
TOS8	YGL096W
	YGL101W
VPS73	YGL104C
ARC1	YGL105W
	YGL108C
	YGL109W
CUE3	YGL110C
	YGL114W
SNF4	YGL115W
	YGL117W
	YGL118C
GPG1	YGL121C
MON1	YGL124C
MET13	YGL125W
SCS3	YGL126W
SOH1	YGL127C
SNT2	YGL131C
	YGL132W
ITC1	YGL133W
MRM2	YGL136C
	YGL138C
	YGL139W
	YGL140C
HUL5	YGL141W
ROG1	YGL144C
	YGL146C
RPL9A	YGL147C
ARO2	YGL148W
	YGL149W
NUT1	YGL151W
	YGL152C
PEX14	YGL153W
LYS5	YGL154C
AMS1	YGL156W
	YGL157W
RCK1	YGL158W
	YGL159W
	YGL160W
YIP5	YGL161C
SUT1	YGL162W
RAD54	YGL163C
YRB30	YGL164C
	YGL165C
CUP2	YGL166W
PMR1	YGL167C
HUR1	YGL168W
SPO74	YGL170C
KEM1	YGL173C
BUD13	YGL174W
SAE2	YGL175C
	YGL176C
	YGL177W
TOS3	YGL179C
ATG1	YGL180W
GTS1	YGL181W
HOS2	YGL194C
GCN1	YGL195W
	YGL196W
MDS3	YGL197W
YIP4	YGL198W
	YGL199C
ARO8	YGL202W
KEX1	YGL203C
POX1	YGL205W
SIP2	YGL208W
MIG2	YGL209W
YPT32	YGL210W
NCS6	YGL211W
VAM7	YGL212W
SKI8	YGL213C
	YGL214W
CLG1	YGL215W
KIP3	YGL216W
	YGL217C
	YGL218W
MDM34	YGL219C
NIF3	YGL221C
EDC1	YGL222C
SDT1	YGL224C
OST5	YGL226C-A
	YGL226W
VID30	YGL227W
SHE10	YGL228W
SAP4	YGL229C
	YGL230C
	YGL231C
TAN1	YGL232W
ADE5,7	YGL234W
	YGL235W
MTO1	YGL236C
HAP2	YGL237C
KAP114	YGL241W
	YGL242C
TAD1	YGL243W
RTF1	YGL244W
PDE1	YGL248W
ZIP2	YGL249W
	YGL250W
HFM1	YGL251C
RTG2	YGL252C
HXK2	YGL253W
FZF1	YGL254W
ZRT1	YGL255W
ADH4	YGL256W
MNT2	YGL257C
VEL1	YGL258W
YPS5	YGL259W
	YGL260W
	YGL261C
	YGL262W
COS12	YGL263W
	YGR001C
CUL3	YGR003W
PEX31	YGR004W
MUQ1	YGR007W
STF2	YGR008C
NMA2	YGR010W
	YGR011W
	YGR012W
MSB2	YGR014W
	YGR015C
	YGR016W
	YGR017W
	YGR018C
UGA1	YGR019W
	YGR021W
	YGR022C
MTL1	YGR023W
	YGR025W
	YGR026W
RPS25A	YGR027C
MSP1	YGR028W
	YGR031W
GSC2	YGR032W
FMP17	YGR033C
RPL26B	YGR034W
	YGR035C
ACB1	YGR037C
ORM1	YGR038W
	YGR039W
KSS1	YGR040W
BUD9	YGR041W
	YGR042W
	YGR043C
RME1	YGR044C
	YGR045C
SCM4	YGR049W
	YGR050C
	YGR051C
FMP48	YGR052W
	YGR053C
	YGR054W
MUP1	YGR055W
	YGR058W
SPR3	YGR059W
ADE6	YGR061C
	YGR066C
	YGR067C
	YGR068C
	YGR069W
ROM1	YGR070W
	YGR071C
UPF3	YGR072W
PEX8	YGR077C
PAC10	YGR078C
	YGR079W
TWF1	YGR080W
SLX9	YGR081C
MRP13	YGR084C
RPL11B	YGR085C
PIL1	YGR086C
PDC6	YGR087C
CTT1	YGR088W
NNF2	YGR089W
DBF2	YGR092W
	YGR093W
TPC1	YGR096W
ASK10	YGR097W
MDR1	YGR100W
PCP1	YGR101W
VMA21	YGR105W
	YGR106C
	YGR107W
CLB1	YGR108W
CLB6	YGR109C
	YGR110W
	YGR111W
	YGR117C
RPS23A	YGR118W
MEP1	YGR121C
	YGR122C-A
	YGR122W
PPT1	YGR123C
ASN2	YGR124W
	YGR125W
	YGR126W
	YGR127W
SYF2	YGR129W
	YGR130C
	YGR131W
PHB1	YGR132C
PEX4	YGR133W
CAF130	YGR134W
PRE9	YGR135W
LSB1	YGR136W
	YGR137W
TPO2	YGR138C
	YGR139W
VPS62	YGR141W
BTN2	YGR142W
SKN1	YGR143W
THI4	YGR144W
	YGR146C
RPL24B	YGR148C
	YGR149W
	YGR151C
RSR1	YGR152C
TOS10	YGR153W
	YGR154C
CHO2	YGR157W
RTS3	YGR161C
GTR2	YGR163W
	YGR164W
KRE11	YGR166W
	YGR168C
PUS6	YGR169C
PSD2	YGR170W
RBG2	YGR173W
CBP4	YGR174C
	YGR176W
ATF2	YGR177C
PBP1	YGR178C
TIM13	YGR181W
	YGR182C
QCR9	YGR183C
UBR1	YGR184C
HGH1	YGR187C
BUB1	YGR188C
CRH1	YGR189C
TDH3	YGR192C
PDX1	YGR193C
XKS1	YGR194C
FYV8	YGR196C
SNG1	YGR197C
PMT6	YGR199W
ELP2	YGR200C
	YGR201C
PCT1	YGR202C
	YGR203W
	YGR205W
	YGR206W
	YGR207C
SER2	YGR208W
TRX2	YGR209C
	YGR210C
SLI1	YGR212W
RTA1	YGR213C
RPS0A	YGR214W
CCH1	YGR217W
TOS2	YGR221C
HSV2	YGR223C
AZR1	YGR224W
AMA1	YGR225W
	YGR226C
DIE2	YGR227W
	YGR228W
SMI1	YGR229C
BNS1	YGR230W
PHB2	YGR231C
NAS6	YGR232W
PHO81	YGR233C
YHB1	YGR234W
	YGR235C
SPG1	YGR236C
	YGR237C
KEL2	YGR238C
PEX21	YGR239C
YAP1802	YGR241C
	YGR242W
FMP43	YGR243W
LSC2	YGR244C
CPD1	YGR247W
SOL4	YGR248W
MGA1	YGR249W
	YGR250C
ENO1	YGR254W
	YGR255C
GND2	YGR256W
	YGR259C
TNA1	YGR260W
APL6	YGR261C
	YGR263C
	YGR266W
HUA1	YGR268C
	YGR269W
YTA7	YGR270W
SLH1	YGR271W
	YGR272C
	YGR273C
RTT102	YGR275W
RNH70	YGR276C
SCW4	YGR279C
YOR1	YGR281W
BGL2	YGR282C
	YGR283C
ERV29	YGR284C
BIO2	YGR286C
	YGR287C
MAL13	YGR288W
MAL11	YGR289C
	YGR290W
	YGR291C
MAL12	YGR292W
COS6	YGR295C
HSE1	YHL002W
LAG1	YHL003C
	YHL005C
SHU1	YHL006C
STE20	YHL007C
	YHL008C
YAP3	YHL009C
	YHL010C
	YHL012W
	YHL013C
YLF2	YHL014C
DUR3	YHL016C
	YHL017W
APM2	YHL019C
OPI1	YHL020C
FMP12	YHL021C
SPO11	YHL022C
RMD11	YHL023C
RIM4	YHL024W
SNF6	YHL025W
	YHL026C
RIM101	YHL027W
WSC4	YHL028W
	YHL029C
ECM29	YHL030W
GOS1	YHL031C
GUT1	YHL032C
RPL8A	YHL033C
SBP1	YHL034C
VMR1	YHL035C
MUP3	YHL036W
	YHL037C
	YHL039W
ARN1	YHL040C
	YHL041W
	YHL042W
ECM34	YHL043W
	YHL044W
	YHL045W
	YHL046C
ARN2	YHL047C
QCR10	YHR001W-A
	YHR003C
NEM1	YHR004C
GPA1	YHR005C
STP2	YHR006W
SOD2	YHR008C
	YHR009C
VPS29	YHR012W
SPO13	YHR014W
MIP6	YHR015W
YSC84	YHR016C
YSC83	YHR017W
ARG4	YHR018C
RPS27B	YHR021C
ECM12	YHR021W-A
	YHR022C
THR1	YHR025W
DAP2	YHR028C
	YHR029C
SLT2	YHR030C
RRM3	YHR031C
	YHR032W
	YHR033W
PIH1	YHR034C
	YHR035W
PUT2	YHR037W
MSC7	YHR039C
SRB2	YHR041C
DOG2	YHR043C
DOG1	YHR044C
	YHR045W
INM1	YHR046C
AAP1'	YHR047C
	YHR048W
	YHR049C-A
FSH1	YHR049W
SMF2	YHR050W
CPR2	YHR057C
FYV4	YHR059W
GIC1	YHR061C
SSF1	YHR066W
HTD2	YHR067W
OSH3	YHR073W
PPE1	YHR075C
PTC7	YHR076W
NMD2	YHR077C
	YHR078W
IRE1	YHR079C
	YHR079C-B
	YHR080C
LRP1	YHR081W
KSP1	YHR082C
NAM8	YHR086W
	YHR087W
HXT4	YHR092C
AHT1	YHR093W
HXT1	YHR094C
	YHR095W
HXT5	YHR096C
	YHR097C
SBE22	YHR103W
GRE3	YHR104W
YPT35	YHR105W
TRR2	YHR106W
GGA2	YHR108W
CTM1	YHR109W
ERP5	YHR110W
UBA4	YHR111W
	YHR112C
	YHR113W
BZZ1	YHR114W
DMA1	YHR115C
COX23	YHR116W
TOM71	YHR117W
LSM12	YHR121W
EPT1	YHR123W
NDT80	YHR124W
	YHR125W
	YHR126C
	YHR127W
ARP1	YHR129C
	YHR130C
	YHR131C
ECM14	YHR132C
	YHR132W-A
NSG1	YHR133C
WSS1	YHR134W
YCK1	YHR135C
SPL2	YHR136C
ARO9	YHR137W
	YHR138C
SPS100	YHR139C
	YHR139C-A
	YHR140W
CHS7	YHR142W
DSE2	YHR143W
CRP1	YHR146W
PEX28	YHR150W
	YHR151C
SPO12	YHR152W
SPO16	YHR153C
RTT107	YHR154W
YSP1	YHR155W
LIN1	YHR156C
REC104	YHR157W
KEL1	YHR158C
	YHR159W
PEX18	YHR160C
YAP1801	YHR161C
	YHR162W
SOL3	YHR163W
THP2	YHR167W
ATG7	YHR171W
FMO1	YHR176W
STB5	YHR178W
OYE2	YHR179W
	YHR180W
SVP26	YHR181W
	YHR182W
SSP1	YHR184W
PFS1	YHR185C
PTH1	YHR189W
CTF8	YHR191C
EGD2	YHR193C
MDM31	YHR194W
NVJ1	YHR195W
FMP22	YHR198C
FMP34	YHR199C
RPN10	YHR200W
	YHR202W
RPS4B	YHR203C
MNL1	YHR204W
SKN7	YHR206W
SET5	YHR207C
	YHR209W
	YHR210C
	YIL001W
INP51	YIL002C
EPS1	YIL005W
	YIL006W
NAS2	YIL007C
URM1	YIL008W
EST3	YIL009C-A
DOT5	YIL010W
TIR3	YIL011W
	YIL012W
PDR11	YIL013C
MNT3	YIL014W
	YIL015C-A
BAR1	YIL015W
SNL1	YIL016W
VID28	YIL017C
HIS6	YIL020C
	YIL023C
	YIL024C
	YIL025C
KRE27	YIL027C
	YIL028W
	YIL029C
SSM4	YIL030C
	YIL032C
CAP2	YIL034C
CKA1	YIL035C
CST6	YIL036W
PRM2	YIL037C
NOT3	YIL038C
	YIL039W
APQ12	YIL040W
GVP36	YIL041W
	YIL042C
CBR1	YIL043C
AGE2	YIL044C
PIG2	YIL045W
SYG1	YIL047C
DFG10	YIL049W
PCL7	YIL050W
RPL34B	YIL052C
RHR2	YIL053W
	YIL054W
	YIL055C
	YIL056W
	YIL057C
	YIL058W
	YIL059C
	YIL060W
	YIL064W
FIS1	YIL065C
RNR3	YIL066C
	YIL067C
MAM33	YIL070C
PCI8	YIL071C
HOP1	YIL072W
SPO22	YIL073C
SER33	YIL074C
SEC28	YIL076W
	YIL077C
AIR1	YIL079C
SDS3	YIL084C
KTR7	YIL085C
	YIL086C
	YIL087C
AVT7	YIL088C
	YIL089W
ICE2	YIL090W
	YIL092W
RSM25	YIL093C
LYS12	YIL094C
PRK1	YIL095W
	YIL096C
FYV10	YIL097W
FMC1	YIL098C
SGA1	YIL099W
	YIL100W
XBP1	YIL101C
	YIL102C
DPH1	YIL103W
LIT2	YIL105C
PFK26	YIL107C
	YIL108W
	YIL110W
COX5B	YIL111W
HOS4	YIL112W
SDP1	YIL113W
POR2	YIL114C
HIS5	YIL116W
PRM5	YIL117C
RPI1	YIL119C
QDR1	YIL120W
POG1	YIL122W
SIM1	YIL123W
AYR1	YIL124W
KGD1	YIL125W
MET18	YIL128W
GIN1	YIL130W
FKH1	YIL131C
CSM2	YIL132C
RPL16A	YIL133C
FLX1	YIL134W
VHS2	YIL135C
OM45	YIL136W
RBF108	YIL137C
TPM2	YIL138C
REV7	YIL139C
AXL2	YIL140W
	YIL141W
PAN6	YIL145C
ECM37	YIL146C
RPL40A	YIL148W
MLP2	YIL149C
	YIL151C
	YIL152W
RRD1	YIL153W
IMP2'	YIL154C
GUT2	YIL155C
UBP7	YIL156W
FMP35	YIL157C
	YIL158W
BNR1	YIL159W
[truncated: 2,310 more rows]

## Sheet: ATOR_S288C
Gene	Systematic Name	P-Value	Z-Score
SHE4	YOR035C	1.84292e-12	7.04588
SEC28	YIL076W	6.398e-08	5.4073
MNN10	YDR245W	2.0542e-06	4.74802
FAT3	YKL187C	4.9108e-06	4.56856
SSD1	YDR293C	6.3984e-06	4.51278
TIF1	YKR059W	1.09394e-05	4.39772
CSG2	YBR036C	1.1824e-05	4.38081
YMR294W-A	YMR294W-A	3.3892e-05	4.1456
NCL1	YBL024W	4.7748e-05	4.06639
GZF3	YJL110C	5.4326e-05	4.03619
YJL215C	YJL215C	8.379e-05	3.93329
YEL067C	YEL067C	0.000146812	3.7964
HOC1	YJR075W	0.000169376	3.76079
PBI1	YPL272C	0.000195412	3.72487
MID1	YNL291C	0.00022552	3.68856
EMI1	YDR512C	0.00033018	3.5904
STE24	YJR117W	0.00043914	3.51537
SWE1	YJL187C	0.0004597	3.5032
TPO1	YLL028W	0.00048166	3.49075
YMR295C	YMR295C	0.00048624	3.48822
ATG2	YNL242W	0.00055336	3.45351
CCH1	YGR217W	0.00069716	3.39069
CSH1	YBR161W	0.0007401	3.37427
HMG1	YML075C	0.00091288	3.31608
YBL094C	YBL094C	0.00105998	3.2741
ASH1	YKL185W	0.00108634	3.26715
BNI1	YNL271C	0.00110666	3.2619
GET2	YER083C	0.00116628	3.247
CPR7	YJR032W	0.00133918	3.20745
YIR020C	YIR020C	0.00142668	3.1892
EDE1	YBL047C	0.00146116	3.18229
CNB1	YKL190W	0.0016391	3.14886
PRM10	YJL108C	0.00178186	3.12437
SNT1	YCR033W	0.0025014	3.02317
LOS1	YKL205W	0.0025612	3.01602
GLG1	YKR058W	0.0046654	2.82927
HOS2	YGL194C	0.0047244	2.82525
BCK1	YJL095W	0.0050942	2.80101
YKL031W	YKL031W	0.0053956	2.78242
CHS5	YLR330W	0.0055266	2.77462
PPS1	YBR276C	0.005533	2.77424
BUD19	YJL188C	0.0058316	2.75711
BNI4	YNL233W	0.007156	2.68949
STR2	YJR130C	0.007427	2.67706
SAC3	YDR159W	0.0075602	2.67111
ARP8	YOR141C	0.0082536	2.64152
VBA5	YKR105C	0.0092228	2.60369
YGL042C	YGL042C	0.0095968	2.59003
YDR199W	YDR199W	0.0096868	2.58682
OPI3	YJR073C	0.0098044	2.58265
MID2	YLR332W	0.0100904	2.57272
THR4	YCR053W	0.0109388	2.54465
PRK1	YIL095W	0.012678	2.49269
ECM4	YKR076W	0.0127358	2.49107
VPS9	YML097C	0.0179804	2.36602
PRB1	YEL060C	0.019127	2.34305
GCY1	YOR120W	0.0191494	2.34261
EFM6	YNL024C	0.021214	2.30417
SLM4	YBR077C	0.021456	2.29988
YBR238C	YBR238C	0.021872	2.29259
DGR2	YKL121W	0.022088	2.28886
PAA1	YDR071C	0.0232	2.27013
RPL40B	YKR094C	0.023262	2.26911
MGA2	YIR033W	0.024896	2.243
BEM2	YER155C	0.025282	2.23706
PTR2	YKR093W	0.025494	2.23385
SPE1	YKL184W	0.025582	2.23249
CMC1	YKL137W	0.03195	2.14503
EMC2	YJR088C	0.032874	2.13362
AIM23	YJL131C	0.03376	2.12293
SRY1	YKL218C	0.035048	2.1078
TSR3	YOR006C	0.035482	2.10281
HXT8	YJL214W	0.036318	2.09334
GTT3	YEL017W	0.03654	2.09086
PDR1	YGL013C	0.03654	2.09087
AKL1	YBR059C	0.037846	2.07651
EMC6	YLL014W	0.039148	2.06263
RBL2	YOR265W	0.039332	2.06069
DBF2	YGR092W	0.039954	2.05422
YOL107W	YOL107W	0.041384	2.03966
YNL089C	YNL089C	0.04142	2.03929
TRM7	YBR061C	0.042804	2.02561
HMG2	YLR450W	0.042834	2.02533
YMR085W	YMR085W	0.04518	2.00298

## Sheet: ATOR_Y55_NEW
Gene	Systematic Name	P-Value	Z-Score
WHI4	YDL224C	3.0142e-22	9.70003
YCR043C	YCR043C	3.292e-21	9.45302
MRX9	YDL027C	1.1925e-19	9.06979
ELO2	YCR034W	1.0821e-16	8.29541
SSD1	YDR293C	2.0274e-16	8.22045
SAP155	YFR040W	3.335e-14	7.5846
SLT2	YHR030C	1.86526e-13	7.35811
YGL235W	YGL235W	8.2216e-12	6.83463
CIT2	YCR005C	1.24868e-11	6.77447
LRG1	YDL240W	1.34126e-09	6.06237
HUL5	YGL141W	2.1492e-08	5.59953
ARI1	YGL157W	1.39876e-07	5.26541
CAF130	YGR134W	2.2194e-07	5.17995
MF(ALPHA)2	YGL089C	4.9538e-07	5.02809
FZF1	YGL254W	1.57034e-06	4.80207
YDR124W	YDR124W	2.5032e-06	4.70786
MIC12	YBR262C	7.3928e-06	4.48205
IRE1	YHR079C	1.2704e-05	4.36514
HMG1	YML075C	1.3945e-05	4.34472
ACB1	YGR037C	1.45056e-05	4.33606
PDR1	YGL013C	2.1516e-05	4.24854
ARP6	YLR085C	4.9536e-05	4.05781
YPT7	YML001W	7.4204e-05	3.96239
HAC1	YFL031W	7.8358e-05	3.94937
ARN1	YHL040C	9.6278e-05	3.89979
EMC1	YCL045C	0.00011781	3.85064
ERJ5	YFR041C	0.000134422	3.81821
EFM5	YGR001C	0.00032714	3.5928
TIR3	YIL011W	0.00039922	3.54061
CLB1	YGR108W	0.00063674	3.41546
MCP2	YLR253W	0.00079684	3.35389
ATG7	YHR171W	0.00113744	3.25412
XRN1	YGL173C	0.00115016	3.25096
YDR220C	YDR220C	0.00129462	3.21717
YDR274C	YDR274C	0.0020838	3.07802
HXK1	YFR053C	0.0027592	2.99337
SPF1	YEL031W	0.003242	2.94381
NDL1	YLR254C	0.0034552	2.92405
MTO1	YGL236C	0.003704	2.90232
ANS1	YHR126C	0.0038482	2.89035
YGR111W	YGR111W	0.0038594	2.88943
EDC2	YER035W	0.0039778	2.87992
NIF3	YGL221C	0.0044502	2.84435
YPR1	YDR368W	0.0047878	2.82098
ECM18	YDR125C	0.004945	2.81059
YFR035C	YFR035C	0.0056784	2.76579
GPA1	YHR005C	0.0060758	2.74366
APM3	YBR288C	0.0063126	2.73109
MID2	YLR332W	0.007173	2.6887
JSN1	YJR091C	0.0077022	2.66485
YDR109C	YDR109C	0.008688	2.62409
MSH6	YDR097C	0.0089632	2.61346
PBS2	YJL128C	0.009782	2.58344
SDS3	YIL084C	0.0113162	2.53278
ARV1	YLR242C	0.0114442	2.52884
YHR112C	YHR112C	0.0117278	2.52023
NEJ1	YLR265C	0.0118326	2.5171
RIM15	YFL033C	0.0123814	2.50108
MID1	YNL291C	0.0136836	2.46547
CRD1	YDL142C	0.0158752	2.41177
YPT6	YLR262C	0.0164306	2.39921
PDR8	YLR266C	0.0166838	2.3936
MTL1	YGR023W	0.0168762	2.38939
RSR1	YGR152C	0.0175176	2.37566
SYM1	YLR251W	0.0179262	2.36714
THI4	YGR144W	0.0179626	2.36639
YFR038W	IRC5	0.0181986	2.36155
YLR241W	CSC1	0.0182516	2.36048
SEC66	YBR171W	0.02006	2.32522
YCR001W	YCR001W	0.022634	2.27955
YGR079W	YGR079W	0.02426	2.25298
PCT1	YGR202C	0.024662	2.24667
YFR012W	DCV1	0.024962	2.24199
SPO74	YGL170C	0.028412	2.19156
MSP1	YGR028W	0.03454	2.11372
YFL032W	YFL032W	0.039756	2.05628
YLR257W	YLR257W	0.039876	2.05502
YLR338W	OPI9	0.042112	2.03242
YER066W	RRT13	0.042178	2.03177
YIL029C	YIL029C	0.044326	2.01099
PCL9	YDL179W	0.044894	2.00564

## Sheet: ATOR_UWOPS87
Gene	Systematic Name	P-Value	Z-Score
MDH3	YDL078C	3.0694e-18	8.70887
YAP1801	YHR161C	9.4564e-17	8.31142
MRK1	YDL079C	1.10218e-16	8.29323
NNK1	YKL171W	5.3846e-15	7.81758
YER046W-A	YER046W-A	8.4084e-15	7.76127
SSF1	YHR066W	1.29996e-14	7.70583
TIF1	YKR059W	1.74488e-13	7.36702
SLT2	YHR030C	4.7646e-12	6.91242
BCK1	YJL095W	9.3654e-08	5.33863
SIL1	YOL031C	1.42476e-07	5.26203
ARO7	YPR060C	5.5174e-07	5.00739
THP3	YPR045C	6.4218e-07	4.97808
ACH1	YBL015W	8.6904e-07	4.91919
HPA2	YPR193C	9.6736e-07	4.89816
TIF4632	YGL049C	7.304e-06	4.48463
CYB5	YNL111C	9.0478e-06	4.43876
JID1	YPR061C	5.5444e-05	4.0314
MID2	YLR332W	5.8264e-05	4.01973
HMG1	YML075C	5.9128e-05	4.01626
TKL1	YPR074C	9.131e-05	3.91259
YPR059C	YPR059C	0.00013294	3.82095
CMR3	YPR013C	0.00022874	3.68496
ISN1	YOR155C	0.00031368	3.60372
MID1	YNL291C	0.00031706	3.60094
YGL042C	YGL042C	0.00046896	3.49789
PET123	YOR158W	0.00073374	3.37665
IES1	YFL013C	0.00086864	3.32994
PDR1	YGL013C	0.00143174	3.18817
CTF4	YPR135W	0.0014811	3.17836
SRS2	YJL092W	0.0029432	2.97362
CLB5	YPR120C	0.0030766	2.95998
AQY1	YPR192W	0.0037342	2.89978
BSP1	YPR171W	0.0038248	2.89227
RIM15	YFL033C	0.004079	2.87199
YPR012W	YPR012W	0.0052398	2.79191
IML2	YJL082W	0.0060216	2.7466
GAL1	YBR020W	0.006802	2.70638
CNB1	YKL190W	0.0070836	2.69289
YPR014C	YPR014C	0.008736	2.62222
TRX2	YGR209C	0.0092786	2.60161
OPI11	YPR044C	0.0096688	2.58746
SAC3	YDR159W	0.0097516	2.58451
MFA1	YDR461W	0.010303	2.56549
YMC1	YPR058W	0.0105158	2.55839
ECM31	YBR176W	0.0122374	2.50522
YFL032W	YFL032W	0.0135248	2.46964
YPT35	YHR105W	0.0147064	2.43953
SYM1	YLR251W	0.0150054	2.43225
SYT1	YPR095C	0.0179208	2.36725
PBP1	YGR178C	0.023976	2.25752
SSD1	YDR293C	0.02412	2.25522
MSS18	YPR134W	0.029248	2.18014
VHS3	YOR054C	0.029482	2.17699
YFL012W	YFL012W	0.03416	2.11817
DJP1	YIR004W	0.035376	2.10404
ASI2	YNL159C	0.035406	2.10367
NEJ1	YLR265C	0.035418	2.10354
YHL044W	YHL044W	0.037304	2.08242
SAM4	YPL273W	0.037644	2.07872
SVP26	YHR181W	0.0381	2.07378
IOC3	YFR013W	0.039298	2.06106

## Sheet: ATOR_YPS606
Gene	Systematic Name	P-Value	Z-Score
SLT2	YHR030C	9.7976e-09	5.73419
MGA2	YIR033W	2.7056e-08	5.55949
CNB1	YKL190W	6.8318e-08	5.39554
YJR011C	YJR011C	8.4912e-07	4.92373
AIM23	YJL131C	2.0572e-06	4.74772
PRM10	YJL108C	2.3682e-06	4.71916
BCK1	YJL095W	2.4294e-06	4.71397
MID2	YLR332W	2.0708e-05	4.25711
SPF1	YEL031W	2.125e-05	4.25133
FBP26	YJL155C	2.5586e-05	4.20957
PRK1	YIL095W	2.7128e-05	4.19632
YJL215C	YJL215C	3.0296e-05	4.17122
HXT8	YJL214W	5.7938e-05	4.02105
YJL144W	YJL144W	7.4388e-05	3.9618
GSH1	YJL101C	9.7574e-05	3.89655
EMC2	YJR088C	0.000106906	3.87436
RSM25	YIL093C	0.000153878	3.78473
IXR1	YKL032C	0.00016437	3.76829
VRP1	YLR337C	0.000193874	3.72687
GZF3	YJL110C	0.00044478	3.51198
SET4	YJL105W	0.00053076	3.46473
PBS2	YJL128C	0.00075834	3.36757
SWE1	YJL187C	0.00080276	3.35184
HMG1	YML075C	0.00145512	3.18349
DAL3	YIR032C	0.00151774	3.17127
PDR1	YGL013C	0.00154294	3.16648
YFL032W	YFL032W	0.0018335	3.11596
YJL007C	YJL007C	0.00183752	3.11531
CHM7	YJL049W	0.0023056	3.04774
MPM1	YJL066C	0.0024956	3.02388
YJL213W	YJL213W	0.0025556	3.01669
SEC28	YIL076W	0.0034882	2.92107
DCR2	YLR361C	0.0043762	2.84969
VPS35	YJL154C	0.0075254	2.67265
MID1	YNL291C	0.0079496	2.6542
APE2	YKL157W	0.009235	2.60323
HPM1	YIL110W	0.0097402	2.58492
SUC2	YIL162W	0.0112298	2.53547
MCP2	YLR253W	0.0113798	2.53082
RBL2	YOR265W	0.0118118	2.51772
IRE1	YHR079C	0.0122332	2.50535
YBL081W	YBL081W	0.0127424	2.49089
YIL108W	YIL108W	0.0141948	2.4523
VPS53	YJL029C	0.0157458	2.41476
RLM1	YPL089C	0.016465	2.39844
RPS8A	YBL072C	0.0168382	2.39022
YOR1	YGR281W	0.0171352	2.3838
ARP6	YLR085C	0.0193034	2.33962
SCS2	YER120W	0.0193418	2.33888
COG8	YML071C	0.0197558	2.33095
RPS4A	YJR145C	0.022842	2.27605
IRC8	YJL051W	0.023584	2.26383
MET3	YJR010W	0.026418	2.22001
BRP1	YGL007W	0.027164	2.20915
BUD19	YJL188C	0.028162	2.19503
RPN4	YDL020C	0.029274	2.17978
YJL067W	YJL067W	0.030046	2.16949
CPR7	YJR032W	0.031586	2.1496
ETR1	YBR026C	0.033544	2.12552
ISY1	YJR050W	0.036766	2.08836
ROM2	YLR371W	0.036828	2.08767
YJR087W	YJR087W	0.039014	2.06403

## Sheet: CERI_S288C
Gene	Systematic Name	P-Value	Z-Score
PBI1	YPL272C	8.0056e-07	4.93523
YGL042C	YGL042C	2.618e-05	4.20438
NDE1	YMR145C	3.8874e-05	4.11407
BCK1	YJL095W	0.000127292	3.83164
NUP133	YKR082W	0.000166176	3.76556
YDR199W	YDR199W	0.000185986	3.73733
ACM1	YPL267W	0.0002002	3.71877
APA2	YDR530C	0.00024582	3.66657
SAC3	YDR159W	0.00029156	3.62269
YDL199C	YDL199C	0.00038464	3.5504
CHS5	YLR330W	0.00054128	3.45945
EMI1	YDR512C	0.00177482	3.12553
DBF2	YGR092W	0.0024106	3.03434
YBL094C	YBL094C	0.0026368	3.00718
MID2	YLR332W	0.0033222	2.93624
ORM1	YGR038W	0.0033592	2.9328
YEL014C	YEL014C	0.0038504	2.89016
SSD1	YDR293C	0.004261	2.85816
SIF2	YBR103W	0.0045628	2.83638
RCY1	YJL204C	0.0045822	2.83503
MCX1	YBR227C	0.004869	2.81558
MNN10	YDR245W	0.0054238	2.78073
VPS27	YNR006W	0.0063276	2.73031
MSH4	YFL003C	0.0079354	2.65481
HMG1	YML075C	0.0081536	2.64564
CIS1	YLR346C	0.0086436	2.62584
ARP8	YOR141C	0.008954	2.61381
RRI1	YDL216C	0.0093178	2.60017
YNL146W	YNL146W	0.0094948	2.5937
SLT2	YHR030C	0.0100254	2.57495
TIF4632	YGL049C	0.0102228	2.5682
DST1	YGL043W	0.011133	2.5385
GET2	YER083C	0.0111458	2.53809
YEL067C	YEL067C	0.0113274	2.53243
CSG2	YBR036C	0.0132846	2.47605
MFA1	YDR461W	0.0140772	2.45529
SWE1	YJL187C	0.0144792	2.44515
RKM2	YDR198C	0.0150832	2.43037
RVS167	YDR388W	0.0155262	2.41987
HOC1	YJR075W	0.016546	2.39665
SAM3	YPL274W	0.0173692	2.3788
OPT2	YPR194C	0.017409	2.37795
MID1	YNL291C	0.0181354	2.36284
YGR122W	YGR122W	0.018576	2.35393
YUH1	YJR099W	0.0186752	2.35195
SRO7	YPR032W	0.0192836	2.34
YMR294W-A	YMR294W-A	0.019606	2.3338
DUS3	YLR401C	0.02048	2.31743
OMS1	YDR316W	0.020822	2.31118
ZEO1	YOL109W	0.020918	2.30948
YMR031W-A	YMR031W-A	0.02324	2.26946
PNC1	YGL037C	0.023402	2.2668
TPO1	YLL028W	0.023648	2.2628
COX5B	YIL111W	0.023834	2.25979
YMR295C	YMR295C	0.02475	2.24527
DER1	YBR201W	0.02903	2.18309
LSM7	YNL147W	0.030076	2.16909
YFL032W	YFL032W	0.03092	2.15809
MSN5	YDR335W	0.032702	2.13572
ADR1	YDR216W	0.033398	2.12726
ECM33	YBR078W	0.034504	2.11413
PKP2	YGL059W	0.035004	2.10832
YPR172W	YPR172W	0.035258	2.10539
YMR085W	YMR085W	0.035966	2.09732
OPI3	YJR073C	0.037334	2.0821
MET16	YPR167C	0.03978	2.05603
SNT1	YCR033W	0.041438	2.03911
BUD19	YJL188C	0.042444	2.02914
SWC5	YBR231C	0.043818	2.01582
PRB1	YEL060C	0.044048	2.01363

## Sheet: CERI_Y55
Gene	Systematic Name	P-Value	Z-Score
CPR5	YDR304C	3.0406e-10	6.29669
HSE1	YHL002W	7.4368e-10	6.1565
FUS3	YBL016W	2.6778e-09	5.95023
ARI1	YGL157W	3.9692e-09	5.88547
RCK1	YGL158W	1.75986e-08	5.63409
HXK2	YGL253W	2.2248e-08	5.59355
MTO1	YGL236C	2.5858e-08	5.56739
PHO81	YGR233C	3.714e-08	5.50394
CAF130	YGR134W	5.6018e-08	5.43107
IRE1	YHR079C	6.965e-08	5.39207
PCP1	YGR101W	9.819e-08	5.33004
LSB1	YGR136W	1.10114e-07	5.30919
RPN14	YGL004C	1.13436e-07	5.30377
EFM5	YGR001C	1.26848e-07	5.28334
CPR2	YHR057C	1.40238e-07	5.26494
ERJ5	YFR041C	2.6974e-07	5.14344
YGL235W	YGL235W	2.8046e-07	5.13612
ARP1	YHR129C	3.1926e-07	5.1117
PHB2	YGR231C	3.3888e-07	5.10043
GDA1	YEL042W	4.3472e-07	5.05309
YIL029C	YIL029C	2.4624e-06	4.71122
NIF3	YGL221C	2.9884e-06	4.67161
YHR097C	YHR097C	3.5468e-06	4.63631
SWD1	YAR003W	3.9176e-06	4.6157
VPS73	YGL104C	4.2038e-06	4.60104
SAP155	YFR040W	7.2028e-06	4.48761
EMC5	YIL027C	7.561e-06	4.47725
YGR137W	YGR137W	9.6346e-06	4.42522
RPS0A	YGR214W	1.01228e-05	4.41453
HUL5	YGL141W	1.48942e-05	4.33025
RTA1	YGR213C	1.93644e-05	4.2721
CCH1	YGR217W	3.4288e-05	4.14294
YIL001W	YIL001W	3.5042e-05	4.13795
SLI1	YGR212W	3.5814e-05	4.13294
RRM3	YHR031C	4.1836e-05	4.0971
COS6	YGR295C	7.6876e-05	3.95394
PTC7	YHR076W	8.0618e-05	3.94256
GPX1	YKL026C	0.000100842	3.88856
RPS23A	YGR118W	0.000120378	3.84536
MID2	YLR332W	0.000146316	3.79724
SYM1	YLR251W	0.00015002	3.79104
AIM18	YHR198C	0.0001828	3.74167
TDH3	YGR192C	0.000184996	3.73867
PRM2	YIL037C	0.00033064	3.59002
RRT13	YER066W	0.00033682	3.5852
SSD1	YDR293C	0.00048666	3.48799
PSD2	YGR170W	0.00055664	3.4519
ASN2	YGR124W	0.00060666	3.42862
PEX28	YHR150W	0.00095046	3.3048
NAS6	YGR232W	0.00104972	3.27685
TOS2	YGR221C	0.0011976	3.23945
CST6	YIL036W	0.00127256	3.2221
LOT6	YLR011W	0.00131924	3.21176
DFG10	YIL049W	0.00136966	3.20097
RPL34A	YER056C-A	0.00169412	3.1392
ANS1	YHR126C	0.00187106	3.10997
YGL101W	YGL101W	0.00197862	3.09342
LRS4	YDR439W	0.0022186	3.05929
YGR125W	YGR125W	0.0023068	3.04761
YGL117W	YGL117W	0.0024896	3.02461
MMS2	YGL087C	0.0029654	2.9713
ADE5,7	YGL234W	0.0040282	2.87594
WSS1	YHR134W	0.004273	2.85726
THP2	YHR167W	0.0046494	2.83037
APA2	YDR530C	0.0057758	2.76024
CRP1	YHR146W	0.0061656	2.73885
YCK1	YHR135C	0.0061668	2.73878
DCR2	YLR361C	0.0093984	2.59721
COS12	YGL263W	0.0095176	2.59288
NEJ1	YLR265C	0.0095944	2.59011
NOT3	YIL038C	0.0115932	2.52429
YGL230C	YGL230C	0.0116274	2.52326
HMS2	YJR147W	0.0117596	2.51928
HAC1	YFL031W	0.0118266	2.51728
PFA5	YDR459C	0.0126638	2.49309
APL6	YGR261C	0.0130832	2.4815
ACE2	YLR131C	0.0132502	2.47697
SPF1	YEL031W	0.0132752	2.4763
SMI1	YGR229C	0.0136542	2.46623
YFL040W	YFL040W	0.0175662	2.37464
TPO1	YLL028W	0.019078	2.344
YER079W	YER079W	0.0195834	2.33424
YER188W	YER188W	0.0197922	2.33026
YER158C	YER158C	0.020328	2.32022
YIL028W	YIL028W	0.02069	2.31361
SAY1	YGR263C	0.021922	2.29172
MPM1	YJL066C	0.022082	2.28895
ERC1	YHR032W	0.023352	2.26764
TNA1	YGR260W	0.02373	2.26149
SNF11	YDR073W	0.024934	2.24241
OSM1	YJR051W	0.027856	2.1993
MF(ALPHA)2	YGL089C	0.029058	2.18271
YGR266W	YGR266W	0.030716	2.16073
AVL9	YLR114C	0.036416	2.09226
SPO74	YGL170C	0.03953	2.05863
TIR1	YER011W	0.039686	2.05701
CRH1	YGR189C	0.043064	2.02308
YLR252W	YLR252W	0.045418	2.00076
ARP6	YLR085C	0.04542	2.00074

## Sheet: CERI_UWOPS87
Gene	Systematic Name	P-Value	Z-Score
MDH3	YDL078C	4.4892e-11	6.58696
AGP1	YCL025C	6.295e-11	6.53656
YMR158W-A	YMR158W-A	1.02952e-10	6.46255
NNK1	YKL171W	5.2014e-10	6.2129
MMM1	YLL006W	8.138e-10	6.14221
MYO3	YKL129C	1.70342e-09	6.02383
PFF1	YBR075W	7.1984e-09	5.78623
SPO14	YKR031C	2.3028e-08	5.58757
MEH1	YKR007W	2.987e-07	5.12427
ARR2	YPR200C	3.0498e-07	5.12034
CUR1	YPR158W	7.8762e-07	4.93841
STE24	YJR117W	7.5028e-06	4.4789
NTO1	YPR031W	2.8526e-05	4.18493
YMC1	YPR058W	3.2784e-05	4.15321
ACH1	YBL015W	0.00010929	3.86899
UBA3	YPR066W	0.000164946	3.76742
HMG1	YML075C	0.000169264	3.76096
YGL132W	YGL132W	0.00018551	3.73797
MIX14	YDR031W	0.00023718	3.67572
RTF1	YGL244W	0.00042068	3.52676
EFM1	YHL039W	0.00064598	3.41153
SIA1	YOR137C	0.00077226	3.36255
SGE1	YPR198W	0.0009385	3.30834
TDA6	YPR157W	0.00135716	3.20361
GDB1	YPR184W	0.00144092	3.18633
LHS1	YKL073W	0.00165152	3.14665
DRN1	YGR093W	0.0024854	3.02511
BCK1	YJL095W	0.0027422	2.99525
RMD8	YFR048W	0.0027602	2.99325
ESL1	YIL151C	0.0029726	2.97056
SUT1	YGL162W	0.0036544	2.90654
YDR199W	YDR199W	0.003938	2.88308
AAD3	YCR107W	0.004421	2.84644
COX17	YLL009C	0.0047488	2.8236
YMR31	YFR049W	0.0049954	2.80733
DST1	YGL043W	0.0051166	2.79959
RTN1	YDR233C	0.00552	2.77501
YSY6	YBR162W-A	0.0057534	2.76152
FMP48	YGR052W	0.0062212	2.73588
YDL199C	YDL199C	0.0067024	2.71128
WHI2	YOR043W	0.0068192	2.70555
AIM44	YPL158C	0.0075694	2.6707
PRK1	YIL095W	0.0077604	2.66232
SRO7	YPR032W	0.0086302	2.62637
OMS1	YDR316W	0.008703	2.6235
YKL131W	YKL131W	0.0087458	2.62183
HMS2	YJR147W	0.0108426	2.54773
OST4	YDL232W	0.0110024	2.54262
YGR022C	YGR022C	0.0110904	2.53984
SNF1	YDR477W	0.0113872	2.53059
MID2	YLR332W	0.0118402	2.51687
MID1	YNL291C	0.0121324	2.50827
ADR1	YDR216W	0.0129178	2.48603
RKM2	YDR198C	0.0130942	2.4812
ABZ1	YNR033W	0.0143404	2.44862
SKN1	YGR143W	0.0144314	2.44634
YGL176C	YGL176C	0.0146974	2.43975
YGL024W	YGL024W	0.015341	2.42423
TGS1	YPL157W	0.016858	2.38979
YGR053C	YGR053C	0.017825	2.36923
RRI1	YDL216C	0.0182986	2.35952
HIR3	YJR140C	0.019205	2.34153
IRS4	YKR019C	0.022434	2.28292
SAC3	YDR159W	0.027342	2.2066
YGL214W	YGL214W	0.029552	2.17604
KGD2	YDR148C	0.030278	2.16643
RXT2	YBR095C	0.03072	2.16069
MGA2	YIR033W	0.032836	2.13409
YGR050C	YGR050C	0.034672	2.11216
STR2	YJR130C	0.03499	2.10848
GLG1	YKR058W	0.043732	2.01664

[truncated: 13 more sheets: CERI_YPS606, ARV1_S288C, ARV1_Y55, ARV1_UWOPS87, ARV1_YPS606, HMG1_S288C, HMG1_Y55, HMG1_UWOPS87, HMG1_YPS606, HMG2_S288C, HMG2_Y55, HMG2_UWOPS87, HMG2_YPS606]
