# Supplementary material for: Genetic interaction networks mediate individual statin drug response in Saccharomyces cerevisiae
Source: NPJ Syst Biol Appl. 2019 Oct 3;5:35. doi: 10.1038/s41540-019-0112-5 (PMC6776536; doi:10.1038/s41540-019-0112-5)
Supplement: Supplementary file 5 — Supplementary Table 5 [file 41540_2019_112_MOESM5_ESM.xlsx]

## Sheet: Key
1.This file lists the properties of all nodes in the network.
2 .Region numbers refer to the SAFE data where individual genes are listed

## Sheet:  ARV1_S288C -Gene
##
##
Node label	Node label ORF	Domain (predominant)	Neighborhood score [max=1, min=0] (predominant)	Total number of enriched domains	Number of enriched attributes per domain
gcd1-ph	YOR260W	4	0	0	0,0,0
rtc3	YHR087W	4	0	0	0,0,0
rpl4a	YBR031W	4	0	0	0,0,0
msy1	YPL097W	4	0	0	0,0,0
mog1	YJR074W	4	0	0	0,0,0
tfb2-2	YPL122C	4	0	0	0,0,0
yer077c	YER077C	4	0	0	0,0,0
ccr4	YAL021C	4	0	0	0,0,0
irc3	YDR332W	4	0	0	0,0,0
irc21	YMR073C	4	0	0	0,0,0
rps1b	YML063W	4	0	0	0,0,0
slp1	YOR154W	4	0	0	0,0,0
cog4-201	YPR105C	4	0	0	0,0,0
ygl010w	YGL010W	4	0	0	0,0,0
kap122	YGL016W	4	0	0	0,0,0
cct3-200	YJL014W	4	0	0	0,0,0
ypr084w	YPR084W	4	0.089	0	0,0,0
hca4-201	YJL033W	4	0.079	0	0,0,0
spt8	YLR055C	4	0	0	0,0,0
cct7-1	YJL111W	4	0	0	0,0,0
nop9-1	YJL010C	4	0	0	0,0,0
sec61-2	YLR378C	4	0.625	1	0,0,64
ylr312c	YLR312C	4	0	0	0,0,0
met16	YPR167C	4	0	0	0,0,0
rgr1-100	YLR071C	4	0	0	0,0,0
trs130-203	YMR218C	4	0.269	0	0,0,0
uth1	YKR042W	4	0	0	0,0,0
rmp1-ts	YLR145W	4	0	0	0,0,0
ccw14	YLR390W-A	4	0	0	0,0,0
dic1	YLR348C	4	0	0	0,0,0
msp1	YGR028W	4	0	0	0,0,0
mac1	YMR021C	4	0.266	0	0,0,0
irc6	YFR043C	4	0.144	0	0,0,0
rfa3-313	YJL173C	4	0	0	0,0,0
ynl019c	YNL019C	4	0	0	0,0,0
eaf1	YDR359C	4	0.133	0	0,0,0
rpl23b	YER117W	4	0	0	0,0,0
rpl24b	YGR148C	4	0	0	0,0,0
cdc11-4	YJR076C	2	0.122	0	0,0,0
eaf3	YPR023C	4	0	0	0,0,0
rco1	YMR075W	1	0.047	0	0,0,0
rad14	YMR201C	4	0	0	0,0,0
sac1	YKL212W	4	0	0	0,0,0
yap6	YDR259C	4	0	0	0,0,0
npa3-ph	YJR072C	4	0	0	0,0,0
ydl085c-a	YDL085C-A	4	0	0	0,0,0
pps1	YBR276C	4	0	0	0,0,0
ylr366w	YLR366W	4	0	0	0,0,0
seg1	YMR086W	4	0	0	0,0,0
ldb7	YBL006C	4	0	0	0,0,0
ccz1	YBR131W	4	0	0	0,0,0
vam7	YGL212W	4	0	0	0,0,0
opi7	YDR360W	4	0	0	0,0,0
yjl206c	YJL206C	4	0	0	0,0,0
mon1	YGL124C	4	0	0	0,0,0
swc7	YLR385C	4	0	0	0,0,0
eaf7	YNL136W	4	0	0	0,0,0
yfl043c	YFL043C	4	0	0	0,0,0
phm6	YDR281C	4	0	0	0,0,0
ymr075c-a	YMR075C-A	1	0.037	0	0,0,0
mdm31	YHR194W	3	0.176	0	0,0,0
yor296w	YOR296W	4	0	0	0,0,0
tea1	YOR337W	4	0	0	0,0,0
phb2	YGR231C	4	0	0	0,0,0
ear1	YMR171C	4	0	0	0,0,0
ypt7	YML001W	4	0	0	0,0,0
mdm12	YOL009C	4	0	0	0,0,0
tim13	YGR181W	4	0	0	0,0,0
tim8	YJR135W-A	4	0	0	0,0,0
dcp2-7d	YNL118C	4	0	0	0,0,0
dug2	YBR281C	4	0	0	0,0,0
gpm3	YOL056W	4	0	0	0,0,0
yim1	YMR152W	4	0	0	0,0,0
dus3	YLR401C	4	0	0	0,0,0
yor362c-ph	YOR362C	4	0	0	0,0,0
mde1	YJR024C	4	0	0	0,0,0
rad5	YLR032W	4	0	0	0,0,0
ydl118w	YDL118W	4	0	0	0,0,0
ydl119c	YDL119C	4	0	0	0,0,0
yfl017c-ph	YFL017C	4	0	0	0,0,0
dun1	YDL101C	4	0	0	0,0,0
cdc3-3	YLR314C	2	0.133	0	0,0,0
dus4	YLR405W	4	0	0	0,0,0
trm10	YOL093W	4	0	0	0,0,0
cdc12-td	YHR107C	2	0.12	0	0,0,0
yml119w	YML119W	4	0	0	0,0,0
yip3	YNL044W	4	0	0	0,0,0
ho	YDL227C	4	0	0	0,0,0
yfl041w-a	YFL041W-A	4	0	0	0,0,0
plm2	YDR501W	4	0	0	0,0,0
cdh1	YGL003C	1	0.044	0	0,0,0
ybr090c	YBR090C	4	0	0	0,0,0
cdc46-1	YLR274W	1	0.031	0	0,0,0
yor268c	YOR268C	4	0	0	0,0,0
ilv5-105	YLR355C	4	0	0	0,0,0
mcm4-ph	YPR019W	1	0.024	0	0,0,0
ecm27	YJR106W	4	0	0	0,0,0
lte1	YAL024C	4	0.05	0	0,0,0
gcd1-502	YOR260W	4	0	0	0,0,0
cdc13-1	YDL220C	4	0	0	0,0,0
cdc14-1	YFR028C	1	0.033	0	0,0,0
cdc14-2	YFR028C	1	0.029	0	0,0,0
yol057w	YOL057W	4	0	0	0,0,0
yor024w	YOR024W	1	0.02	0	0,0,0
mgr3	YMR115W	4	0	0	0,0,0
mrpl44	YMR225C	4	0	0	0,0,0
mgr2	YPL098C	4	0	0	0,0,0
elm1	YKL048C	4	0	0	0,0,0
erg11-td	YHR007C	4	0	0	0,0,0
sup35-td	YDR172W	4	0	0	0,0,0
yjl011c-ph	YJL011C	1	0.063	0	0,0,0
cdc123-4	YLR215C	4	0	0	0,0,0
yor333c	YOR333C	4	0	0	0,0,0
phm8	YER037W	4	0	0	0,0,0
top1	YOL006C	4	0	0	0,0,0
tdh3	YGR192C	4	0	0	0,0,0
ubp15	YMR304W	4	0	0	0,0,0
ydr509w	YDR509W	4	0	0	0,0,0
spr2	YOR214C	4	0	0	0,0,0
thi80-ph	YOR143C	4	0	0	0,0,0
ecl1	YGR146C	4	0	0	0,0,0
spt3	YDR392W	4	0	0	0,0,0
upf3	YGR072W	4	0	0	0,0,0
cdc7-4	YDL017W	1	0.029	0	0,0,0
pam17	YKR065C	4	0	0	0,0,0
ecm10	YEL030W	4	0	0	0,0,0
pmc1	YGL006W	4	0	0	0,0,0
cdc24-2	YAL041W	4	0	0	0,0,0
pho8	YDR481C	4	0	0	0,0,0
ecm1	YAL059W	4	0	0	0,0,0
orc6-ph	YHR118C	1	0.035	0	0,0,0
ebs1	YDR206W	4	0	0	0,0,0
met22	YOL064C	4	0	0	0,0,0
ugp1-ph	YKL035W	4	0	0	0,0,0
rrn5-200	YLR141W	4	0	0	0,0,0
nmd2	YHR077C	4	0	0	0,0,0
nam7	YMR080C	4	0	0	0,0,0
rtt102	YGR275W	4	0	0	0,0,0
yap7	YOL028C	4	0	0	0,0,0
sso1	YPL232W	2	0.111	0	0,0,0
nar1-202	YNL240C	1	0.027	0	0,0,0
cdc47-ts	YBR202W	1	0.028	0	0,0,0
met18	YIL128W	4	0	0	0,0,0
thi6	YPL214C	4	0	0	0,0,0
ecm14	YHR132C	4	0	0	0,0,0
orc2-3	YBR060C	1	0.028	0	0,0,0
rdr1	YOR380W	4	0	0	0,0,0
orc3-70	YLL004W	1	0.033	0	0,0,0
yef1	YEL041W	4	0	0	0,0,0
mrc1	YCL061C	1	0.021	0	0,0,0
orc2-2	YBR060C	1	0.033	0	0,0,0
pex22	YAL055W	4	0	0	0,0,0
mep2	YNL142W	4	0	0	0,0,0
say1	YGR263C	4	0.064	0	0,0,0
pol32	YJR043C	1	0.031	0	0,0,0
mep1	YGR121C	4	0	0	0,0,0
emc1	YCL045C	2	0.133	0	0,0,0
dbf2-2	YGR092W	4	0.155	0	0,0,0
ydr306c	YDR306C	4	0	0	0,0,0
dbf2-3	YGR092W	4	0.118	0	0,0,0
gsm1	YJL103C	4	0	0	0,0,0
taf5-3	YBR198C	4	0	0	0,0,0
glg2	YJL137C	4	0	0	0,0,0
pam1	YDR251W	4	0	0	0,0,0
tah11-ts	YJR046W	1	0.027	0	0,0,0
edc2	YER035W	4	0	0	0,0,0
sec14-3	YMR079W	4	0	0	0,0,0
ndl1	YLR254C	4	0	0	0,0,0
eps1	YIL005W	4	0	0	0,0,0
stn1-13	YDR082W	1	0.035	0	0,0,0
inm1	YHR046C	4	0	0	0,0,0
rad27	YKL113C	1	0.026	0	0,0,0
edc1	YGL222C	4	0	0	0,0,0
rpt2-rf	YDL007W	4	0	0	0,0,0
thi2	YBR240C	4	0	0	0,0,0
vcx1	YDL128W	4	0	0	0,0,0
ybl055c	YBL055C	4	0	0	0,0,0
pol1-1	YNL102W	1	0.024	0	0,0,0
pol1-13	YNL102W	1	0.022	0	0,0,0
mcm2-1	YBL023C	1	0.026	0	0,0,0
gde1	YPL110C	4	0	0	0,0,0
orc2-1	YBR060C	1	0.038	0	0,0,0
tpc1	YGR096W	4	0	0	0,0,0
pfa5	YDR459C	4	0	0	0,0,0
dbf4-4	YDR052C	1	0.02	0	0,0,0
erg8-1	YMR220W	4	0	0	0,0,0
ylr412c-a	YLR412C-A	4	0	0	0,0,0
hem13-ph	YDR044W	4	0	0	0,0,0
cdc8-1	YJR057W	1	0.033	0	0,0,0
yaf9	YNL107W	4	0	0	0,0,0
csm3	YMR048W	1	0.03	0	0,0,0
tos2	YGR221C	4	0	0	0,0,0
eeb1	YPL095C	4	0	0	0,0,0
yhr078w	YHR078W	3	0.556	2	0,22,2
orc2-4	YBR060C	1	0.026	0	0,0,0
mec1-4ts	YBR136W	1	0.033	0	0,0,0
hys2-ts	YJR006W	1	0.026	0	0,0,0
elg1	YOR144C	1	0.019	0	0,0,0
syt1	YPR095C	4	0	0	0,0,0
ddc1	YPL194W	1	0.021	0	0,0,0
sec72	YLR292C	4	0.559	1	0,0,44
cdc2-7	YDL102W	1	0.025	0	0,0,0
cdc2-2	YDL102W	1	0.025	0	0,0,0
cdc2-1	YDL102W	1	0.023	0	0,0,0
yol050c	YOL050C	4	0	0	0,0,0
srp102-510	YKL154W	4	0	0	0,0,0
rpc25-ph	YKL144C	4	0	0	0,0,0
ecm34	YHL043W	4	0	0	0,0,0
ecm8	YBR076W	4	0	0	0,0,0
cdc15-2	YAR019C	4	0.118	0	0,0,0
ypr076w	YPR076W	4	0	0	0,0,0
tem1-3	YML064C	4	0.171	0	0,0,0
ysp3	YOR003W	4	0	0	0,0,0
ynl011c	YNL011C	4	0	0	0,0,0
gdh1	YOR375C	4	0	0	0,0,0
elp2	YGR200C	4	0	0	0,0,0
caf20	YOR276W	4	0	0	0,0,0
caf130	YGR134W	4	0	0	0,0,0
ycl002c	YCL002C	4	0	0	0,0,0
kti12	YKL110C	4	0	0	0,0,0
lds1	YAL018C	4	0	0	0,0,0
iki1	YHR187W	4	0	0	0,0,0
gut2	YIL155C	4	0	0	0,0,0
caf40	YNL288W	4	0	0	0,0,0
urm1	YIL008W	4	0	0	0,0,0
cdc28-4	YBR160W	4	0	0	0,0,0
uba4	YHR111W	4	0	0	0,0,0
cdc28-13	YBR160W	4	0	0	0,0,0
tum1	YOR251C	4	0	0	0,0,0
ncs6	YGL211W	4	0	0	0,0,0
cdc4-3	YFL009W	4	0	0	0,0,0
cdc4-1	YFL009W	4	0	0	0,0,0
ynl120c	YNL120C	4	0	0	0,0,0
cdc37-ts	YDR168W	4	0	0	0,0,0
mih1	YMR036C	4	0	0	0,0,0
pet20	YPL159C	4	0	0	0,0,0
rnh202	YDR279W	4	0	0	0,0,0
pxa1	YPL147W	4	0	0	0,0,0
rad34	YDR314C	4	0	0	0,0,0
hsl1	YKL101W	4	0.041	0	0,0,0
plb3	YOL011W	4	0	0	0,0,0
pth2	YBL057C	4	0	0	0,0,0
sna2	YDR525W-A	4	0	0	0,0,0
rnh203	YLR154C	4	0	0	0,0,0
tma17	YDL110C	4	0	0	0,0,0
mal12	YGR292W	4	0	0	0,0,0
vta1	YLR181C	4	0	0	0,0,0
car1	YPL111W	4	0	0	0,0,0
rpl29	YFR032C-A	1	0.03	0	0,0,0
mgt1	YDL200C	4	0	0	0,0,0
yhl015w-a	YHL015W-A	4	0	0	0,0,0
yjl077w-b	YJL077W-B	4	0	0	0,0,0
egd2	YHR193C	4	0	0	0,0,0
ybr284w	YBR284W	4	0	0	0,0,0
pam16-3	YJL104W	4	0	0	0,0,0
ela1	YNL230C	4	0	0	0,0,0
mak31	YCR020C-A	4	0	0	0,0,0
ylr050c	YLR050C	4	0	0	0,0,0
pmt3	YOR321W	4	0	0	0,0,0
rme1	YGR044C	4	0	0	0,0,0
rpl13a	YDL082W	4	0	0	0,0,0
spn1-k192n	YPR133C	4	0	0	0,0,0
tna1	YGR260W	4	0	0	0,0,0
ygl242c	YGL242C	4	0	0	0,0,0
rsb1	YOR049C	4	0	0	0,0,0
emp46	YLR080W	4	0	0	0,0,0
ygl042c	YGL042C	4	0	0	0,0,0
sdh2	YLL041C	4	0	0	0,0,0
fbp1	YLR377C	4	0	0	0,0,0
emi5	YOL071W	4	0	0	0,0,0
qcr7	YDR529C	4	0	0	0,0,0
mag2	YLR427W	4	0	0	0,0,0
mag1	YER142C	4	0	0	0,0,0
emp70	YLR083C	4	0	0	0,0,0
emg1-ph	YLR186W	4	0	0	0,0,0
sfh1-1	YLR321C	4	0	0	0,0,0
sdo1-vma1-ts	YLR022C	4	0	0	0,0,0
spt15-p65s	YER148W	4	0	0	0,0,0
cdc50	YCR094W	3	0.79	2	0,23,2
emc3	YKL207W	4	0	0	0,0,0
emc2	YJR088C	4	0	0	0,0,0
emc4	YGL231C	4	0	0	0,0,0
cep3-1	YMR168C	4	0	0	0,0,0
rps7a	YOR096W	4	0	0	0,0,0
cbf2-2	YGR140W	4	0	0	0,0,0
jhd2	YJR119C	4	0	0	0,0,0
ycl046w	YCL046W	4	0	0	0,0,0
ded81-ph	YHR019C	4	0	0	0,0,0
ncs2	YNL119W	4	0	0	0,0,0
sgs1	YMR190C	1	0.019	0	0,0,0
cmc1	YKL137W	4	0.081	0	0,0,0
env7	YPL236C	4	0	0	0,0,0
env11	YGR071C	4	0	0	0,0,0
pet100	YDR079W	4	0.032	0	0,0,0
ubc9-2	YDL064W	4	0	0	0,0,0
spg5	YMR191W	4	0	0	0,0,0
sgt1-3	YOR057W	4	0	0	0,0,0
tdh1	YJL052W	4	0	0	0,0,0
cbp1	YJL209W	4	0	0	0,0,0
lcl1	YPL056C	4	0	0	0,0,0
mto1	YGL236C	4	0	0	0,0,0
mtm1	YGR257C	4	0.034	0	0,0,0
rcf2	YNR018W	4	0.067	0	0,0,0
pth1	YHR189W	4	0.032	0	0,0,0
yjr115w	YJR115W	4	0	0	0,0,0
ygr111w	YGR111W	4	0	0	0,0,0
fmp30	YPL103C	4	0.04	0	0,0,0
nop9-107	YJL010C	4	0	0	0,0,0
cue5	YOR042W	4	0	0	0,0,0
rkm4	YDR257C	4	0.051	0	0,0,0
rtc6	YPL183W-A	4	0	0	0,0,0
nop6	YDL213C	4	0	0	0,0,0
ygl114w	YGL114W	4	0	0	0,0,0
ygr250c	YGR250C	4	0	0	0,0,0
spr28	YDR218C	4	0	0	0,0,0
ogg1	YML060W	4	0	0	0,0,0
ics3	YJL077C	4	0	0	0,0,0
yil165c	YIL165C	4	0	0	0,0,0
ygr149w	YGR149W	4	0	0	0,0,0
enb1	YOL158C	3	0.122	0	0,0,0
gap1	YKR039W	4	0	0	0,0,0
ybr085c-a	YBR085C-A	4	0	0	0,0,0
yfl064c	YFL064C	4	0	0	0,0,0
ics2	YBR157C	4	0	0	0,0,0
ygl006w-a	YGL006W-A	4	0	0	0,0,0
ybl028c	YBL028C	4	0	0	0,0,0
msh6	YDR097C	4	0	0	0,0,0
nce103	YNL036W	4	0	0	0,0,0
mef2	YJL102W	4	0	0	0,0,0
ykl096c-b	YKL096C-B	4	0	0	0,0,0
oxa1	YER154W	4	0	0	0,0,0
sas3	YBL052C	4	0	0	0,0,0
ubr1	YGR184C	4	0	0	0,0,0
rer1	YCL001W	4	0.241	0	0,0,0
osw5	YMR148W	4	0	0	0,0,0
lrg1	YDL240W	4	0	0	0,0,0
cbt1	YKL208W	4	0	0	0,0,0
ugo1	YDR470C	4	0	0	0,0,0
mrp1	YDR347W	4	0	0	0,0,0
cbs2	YDR197W	4	0	0	0,0,0
mch5	YOR306C	4	0	0	0,0,0
ydl183c	YDL183C	4	0	0	0,0,0
yer078w-a	YER078W-A	4	0	0	0,0,0
cce1	YKL011C	4	0	0	0,0,0
fis1	YIL065C	4	0	0	0,0,0
gep7	YGL057C	4	0	0	0,0,0
ssh4	YKL124W	4	0	0	0,0,0
wtm1	YOR230W	4	0	0	0,0,0
ccc1	YLR220W	4	0	0	0,0,0
snx41	YDR425W	4	0	0	0,0,0
mam33	YIL070C	4	0	0	0,0,0
tim44-8	YIL022W	4	0	0	0,0,0
med7-163	YOL135C	1	0.049	0	0,0,0
med7-141	YOL135C	4	0	0	0,0,0
ytm1-1	YOR272W	4	0	0	0,0,0
ssl1-ph	YLR005W	1	0.055	0	0,0,0
ylr444c	YLR444C	4	0	0	0,0,0
ccl1-ts4	YPR025C	4	0	0	0,0,0
kgd1	YIL125W	4	0.141	0	0,0,0
noc3-ph	YLR002C	4	0	0	0,0,0
clb4	YLR210W	4	0.151	0	0,0,0
ymr084w	YMR084W	4	0	0	0,0,0
pif1	YML061C	4	0	0	0,0,0
snt309	YPR101W	1	0.053	0	0,0,0
yel077c	YEL077C	4	0	0	0,0,0
ybl111c	YBL111C	4	0	0	0,0,0
rtc4	YNL254C	4	0.079	0	0,0,0
mrl1	YPR079W	4	0	0	0,0,0
erb1-ph	YMR049C	4	0	0	0,0,0
drs1-201	YLL008W	4	0	0	0,0,0
dbp6-ph	YNR038W	1	0.028	0	0,0,0
dbp10-203	YDL031W	4	0	0	0,0,0
mrh1	YDR033W	4	0	0	0,0,0
rtg2	YGL252C	4	0	0	0,0,0
rtg1	YOL067C	4	0	0	0,0,0
rrp15-209	YPR143W	4	0	0	0,0,0
rtg3	YBL103C	4	0	0	0,0,0
msf1	YPR047W	4	0	0	0,0,0
esf2-206	YNR054C	4	0	0	0,0,0
nop4-3	YPL043W	4	0	0	0,0,0
gat3	YLR013W	4	0	0	0,0,0
ynl181w-924	YNL181W	4	0	0	0,0,0
thi13	YDL244W	4	0	0	0,0,0
gcd2-207	YGR083C	4	0	0	0,0,0
fas2-440-3-12	YPL231W	4	0	0	0,0,0
nup82-101	YJL061W	4	0	0	0,0,0
ydr404c-ph	YDR404C	4	0	0	0,0,0
lsg1-208	YGL099W	4	0	0	0,0,0
mrpl1	YDR116C	4	0	0	0,0,0
cdc1-6	YDR182W	4	0	0	0,0,0
yer034w	YER034W	4	0	0	0,0,0
cdc1-1	YDR182W	4	0	0	0,0,0
mrps28	YDR337W	4	0	0	0,0,0
ygr174w-a	YGR174W-A	4	0	0	0,0,0
gpi13-5	YLL031C	4	0.553	1	0,0,44
utp25-104	YIL091C	4	0	0	0,0,0
mrpl39	YML009C	4	0	0	0,0,0
efm1	YHL039W	4	0	0	0,0,0
mrp7	YNL005C	4	0	0	0,0,0
prp31-ts	YGR091W	1	0.052	0	0,0,0
erg7-200	YHR072W	4	0.301	1	0,0,3
sfi1-3	YLL003W	4	0	0	0,0,0
prp24-ts	YMR268C	1	0.054	0	0,0,0
pop1-200	YNL221C	4	0	0	0,0,0
rpc11-ph	YDR045C	1	0.049	0	0,0,0
rvb1-100	YDR190C	4	0	0	0,0,0
prp42-ph	YDR235W	1	0.053	0	0,0,0
mrm2	YGL136C	4	0	0	0,0,0
slu7-ts1	YDR088C	1	0.056	0	0,0,0
rox1	YPR065W	4	0	0	0,0,0
ypp1-4	YGR198W	4	0	0	0,0,0
slu7-ts2	YDR088C	4	0	0	0,0,0
dbp3	YGL078C	4	0	0	0,0,0
srp68-104	YPL243W	4	0	0	0,0,0
opy2	YPR075C	4	0	0	0,0,0
hub1	YNR032C-A	1	0.053	0	0,0,0
nop16	YER002W	4	0	0	0,0,0
rex4	YOL080C	4	0	0	0,0,0
rei1	YBR267W	4	0.052	0	0,0,0
rrp6	YOR001W	4	0	0	0,0,0
pml1	YLR016C	1	0.053	0	0,0,0
ygr151c	YGR151C	4	0	0	0,0,0
rpl24a	YGL031C	4	0.053	0	0,0,0
gle1-4	YDL207W	4	0	0	0,0,0
dbp5-1	YOR046C	4	0	0	0,0,0
prp18-1202	YGR006W	1	0.054	0	0,0,0
ntf2-h104y	YER009W	4	0	0	0,0,0
rfc2-1	YJR068W	1	0.03	0	0,0,0
nup82-7	YJL061W	4	0	0	0,0,0
sub2-1	YDL084W	1	0.074	0	0,0,0
ipi1-ph	YHR085W	4	0	0	0,0,0
cbc2	YPL178W	1	0.057	0	0,0,0
nop8-ph	YOL144W	4	0	0	0,0,0
yir035c	YIR035C	4	0	0	0,0,0
rix1-ph	YHR197W	1	0.038	0	0,0,0
eaf5	YEL018W	4	0	0	0,0,0
rrt16	YNL105W	4	0	0	0,0,0
yor293c-a	YOR293C-A	4	0	0	0,0,0
rrt8	YOL048C	4	0	0	0,0,0
pex14	YGL153W	4	0.068	0	0,0,0
yir020c	YIR020C	4	0	0	0,0,0
scw4	YGR279C	4	0	0	0,0,0
pep4	YPL154C	4	0	0	0,0,0
ygr201c	YGR201C	4	0	0	0,0,0
nmd4	YLR363C	4	0	0	0,0,0
mdl2	YPL270W	4	0	0	0,0,0
gsf2	YML048W	4	0	0	0,0,0
ume6	YDR207C	4	0.165	0	0,0,0
nop1-2	YDL014W	1	0.028	0	0,0,0
emc6	YLL014W	4	0	0	0,0,0
ecm18	YDR125C	4	0	0	0,0,0
lrp1	YHR081W	4	0	0	0,0,0
bul2	YML111W	4	0	0	0,0,0
scs22	YBL091C-A	4	0	0	0,0,0
bul1	YMR275C	4	0	0	0,0,0
yer119c-a	YER119C-A	4	0	0	0,0,0
sec7-1	YDR170C	4	0	0	0,0,0
grh1	YDR517W	3	0.109	0	0,0,0
bud9	YGR041W	4	0	0	0,0,0
bug1	YDL099W	3	0.831	2	0,23,2
msn1	YOL116W	4	0	0	0,0,0
spp1	YPL138C	4	0.108	0	0,0,0
ypr130c	YPR130C	4	0	0	0,0,0
xrn1	YGL173C	4	0	0	0,0,0
bud31	YCR063W	1	0.103	0	0,0,0
emg1-1	YLR186W	4	0	0	0,0,0
yor262w-ph	YOR262W	4	0	0	0,0,0
sap30	YMR263W	1	0.098	0	0,0,0
dcp2-7	YNL118C	4	0	0	0,0,0
bud3	YCL014W	4	0	0	0,0,0
rpl37a	YLR185W	1	0.083	0	0,0,0
rpc53-202	YDL150W	1	0.055	0	0,0,0
rtr1	YER139C	4	0	0	0,0,0
rba50-ph	YDR527W	4	0	0	0,0,0
tyw3	YGL050W	4	0	0	0,0,0
rpc34-1	YNR003C	1	0.06	0	0,0,0
om14	YBR230C	4	0	0	0,0,0
rpb5-ph	YBR154C	4	0	0	0,0,0
mus81	YDR386W	1	0.021	0	0,0,0
ydl148c-ph	YDL148C	4	0	0	0,0,0
bud19	YJL188C	4	0	0	0,0,0
rpl8a	YHL033C	4	0	0	0,0,0
mms4	YBR098W	1	0.023	0	0,0,0
fcf1-ph	YDR339C	4	0	0	0,0,0
rps10a	YOR293W	3	0.078	0	0,0,0
ybr221w-a	YBR221W-A	4	0	0	0,0,0
bud14	YAR014C	4	0	0	0,0,0
kin3	YAR018C	4	0	0	0,0,0
mcm10-1	YIL150C	1	0.025	0	0,0,0
dcr2	YLR361C	4	0	0	0,0,0
yhc1-2	YLR298C	1	0.051	0	0,0,0
ycl062w	YCL062W	4	0	0	0,0,0
sat4	YCR008W	4	0	0	0,0,0
ybl086c	YBL086C	4	0.051	0	0,0,0
sas5	YOR213C	4	0	0	0,0,0
slx1	YBR228W	4	0	0	0,0,0
rps11b	YBR048W	4	0.048	0	0,0,0
sas4	YDR181C	4	0	0	0,0,0
ymr181c	YMR181C	4	0.052	0	0,0,0
yhl042w	YHL042W	4	0.053	0	0,0,0
rpl23a	YBL087C	1	0.072	0	0,0,0
rec107	YJR021C	4	0	0	0,0,0
pnp1	YLR209C	4	0	0	0,0,0
rps0a	YGR214W	1	0.062	0	0,0,0
rad57	YDR004W	1	0.036	0	0,0,0
rpl9a	YGL147C	1	0.052	0	0,0,0
rpl43a	YPR043W	4	0	0	0,0,0
ymr160w	YMR160W	4	0	0	0,0,0
spt21	YMR179W	4	0	0	0,0,0
cad1	YDR423C	4	0	0	0,0,0
zrt2	YLR130C	4	0	0	0,0,0
nrm1	YNR009W	4	0	0	0,0,0
per33	YLR064W	4	0.053	0	0,0,0
nit1	YIL164C	4	0.056	0	0,0,0
pau23	YLR037C	4	0	0	0,0,0
ygr094w-ph	YGR094W	4	0.126	0	0,0,0
yap1802	YGR241C	4	0	0	0,0,0
spo21	YOL091W	4	0	0	0,0,0
msi1	YBR195C	4	0	0	0,0,0
ylr466c-b	YLR466C-B	4	0	0	0,0,0
rlf2	YPR018W	4	0	0	0,0,0
sbe2	YDR351W	4	0	0	0,0,0
nbp1-1	YLR457C	4	0	0	0,0,0
cac2	YML102W	4	0	0	0,0,0
rpl15b	YMR121C	4	0	0	0,0,0
ddi2	YFL061W	4	0	0	0,0,0
cab1-ph	YDR531W	4	0	0	0,0,0
yjl152w	YJL152W	4	0	0	0,0,0
npl3	YDR432W	4	0	0	0,0,0
fas2-440-3-1	YPL231W	4	0	0	0,0,0
cab4-ph	YGR277C	4	0	0	0,0,0
cab5-ph	YDR196C	4	0	0	0,0,0
ldh1	YBR204C	4	0	0	0,0,0
rpf2-ph	YKR081C	4	0	0	0,0,0
hom6	YJR139C	4	0	0	0,0,0
cab5-1	YDR196C	4	0	0	0,0,0
bye1	YKL005C	4	0	0	0,0,0
ded1-95	YOR204W	4	0	0	0,0,0
ded1-199	YOR204W	4	0	0	0,0,0
vps41	YDR080W	4	0	0	0,0,0
nip1-206	YMR309C	4	0	0	0,0,0
sro7	YPR032W	4	0	0	0,0,0
rpg1-1	YBR079C	4	0	0	0,0,0
ded1-f144c	YOR204W	4	0	0	0,0,0
ybr072c-a	YBR072C-A	4	0	0	0,0,0
ygl140c	YGL140C	4	0	0	0,0,0
msb4	YOL112W	4	0	0	0,0,0
det1	YDR051C	4	0	0	0,0,0
djp1	YIR004W	4	0	0	0,0,0
ycr051w	YCR051W	4	0	0	0,0,0
rsc4-2	YKR008W	4	0	0	0,0,0
pet127	YOR017W	4	0	0	0,0,0
yhm2	YMR241W	4	0	0	0,0,0
ypl277c	YPL277C	4	0	0	0,0,0
yhr033w	YHR033W	4	0	0	0,0,0
dfg16	YOR030W	4	0	0	0,0,0
yhr097c	YHR097C	4	0	0	0,0,0
hda3	YPR179C	4	0	0	0,0,0
msh4	YFL003C	4	0	0	0,0,0
taf12-l464a	YDR145W	4	0	0	0,0,0
tef1	YPR080W	4	0	0	0,0,0
pex3	YDR329C	4	0.069	0	0,0,0
pex8	YGR077C	4	0.069	0	0,0,0
pfk26	YIL107C	4	0	0	0,0,0
rps14b	YJL191W	4	0	0	0,0,0
sol4	YGR248W	4	0	0	0,0,0
tda9	YML081W	4	0	0	0,0,0
mis1	YBR084W	4	0	0	0,0,0
mix14	YDR031W	4	0	0	0,0,0
tpo1	YLL028W	4	0	0	0,0,0
dfr1-td	YOR236W	4	0	0	0,0,0
hrp1-1	YOL123W	4	0	0	0,0,0
shs1	YDL225W	4	0	0	0,0,0
ydr444w	YDR444W	4	0	0	0,0,0
iki3	YLR384C	4	0	0	0,0,0
dgk1	YOR311C	4	0	0	0,0,0
ylr126c	YLR126C	4	0	0	0,0,0
stp22	YCL008C	4	0	0	0,0,0
vps20	YMR077C	4	0	0	0,0,0
mlp2	YIL149C	4	0	0	0,0,0
vps25	YJR102C	4	0	0	0,0,0
yal037w	YAL037W	4	0	0	0,0,0
vps28	YPL065W	4	0	0	0,0,0
rim13	YMR154C	4	0	0	0,0,0
nha1	YLR138W	4	0	0	0,0,0
rim8	YGL045W	4	0	0	0,0,0
vht1-205	YGR065C	4	0	0	0,0,0
rim9	YMR063W	4	0	0	0,0,0
vps36	YLR417W	4	0	0	0,0,0
ynl058c	YNL058C	4	0	0	0,0,0
ypl014w	YPL014W	4	0	0	0,0,0
kex1	YGL203C	4	0	0	0,0,0
boi1	YBL085W	4	0	0	0,0,0
did4	YKL002W	4	0	0	0,0,0
opi8	YKR035C	4	0	0	0,0,0
did2	YKR035W-A	4	0	0	0,0,0
tre1	YPL176C	4	0	0	0,0,0
bud7	YOR299W	4	0	0	0,0,0
mrpl35	YDR322W	4	0	0	0,0,0
her2	YMR293C	4	0	0	0,0,0
bmt5	YIL096C	4	0	0	0,0,0
dia4	YHR011W	4	0	0	0,0,0
ubc13	YDR092W	4	0	0	0,0,0
mms2	YGL087C	4	0	0	0,0,0
mer1	YNL210W	4	0	0	0,0,0
bna7	YDR428C	4	0	0	0,0,0
vps4	YPR173C	4	0	0	0,0,0
vps27	YNR006W	4	0	0	0,0,0
vps24	YKL041W	4	0	0	0,0,0
bna4	YBL098W	4	0	0	0,0,0
vps16	YPL045W	4	0	0	0,0,0
ubp6	YFR010W	4	0	0	0,0,0
cdc11-3	YJR076C	2	0.089	0	0,0,0
ypk3	YBR028C	4	0	0	0,0,0
cdc11-5	YJR076C	2	0.118	0	0,0,0
yjl193w	YJL193W	4	0	0	0,0,0
cdc11-1	YJR076C	2	0.11	0	0,0,0
yme2	YMR302C	4	0	0	0,0,0
cdc11-2	YJR076C	2	0.11	0	0,0,0
cdc10-2	YCR002C	2	0.104	0	0,0,0
mdv1	YJL112W	4	0	0	0,0,0
cyk3	YDL117W	4	0	0	0,0,0
dph1	YIL103W	4	0	0	0,0,0
bpt1	YLL015W	4	0	0	0,0,0
bph1	YCR032W	4	0	0	0,0,0
bre2	YLR015W	1	0.138	0	0,0,0
bre1	YDL074C	1	0.13	0	0,0,0
dig1	YPL049C	4	0	0	0,0,0
dep1	YAL013W	1	0.134	0	0,0,0
cdc73	YLR418C	1	0.101	0	0,0,0
lge1	YPL055C	1	0.097	0	0,0,0
enp1-1	YBR247C	4	0	0	0,0,0
sdc1	YDR469W	1	0.138	0	0,0,0
dim1-2	YPL266W	4	0	0	0,0,0
rxt2	YBR095C	1	0.121	0	0,0,0
set1	YHR119W	1	0.148	0	0,0,0
sds3	YIL084C	1	0.132	0	0,0,0
rio1-1	YOR119C	4	0	0	0,0,0
sgv1-80	YPR161C	1	0.146	0	0,0,0
nob1-ph	YOR056C	4	0	0	0,0,0
sgv1-35	YPR161C	1	0.141	0	0,0,0
sin3	YOL004W	1	0.14	0	0,0,0
emp65	YER140W	4	0.473	1	0,0,44
soh1	YGL127C	1	0.06	0	0,0,0
srb2	YHR041C	4	0.043	0	0,0,0
rpl27b	YDR471W	1	0.047	0	0,0,0
rtn2	YDL204W	4	0	0	0,0,0
swd3	YBR175W	1	0.126	0	0,0,0
hxt8	YJL214W	4	0	0	0,0,0
rxt3	YDL076C	1	0.143	0	0,0,0
ybr296c-a	YBR296C-A	4	0	0	0,0,0
bre5	YNR051C	3	0.738	2	0,22,1
ykl106c-a	YKL106C-A	4	0	0	0,0,0
bop3	YNL042W	4	0	0	0,0,0
ygr053c	YGR053C	4	0	0	0,0,0
ypl276w	YPL276W	4	0	0	0,0,0
sec16-2	YPL085W	1	0.097	0	0,0,0
osw1	YOR255W	4	0	0	0,0,0
yml007c-a	YML007C-A	4	0	0	0,0,0
hut1	YPL244C	4	0	0	0,0,0
stb6	YKL072W	4	0	0	0,0,0
sfb3	YHR098C	4	0	0	0,0,0
rrp45-ph	YDR280W	4	0	0	0,0,0
mic19	YFR011C	4	0	0	0,0,0
sec23-1	YPR181C	4	0	0	0,0,0
sgm1	YJR134C	4	0	0	0,0,0
mkk1	YOR231W	4	0	0	0,0,0
tom70	YNL121C	4	0	0	0,0,0
srf1	YDL133W	4	0	0	0,0,0
pby1	YBR094W	1	0.02	0	0,0,0
sec1-1	YDR164C	2	0.101	0	0,0,0
msl5-9	YLR116W	1	0.057	0	0,0,0
ynl132w-ph	YNL132W	4	0	0	0,0,0
sec20-1	YDR498C	3	1	2	0,27,3
uba1-1	YKL210W	4	0	0	0,0,0
brn1-16	YBL097W	4	0	0	0,0,0
csm1	YCR086W	4	0	0	0,0,0
rib2-ph	YOL066C	4	0	0	0,0,0
sgf73	YGL066W	4	0	0	0,0,0
doa4	YDR069C	4	0	0	0,0,0
ybl096c	YBL096C	4	0	0	0,0,0
ycs4-1	YLR272C	4	0	0	0,0,0
rad23	YEL037C	4	0	0	0,0,0
srn2	YLR119W	4	0	0	0,0,0
dnf2	YDR093W	4	0	0	0,0,0
ynl140c	YNL140C	1	0.079	0	0,0,0
dnm1	YLL001W	4	0	0	0,0,0
sfl1	YOR140W	4	0	0	0,0,0
sfm1	YOR021C	4	0	0	0,0,0
rna1-1	YMR235C	4	0	0	0,0,0
rna1-s116f	YMR235C	1	0.085	0	0,0,0
sac3	YDR159W	1	0.085	0	0,0,0
snt1	YCR033W	4	0	0	0,0,0
luc7-1	YDL087C	1	0.052	0	0,0,0
nam8	YHR086W	1	0.051	0	0,0,0
mud2	YKL074C	1	0.05	0	0,0,0
dml1-ph	YMR211W	4	0	0	0,0,0
lsm6	YDR378C	1	0.057	0	0,0,0
mod5	YOR274W	4	0	0	0,0,0
dlt1	YMR126C	4	0	0	0,0,0
yjl064w	YJL064W	4	0	0	0,0,0
cus1-3	YMR240C	1	0.05	0	0,0,0
ypr153w	YPR153W	4	0	0	0,0,0
ygr266w	YGR266W	4	0	0	0,0,0
pmp2	YEL017C-A	4	0	0	0,0,0
lrs4	YDR439W	4	0	0	0,0,0
dls1	YJL065C	4	0	0	0,0,0
ice2	YIL090W	4	0	0	0,0,0
haa1	YPR008W	4	0	0	0,0,0
dph5	YLR172C	4	0	0	0,0,0
dph6	YLR143W	4	0	0	0,0,0
mot1-1033	YPL082C	4	0	0	0,0,0
dph2	YKL191W	4	0	0	0,0,0
yml033w	YML033W	4	0	0	0,0,0
itc1	YGL133W	4	0	0	0,0,0
qns1-202	YHR074W	4	0	0	0,0,0
brl1-k405i	YHR036W	4	0	0	0,0,0
moh1	YBL049W	4	0	0	0,0,0
brl1-c371r	YHR036W	4	0	0	0,0,0
pdr1	YGL013C	4	0	0	0,0,0
ubp3	YER151C	3	0.978	2	0,26,2
brl1-3231	YHR036W	4	0	0	0,0,0
dot6	YER088C	4	0	0	0,0,0
nup60	YAR002W	1	0.058	0	0,0,0
yjl067w	YJL067W	4	0	0	0,0,0
ybr196c-b	YBR196C-B	4	0	0	0,0,0
rad28	YDR030C	4	0	0	0,0,0
rcr1	YBR005W	4	0	0	0,0,0
yor364w	YOR364W	4	0	0	0,0,0
dot5	YIL010W	4	0	0	0,0,0
dot1	YDR440W	4	0	0	0,0,0
nem1	YHR004C	4	0	0	0,0,0
yil170w	YIL170W	4	0	0	0,0,0
leo1	YOR123C	4	0	0	0,0,0
dos2	YDR068W	4	0	0	0,0,0
ydl206w	YDL206W	4	0	0	0,0,0
met32	YDR253C	4	0	0	0,0,0
brn1-9	YBL097W	4	0	0	0,0,0
don1	YDR273W	4	0	0	0,0,0
mpc2	YHR162W	4	0	0	0,0,0
hbs1	YKR084C	4	0	0	0,0,0
dog1	YHR044C	4	0	0	0,0,0
nop2-3	YNL061W	4	0	0	0,0,0
pau19	YMR325W	4	0	0	0,0,0
nop2-5	YNL061W	4	0	0	0,0,0
nop2-9	YNL061W	1	0.027	0	0,0,0
sam3	YPL274W	4	0	0	0,0,0
puf6	YDR496C	1	0.033	0	0,0,0
rlp7-ph	YNL002C	4	0	0	0,0,0
mak16-ph	YAL025C	4	0	0	0,0,0
mak21-1	YDR060W	4	0	0	0,0,0
mak5-ph	YBR142W	4	0	0	0,0,0
mtr4-1	YJL050W	4	0	0	0,0,0
nip7-1	YPL211W	4	0	0	0,0,0
nop2-10	YNL061W	1	0.032	0	0,0,0
yol079w	YOL079W	4	0	0	0,0,0
ymr093w-ph	YMR093W	4	0	0	0,0,0
bsc1	YDL037C	4	0	0	0,0,0
fra2	YGL220W	4	0	0	0,0,0
rpp2a	YOL039W	4	0	0	0,0,0
bsc5	YNR069C	4	0	0	0,0,0
nat4	YMR069W	4	0	0	0,0,0
ypl257w	YPL257W	4	0	0	0,0,0
dpp1	YDR284C	4	0	0	0,0,0
rpf1-ph	YHR088W	4	0	0	0,0,0
ybr056w	YBR056W	4	0	0	0,0,0
rrp1-1	YDR087C	4	0	0	0,0,0
rrp14-209	YKL082C	4	0	0	0,0,0
rrp14-202	YKL082C	4	0	0	0,0,0
ssf1	YHR066W	4	0	0	0,0,0
sfa1	YDL168W	4	0	0	0,0,0
rpo31-698	YOR116C	1	0.05	0	0,0,0
ski3	YPR189W	4	0	0	0,0,0
rps14a	YCR031C	4	0	0	0,0,0
pxa2	YKL188C	4	0	0	0,0,0
sec39-2	YLR440C	4	0	0	0,0,0
rpa190-g728d	YOR341W	4	0	0	0,0,0
prp3-1	YDR473C	1	0.051	0	0,0,0
ymr279c	YMR279C	4	0	0	0,0,0
prp6-1	YBR055C	1	0.053	0	0,0,0
nfu1	YKL040C	4	0	0	0,0,0
hlj1	YMR161W	4	0	0	0,0,0
prp31-1	YGR091W	1	0.052	0	0,0,0
imd3	YLR432W	4	0	0	0,0,0
prp4-1	YPR178W	1	0.059	0	0,0,0
yhr172w-ph	YHR172W	1	0.069	0	0,0,0
mob2-8	YFL034C-B	4	0	0	0,0,0
ura2	YJL130C	4	0	0	0,0,0
mob2-40	YFL034C-B	4	0	0	0,0,0
isn1	YOR155C	4	0	0	0,0,0
mob2-38	YFL034C-B	4	0	0	0,0,0
ntf2-ph	YER009W	4	0	0	0,0,0
drs1-202	YLL008W	4	0	0	0,0,0
ybl029w	YBL029W	4	0	0	0,0,0
dbp9-ph	YLR276C	4	0	0	0,0,0
ypr088c-ph	YPR088C	4	0	0	0,0,0
mob2-19	YFL034C-B	4	0	0	0,0,0
rpl18b	YNL301C	4	0	0	0,0,0
dse1	YER124C	4	0	0	0,0,0
swm2	YNR004W	1	0.052	0	0,0,0
dsd1	YGL196W	4	0	0	0,0,0
spp381-ph	YBR152W	1	0.052	0	0,0,0
snu71-ph	YGR013W	1	0.06	0	0,0,0
mnr2	YKL064W	4	0	0	0,0,0
mob2-28	YFL034C-B	4	0	0	0,0,0
yhc1-3	YLR298C	4	0	0	0,0,0
yhc1-1	YLR298C	1	0.055	0	0,0,0
dse3	YOR264W	4	0	0	0,0,0
mob2-20	YFL034C-B	4	0	0	0,0,0
dse2	YHR143W	4	0	0	0,0,0
mob2-14	YFL034C-B	4	0	0	0,0,0
ydr240c-ph	YDR240C	1	0.055	0	0,0,0
nab3-11	YPL190C	4	0	0	0,0,0
nbp35-ph	YGL091C	4	0	0	0,0,0
pre2-1	YPR103W	4	0	0	0,0,0
yor019w	YOR019W	4	0	0	0,0,0
ypr174c	YPR174C	4	0	0	0,0,0
sec28	YIL076W	3	0.997	2	0,27,2
irc23	YOR044W	4	0	0	0,0,0
whi2	YOR043W	4	0	0	0,0,0
pry2	YKR013W	4	0	0	0,0,0
rkm5	YLR137W	4	0	0	0,0,0
yip1-4	YGR172C	3	0.997	2	0,29,3
sec12-4	YNR026C	4	0	0	0,0,0
tip20-5	YGL145W	3	0.831	2	0,27,6
swd2-1	YKL018W	4	0	0	0,0,0
yil175w	YIL175W	4	0	0	0,0,0
rpb2-6	YOR151C	1	0.091	0	0,0,0
mck1	YNL307C	4	0	0	0,0,0
vps45	YGL095C	3	0.7	2	0,26,4
ygl176c	YGL176C	4	0	0	0,0,0
met31	YPL038W	4	0	0	0,0,0
ygl262w	YGL262W	4	0	0	0,0,0
yip5	YGL161C	4	0	0	0,0,0
dia2	YOR080W	1	0.032	0	0,0,0
ykr015c	YKR015C	4	0	0	0,0,0
zds1	YMR273C	4	0	0	0,0,0
ypl229w	YPL229W	4	0	0	0,0,0
bem4	YPL161C	2	0.219	0	0,0,0
yps5	YGL259W	4	0	0	0,0,0
mmr1	YLR190W	4	0	0	0,0,0
ybr056w-a	YBR056W-A	4	0	0	0,0,0
mix17	YMR002W	4	0	0	0,0,0
rad51	YER095W	1	0.029	0	0,0,0
swi4	YER111C	4	0	0	0,0,0
rad55	YDR076W	1	0.036	0	0,0,0
ira2	YOL081W	4	0	0	0,0,0
bdf2	YDL070W	4	0	0	0,0,0
vti1-11	YMR197C	3	0.997	2	0,27,2
bts1	YPL069C	3	1	2	0,27,3
ypl182c	YPL182C	1	0.1	0	0,0,0
bet2-1	YPR176C	3	0.997	2	0,29,3
sec22-3	YLR268W	3	1	2	0,27,2
sec22	YLR268W	3	1	2	0,27,3
sed5-1	YLR026C	3	1	2	0,27,3
erp1	YAR002C-A	3	0.742	2	0,26,3
scl1-ph	YGL011C	4	0	0	0,0,0
get2	YER083C	3	0.941	2	0,29,2
bet1-1	YIL004C	1	0.304	1	0,1,0
bop2	YLR267W	3	0.79	2	0,23,2
cdc42-1	YLR229C	4	0.437	2	3,0,19
pre2-v214a	YPR103W	4	0	0	0,0,0
bos1-1	YLR078C	3	1	2	0,27,2
pup2-ph	YGR253C	4	0	0	0,0,0
tcb2	YNL087W	4	0	0	0,0,0
ipl1-2	YPL209C	1	0.035	0	0,0,0
sec24-2	YIL109C	4	0	0	0,0,0
mps1-417	YDL028C	1	0.031	0	0,0,0
kap95-e126k	YLR347C	4	0	0	0,0,0
kip3	YGL216W	4	0.08	0	0,0,0
kar9	YPL269W	4	0.153	0	0,0,0
ycg1-2	YDR325W	4	0	0	0,0,0
bil1	YOR304C-A	4	0	0	0,0,0
yor225w	YOR225W	4	0	0	0,0,0
sli15-3	YBR156C	1	0.055	0	0,0,0
ecm2	YBR065C	4	0	0	0,0,0
cin2	YPL241C	4	0.078	0	0,0,0
cin4	YMR138W	4	0.076	0	0,0,0
isw2	YOR304W	4	0	0	0,0,0
prs4	YBL068W	4	0	0	0,0,0
bub1	YGR188C	1	0.062	0	0,0,0
tif2	YJL138C	4	0	0	0,0,0
prb1	YEL060C	4	0.059	0	0,0,0
yor318c	YOR318C	4	0	0	0,0,0
cup9	YPL177C	4	0	0	0,0,0
hsm3	YBR272C	4	0	0	0,0,0
cup1-2	YHR055C	4	0	0	0,0,0
bio2	YGR286C	4	0.057	0	0,0,0
yjr146w	YJR146W	4	0	0	0,0,0
pry3	YJL078C	4	0	0	0,0,0
mri1	YPR118W	4	0	0	0,0,0
tub2-430	YFL037W	1	0.055	0	0,0,0
cul3	YGR003W	4	0	0	0,0,0
yor041c	YOR041C	4	0	0	0,0,0
bio4	YNR057C	4	0	0	0,0,0
yol107w	YOL107W	4	0	0	0,0,0
ynr073c	YNR073C	4	0	0	0,0,0
bio3	YNR058W	4	0	0	0,0,0
ubc6	YER100W	4	0.101	0	0,0,0
cwc15	YDR163W	4	0	0	0,0,0
scs2	YER120W	4	0.061	0	0,0,0
cuz1	YNL155W	4	0	0	0,0,0
ygr093w	YGR093W	4	0	0	0,0,0
srl4	YPL033C	4	0	0	0,0,0
rad61	YDR014W	1	0.026	0	0,0,0
yal044w-a	YAL044W-A	4	0	0	0,0,0
stu1-7	YBL034C	4	0	0	0,0,0
stu1-8	YBL034C	1	0.074	0	0,0,0
jjj3	YJR097W	4	0	0	0,0,0
dam1-5	YGR113W	4	0	0	0,0,0
smc3-1	YJL074C	1	0.027	0	0,0,0
ist2	YBR086C	4	0	0	0,0,0
snm1-ph	YDR478W	4	0	0	0,0,0
tim18	YOR297C	4	0	0	0,0,0
ume1	YPL139C	1	0.14	0	0,0,0
sof1-ph	YLL011W	4	0	0	0,0,0
ctl1	YMR180C	4	0.118	0	0,0,0
bgl2	YGR282C	4	0	0	0,0,0
kae1-216	YKR038C	4	0	0	0,0,0
sps22	YCL048W	4	0	0	0,0,0
utp7-204	YER082C	4	0	0	0,0,0
kap114	YGL241W	4	0	0	0,0,0
ygl199c	YGL199C	4	0	0	0,0,0
yll058w	YLL058W	4	0	0	0,0,0
pkp2	YGL059W	4	0	0	0,0,0
lys20	YDL182W	4	0	0	0,0,0
inh1	YDL181W	4	0	0	0,0,0
cdc21-1	YOR074C	4	0	0	0,0,0
ctp1	YBR291C	4	0	0	0,0,0
ctr1	YPR124W	4	0	0	0,0,0
flc2	YAL053W	4	0.352	1	0,0,30
taf12-9	YDR145W	4	0	0	0,0,0
taf12-w486stop	YDR145W	4	0	0	0,0,0
taf12-ts23	YDR145W	4	0	0	0,0,0
cts1	YLR286C	4	0	0	0,0,0
rpl6b	YLR448W	4	0.054	0	0,0,0
grx1	YCL035C	4	0	0	0,0,0
hrd3	YLR207W	4	0	0	0,0,0
rpl9b	YNL067W	1	0.071	0	0,0,0
rps18b	YML026C	1	0.072	0	0,0,0
puf3	YLL013C	4	0	0	0,0,0
bfa1	YJR053W	4	0	0	0,0,0
boi2	YER114C	4	0	0	0,0,0
ubc7	YMR022W	4	0	0	0,0,0
rps8a	YBL072C	4	0	0	0,0,0
fal1-1	YDR021W	4	0	0	0,0,0
krr1-17	YCL059C	4	0	0	0,0,0
lcp5-208	YER127W	4	0	0	0,0,0
mtr3-ts	YGR158C	4	0	0	0,0,0
pop3-ph	YNL282W	4	0	0	0,0,0
cue4	YML101C	4	0	0	0,0,0
jjj2	YJL162C	4	0	0	0,0,0
pug1	YER185W	4	0	0	0,0,0
ydl003w-ph	YDL003W	1	0.072	0	0,0,0
rpl2a	YFR031C-A	4	0	0	0,0,0
mps1-3796	YDL028C	1	0.068	0	0,0,0
ixr1	YKL032C	4	0	0	0,0,0
cti6	YPL181W	4	0	0	0,0,0
izh2	YOL002C	4	0	0	0,0,0
izh3	YLR023C	4	0	0	0,0,0
pho23	YNL097C	1	0.138	0	0,0,0
rpd3	YNL330C	1	0.134	0	0,0,0
izh1	YDR492W	4	0	0	0,0,0
qcr6	YFR033C	4	0	0	0,0,0
fun26	YAL022C	4	0.053	0	0,0,0
thi74	YDR438W	4	0	0	0,0,0
mzm1	YDR493W	4	0	0	0,0,0
cdc3-1	YLR314C	2	0.093	0	0,0,0
ynl067w-b	YNL067W-B	4	0	0	0,0,0
sfc1	YJR095W	4	0	0	0,0,0
icl1	YER065C	4	0	0	0,0,0
cdc12-1	YHR107C	2	0.263	0	0,0,0
cdc10-1	YCR002C	2	0.272	1	2,0,0
bem3	YPL115C	4	0	0	0,0,0
rcy1	YJL204C	3	0.157	0	0,0,0
axl2	YIL140W	4	0	0	0,0,0
put3	YKL015W	4	0	0	0,0,0
put2	YHR037W	4	0	0	0,0,0
gal83	YER027C	4	0	0	0,0,0
avt6	YER119C	4	0	0	0,0,0
ynl018c	YNL018C	4	0	0	0,0,0
snf8	YPL002C	4	0	0	0,0,0
yhr139c-a	YHR139C-A	4	0	0	0,0,0
azr1	YGR224W	4	0	0	0,0,0
cys3	YAL012W	4	0	0	0,0,0
azf1	YOR113W	3	0.122	0	0,0,0
cys4	YGR155W	4	0	0	0,0,0
sit1	YEL065W	3	0.111	0	0,0,0
rsf2	YJR127C	4	0	0	0,0,0
cym1	YDR430C	4	0	0	0,0,0
idp3	YNL009W	4	0	0	0,0,0
ydr431w	YDR431W	4	0	0	0,0,0
cyc8	YBR112C	4	0	0	0,0,0
ayr1	YIL124W	4	0	0	0,0,0
yil141w	YIL141W	2	0.126	0	0,0,0
idh2	YOR136W	4	0	0	0,0,0
irc14	YOR135C	4	0	0	0,0,0
yil089w	YIL089W	4	0.051	0	0,0,0
pom33	YLL023C	4	0	0	0,0,0
ict1	YLR099C	4	0	0	0,0,0
ycr007c	YCR007C	4	0	0	0,0,0
idh1	YNL037C	4	0	0	0,0,0
hts1-1	YPR033C	4	0	0	0,0,0
yjr141w-ph	YJR141W	4	0	0	0,0,0
pho2	YDL106C	4	0	0	0,0,0
yll032c	YLL032C	4	0	0	0,0,0
yil015c-a	YIL015C-A	4	0	0	0,0,0
bar1	YIL015W	4	0	0	0,0,0
bap2	YBR068C	4	0	0	0,0,0
rad1	YPL022W	4	0	0	0,0,0
utr1	YJR049C	4	0	0	0,0,0
bap3	YDR046C	4	0	0	0,0,0
stp1	YDR463W	4	0.128	0	0,0,0
cyb5	YNL111C	4	0	0	0,0,0
qri1-ts1	YDL103C	4	0	0	0,0,0
rbg1	YAL036C	4	0	0	0,0,0
rpl22a	YLR061W	4	0	0	0,0,0
hyr1	YIR037W	4	0	0	0,0,0
yap1	YML007W	4	0	0	0,0,0
bag7	YOR134W	4	0	0	0,0,0
qri5	YLR204W	4	0	0	0,0,0
ykr075c	YKR075C	4	0	0	0,0,0
bcd1-ph	YHR040W	4	0	0	0,0,0
bfr2-ph	YDR299W	4	0	0	0,0,0
mtc2	YKL098W	4	0	0	0,0,0
tof1	YNL273W	1	0.031	0	0,0,0
mrn1	YPL184C	4	0	0	0,0,0
lat1	YNL071W	4	0	0	0,0,0
pus5	YLR165C	4	0	0	0,0,0
qdr1	YIL120W	4	0	0	0,0,0
ykl050c	YKL050C	4	0	0	0,0,0
yju2-ph	YKL095W	1	0.063	0	0,0,0
bch2	YKR027W	4	0	0	0,0,0
bat2	YJR148W	4	0	0	0,0,0
iah1	YOR126C	4	0	0	0,0,0
kes1	YPL145C	4	0	0	0,0,0
cmc2	YBL059C-A	4	0.029	0	0,0,0
atp22	YDR350C	4	0	0	0,0,0
tim11	YDR322C-A	4	0	0	0,0,0
atp20	YPR020W	4	0	0	0,0,0
ykl107w	YKL107W	4	0	0	0,0,0
mrpl4	YLR439W	4	0	0	0,0,0
mmm1	YLL006W	4	0	0	0,0,0
ydr524c-b	YDR524C-B	4	0.426	1	0,0,37
gep3	YOR205C	4	0	0	0,0,0
ypr190c-ph	YPR190C	1	0.059	0	0,0,0
cox18	YGR062C	4	0	0	0,0,0
irc5	YFR038W	4	0	0	0,0,0
atp19	YOL077W-A	4	0	0	0,0,0
glo4	YOR040W	4	0	0	0,0,0
isa1	YLL027W	4	0	0	0,0,0
ynl115c	YNL115C	4	0	0	0,0,0
lac1	YKL008C	4	0	0	0,0,0
utp23-ph	YOR004W	4	0	0	0,0,0
ifm1	YOL023W	4	0	0	0,0,0
img2	YCR071C	4	0	0	0,0,0
yjr114w	YJR114W	4	0	0	0,0,0
ykl133c	YKL133C	4	0	0	0,0,0
ynl035c	YNL035C	4	0	0	0,0,0
ydr222w	YDR222W	4	0	0	0,0,0
prp6-ts	YBR055C	1	0.073	0	0,0,0
exo5	YBR163W	4	0	0	0,0,0
cox20	YDR231C	4	0	0	0,0,0
dss1	YMR287C	4	0	0	0,0,0
elp4	YPL101W	4	0	0	0,0,0
yfl013w-a	YFL013W-A	4	0	0	0,0,0
elp3	YPL086C	4	0	0	0,0,0
hrr25-ph	YPL204W	4	0	0	0,0,0
ygl149w	YGL149W	4	0	0	0,0,0
elp6	YMR312W	4	0	0	0,0,0
ypl102c	YPL102C	4	0	0	0,0,0
ies4	YOR189W	4	0	0	0,0,0
ybl071c	YBL071C	4	0	0	0,0,0
aua1	YFL010W-A	4	0	0	0,0,0
ssn2	YDR443C	4	0	0	0,0,0
pob3-q308k	YML069W	4	0	0	0,0,0
atx2	YOR079C	4	0	0	0,0,0
cox16	YJL003W	4	0.03	0	0,0,0
ats1	YAL020C	4	0	0	0,0,0
pho11	YAR071W	4	0	0	0,0,0
ygr039w	YGR039W	4	0	0	0,0,0
fyv1	YDR024W	4	0	0	0,0,0
lif1	YGL090W	4	0.053	0	0,0,0
mgs1	YNL218W	4	0	0	0,0,0
mga1	YGR249W	4	0	0	0,0,0
hmra1	YCR097W	4	0	0	0,0,0
pkh3	YDR466W	4	0	0	0,0,0
swt1	YOR166C	4	0	0	0,0,0
tir2	YOR010C	4	0	0	0,0,0
avt3	YKL146W	4	0	0	0,0,0
pdr16	YNL231C	4	0	0	0,0,0
dbf20	YPR111W	4	0	0	0,0,0
pfa4	YOL003C	2	0.482	2	3,0,19
rad7	YJR052W	4	0	0	0,0,0
dbf2-1	YGR092W	4	0.155	0	0,0,0
imo32	YGR031W	4	0	0	0,0,0
tps1	YBR126C	4	0.752	2	2,0,69
spa2	YLL021W	4	0.566	2	3,0,27
skt5	YBL061C	4	0.624	2	2,0,53
das1	YJL149W	4	0	0	0,0,0
cln1	YMR199W	4	0	0	0,0,0
sbh2	YER019C-A	4	0	0	0,0,0
dap1	YPL170W	4	0	0	0,0,0
cak1-23	YFL029C	4	0	0	0,0,0
bck2	YER167W	4	0	0	0,0,0
zeo1	YOL109W	4	0	0	0,0,0
ybr285w	YBR285W	4	0	0	0,0,0
ymr124w	YMR124W	4	0.723	2	2,0,75
mch2	YKL221W	4	0	0	0,0,0
dan1	YJR150C	4	0	0	0,0,0
rpl14a	YKL006W	4	0	0	0,0,0
rpl12a	YEL054C	1	0.068	0	0,0,0
pol5-3	YEL055C	1	0.066	0	0,0,0
pol5-1	YEL055C	4	0	0	0,0,0
mak11-2	YKL021C	4	0	0	0,0,0
yor277c	YOR277C	4	0	0	0,0,0
ymr317w	YMR317W	4	0	0	0,0,0
ykl200c	YKL200C	4	0	0	0,0,0
cox4	YGL187C	4	0.027	0	0,0,0
coq2	YNR041C	4	0.028	0	0,0,0
mss51	YLR203C	4	0.03	0	0,0,0
mei4	YER044C-A	4	0	0	0,0,0
sue1	YPR151C	4	0	0	0,0,0
pet191	YJR034W	4	0.029	0	0,0,0
ygl036w	YGL036W	4	0	0	0,0,0
ime1	YJR094C	4	0	0	0,0,0
nse4-ts3	YDL105W	4	0	0	0,0,0
bcy1	YIL033C	4	0	0	0,0,0
ydl241w	YDL241W	4	0	0	0,0,0
cct2-201	YIL142W	4	0	0	0,0,0
cct2-200	YIL142W	4	0	0	0,0,0
ssl2-ts	YIL143C	4	0	0	0,0,0
mlp1	YKR095W	4	0	0	0,0,0
npr3	YHL023C	4	0	0	0,0,0
rpl16b	YNL069C	1	0.088	0	0,0,0
krr1-18	YCL059C	4	0	0	0,0,0
nug1-2	YER006W	4	0	0	0,0,0
lcp5-205	YER127W	4	0	0	0,0,0
dip2-ph	YLR129W	4	0	0	0,0,0
fyv7	YLR068W	4	0	0	0,0,0
rds2	YPL133C	4	0	0	0,0,0
pta1-ph	YAL043C	4	0	0	0,0,0
nop1-3	YDL014W	4	0	0	0,0,0
tsr4-ph	YOL022C	4	0	0	0,0,0
nop2-6	YNL061W	1	0.03	0	0,0,0
mak11-ph	YKL021C	1	0.029	0	0,0,0
phs1-ph	YJL097W	4	0	0	0,0,0
nhp2-ph	YDL208W	4	0	0	0,0,0
rps13-ph	YDR064W	4	0	0	0,0,0
utp21-3	YLR409C	4	0	0	0,0,0
nop56-ph	YLR197W	4	0	0	0,0,0
pih1	YHR034C	4	0	0	0,0,0
vip1	YLR410W	4	0	0	0,0,0
rrt14	YIL127C	4	0	0	0,0,0
snu13-ph	YEL026W	4	0	0	0,0,0
rrp8	YDR083W	4	0	0	0,0,0
rrp9-1	YPR137W	4	0	0	0,0,0
utp9-ph	YHR196W	4	0	0	0,0,0
utp7-202	YER082C	4	0	0	0,0,0
rck1	YGL158W	4	0	0	0,0,0
yox1	YML027W	4	0	0	0,0,0
shr5	YOL110W	4	0	0	0,0,0
tma23	YMR269W	4	0	0	0,0,0
pdr17	YNL264C	4	0	0	0,0,0
srp40	YKR092C	4	0	0	0,0,0
jem1	YJL073W	4	0	0	0,0,0
fun30	YAL019W	4	0.065	0	0,0,0
egd1	YPL037C	4	0	0	0,0,0
yml131w	YML131W	4	0	0	0,0,0
pau4	YLR461W	4	0.058	0	0,0,0
orm1	YGR038W	4	0.074	0	0,0,0
lsb5	YCL034W	4	0.061	0	0,0,0
sse2	YBR169C	4	0.057	0	0,0,0
hse1	YHL002W	4	0	0	0,0,0
rcn1	YKL159C	4	0	0	0,0,0
she10	YGL228W	4	0.064	0	0,0,0
yjr015w	YJR015W	4	0.076	0	0,0,0
ygl152c	YGL152C	4	0	0	0,0,0
dal3	YIR032C	4	0	0	0,0,0
yor385w	YOR385W	4	0.076	0	0,0,0
ydr010c	YDR010C	4	0	0	0,0,0
yps6	YIR039C	4	0.075	0	0,0,0
pph3	YDR075W	4	0	0	0,0,0
dal4	YIR028W	4	0	0	0,0,0
tip41	YPR040W	4	0	0	0,0,0
meu1	YLR017W	4	0	0	0,0,0
ina1	YLR413W	4	0	0	0,0,0
opi10	YOL032W	4	0	0	0,0,0
ski8	YGL213C	4	0	0	0,0,0
qri1-ph	YDL103C	4	0	0	0,0,0
pcl8	YPL219W	4	0	0	0,0,0
sec39-ph	YLR440C	4	0	0	0,0,0
rpc37-ph	YKR025W	4	0	0	0,0,0
yfr024c	YFR024C	4	0	0	0,0,0
rrs1-124	YOR294W	1	0.06	0	0,0,0
sec21-1	YNL287W	4	0	0	0,0,0
bni4	YNL233W	2	0.351	1	3,0,0
sno1	YMR095C	4	0	0	0,0,0
yjl182c	YJL182C	4	0	0	0,0,0
chs3	YBR023C	4	0.669	2	2,0,53
chs7	YHR142W	4	0.604	2	2,0,53
dal80	YKR034W	4	0	0	0,0,0
mnn5	YJL186W	4	0	0	0,0,0
scs3	YGL126W	4	0	0	0,0,0
yjr037w	YJR037W	4	0	0	0,0,0
pex12	YMR026C	4	0	0	0,0,0
inp2	YMR163C	4	0	0	0,0,0
rec114	YMR133W	4	0	0	0,0,0
hsp150	YJL159W	4	0.511	2	3,0,27
ylr296w	YLR296W	4	0	0	0,0,0
def1	YKL054C	4	0	0	0,0,0
ipp1-ph	YBR011C	4	0.703	1	0,0,63
rps0b	YLR048W	1	0.091	0	0,0,0
irc13	YOR235W	4	0	0	0,0,0
rrp5-delta6	YMR229C	4	0	0	0,0,0
tkl2	YBR117C	4	0.057	0	0,0,0
atc1	YDR184C	4	0	0	0,0,0
atg1	YGL180W	4	0	0	0,0,0
atg13	YPR185W	4	0	0	0,0,0
ldb17	YDL146W	4	0	0	0,0,0
atg8	YBL078C	4	0	0	0,0,0
ydr449c-ph	YDR449C	4	0	0	0,0,0
yor309c	YOR309C	4	0	0	0,0,0
prr1	YKL116C	4	0	0	0,0,0
sfk1	YKL051W	4	0	0	0,0,0
ylr118c	YLR118C	4	0	0	0,0,0
elo1	YJL196C	4	0	0	0,0,0
ast1	YBL069W	4	0	0	0,0,0
trm3	YDL112W	4	0	0	0,0,0
hst3	YOR025W	1	0.02	0	0,0,0
hkr1	YDR420W	4	0	0	0,0,0
sur2	YDR297W	4	0	0	0,0,0
asp3-3	YLR158C	4	0	0	0,0,0
ypl168w	YPL168W	4	0	0	0,0,0
yjl068c	YJL068C	4	0	0	0,0,0
lcb5	YLR260W	4	0	0	0,0,0
rho4	YKR055W	4	0	0	0,0,0
yjl135w	YJL135W	4	0	0	0,0,0
pox1	YGL205W	4	0	0	0,0,0
kin2	YLR096W	4	0	0	0,0,0
spc1	YJR010C-A	4	0	0	0,0,0
tcb3	YML072C	4	0	0	0,0,0
she3	YBR130C	4	0	0	0,0,0
ybt1	YLL048C	4	0	0	0,0,0
ygr125w	YGR125W	4	0	0	0,0,0
icp55	YER078C	4	0	0	0,0,0
ykl069w	YKL069W	1	0.06	0	0,0,0
ymr153c-a	YMR153C-A	1	0.064	0	0,0,0
tpm2	YIL138C	4	0	0	0,0,0
yrb1-51	YDR002W	1	0.07	0	0,0,0
yhr140w	YHR140W	4	0	0	0,0,0
scw11	YGL028C	4	0	0	0,0,0
ygl138c	YGL138C	4	0	0	0,0,0
nup53	YMR153W	1	0.086	0	0,0,0
nup42	YDR192C	4	0	0	0,0,0
pom152	YMR129W	1	0.066	0	0,0,0
nup57-ph	YGR119C	4	0	0	0,0,0
pom34	YLR018C	1	0.069	0	0,0,0
sym1	YLR251W	4	0	0	0,0,0
yjr042w-ph	YJR042W	1	0.07	0	0,0,0
ydr193w	YDR193W	4	0	0	0,0,0
nup145-r4	YGL092W	1	0.056	0	0,0,0
nup133	YKR082W	1	0.069	0	0,0,0
ldb19	YOR322C	4	0	0	0,0,0
nup157	YER105C	4	0	0	0,0,0
msc6	YOR354C	4	0	0	0,0,0
nsi1	YDR026C	4	0	0	0,0,0
nup188	YML103C	1	0.068	0	0,0,0
nup170	YBL079W	4	0	0	0,0,0
ssp120	YLR250W	4	0	0	0,0,0
nup2	YLR335W	1	0.067	0	0,0,0
nup192-15	YJL039C	1	0.072	0	0,0,0
ynr034w-a	YNR034W-A	4	0	0	0,0,0
gsp1-p162l	YLR293C	4	0	0	0,0,0
ioc3	YFR013W	4	0	0	0,0,0
gle2	YER107C	1	0.073	0	0,0,0
ino4	YOL108C	4	0	0	0,0,0
asm4	YDL088C	1	0.079	0	0,0,0
ynr062c	YNR062C	4	0	0	0,0,0
cos111	YBR203W	4	0	0	0,0,0
ask10	YGR097W	1	0.141	0	0,0,0
mnt4	YNR059W	4	0	0	0,0,0
ygr047c-ph	YGR047C	1	0.05	0	0,0,0
lhs1	YKL073W	4	0	0	0,0,0
cos10	YNR075W	4	0	0	0,0,0
spc42-11	YKL042W	4	0	0	0,0,0
slk19	YOR195W	1	0.04	0	0,0,0
smc1-2	YFL008W	1	0.025	0	0,0,0
sxm1	YDR395W	4	0	0	0,0,0
she1	YBL031W	4	0	0	0,0,0
shp1	YBL058W	1	0.045	0	0,0,0
lhp1	YDL051W	1	0.052	0	0,0,0
scc2-4	YDR180W	1	0.057	0	0,0,0
sda1-2	YGR245C	4	0	0	0,0,0
rts1	YOR014W	1	0.062	0	0,0,0
rpl40a	YIL148W	4	0	0	0,0,0
rad6	YGL058W	1	0.132	0	0,0,0
mns1	YJR131W	4	0	0	0,0,0
prp16-ts	YKR086W	4	0	0	0,0,0
pol31-ph	YJR006W	1	0.022	0	0,0,0
mrt4	YKL009W	4	0	0	0,0,0
rpb4	YJL140W	1	0.11	0	0,0,0
gln4-ph	YOR168W	4	0	0	0,0,0
mcd1-73	YDL003W	1	0.028	0	0,0,0
mad3	YJL013C	1	0.028	0	0,0,0
ypr109w	YPR109W	4	0	0	0,0,0
rho2	YNL090W	4	0	0	0,0,0
ole1-m2	YGL055W	4	0	0	0,0,0
glc7-12	YER133W	1	0.076	0	0,0,0
leu4	YNL104C	4	0	0	0,0,0
eco1-1	YFR027W	1	0.039	0	0,0,0
dam1-11	YGR113W	4	0	0	0,0,0
dam1-19	YGR113W	4	0.079	0	0,0,0
tos1	YBR162C	4	0	0	0,0,0
ebp2-1	YKL172W	4	0	0	0,0,0
sds23	YGL056C	4	0	0	0,0,0
dad1-ph	YDR016C	1	0.028	0	0,0,0
loh1	YJL038C	4	0	0	0,0,0
spo23	YBR250W	4	0	0	0,0,0
los1	YKL205W	4	0	0	0,0,0
use1-ts	YGL098W	4	0	0	0,0,0
ask1-3	YKL052C	1	0.043	0	0,0,0
ybr184w	YBR184W	4	0	0	0,0,0
lip1-ph	YMR298W	4	0	0	0,0,0
mas2-10	YHR024C	4	0	0	0,0,0
mak21-3	YDR060W	4	0	0	0,0,0
ypr082c-ph	YPR082C	4	0	0	0,0,0
spt16-ts	YGL207W	4	0	0	0,0,0
tsc13-ph	YDL015C	4	0	0	0,0,0
pre3-2	YJL001W	4	0	0	0,0,0
dam1-9	YGR113W	4	0	0	0,0,0
rec104	YHR157W	1	0.061	0	0,0,0
kre29-ts2	YER038C	4	0	0	0,0,0
gpi1-1	YGR216C	4	0	0	0,0,0
cdc39-1	YCR093W	4	0	0	0,0,0
ask1-2	YKL052C	4	0	0	0,0,0
cdc21-ts	YOR074C	4	0	0	0,0,0
mrs2	YOR334W	4	0.138	0	0,0,0
lsc2	YGR244C	4	0	0	0,0,0
mfm1	YPL060W	4	0.162	0	0,0,0
ymr013w-a	YMR013W-A	4	0	0	0,0,0
lsc1	YOR142W	4	0	0	0,0,0
mf(alpha)1	YPL187W	4	0	0	0,0,0
mas1-1	YLR163C	4	0	0	0,0,0
rif2	YLR453C	4	0	0	0,0,0
gsh1	YJL101C	4	0	0	0,0,0
cox5b	YIL111W	4	0	0	0,0,0
fum1	YPL262W	4	0	0	0,0,0
lsm1	YJL124C	4	0	0	0,0,0
bcs1	YDR375C	4	0.028	0	0,0,0
sor2	YDL246C	4	0	0	0,0,0
pau10	YDR542W	4	0	0	0,0,0
tdh2	YJR009C	4	0	0	0,0,0
puf4	YGL014W	4	0	0	0,0,0
sdh1	YKL148C	4	0	0	0,0,0
mdm38	YOL027C	4	0	0	0,0,0
psd1	YNL169C	4	0.03	0	0,0,0
phb1	YGR132C	4	0	0	0,0,0
tim22-19	YDL217C	4	0	0	0,0,0
ynd1	YER005W	4	0	0	0,0,0
ydl157c	YDL157C	4	0.116	0	0,0,0
yfl052w	YFL052W	4	0	0	0,0,0
fmc1	YIL098C	4	0	0	0,0,0
ypl114w	YPL114W	4	0	0	0,0,0
smf2	YHR050W	4	0.071	0	0,0,0
yor365c	YOR365C	4	0	0	0,0,0
swf1	YDR126W	4	0	0	0,0,0
dbp2-204	YNL112W	4	0	0	0,0,0
atm1-201	YMR301C	4	0	0	0,0,0
ddp1	YOR163W	4	0	0	0,0,0
sso2	YMR183C	4	0	0	0,0,0
cpd1	YGR247W	4	0	0	0,0,0
est2	YLR318W	4	0	0	0,0,0
ydr154c	YDR154C	4	0	0	0,0,0
cpr1	YDR155C	4	0	0	0,0,0
krs1-109	YDR037W	4	0	0	0,0,0
erp3	YDL018C	4	0	0	0,0,0
ena1	YDR040C	4	0	0	0,0,0
fmp48	YGR052W	4	0.066	0	0,0,0
fmp46	YKR049C	4	0	0	0,0,0
las1-2	YKR063C	4	0	0	0,0,0
gdh3	YAL062W	4	0	0	0,0,0
sua5-207	YGL169W	4	0	0	0,0,0
sas10-110	YDL153C	4	0	0	0,0,0
lro1	YNR008W	4	0	0	0,0,0
pdr15	YDR406W	4	0	0	0,0,0
mtl1	YGR023W	4	0	0	0,0,0
scm4	YGR049W	4	0	0	0,0,0
pex1	YKL197C	4	0.067	0	0,0,0
rps27a	YKL156W	4	0	0	0,0,0
pex19	YDL065C	4	0	0	0,0,0
elf1	YKL160W	4	0	0	0,0,0
atg32	YIL146C	4	0	0	0,0,0
pex5	YDR244W	4	0.074	0	0,0,0
ylr122c	YLR122C	4	0	0	0,0,0
pkh1	YDR490C	4	0.077	0	0,0,0
ypr089w	YPR089W	4	0	0	0,0,0
rcn2	YOR220W	4	0.072	0	0,0,0
atg38	YLR211C	4	0	0	0,0,0
trp3	YKL211C	4	0	0	0,0,0
ylr030w	YLR030W	4	0	0	0,0,0
ubp11	YKR098C	4	0	0	0,0,0
prm4	YPL156C	4	0	0	0,0,0
ydl121c	YDL121C	4	0	0	0,0,0
rio2-1	YNL207W	4	0	0	0,0,0
yel025c	YEL025C	4	0	0	0,0,0
yor055w	YOR055W	4	0	0	0,0,0
yjr129c	YJR129C	4	0.096	0	0,0,0
ath1	YPR026W	4	0	0	0,0,0
pho87	YCR037C	4	0	0	0,0,0
ylr072w	YLR072W	4	0.113	0	0,0,0
yak1	YJL141C	4	0	0	0,0,0
ynr025c	YNR025C	4	0	0	0,0,0
ymr155w	YMR155W	4	0	0	0,0,0
stp2	YHR006W	4	0	0	0,0,0
rma1	YKL132C	4	0	0	0,0,0
tah1	YCR060W	4	0	0	0,0,0
lee1	YPL054W	4	0	0	0,0,0
ykr018c	YKR018C	4	0	0	0,0,0
yfl051c	YFL051C	4	0	0	0,0,0
lys21	YDL131W	4	0	0	0,0,0
yil169c	YIL169C	4	0	0	0,0,0
ygr164w	YGR164W	4	0	0	0,0,0
ydr455c	YDR455C	4	0	0	0,0,0
ydr274c	YDR274C	4	0	0	0,0,0
rrt5	YFR032C	4	0	0	0,0,0
mob2-24	YFL034C-B	4	0	0	0,0,0
atg3	YNR007C	4	0	0	0,0,0
fui1	YBL042C	4	0	0	0,0,0
spo77	YLR341W	4	0	0	0,0,0
atg26	YLR189C	4	0	0	0,0,0
ltp1	YPR073C	4	0	0	0,0,0
tad2-ph	YJL035C	4	0	0	0,0,0
ydl172c	YDL172C	4	0	0	0,0,0
atg17	YLR423C	4	0	0	0,0,0
atg19	YOL082W	4	0	0	0,0,0
ksp1	YHR082C	4	0	0	0,0,0
rpb8-ph	YOR224C	1	0.055	0	0,0,0
atg16	YMR159C	4	0	0	0,0,0
atg14	YBR128C	4	0	0	0,0,0
atg20	YDL113C	4	0	0	0,0,0
atg21	YPL100W	4	0.106	0	0,0,0
rki1-100	YOR095C	4	0	0	0,0,0
rpa43-5	YOR340C	4	0	0	0,0,0
bmt2	YBR141C	4	0	0	0,0,0
erv15	YBR210W	4	0	0	0,0,0
far3	YMR052W	4	0	0	0,0,0
mdl1	YLR188W	4	0	0	0,0,0
atg9	YDL149W	4	0	0	0,0,0
atg10	YLL042C	4	0	0	0,0,0
hif1	YLL022C	4	0	0	0,0,0
ybr071w	YBR071W	4	0	0	0,0,0
atg11	YPR049C	4	0	0	0,0,0
mss18	YPR134W	4	0	0	0,0,0
atg29	YPL166W	4	0	0	0,0,0
atg5	YPL149W	4	0	0	0,0,0
atg7	YHR171W	4	0	0	0,0,0
oms1	YDR316W	4	0	0	0,0,0
yjl147c	YJL147C	4	0	0	0,0,0
rad4	YER162C	4	0.065	0	0,0,0
yhr180w	YHR180W	4	0	0	0,0,0
tma22	YJR014W	4	0	0	0,0,0
atg12	YBR217W	4	0	0	0,0,0
cyc2	YOR037W	4	0	0	0,0,0
ymr158w-a	YMR158W-A	4	0	0	0,0,0
atg18	YFR021W	4	0	0	0,0,0
rrn3-s213p	YKL125W	4	0	0	0,0,0
taf3-201	YPL011C	1	0.034	0	0,0,0
med1	YPR070W	1	0.029	0	0,0,0
taf3-200	YPL011C	1	0.032	0	0,0,0
swc5	YBR231C	1	0.053	0	0,0,0
swc4-4	YGR002C	1	0.035	0	0,0,0
taf13-2	YML098W	1	0.03	0	0,0,0
tys1-1	YGR185C	4	0	0	0,0,0
vps71	YML041C	1	0.029	0	0,0,0
taf7-ts1	YMR227C	4	0	0	0,0,0
rrn7-ph	YJL025W	4	0	0	0,0,0
dst1	YGL043W	4	0	0	0,0,0
ylr222c-ph	YLR222C	4	0	0	0,0,0
rpa14	YDR156W	4	0	0	0,0,0
nut1	YGL151W	4	0	0	0,0,0
tad3-ph	YLR316C	4	0	0	0,0,0
ypr064w	YPR064W	4	0	0	0,0,0
esa1-d414	YOR244W	4	0	0	0,0,0
nut2-ts	YPR168W	1	0.029	0	0,0,0
kap123	YER110C	4	0	0	0,0,0
ies5	YER092W	4	0	0	0,0,0
esa1-l254p	YOR244W	4	0	0	0,0,0
pcf11-ts10	YDR228C	1	0.06	0	0,0,0
rsc9-ph	YML127W	4	0	0	0,0,0
cse1-200	YGL238W	4	0	0	0,0,0
sec12-1	YNR026C	4	0	0	0,0,0
set2	YJL168C	1	0.037	0	0,0,0
srp1-ph	YNL189W	4	0	0	0,0,0
tfa2-45	YKR062W	1	0.067	0	0,0,0
ydl071c	YDL071C	4	0	0	0,0,0
arp7-e411k	YPR034W	1	0.039	0	0,0,0
cse2	YNR010W	1	0.028	0	0,0,0
hos2	YGL194C	4	0	0	0,0,0
crn1	YLR429W	4	0	0	0,0,0
htz1	YOL012C	4	0	0	0,0,0
nde2	YDL085W	4	0	0	0,0,0
arp4-g161d	YJL081C	4	0	0	0,0,0
yip1-ph	YGR172C	4	0	0	0,0,0
sgv1-23	YPR161C	4	0	0	0,0,0
tsc11-5	YER093C	2	0.079	0	0,0,0
tsc11-1	YER093C	2	0.079	0	0,0,0
pal1	YDR348C	4	0.747	2	2,0,63
mob2-34	YFL034C-B	4	0	0	0,0,0
msc1	YML128C	4	0	0	0,0,0
sec62-ts	YPL094C	4	0.71	2	2,0,78
pac11	YDR488C	4	0	0	0,0,0
pac1	YOR269W	4	0	0	0,0,0
ydr149c	YDR149C	4	0	0	0,0,0
tub3	YML124C	4	0.097	0	0,0,0
rpl37b	YDR500C	4	0.046	0	0,0,0
ldb18	YLL049W	4	0	0	0,0,0
num1	YDR150W	4	0	0	0,0,0
nip100	YPL174C	4	0	0	0,0,0
dyn3	YMR299C	4	0	0	0,0,0
dyn2	YDR424C	4	0	0	0,0,0
hgh1	YGR187C	4	0	0	0,0,0
kar5	YMR065W	4	0	0	0,0,0
kip2	YPL155C	4	0	0	0,0,0
jnm1	YMR294W	4	0	0	0,0,0
rph1	YER169W	4	0	0	0,0,0
arp1	YHR129C	4	0	0	0,0,0
bik1	YCL029C	4	0	0	0,0,0
ylr217w	YLR217W	4	0	0	0,0,0
ypr036w-a	YPR036W-A	1	0.131	0	0,0,0
dyn1	YKR054C	4	0	0	0,0,0
bub2	YMR055C	1	0.069	0	0,0,0
fes1	YBR101C	4	0	0	0,0,0
ymr193c-a	YMR193C-A	4	0	0	0,0,0
prk1	YIL095W	4	0.092	0	0,0,0
msh3	YCR092C	4	0	0	0,0,0
tma10	YLR327C	4	0	0	0,0,0
mtc6	YHR151C	4	0	0	0,0,0
ptp2	YOR208W	4	0	0	0,0,0
ybr232c	YBR232C	4	0	0	0,0,0
ydl023c	YDL023C	4	0	0	0,0,0
ydl086w	YDL086W	4	0	0	0,0,0
ste23	YLR389C	4	0	0	0,0,0
yjl120w	YJL120W	4	0	0	0,0,0
kch1	YJR054W	3	0.141	0	0,0,0
cpr4	YCR069W	4	0	0	0,0,0
rdi1	YDL135C	4	0	0	0,0,0
mtc4	YBR255W	4	0	0	0,0,0
kcc4	YCL024W	4	0	0	0,0,0
yuh1	YJR099W	4	0.067	0	0,0,0
ycl023c	YCL023C	4	0	0	0,0,0
ycr016w	YCR016W	4	0	0	0,0,0
mrs3	YJL133W	4	0	0	0,0,0
tyr1	YBR166C	4	0	0	0,0,0
rad18	YCR066W	4	0	0	0,0,0
tkl1	YPR074C	4	0	0	0,0,0
nup100	YKL068W	4	0	0	0,0,0
snf1	YDR477W	4	0	0	0,0,0
nse5-ts4	YML023C	4	0	0	0,0,0
ilv1	YER086W	4	0	0	0,0,0
kip1	YBL063W	4	0	0	0,0,0
aro7	YPR060C	4	0	0	0,0,0
aro2	YGL148W	4	0	0	0,0,0
ura6-6	YKL024C	4	0	0	0,0,0
aro1	YDR127W	4	0	0	0,0,0
ynl050c	YNL050C	4	0	0	0,0,0
ylr125w	YLR125W	4	0	0	0,0,0
ylf2	YHL014C	4	0	0	0,0,0
ygr240c-a	YGR240C-A	4	0	0	0,0,0
crg1	YHR209W	4	0	0	0,0,0
kha1	YJL094C	4	0	0	0,0,0
dur1,2	YBR208C	4	0	0	0,0,0
ygr182c	YGR182C	4	0	0	0,0,0
dld2	YDL178W	4	0	0	0,0,0
ypl275w	YPL275W	4	0.066	0	0,0,0
ylr363w-a	YLR363W-A	4	0	0	0,0,0
ybr238c	YBR238C	4	0	0	0,0,0
mgr1	YCL044C	4	0	0	0,0,0
crd1	YDL142C	4	0	0	0,0,0
yll020c	YLL020C	4	0	0	0,0,0
tcd2	YKL027W	4	0	0	0,0,0
yjl181w	YJL181W	4	0	0	0,0,0
imd2	YHR216W	4	0	0	0,0,0
crc1	YOR100C	4	0	0	0,0,0
sut2	YPR009W	4	0	0	0,0,0
aro80	YDR421W	4	0	0	0,0,0
edc3	YEL015W	4	0	0	0,0,0
cpr8	YNR028W	4	0	0	0,0,0
mcp1	YOR228C	4	0	0	0,0,0
rpl8b	YLL045C	4	0	0	0,0,0
nat5	YOR253W	4	0	0	0,0,0
mfg1	YDL233W	4	0	0	0,0,0
nba1	YOL070C	4	0	0	0,0,0
rpl36a	YMR194W	4	0.058	0	0,0,0
pde1	YGL248W	4	0	0	0,0,0
pmt7	YDR307W	4	0	0	0,0,0
nse5-ts3	YML023C	4	0	0	0,0,0
rsm28	YDR494W	4	0	0	0,0,0
slm2	YNL047C	4	0	0	0,0,0
vid22	YLR373C	4	0	0	0,0,0
taf5-20	YBR198C	4	0	0	0,0,0
rps24a	YER074W	4	0	0	0,0,0
tda8	YAL064C-A	4	0	0	0,0,0
tir3	YIL011W	4	0.113	0	0,0,0
rps28a	YOR167C	4	0	0	0,0,0
ufd2	YDL190C	4	0	0	0,0,0
tfs1	YLR178C	4	0	0	0,0,0
yhr122w-ph	YHR122W	1	0.026	0	0,0,0
str2	YJR130C	4	0	0	0,0,0
csr2	YPR030W	4	0	0	0,0,0
mbr1	YKL093W	4	0	0	0,0,0
cst26	YBR042C	4	0	0	0,0,0
yhr112c	YHR112C	4	0	0	0,0,0
hpf1	YOL155C	4	0	0	0,0,0
rpl2b	YIL018W	4	0	0	0,0,0
cst9	YLR394W	4	0	0	0,0,0
ypl245w	YPL245W	4	0	0	0,0,0
mms1	YPR164W	4	0	0	0,0,0
mms22	YLR320W	1	0.035	0	0,0,0
hir3	YJR140C	4	0	0	0,0,0
rpl43b	YJR094W-A	4	0.055	0	0,0,0
rtt107	YHR154W	4	0	0	0,0,0
mre11	YMR224C	1	0.02	0	0,0,0
rad50	YNL250W	1	0.03	0	0,0,0
asf2	YDL197C	4	0	0	0,0,0
rtt109	YLL002W	1	0.039	0	0,0,0
ynl028w	YNL028W	4	0	0	0,0,0
smt3-331	YDR510W	1	0.019	0	0,0,0
npr2	YEL062W	4	0.119	0	0,0,0
asg7	YJL170C	4	0	0	0,0,0
rps26b	YER131W	4	0	0	0,0,0
dsf1	YEL070W	4	0.084	0	0,0,0
kdx1	YKL161C	4	0	0	0,0,0
cps1	YJL172W	4	0	0	0,0,0
atg27	YJL178C	4	0	0	0,0,0
ydr090c	YDR090C	4	0	0	0,0,0
ash1	YKL185W	4	0	0	0,0,0
cos7	YDL248W	4	0	0	0,0,0
cis3	YJL158C	4	0	0	0,0,0
avt7	YIL088C	4	0	0	0,0,0
rps17b	YDR447C	3	0.051	0	0,0,0
hit1	YJR055W	4	0	0	0,0,0
fig1	YBR040W	4	0	0	0,0,0
eki1	YDR147W	4	0	0	0,0,0
csh1	YBR161W	4	0	0	0,0,0
crm1-1	YGR218W	4	0	0	0,0,0
rrp42-ph	YDL111C	4	0	0	0,0,0
fun19	YAL034C	4	0.051	0	0,0,0
mex67-ts5	YPL169C	4	0	0	0,0,0
ymr295c	YMR295C	4	0	0	0,0,0
lap2	YNL045W	4	0	0	0,0,0
dis3-1	YOL021C	4	0	0	0,0,0
ktr1	YOR099W	4	0	0	0,0,0
mpp6	YNR024W	4	0	0	0,0,0
yil102c	YIL102C	4	0	0	0,0,0
nde1	YMR145C	4	0	0	0,0,0
arx1	YDR101C	4	0	0	0,0,0
rrp4-1	YHR069C	4	0	0	0,0,0
ydl062w	YDL062W	1	0.07	0	0,0,0
rpl16a	YIL133C	1	0.096	0	0,0,0
rsa3	YLR221C	4	0	0	0,0,0
slx9	YGR081C	1	0.085	0	0,0,0
rps16b	YDL083C	3	0.049	0	0,0,0
hir1	YBL008W	4	0	0	0,0,0
csg2	YBR036C	4	0	0	0,0,0
stu1-5	YBL034C	1	0.079	0	0,0,0
stu1-12	YBL034C	4	0.069	0	0,0,0
rps17a	YML024W	4	0.057	0	0,0,0
mpt5	YGL178W	4	0	0	0,0,0
ase1	YOR058C	4	0	0	0,0,0
zuo1	YGR285C	4	0	0	0,0,0
csi1	YMR025W	4	0	0	0,0,0
ybr051w	YBR051W	4	0	0	0,0,0
csl4-ph	YNL232W	4	0	0	0,0,0
cdc28-1	YBR160W	4	0	0	0,0,0
pms1	YNL082W	4	0	0	0,0,0
asf1	YJL115W	1	0.025	0	0,0,0
tom1	YDR457W	4	0	0	0,0,0
rsc8-ts16	YFR037C	1	0.071	0	0,0,0
rsc8-ts21	YFR037C	1	0.059	0	0,0,0
arp9-1	YMR033W	4	0	0	0,0,0
rad54	YGL163C	1	0.028	0	0,0,0
rsc58-ph	YLR033W	4	0	0	0,0,0
yjl169w	YJL169W	1	0.08	0	0,0,0
yme1	YPR024W	4	0	0	0,0,0
yat2	YER024W	4	0	0	0,0,0
arr3	YPR201W	4	0	0	0,0,0
ydr182w-a	YDR182W-A	4	0	0	0,0,0
arr2	YPR200C	4	0	0	0,0,0
rpl33b	YOR234C	4	0	0	0,0,0
yta7	YGR270W	4	0	0	0,0,0
sae2	YGL175C	1	0.032	0	0,0,0
bud27	YFL023W	4	0	0	0,0,0
lcb2-16	YDR062W	4	0	0	0,0,0
arv1	YLR242C	4	0.657	1	0,0,44
yor012w	YOR012W	4	0	0	0,0,0
lcb2-1	YDR062W	4	0	0	0,0,0
lcb1-5	YMR296C	4	0	0	0,0,0
rrn9-204	YMR270C	4	0	0	0,0,0
art5	YGR068C	4	0	0	0,0,0
rps18a	YDR450W	1	0.065	0	0,0,0
lcb1-10	YMR296C	4	0	0	0,0,0
pau9	YBL108C-A	4	0	0	0,0,0
art10	YLR392C	4	0	0	0,0,0
svf1	YDR346C	4	0	0	0,0,0
tae2	YPL009C	4	0	0	0,0,0
ufe1-1	YOR075W	3	0.855	2	0,23,2
vhr2	YER064C	4	0	0	0,0,0
ydr134c	YDR134C	4	0.053	0	0,0,0
ynl211c	YNL211C	4	0.051	0	0,0,0
tdp1	YBR223C	4	0	0	0,0,0
arg81	YML099C	4	0	0	0,0,0
cgi121	YML036W	4	0	0	0,0,0
ctr3	YLR411W	4	0	0	0,0,0
yor011w-a	YOR011W-A	4	0	0	0,0,0
yor022c	YOR022C	4	0	0	0,0,0
matalpha2	YCR039C	4	0	0	0,0,0
mft1	YML062C	4	0.053	0	0,0,0
gzf3	YJL110C	4	0	0	0,0,0
ycr099c	YCR099C	4	0	0	0,0,0
tep1	YNL128W	4	0	0	0,0,0
trs31-2	YDR472W	4	0	0	0,0,0
yel043w	YEL043W	3	0.856	2	0,27,5
htb2	YBL002W	4	0	0	0,0,0
ypr126c	YPR126C	4	0	0	0,0,0
ark1	YNL020C	4	0	0	0,0,0
bet5-ph	YML077W	3	0.83	2	0,27,6
bet3-ph	YKR068C	3	0.868	2	0,27,2
mho1	YJR008W	4	0	0	0,0,0
pma1-105	YGL008C	4	0	0	0,0,0
sfh5	YJL145W	4	0	0	0,0,0
ent3	YJR125C	4	0	0	0,0,0
cog8	YML071C	3	0.862	2	0,27,2
cpr7	YJR032W	3	0.997	2	0,29,3
tpi1-1670	YDR050C	4	0	0	0,0,0
get1	YGL020C	3	0.831	2	0,27,6
get3	YDL100C	3	0.916	2	0,29,2
yip1-40	YGR172C	4	0	0	0,0,0
tfc1-e447k	YBR123C	1	0.057	0	0,0,0
ent5	YDR153C	3	0.857	2	0,26,2
erv14	YGL054C	3	0.831	2	0,27,5
cog2-1	YGR120C	3	0.823	2	0,27,6
cog3-1	YER157W	3	0.997	2	0,29,3
cbf1	YJR060W	3	0.997	2	0,27,2
cex1	YOR112W	4	0	0	0,0,0
yfl012w	YFL012W	4	0	0	0,0,0
cog6	YNL041C	3	0.87	2	0,27,2
cog7	YGL005C	3	0.92	2	0,29,2
pes4	YFR023W	4	0	0	0,0,0
cog5	YNL051W	3	0.89	2	0,29,2
pik1-104	YNL267W	3	0.69	2	0,28,5
nnf2	YGR089W	3	0.825	2	0,27,6
mtc1	YJL123C	3	0.913	2	0,29,2
rce1	YMR274C	3	0.892	2	0,29,2
rav1	YJR033C	3	1	2	0,27,2
ypl260w	YPL260W	4	0	0	0,0,0
pkr1	YMR123W	3	0.978	2	0,29,3
ymc2	YBR104W	4	0	0	0,0,0
yml037c	YML037C	4	0	0	0,0,0
imh1	YLR309C	3	0.978	2	0,29,3
ypr078c	YPR078C	4	0	0	0,0,0
yil152w	YIL152W	4	0	0	0,0,0
got1	YMR292W	3	0.938	2	0,29,2
spo22	YIL073C	4	0	0	0,0,0
gmh1	YKR030W	3	1	2	0,27,2
mrs6-2	YOR370C	3	0.81	2	0,27,5
thi3	YDL080C	4	0	0	0,0,0
mak3	YPR051W	3	0.867	2	0,28,2
mak10	YEL053C	3	0.809	2	0,26,2
gvp36	YIL041W	4	0	0	0,0,0
pef1	YGR058W	4	0	0	0,0,0
pho80	YOL001W	4	0	0	0,0,0
sys1	YJL004C	3	0.821	2	0,27,6
tbf1-ph	YPL128C	4	0	0	0,0,0
trs20-ph	YBR254C	3	0.881	2	0,29,2
she9	YDR393W	4	0	0	0,0,0
gtt2	YLL060C	4	0	0	0,0,0
sec27-1	YGL137W	3	0.892	2	0,29,2
sft2	YBL102W	3	0.967	2	0,29,3
sgt2	YOR007C	3	0.828	2	0,27,6
ygl165c	YGL165C	4	0	0	0,0,0
sly1-ts	YDR189W	3	0.938	2	0,29,2
sec17-1	YBL050W	3	0.917	2	0,29,2
ydr109c	YDR109C	4	0	0	0,0,0
sec26-11d26	YDR238C	3	0.855	2	0,27,5
sec26-f856aw860a	YDR238C	3	0.96	2	0,29,3
ret2-1	YFR051C	3	0.898	2	0,29,2
ynl108c	YNL108C	4	0	0	0,0,0
ret3-1	YPL010W	3	0.9	2	0,29,2
gts1	YGL181W	4	0	0	0,0,0
rgp1	YDR137W	3	0.892	2	0,29,2
ric1	YLR039C	3	0.909	2	0,29,2
yer084w	YER084W	3	0.864	2	0,27,5
vma8	YEL051W	3	0.817	2	0,26,2
yar029w	YAR029W	4	0	0	0,0,0
vma5	YKL080W	3	0.831	2	0,23,2
ylr269c	YLR269C	3	1	2	0,27,3
ykt6-ph	YKL196C	3	1	2	0,27,2
vma9	YCL005W-A	4	0	0	0,0,0
ipi3-ph	YNL182C	4	0	0	0,0,0
vps63	YLR261C	3	0.89	2	0,29,2
vps53	YJL029C	3	0.684	2	0,28,2
vma11	YPL234C	3	0.738	2	0,26,2
vti1-2	YMR197C	3	0.886	2	0,29,2
vma1	YDL185W	3	0.772	2	0,23,2
shm2	YLR058C	4	0	0	0,0,0
vps30	YPL120W	3	0.694	2	0,26,3
vps51	YKR020W	3	0.917	2	0,29,2
ypl162c	YPL162C	4	0	0	0,0,0
trs23-ph	YDR246W	3	0.851	2	0,27,5
uso1-1	YDL058W	3	0.898	2	0,29,2
san1	YDR143C	4	0	0	0,0,0
trs85	YDR108W	3	0.853	2	0,27,5
iwr1	YDL115C	3	0.92	2	0,29,2
ybr287w	YBR287W	4	0	0	0,0,0
tbs1	YBR150C	4	0	0	0,0,0
ubp9	YER098W	4	0	0	0,0,0
pdr3	YBL005W	4	0	0	0,0,0
pst1	YDR055W	4	0	0	0,0,0
cds1-ph	YBR029C	3	0.788	2	0,27,8
rex3	YLR107W	4	0	0	0,0,0
pau8	YAL068C	4	0	0	0,0,0
ypt1-3	YFL038C	3	0.9	2	0,29,2
mlf3	YNL074C	4	0	0	0,0,0
ypt6	YLR262C	3	0.905	2	0,29,2
ynl122c	YNL122C	4	0	0	0,0,0
utp18-1	YJL069C	4	0	0	0,0,0
vma10	YHR039C-A	3	0.125	0	0,0,0
lst8-15	YNL006W	4	0	0	0,0,0
sma1	YPL027W	4	0	0	0,0,0
rpp1-1000	YHR062C	4	0	0	0,0,0
psd2	YGR170W	4	0	0	0,0,0
sec22-1	YLR268W	3	1	2	0,27,3
ubs1	YBR165W	4	0	0	0,0,0
hho1	YPL127C	4	0	0	0,0,0
vam3	YOR106W	4	0	0	0,0,0
trx1	YLR043C	4	0	0	0,0,0
idi1-200	YPL117C	4	0	0	0,0,0
yor283w	YOR283W	4	0	0	0,0,0
trm2	YKR056W	4	0	0	0,0,0
sec13-1	YLR208W	4	0	0	0,0,0
rav2	YDR202C	3	1	2	0,27,3
par32	YDL173W	4	0	0	0,0,0
ylr374c	YLR374C	4	0	0	0,0,0
tcd1	YHR003C	4	0	0	0,0,0
mtc5	YDR128W	4	0	0	0,0,0
meh1	YKR007W	4	0	0	0,0,0
kog1-1	YHR186C	4	0	0	0,0,0
rmd6	YEL072W	4	0	0	0,0,0
mal11	YGR289C	4	0	0	0,0,0
kre2	YDR483W	4	0	0	0,0,0
ydr003w-a	YDR003W-A	4	0	0	0,0,0
grx6	YDL010W	4	0	0	0,0,0
hxt14	YNL318C	4	0	0	0,0,0
ydl242w	YDL242W	4	0	0	0,0,0
ara1	YBR149W	4	0	0	0,0,0
nvj1	YHR195W	4	0	0	0,0,0
srl1	YOR247W	4	0	0	0,0,0
tos8	YGL096W	4	0	0	0,0,0
sol2	YCR073W-A	4	0	0	0,0,0
pau5	YFL020C	4	0	0	0,0,0
gsh2	YOL049W	4	0	0	0,0,0
vps73	YGL104C	4	0	0	0,0,0
ara2	YMR041C	4	0	0	0,0,0
arc1	YGL105W	4	0.061	0	0,0,0
ynl144c	YNL144C	4	0	0	0,0,0
gcd7-ph	YLR291C	4	0.054	0	0,0,0
tpo2	YGR138C	4	0	0	0,0,0
deg1	YFL001W	4	0	0	0,0,0
nit2	YJL126W	4	0	0	0,0,0
rpl21b	YPL079W	4	0.051	0	0,0,0
trk2	YKR050W	4	0	0	0,0,0
yel1	YBL060W	4	0	0	0,0,0
ils1-1	YBL076C	4	0	0	0,0,0
rpl35b	YDL136W	1	0.072	0	0,0,0
rpp2b	YDR382W	4	0.047	0	0,0,0
tef2	YBR118W	4	0	0	0,0,0
yar1	YPL239W	4	0.061	0	0,0,0
ydr541c	YDR541C	4	0	0	0,0,0
ydr341c-ph	YDR341C	1	0.09	0	0,0,0
cyt2	YKL087C	4	0	0	0,0,0
trp4	YDR354W	4	0	0	0,0,0
gsp2	YOR185C	4	0	0	0,0,0
mrp49	YKL167C	4	0	0	0,0,0
mss1	YMR023C	4	0	0	0,0,0
yor186w	YOR186W	4	0	0	0,0,0
gsy1	YFR015C	4	0	0	0,0,0
yhr045w	YHR045W	4	0	0	0,0,0
gpp1	YIL053W	4	0	0	0,0,0
jlp2	YMR132C	4	0	0	0,0,0
ydr282c	YDR282C	4	0	0	0,0,0
ysp2	YDR326C	4	0	0	0,0,0
ydl027c	YDL027C	4	0	0	0,0,0
vma6	YLR447C	4	0	0	0,0,0
rpo21-1	YDL140C	4	0	0	0,0,0
yjl211c	YJL211C	4	0	0	0,0,0
ydr210w	YDR210W	4	0	0	0,0,0
gre3	YHR104W	4	0	0	0,0,0
pet10	YKR046C	4	0	0	0,0,0
ecm30	YLR436C	4	0	0	0,0,0
mrp13	YGR084C	4	0.122	0	0,0,0
mnn2	YBR015C	4	0.666	1	0,0,58
yhr020w-ph	YHR020W	4	0	0	0,0,0
hch1	YNL281W	4	0	0	0,0,0
yil083c-ph	YIL083C	4	0	0	0,0,0
grx2	YDR513W	4	0	0	0,0,0
ubx7	YBR273C	4	0	0	0,0,0
yjr124c	YJR124C	4	0	0	0,0,0
get4	YOR164C	3	0.891	2	0,26,2
coy1	YKL179C	4	0	0	0,0,0
trm44	YPL030W	4	0	0	0,0,0
pad1	YDR538W	4	0	0	0,0,0
rps7b	YNL096C	1	0.087	0	0,0,0
mdy2	YOL111C	3	0.849	2	0,23,2
cof1-5	YLL050C	4	0	0	0,0,0
tel2-7	YGR099W	4	0	0	0,0,0
cmp2	YML057W	4	0	0	0,0,0
are1	YCR048W	4	0	0	0,0,0
syp1	YCR030C	4	0	0	0,0,0
yil134c-a	YIL134C-A	4	0	0	0,0,0
ycr015c	YCR015C	4	0	0	0,0,0
ycr049c	YCR049C	4	0	0	0,0,0
uba3	YPR066W	4	0	0	0,0,0
paa1	YDR071C	4	0	0	0,0,0
pab1-201	YER165W	4	0	0	0,0,0
ard1	YHR013C	4	0	0	0,0,0
ygr127w	YGR127W	4	0	0	0,0,0
nat1	YDL040C	4	0	0	0,0,0
pau15	YIR041W	4	0	0	0,0,0
sec39-1	YLR440C	3	0.334	1	0,8,0
rtk1	YDL025C	4	0	0	0,0,0
arf2	YDL137W	4	0	0	0,0,0
stt3-1	YGL022W	4	0	0	0,0,0
arf1	YDL192W	4	0	0	0,0,0
trr2	YHR106W	4	0	0	0,0,0
ecm29	YHL030W	4	0	0	0,0,0
are2	YNR019W	4	0	0	0,0,0
ykr040c	YKR040C	4	0	0	0,0,0
gto1	YGR154C	4	0	0	0,0,0
ent1	YDL161W	4	0	0	0,0,0
cpr5	YDR304C	4	0	0	0,0,0
bcp1-ts	YDR361C	4	0	0	0,0,0
rts3	YGR161C	4	0	0	0,0,0
arf3	YOR094W	4	0	0	0,0,0
pex21	YGR239C	4	0	0	0,0,0
pex25	YPL112C	4	0	0	0,0,0
pex2	YJL210W	4	0	0	0,0,0
mhf1	YOL086W-A	4	0	0	0,0,0
mpd2	YOL088C	4	0	0	0,0,0
yml108w	YML108W	4	0.052	0	0,0,0
pan2	YGL094C	4	0	0	0,0,0
pan3	YKL025C	4	0	0	0,0,0
tom6	YOR045W	4	0	0	0,0,0
tom7	YNL070W	4	0	0	0,0,0
ygr017w	YGR017W	4	0	0	0,0,0
tof2	YKR010C	4	0	0	0,0,0
mrp20	YDR405W	4	0	0	0,0,0
ycl001w-a	YCL001W-A	4	0	0	0,0,0
ymr034c	YMR034C	4	0	0	0,0,0
ylr179c	YLR179C	4	0	0	0,0,0
yir024c	YIR024C	4	0	0	0,0,0
ydc1	YPL087W	4	0	0	0,0,0
see1	YIL064W	4	0	0	0,0,0
sam4	YPL273W	4	0	0	0,0,0
rec8	YPR007C	4	0	0	0,0,0
rdl2	YOR286W	4	0	0	0,0,0
tvp15	YDR100W	4	0	0	0,0,0
snf4	YGL115W	4	0	0	0,0,0
tmn3	YER113C	4	0	0	0,0,0
tcm62	YBR044C	4	0	0	0,0,0
pha2	YNL316C	4	0	0	0,0,0
spe3	YPR069C	4	0	0	0,0,0
inp53	YOR109W	3	0.687	2	0,28,2
nab6	YML117W	4	0.591	2	3,0,33
ape3	YBR286W	4	0	0	0,0,0
hmx1	YLR205C	4	0	0	0,0,0
pbp2	YBR233W	4	0	0	0,0,0
ptc4	YBR125C	4	0	0	0,0,0
osw7	YFR039C	4	0	0	0,0,0
whi3	YNL197C	3	0.16	0	0,0,0
pba1	YLR199C	4	0	0	0,0,0
apd1	YBR151W	4	0	0	0,0,0
hmi1	YOL095C	4	0	0	0,0,0
ymr130w	YMR130W	4	0	0	0,0,0
ybr137w	YBR137W	4	0	0	0,0,0
vts1	YOR359W	4	0	0	0,0,0
flx1	YIL134W	4	0	0	0,0,0
sop4	YJL192C	4	0	0	0,0,0
tri1	YMR233W	4	0	0	0,0,0
ape1	YKL103C	4	0	0	0,0,0
cpr3	YML078W	4	0	0	0,0,0
msn4	YKL062W	4	0	0	0,0,0
yng1	YOR064C	4	0	0	0,0,0
hst4	YDR191W	4	0	0	0,0,0
thi21	YPL258C	4	0	0	0,0,0
apl3	YBL037W	4	0	0	0,0,0
pus4	YNL292W	4	0	0	0,0,0
[truncated: 1,974 more rows]

## Sheet:  ARV1_UWOPS87 -Gene
##
## This file lists the properties of all nodes in the network.
##
Node label	Node label ORF	Domain (predominant)	Neighborhood score [max=1, min=0] (predominant)	Total number of enriched domains	Number of enriched attributes per domain
gcd1-ph	YOR260W	2	0	0	0,0,0,0
rtc3	YHR087W	2	0	0	0,0,0,0
rpl4a	YBR031W	2	0	0	0,0,0,0
msy1	YPL097W	2	0	0	0,0,0,0
mog1	YJR074W	2	0	0	0,0,0,0
tfb2-2	YPL122C	2	0	0	0,0,0,0
yer077c	YER077C	2	0.055	0	0,0,0,0
ccr4	YAL021C	2	0	0	0,0,0,0
irc3	YDR332W	2	0	0	0,0,0,0
irc21	YMR073C	2	0	0	0,0,0,0
rps1b	YML063W	2	0	0	0,0,0,0
slp1	YOR154W	2	0	0	0,0,0,0
cog4-201	YPR105C	2	0	0	0,0,0,0
ygl010w	YGL010W	2	0	0	0,0,0,0
kap122	YGL016W	5	0.08	0	0,0,0,0
cct3-200	YJL014W	2	0	0	0,0,0,0
ypr084w	YPR084W	2	0	0	0,0,0,0
hca4-201	YJL033W	2	0	0	0,0,0,0
spt8	YLR055C	2	0	0	0,0,0,0
cct7-1	YJL111W	2	0	0	0,0,0,0
nop9-1	YJL010C	2	0	0	0,0,0,0
sec61-2	YLR378C	2	0.415	1	32,0,0,0
ylr312c	YLR312C	2	0	0	0,0,0,0
met16	YPR167C	2	0	0	0,0,0,0
rgr1-100	YLR071C	2	0	0	0,0,0,0
trs130-203	YMR218C	4	0.14	0	0,0,0,0
uth1	YKR042W	2	0	0	0,0,0,0
rmp1-ts	YLR145W	2	0	0	0,0,0,0
ccw14	YLR390W-A	2	0	0	0,0,0,0
dic1	YLR348C	5	0.112	0	0,0,0,0
msp1	YGR028W	2	0	0	0,0,0,0
mac1	YMR021C	2	0	0	0,0,0,0
irc6	YFR043C	2	0	0	0,0,0,0
rfa3-313	YJL173C	2	0	0	0,0,0,0
ynl019c	YNL019C	2	0	0	0,0,0,0
eaf1	YDR359C	2	0	0	0,0,0,0
rpl23b	YER117W	2	0	0	0,0,0,0
rpl24b	YGR148C	2	0	0	0,0,0,0
cdc11-4	YJR076C	2	0	0	0,0,0,0
eaf3	YPR023C	5	0.097	0	0,0,0,0
rco1	YMR075W	5	0.101	0	0,0,0,0
rad14	YMR201C	2	0	0	0,0,0,0
sac1	YKL212W	2	0	0	0,0,0,0
yap6	YDR259C	2	0	0	0,0,0,0
npa3-ph	YJR072C	2	0	0	0,0,0,0
ydl085c-a	YDL085C-A	2	0	0	0,0,0,0
pps1	YBR276C	2	0	0	0,0,0,0
ylr366w	YLR366W	2	0	0	0,0,0,0
seg1	YMR086W	2	0	0	0,0,0,0
ldb7	YBL006C	2	0	0	0,0,0,0
ccz1	YBR131W	2	0	0	0,0,0,0
vam7	YGL212W	2	0	0	0,0,0,0
opi7	YDR360W	2	0	0	0,0,0,0
yjl206c	YJL206C	2	0	0	0,0,0,0
mon1	YGL124C	2	0	0	0,0,0,0
swc7	YLR385C	2	0	0	0,0,0,0
eaf7	YNL136W	2	0	0	0,0,0,0
yfl043c	YFL043C	2	0	0	0,0,0,0
phm6	YDR281C	2	0	0	0,0,0,0
ymr075c-a	YMR075C-A	5	0.088	0	0,0,0,0
mdm31	YHR194W	2	0	0	0,0,0,0
yor296w	YOR296W	2	0	0	0,0,0,0
tea1	YOR337W	2	0	0	0,0,0,0
phb2	YGR231C	2	0	0	0,0,0,0
ear1	YMR171C	2	0	0	0,0,0,0
ypt7	YML001W	2	0	0	0,0,0,0
mdm12	YOL009C	2	0	0	0,0,0,0
tim13	YGR181W	2	0	0	0,0,0,0
tim8	YJR135W-A	2	0	0	0,0,0,0
dcp2-7d	YNL118C	2	0	0	0,0,0,0
dug2	YBR281C	2	0	0	0,0,0,0
gpm3	YOL056W	2	0	0	0,0,0,0
yim1	YMR152W	2	0	0	0,0,0,0
dus3	YLR401C	2	0	0	0,0,0,0
yor362c-ph	YOR362C	2	0	0	0,0,0,0
mde1	YJR024C	2	0	0	0,0,0,0
rad5	YLR032W	2	0	0	0,0,0,0
ydl118w	YDL118W	2	0	0	0,0,0,0
ydl119c	YDL119C	2	0	0	0,0,0,0
yfl017c-ph	YFL017C	2	0	0	0,0,0,0
dun1	YDL101C	2	0	0	0,0,0,0
cdc3-3	YLR314C	2	0	0	0,0,0,0
dus4	YLR405W	2	0	0	0,0,0,0
trm10	YOL093W	2	0	0	0,0,0,0
cdc12-td	YHR107C	2	0	0	0,0,0,0
yml119w	YML119W	2	0	0	0,0,0,0
yip3	YNL044W	2	0	0	0,0,0,0
ho	YDL227C	2	0	0	0,0,0,0
yfl041w-a	YFL041W-A	2	0	0	0,0,0,0
plm2	YDR501W	2	0	0	0,0,0,0
cdh1	YGL003C	2	0	0	0,0,0,0
ybr090c	YBR090C	2	0	0	0,0,0,0
cdc46-1	YLR274W	2	0	0	0,0,0,0
yor268c	YOR268C	2	0	0	0,0,0,0
ilv5-105	YLR355C	2	0	0	0,0,0,0
mcm4-ph	YPR019W	2	0	0	0,0,0,0
ecm27	YJR106W	2	0	0	0,0,0,0
lte1	YAL024C	3	0.089	0	0,0,0,0
gcd1-502	YOR260W	2	0	0	0,0,0,0
cdc13-1	YDL220C	2	0	0	0,0,0,0
cdc14-1	YFR028C	3	0.046	0	0,0,0,0
cdc14-2	YFR028C	2	0	0	0,0,0,0
yol057w	YOL057W	2	0	0	0,0,0,0
yor024w	YOR024W	2	0	0	0,0,0,0
mgr3	YMR115W	5	0.072	0	0,0,0,0
mrpl44	YMR225C	2	0	0	0,0,0,0
mgr2	YPL098C	2	0	0	0,0,0,0
elm1	YKL048C	2	0	0	0,0,0,0
erg11-td	YHR007C	2	0	0	0,0,0,0
sup35-td	YDR172W	2	0	0	0,0,0,0
yjl011c-ph	YJL011C	2	0.063	0	0,0,0,0
cdc123-4	YLR215C	2	0	0	0,0,0,0
yor333c	YOR333C	2	0	0	0,0,0,0
phm8	YER037W	2	0	0	0,0,0,0
top1	YOL006C	2	0	0	0,0,0,0
tdh3	YGR192C	2	0	0	0,0,0,0
ubp15	YMR304W	2	0	0	0,0,0,0
ydr509w	YDR509W	2	0	0	0,0,0,0
spr2	YOR214C	2	0	0	0,0,0,0
thi80-ph	YOR143C	2	0	0	0,0,0,0
ecl1	YGR146C	2	0	0	0,0,0,0
spt3	YDR392W	2	0	0	0,0,0,0
upf3	YGR072W	2	0	0	0,0,0,0
cdc7-4	YDL017W	2	0	0	0,0,0,0
pam17	YKR065C	2	0	0	0,0,0,0
ecm10	YEL030W	2	0	0	0,0,0,0
pmc1	YGL006W	2	0	0	0,0,0,0
cdc24-2	YAL041W	2	0	0	0,0,0,0
pho8	YDR481C	2	0	0	0,0,0,0
ecm1	YAL059W	2	0	0	0,0,0,0
orc6-ph	YHR118C	2	0	0	0,0,0,0
ebs1	YDR206W	2	0	0	0,0,0,0
met22	YOL064C	2	0	0	0,0,0,0
ugp1-ph	YKL035W	2	0	0	0,0,0,0
rrn5-200	YLR141W	2	0	0	0,0,0,0
nmd2	YHR077C	2	0	0	0,0,0,0
nam7	YMR080C	2	0	0	0,0,0,0
rtt102	YGR275W	2	0	0	0,0,0,0
yap7	YOL028C	2	0	0	0,0,0,0
sso1	YPL232W	2	0	0	0,0,0,0
nar1-202	YNL240C	2	0	0	0,0,0,0
cdc47-ts	YBR202W	2	0	0	0,0,0,0
met18	YIL128W	2	0	0	0,0,0,0
thi6	YPL214C	2	0	0	0,0,0,0
ecm14	YHR132C	2	0	0	0,0,0,0
orc2-3	YBR060C	2	0	0	0,0,0,0
rdr1	YOR380W	2	0	0	0,0,0,0
orc3-70	YLL004W	2	0	0	0,0,0,0
yef1	YEL041W	2	0.181	0	0,0,0,0
mrc1	YCL061C	2	0	0	0,0,0,0
orc2-2	YBR060C	2	0	0	0,0,0,0
pex22	YAL055W	5	0.059	0	0,0,0,0
mep2	YNL142W	2	0	0	0,0,0,0
say1	YGR263C	5	0.12	0	0,0,0,0
pol32	YJR043C	2	0	0	0,0,0,0
mep1	YGR121C	2	0	0	0,0,0,0
emc1	YCL045C	2	0	0	0,0,0,0
dbf2-2	YGR092W	2	0	0	0,0,0,0
ydr306c	YDR306C	2	0.122	0	0,0,0,0
dbf2-3	YGR092W	2	0	0	0,0,0,0
gsm1	YJL103C	2	0	0	0,0,0,0
taf5-3	YBR198C	2	0	0	0,0,0,0
glg2	YJL137C	2	0.133	0	0,0,0,0
pam1	YDR251W	2	0.122	0	0,0,0,0
tah11-ts	YJR046W	5	0.058	0	0,0,0,0
edc2	YER035W	2	0	0	0,0,0,0
sec14-3	YMR079W	2	0	0	0,0,0,0
ndl1	YLR254C	2	0	0	0,0,0,0
eps1	YIL005W	2	0	0	0,0,0,0
stn1-13	YDR082W	2	0	0	0,0,0,0
inm1	YHR046C	2	0	0	0,0,0,0
rad27	YKL113C	2	0	0	0,0,0,0
edc1	YGL222C	2	0	0	0,0,0,0
rpt2-rf	YDL007W	2	0	0	0,0,0,0
thi2	YBR240C	2	0	0	0,0,0,0
vcx1	YDL128W	2	0	0	0,0,0,0
ybl055c	YBL055C	2	0	0	0,0,0,0
pol1-1	YNL102W	2	0	0	0,0,0,0
pol1-13	YNL102W	2	0	0	0,0,0,0
mcm2-1	YBL023C	5	0.058	0	0,0,0,0
gde1	YPL110C	2	0	0	0,0,0,0
orc2-1	YBR060C	2	0	0	0,0,0,0
tpc1	YGR096W	2	0	0	0,0,0,0
pfa5	YDR459C	2	0	0	0,0,0,0
dbf4-4	YDR052C	2	0	0	0,0,0,0
erg8-1	YMR220W	2	0	0	0,0,0,0
ylr412c-a	YLR412C-A	2	0	0	0,0,0,0
hem13-ph	YDR044W	2	0	0	0,0,0,0
cdc8-1	YJR057W	2	0	0	0,0,0,0
yaf9	YNL107W	2	0	0	0,0,0,0
csm3	YMR048W	2	0	0	0,0,0,0
tos2	YGR221C	2	0	0	0,0,0,0
eeb1	YPL095C	2	0	0	0,0,0,0
yhr078w	YHR078W	2	0	0	0,0,0,0
orc2-4	YBR060C	5	0.058	0	0,0,0,0
mec1-4ts	YBR136W	2	0	0	0,0,0,0
hys2-ts	YJR006W	2	0	0	0,0,0,0
elg1	YOR144C	2	0	0	0,0,0,0
syt1	YPR095C	2	0	0	0,0,0,0
ddc1	YPL194W	2	0	0	0,0,0,0
sec72	YLR292C	4	0.161	0	0,0,0,0
cdc2-7	YDL102W	2	0	0	0,0,0,0
cdc2-2	YDL102W	2	0	0	0,0,0,0
cdc2-1	YDL102W	2	0	0	0,0,0,0
yol050c	YOL050C	2	0	0	0,0,0,0
srp102-510	YKL154W	2	0	0	0,0,0,0
rpc25-ph	YKL144C	2	0	0	0,0,0,0
ecm34	YHL043W	2	0	0	0,0,0,0
ecm8	YBR076W	2	0	0	0,0,0,0
cdc15-2	YAR019C	2	0	0	0,0,0,0
ypr076w	YPR076W	2	0	0	0,0,0,0
tem1-3	YML064C	3	0.113	0	0,0,0,0
ysp3	YOR003W	2	0	0	0,0,0,0
ynl011c	YNL011C	2	0	0	0,0,0,0
gdh1	YOR375C	2	0	0	0,0,0,0
elp2	YGR200C	2	0	0	0,0,0,0
caf20	YOR276W	2	0	0	0,0,0,0
caf130	YGR134W	2	0	0	0,0,0,0
ycl002c	YCL002C	2	0	0	0,0,0,0
kti12	YKL110C	2	0	0	0,0,0,0
lds1	YAL018C	2	0	0	0,0,0,0
iki1	YHR187W	2	0	0	0,0,0,0
gut2	YIL155C	2	0	0	0,0,0,0
caf40	YNL288W	2	0	0	0,0,0,0
urm1	YIL008W	2	0	0	0,0,0,0
cdc28-4	YBR160W	2	0	0	0,0,0,0
uba4	YHR111W	2	0	0	0,0,0,0
cdc28-13	YBR160W	2	0	0	0,0,0,0
tum1	YOR251C	2	0	0	0,0,0,0
ncs6	YGL211W	2	0	0	0,0,0,0
cdc4-3	YFL009W	2	0	0	0,0,0,0
cdc4-1	YFL009W	2	0	0	0,0,0,0
ynl120c	YNL120C	2	0	0	0,0,0,0
cdc37-ts	YDR168W	2	0	0	0,0,0,0
mih1	YMR036C	2	0	0	0,0,0,0
pet20	YPL159C	2	0	0	0,0,0,0
rnh202	YDR279W	2	0	0	0,0,0,0
pxa1	YPL147W	2	0	0	0,0,0,0
rad34	YDR314C	2	0	0	0,0,0,0
hsl1	YKL101W	2	0	0	0,0,0,0
plb3	YOL011W	2	0	0	0,0,0,0
pth2	YBL057C	2	0	0	0,0,0,0
sna2	YDR525W-A	2	0	0	0,0,0,0
rnh203	YLR154C	2	0	0	0,0,0,0
tma17	YDL110C	2	0	0	0,0,0,0
mal12	YGR292W	2	0	0	0,0,0,0
vta1	YLR181C	2	0	0	0,0,0,0
car1	YPL111W	2	0	0	0,0,0,0
rpl29	YFR032C-A	2	0	0	0,0,0,0
mgt1	YDL200C	2	0	0	0,0,0,0
yhl015w-a	YHL015W-A	2	0	0	0,0,0,0
yjl077w-b	YJL077W-B	2	0	0	0,0,0,0
egd2	YHR193C	2	0	0	0,0,0,0
ybr284w	YBR284W	2	0	0	0,0,0,0
pam16-3	YJL104W	2	0	0	0,0,0,0
ela1	YNL230C	2	0	0	0,0,0,0
mak31	YCR020C-A	2	0	0	0,0,0,0
ylr050c	YLR050C	2	0	0	0,0,0,0
pmt3	YOR321W	2	0	0	0,0,0,0
rme1	YGR044C	2	0	0	0,0,0,0
rpl13a	YDL082W	2	0	0	0,0,0,0
spn1-k192n	YPR133C	2	0	0	0,0,0,0
tna1	YGR260W	2	0	0	0,0,0,0
ygl242c	YGL242C	2	0	0	0,0,0,0
rsb1	YOR049C	2	0	0	0,0,0,0
emp46	YLR080W	2	0	0	0,0,0,0
ygl042c	YGL042C	2	0	0	0,0,0,0
sdh2	YLL041C	2	0	0	0,0,0,0
fbp1	YLR377C	2	0	0	0,0,0,0
emi5	YOL071W	2	0	0	0,0,0,0
qcr7	YDR529C	5	0.061	0	0,0,0,0
mag2	YLR427W	2	0	0	0,0,0,0
mag1	YER142C	2	0	0	0,0,0,0
emp70	YLR083C	2	0	0	0,0,0,0
emg1-ph	YLR186W	2	0	0	0,0,0,0
sfh1-1	YLR321C	2	0	0	0,0,0,0
sdo1-vma1-ts	YLR022C	2	0	0	0,0,0,0
spt15-p65s	YER148W	2	0	0	0,0,0,0
cdc50	YCR094W	2	0	0	0,0,0,0
emc3	YKL207W	2	0	0	0,0,0,0
emc2	YJR088C	2	0	0	0,0,0,0
emc4	YGL231C	2	0	0	0,0,0,0
cep3-1	YMR168C	2	0	0	0,0,0,0
rps7a	YOR096W	2	0	0	0,0,0,0
cbf2-2	YGR140W	2	0	0	0,0,0,0
jhd2	YJR119C	2	0	0	0,0,0,0
ycl046w	YCL046W	2	0	0	0,0,0,0
ded81-ph	YHR019C	2	0	0	0,0,0,0
ncs2	YNL119W	2	0	0	0,0,0,0
sgs1	YMR190C	2	0	0	0,0,0,0
cmc1	YKL137W	2	0.075	0	0,0,0,0
env7	YPL236C	2	0	0	0,0,0,0
env11	YGR071C	2	0	0	0,0,0,0
pet100	YDR079W	2	0.091	0	0,0,0,0
ubc9-2	YDL064W	2	0	0	0,0,0,0
spg5	YMR191W	2	0	0	0,0,0,0
sgt1-3	YOR057W	2	0	0	0,0,0,0
tdh1	YJL052W	2	0	0	0,0,0,0
cbp1	YJL209W	2	0.087	0	0,0,0,0
lcl1	YPL056C	2	0	0	0,0,0,0
mto1	YGL236C	2	0.054	0	0,0,0,0
mtm1	YGR257C	2	0.093	0	0,0,0,0
rcf2	YNR018W	2	0.147	0	0,0,0,0
pth1	YHR189W	2	0.141	0	0,0,0,0
yjr115w	YJR115W	2	0	0	0,0,0,0
ygr111w	YGR111W	5	0.134	0	0,0,0,0
fmp30	YPL103C	2	0.077	0	0,0,0,0
nop9-107	YJL010C	2	0	0	0,0,0,0
cue5	YOR042W	2	0	0	0,0,0,0
rkm4	YDR257C	2	0	0	0,0,0,0
rtc6	YPL183W-A	2	0.119	0	0,0,0,0
nop6	YDL213C	2	0	0	0,0,0,0
ygl114w	YGL114W	2	0	0	0,0,0,0
ygr250c	YGR250C	2	0	0	0,0,0,0
spr28	YDR218C	2	0	0	0,0,0,0
ogg1	YML060W	2	0	0	0,0,0,0
ics3	YJL077C	2	0	0	0,0,0,0
yil165c	YIL165C	2	0	0	0,0,0,0
ygr149w	YGR149W	2	0	0	0,0,0,0
enb1	YOL158C	2	0	0	0,0,0,0
gap1	YKR039W	2	0	0	0,0,0,0
ybr085c-a	YBR085C-A	2	0	0	0,0,0,0
yfl064c	YFL064C	2	0	0	0,0,0,0
ics2	YBR157C	2	0	0	0,0,0,0
ygl006w-a	YGL006W-A	2	0	0	0,0,0,0
ybl028c	YBL028C	2	0	0	0,0,0,0
msh6	YDR097C	2	0	0	0,0,0,0
nce103	YNL036W	2	0	0	0,0,0,0
mef2	YJL102W	2	0	0	0,0,0,0
ykl096c-b	YKL096C-B	2	0	0	0,0,0,0
oxa1	YER154W	2	0.106	0	0,0,0,0
sas3	YBL052C	2	0	0	0,0,0,0
ubr1	YGR184C	2	0	0	0,0,0,0
rer1	YCL001W	2	0	0	0,0,0,0
osw5	YMR148W	2	0	0	0,0,0,0
lrg1	YDL240W	2	0	0	0,0,0,0
cbt1	YKL208W	2	0.041	0	0,0,0,0
ugo1	YDR470C	2	0	0	0,0,0,0
mrp1	YDR347W	2	0	0	0,0,0,0
cbs2	YDR197W	2	0	0	0,0,0,0
mch5	YOR306C	2	0	0	0,0,0,0
ydl183c	YDL183C	2	0	0	0,0,0,0
yer078w-a	YER078W-A	2	0	0	0,0,0,0
cce1	YKL011C	2	0	0	0,0,0,0
fis1	YIL065C	2	0	0	0,0,0,0
gep7	YGL057C	2	0	0	0,0,0,0
ssh4	YKL124W	2	0	0	0,0,0,0
wtm1	YOR230W	2	0	0	0,0,0,0
ccc1	YLR220W	2	0	0	0,0,0,0
snx41	YDR425W	2	0	0	0,0,0,0
mam33	YIL070C	2	0	0	0,0,0,0
tim44-8	YIL022W	2	0	0	0,0,0,0
med7-163	YOL135C	5	0.2	0	0,0,0,0
med7-141	YOL135C	5	0.135	0	0,0,0,0
ytm1-1	YOR272W	2	0	0	0,0,0,0
ssl1-ph	YLR005W	2	0	0	0,0,0,0
ylr444c	YLR444C	2	0	0	0,0,0,0
ccl1-ts4	YPR025C	5	0.098	0	0,0,0,0
kgd1	YIL125W	2	0	0	0,0,0,0
noc3-ph	YLR002C	2	0	0	0,0,0,0
clb4	YLR210W	1	0.084	0	0,0,0,0
ymr084w	YMR084W	2	0	0	0,0,0,0
pif1	YML061C	2	0	0	0,0,0,0
snt309	YPR101W	2	0.042	0	0,0,0,0
yel077c	YEL077C	2	0	0	0,0,0,0
ybl111c	YBL111C	2	0	0	0,0,0,0
rtc4	YNL254C	2	0	0	0,0,0,0
mrl1	YPR079W	2	0	0	0,0,0,0
erb1-ph	YMR049C	2	0	0	0,0,0,0
drs1-201	YLL008W	2	0	0	0,0,0,0
dbp6-ph	YNR038W	2	0	0	0,0,0,0
dbp10-203	YDL031W	2	0	0	0,0,0,0
mrh1	YDR033W	2	0	0	0,0,0,0
rtg2	YGL252C	2	0	0	0,0,0,0
rtg1	YOL067C	2	0	0	0,0,0,0
rrp15-209	YPR143W	2	0	0	0,0,0,0
rtg3	YBL103C	2	0	0	0,0,0,0
msf1	YPR047W	2	0	0	0,0,0,0
esf2-206	YNR054C	2	0	0	0,0,0,0
nop4-3	YPL043W	2	0	0	0,0,0,0
gat3	YLR013W	2	0	0	0,0,0,0
ynl181w-924	YNL181W	2	0	0	0,0,0,0
thi13	YDL244W	2	0	0	0,0,0,0
gcd2-207	YGR083C	2	0	0	0,0,0,0
fas2-440-3-12	YPL231W	2	0	0	0,0,0,0
nup82-101	YJL061W	2	0	0	0,0,0,0
ydr404c-ph	YDR404C	2	0	0	0,0,0,0
lsg1-208	YGL099W	2	0	0	0,0,0,0
mrpl1	YDR116C	2	0	0	0,0,0,0
cdc1-6	YDR182W	2	0	0	0,0,0,0
yer034w	YER034W	2	0	0	0,0,0,0
cdc1-1	YDR182W	2	0	0	0,0,0,0
mrps28	YDR337W	2	0	0	0,0,0,0
ygr174w-a	YGR174W-A	2	0	0	0,0,0,0
gpi13-5	YLL031C	4	0.208	0	0,0,0,0
utp25-104	YIL091C	2	0	0	0,0,0,0
mrpl39	YML009C	2	0	0	0,0,0,0
efm1	YHL039W	2	0	0	0,0,0,0
mrp7	YNL005C	2	0	0	0,0,0,0
prp31-ts	YGR091W	2	0.039	0	0,0,0,0
erg7-200	YHR072W	2	0	0	0,0,0,0
sfi1-3	YLL003W	2	0	0	0,0,0,0
prp24-ts	YMR268C	2	0.046	0	0,0,0,0
pop1-200	YNL221C	2	0	0	0,0,0,0
rpc11-ph	YDR045C	2	0.035	0	0,0,0,0
rvb1-100	YDR190C	2	0	0	0,0,0,0
prp42-ph	YDR235W	2	0.042	0	0,0,0,0
mrm2	YGL136C	2	0	0	0,0,0,0
slu7-ts1	YDR088C	2	0	0	0,0,0,0
rox1	YPR065W	2	0	0	0,0,0,0
ypp1-4	YGR198W	2	0	0	0,0,0,0
slu7-ts2	YDR088C	5	0.095	0	0,0,0,0
dbp3	YGL078C	2	0	0	0,0,0,0
srp68-104	YPL243W	2	0	0	0,0,0,0
opy2	YPR075C	2	0	0	0,0,0,0
hub1	YNR032C-A	2	0.042	0	0,0,0,0
nop16	YER002W	2	0	0	0,0,0,0
rex4	YOL080C	2	0	0	0,0,0,0
rei1	YBR267W	2	0	0	0,0,0,0
rrp6	YOR001W	2	0	0	0,0,0,0
pml1	YLR016C	2	0.043	0	0,0,0,0
ygr151c	YGR151C	2	0	0	0,0,0,0
rpl24a	YGL031C	2	0	0	0,0,0,0
gle1-4	YDL207W	2	0	0	0,0,0,0
dbp5-1	YOR046C	2	0	0	0,0,0,0
prp18-1202	YGR006W	2	0.043	0	0,0,0,0
ntf2-h104y	YER009W	2	0	0	0,0,0,0
rfc2-1	YJR068W	2	0	0	0,0,0,0
nup82-7	YJL061W	2	0	0	0,0,0,0
sub2-1	YDL084W	2	0	0	0,0,0,0
ipi1-ph	YHR085W	2	0	0	0,0,0,0
cbc2	YPL178W	2	0.049	0	0,0,0,0
nop8-ph	YOL144W	2	0	0	0,0,0,0
yir035c	YIR035C	2	0	0	0,0,0,0
rix1-ph	YHR197W	2	0	0	0,0,0,0
eaf5	YEL018W	2	0	0	0,0,0,0
rrt16	YNL105W	2	0	0	0,0,0,0
yor293c-a	YOR293C-A	2	0	0	0,0,0,0
rrt8	YOL048C	2	0	0	0,0,0,0
pex14	YGL153W	1	0.073	0	0,0,0,0
yir020c	YIR020C	2	0	0	0,0,0,0
scw4	YGR279C	2	0	0	0,0,0,0
pep4	YPL154C	2	0	0	0,0,0,0
ygr201c	YGR201C	2	0	0	0,0,0,0
nmd4	YLR363C	2	0	0	0,0,0,0
mdl2	YPL270W	2	0	0	0,0,0,0
gsf2	YML048W	2	0	0	0,0,0,0
ume6	YDR207C	5	0.176	0	0,0,0,0
nop1-2	YDL014W	2	0	0	0,0,0,0
emc6	YLL014W	2	0	0	0,0,0,0
ecm18	YDR125C	2	0	0	0,0,0,0
lrp1	YHR081W	2	0	0	0,0,0,0
bul2	YML111W	2	0	0	0,0,0,0
scs22	YBL091C-A	2	0	0	0,0,0,0
bul1	YMR275C	2	0	0	0,0,0,0
yer119c-a	YER119C-A	2	0	0	0,0,0,0
sec7-1	YDR170C	2	0	0	0,0,0,0
grh1	YDR517W	2	0	0	0,0,0,0
bud9	YGR041W	2	0	0	0,0,0,0
bug1	YDL099W	2	0	0	0,0,0,0
msn1	YOL116W	2	0	0	0,0,0,0
spp1	YPL138C	2	0	0	0,0,0,0
ypr130c	YPR130C	2	0	0	0,0,0,0
xrn1	YGL173C	2	0	0	0,0,0,0
bud31	YCR063W	2	0	0	0,0,0,0
emg1-1	YLR186W	2	0	0	0,0,0,0
yor262w-ph	YOR262W	5	0.201	0	0,0,0,0
sap30	YMR263W	5	0.1	0	0,0,0,0
dcp2-7	YNL118C	2	0	0	0,0,0,0
bud3	YCL014W	2	0	0	0,0,0,0
rpl37a	YLR185W	2	0	0	0,0,0,0
rpc53-202	YDL150W	2	0.049	0	0,0,0,0
rtr1	YER139C	5	0.111	0	0,0,0,0
rba50-ph	YDR527W	5	0.114	0	0,0,0,0
tyw3	YGL050W	2	0	0	0,0,0,0
rpc34-1	YNR003C	2	0.064	0	0,0,0,0
om14	YBR230C	2	0	0	0,0,0,0
rpb5-ph	YBR154C	2	0	0	0,0,0,0
mus81	YDR386W	2	0	0	0,0,0,0
ydl148c-ph	YDL148C	2	0	0	0,0,0,0
bud19	YJL188C	2	0	0	0,0,0,0
rpl8a	YHL033C	2	0	0	0,0,0,0
mms4	YBR098W	2	0	0	0,0,0,0
fcf1-ph	YDR339C	2	0	0	0,0,0,0
rps10a	YOR293W	2	0	0	0,0,0,0
ybr221w-a	YBR221W-A	2	0	0	0,0,0,0
bud14	YAR014C	2	0	0	0,0,0,0
kin3	YAR018C	2	0	0	0,0,0,0
mcm10-1	YIL150C	2	0	0	0,0,0,0
dcr2	YLR361C	2	0	0	0,0,0,0
yhc1-2	YLR298C	2	0.037	0	0,0,0,0
ycl062w	YCL062W	2	0	0	0,0,0,0
sat4	YCR008W	2	0	0	0,0,0,0
ybl086c	YBL086C	2	0	0	0,0,0,0
sas5	YOR213C	2	0	0	0,0,0,0
slx1	YBR228W	2	0	0	0,0,0,0
rps11b	YBR048W	2	0	0	0,0,0,0
sas4	YDR181C	2	0	0	0,0,0,0
ymr181c	YMR181C	2	0	0	0,0,0,0
yhl042w	YHL042W	2	0	0	0,0,0,0
rpl23a	YBL087C	2	0	0	0,0,0,0
rec107	YJR021C	2	0	0	0,0,0,0
pnp1	YLR209C	2	0	0	0,0,0,0
rps0a	YGR214W	2	0	0	0,0,0,0
rad57	YDR004W	2	0	0	0,0,0,0
rpl9a	YGL147C	2	0	0	0,0,0,0
rpl43a	YPR043W	2	0	0	0,0,0,0
ymr160w	YMR160W	2	0	0	0,0,0,0
spt21	YMR179W	2	0	0	0,0,0,0
cad1	YDR423C	2	0	0	0,0,0,0
zrt2	YLR130C	2	0	0	0,0,0,0
nrm1	YNR009W	2	0	0	0,0,0,0
per33	YLR064W	2	0	0	0,0,0,0
nit1	YIL164C	2	0	0	0,0,0,0
pau23	YLR037C	2	0	0	0,0,0,0
ygr094w-ph	YGR094W	2	0	0	0,0,0,0
yap1802	YGR241C	2	0	0	0,0,0,0
spo21	YOL091W	2	0	0	0,0,0,0
msi1	YBR195C	2	0	0	0,0,0,0
ylr466c-b	YLR466C-B	2	0	0	0,0,0,0
rlf2	YPR018W	2	0	0	0,0,0,0
sbe2	YDR351W	2	0	0	0,0,0,0
nbp1-1	YLR457C	2	0	0	0,0,0,0
cac2	YML102W	2	0	0	0,0,0,0
rpl15b	YMR121C	2	0	0	0,0,0,0
ddi2	YFL061W	2	0	0	0,0,0,0
cab1-ph	YDR531W	2	0	0	0,0,0,0
yjl152w	YJL152W	2	0	0	0,0,0,0
npl3	YDR432W	2	0	0	0,0,0,0
fas2-440-3-1	YPL231W	2	0	0	0,0,0,0
cab4-ph	YGR277C	2	0	0	0,0,0,0
cab5-ph	YDR196C	2	0	0	0,0,0,0
ldh1	YBR204C	2	0	0	0,0,0,0
rpf2-ph	YKR081C	2	0	0	0,0,0,0
hom6	YJR139C	2	0	0	0,0,0,0
cab5-1	YDR196C	2	0	0	0,0,0,0
bye1	YKL005C	2	0	0	0,0,0,0
ded1-95	YOR204W	2	0	0	0,0,0,0
ded1-199	YOR204W	2	0	0	0,0,0,0
vps41	YDR080W	2	0	0	0,0,0,0
nip1-206	YMR309C	2	0	0	0,0,0,0
sro7	YPR032W	2	0	0	0,0,0,0
rpg1-1	YBR079C	2	0	0	0,0,0,0
ded1-f144c	YOR204W	2	0	0	0,0,0,0
ybr072c-a	YBR072C-A	2	0	0	0,0,0,0
ygl140c	YGL140C	2	0	0	0,0,0,0
msb4	YOL112W	2	0	0	0,0,0,0
det1	YDR051C	2	0	0	0,0,0,0
djp1	YIR004W	2	0	0	0,0,0,0
ycr051w	YCR051W	2	0	0	0,0,0,0
rsc4-2	YKR008W	2	0	0	0,0,0,0
pet127	YOR017W	2	0	0	0,0,0,0
yhm2	YMR241W	2	0	0	0,0,0,0
ypl277c	YPL277C	2	0	0	0,0,0,0
yhr033w	YHR033W	4	0.139	0	0,0,0,0
dfg16	YOR030W	2	0	0	0,0,0,0
yhr097c	YHR097C	2	0	0	0,0,0,0
hda3	YPR179C	2	0	0	0,0,0,0
msh4	YFL003C	2	0	0	0,0,0,0
taf12-l464a	YDR145W	5	0.084	0	0,0,0,0
tef1	YPR080W	2	0	0	0,0,0,0
pex3	YDR329C	1	0.069	0	0,0,0,0
pex8	YGR077C	1	0.069	0	0,0,0,0
pfk26	YIL107C	2	0	0	0,0,0,0
rps14b	YJL191W	2	0	0	0,0,0,0
sol4	YGR248W	2	0	0	0,0,0,0
tda9	YML081W	2	0	0	0,0,0,0
mis1	YBR084W	2	0	0	0,0,0,0
mix14	YDR031W	2	0	0	0,0,0,0
tpo1	YLL028W	2	0	0	0,0,0,0
dfr1-td	YOR236W	2	0	0	0,0,0,0
hrp1-1	YOL123W	2	0	0	0,0,0,0
shs1	YDL225W	2	0	0	0,0,0,0
ydr444w	YDR444W	2	0	0	0,0,0,0
iki3	YLR384C	2	0	0	0,0,0,0
dgk1	YOR311C	2	0	0	0,0,0,0
ylr126c	YLR126C	2	0	0	0,0,0,0
stp22	YCL008C	2	0	0	0,0,0,0
vps20	YMR077C	2	0	0	0,0,0,0
mlp2	YIL149C	2	0	0	0,0,0,0
vps25	YJR102C	2	0	0	0,0,0,0
yal037w	YAL037W	2	0	0	0,0,0,0
vps28	YPL065W	2	0	0	0,0,0,0
rim13	YMR154C	2	0	0	0,0,0,0
nha1	YLR138W	2	0	0	0,0,0,0
rim8	YGL045W	2	0	0	0,0,0,0
vht1-205	YGR065C	2	0	0	0,0,0,0
rim9	YMR063W	2	0	0	0,0,0,0
vps36	YLR417W	2	0	0	0,0,0,0
ynl058c	YNL058C	2	0	0	0,0,0,0
ypl014w	YPL014W	2	0	0	0,0,0,0
kex1	YGL203C	2	0	0	0,0,0,0
boi1	YBL085W	2	0	0	0,0,0,0
did4	YKL002W	2	0	0	0,0,0,0
opi8	YKR035C	2	0	0	0,0,0,0
did2	YKR035W-A	2	0	0	0,0,0,0
tre1	YPL176C	2	0	0	0,0,0,0
bud7	YOR299W	2	0	0	0,0,0,0
mrpl35	YDR322W	2	0	0	0,0,0,0
her2	YMR293C	2	0	0	0,0,0,0
bmt5	YIL096C	2	0	0	0,0,0,0
dia4	YHR011W	2	0	0	0,0,0,0
ubc13	YDR092W	2	0	0	0,0,0,0
mms2	YGL087C	2	0	0	0,0,0,0
mer1	YNL210W	2	0	0	0,0,0,0
bna7	YDR428C	2	0	0	0,0,0,0
vps4	YPR173C	2	0	0	0,0,0,0
vps27	YNR006W	2	0	0	0,0,0,0
vps24	YKL041W	2	0	0	0,0,0,0
bna4	YBL098W	2	0	0	0,0,0,0
vps16	YPL045W	2	0	0	0,0,0,0
ubp6	YFR010W	2	0	0	0,0,0,0
cdc11-3	YJR076C	2	0	0	0,0,0,0
ypk3	YBR028C	2	0	0	0,0,0,0
cdc11-5	YJR076C	2	0	0	0,0,0,0
yjl193w	YJL193W	2	0	0	0,0,0,0
cdc11-1	YJR076C	2	0	0	0,0,0,0
yme2	YMR302C	2	0	0	0,0,0,0
cdc11-2	YJR076C	2	0	0	0,0,0,0
cdc10-2	YCR002C	2	0	0	0,0,0,0
mdv1	YJL112W	2	0	0	0,0,0,0
cyk3	YDL117W	2	0	0	0,0,0,0
dph1	YIL103W	2	0	0	0,0,0,0
bpt1	YLL015W	2	0	0	0,0,0,0
bph1	YCR032W	2	0	0	0,0,0,0
bre2	YLR015W	5	0.493	1	0,0,0,85
bre1	YDL074C	5	0.481	1	0,0,0,85
dig1	YPL049C	2	0	0	0,0,0,0
dep1	YAL013W	5	0.487	1	0,0,0,85
cdc73	YLR418C	5	0.466	1	0,0,0,85
lge1	YPL055C	5	0.508	1	0,0,0,85
enp1-1	YBR247C	2	0	0	0,0,0,0
sdc1	YDR469W	5	0.493	1	0,0,0,85
dim1-2	YPL266W	2	0	0	0,0,0,0
rxt2	YBR095C	5	0.476	1	0,0,0,85
set1	YHR119W	5	0.399	1	0,0,0,48
sds3	YIL084C	5	0.481	1	0,0,0,85
rio1-1	YOR119C	2	0	0	0,0,0,0
sgv1-80	YPR161C	5	0.492	1	0,0,0,69
nob1-ph	YOR056C	2	0	0	0,0,0,0
sgv1-35	YPR161C	5	0.449	1	0,0,0,34
sin3	YOL004W	5	0.499	1	0,0,0,85
emp65	YER140W	4	0.167	0	0,0,0,0
soh1	YGL127C	5	0.085	0	0,0,0,0
srb2	YHR041C	5	0.085	0	0,0,0,0
rpl27b	YDR471W	2	0	0	0,0,0,0
rtn2	YDL204W	2	0	0	0,0,0,0
swd3	YBR175W	5	0.487	1	0,0,0,85
hxt8	YJL214W	2	0.125	0	0,0,0,0
rxt3	YDL076C	5	0.373	1	0,0,0,42
ybr296c-a	YBR296C-A	2	0	0	0,0,0,0
bre5	YNR051C	2	0.095	0	0,0,0,0
ykl106c-a	YKL106C-A	2	0	0	0,0,0,0
bop3	YNL042W	2	0	0	0,0,0,0
ygr053c	YGR053C	2	0	0	0,0,0,0
ypl276w	YPL276W	2	0	0	0,0,0,0
sec16-2	YPL085W	2	0	0	0,0,0,0
osw1	YOR255W	2	0	0	0,0,0,0
yml007c-a	YML007C-A	2	0	0	0,0,0,0
hut1	YPL244C	2	0	0	0,0,0,0
stb6	YKL072W	2	0	0	0,0,0,0
sfb3	YHR098C	2	0	0	0,0,0,0
rrp45-ph	YDR280W	2	0	0	0,0,0,0
mic19	YFR011C	2	0	0	0,0,0,0
sec23-1	YPR181C	2	0	0	0,0,0,0
sgm1	YJR134C	2	0	0	0,0,0,0
mkk1	YOR231W	2	0	0	0,0,0,0
tom70	YNL121C	2	0	0	0,0,0,0
srf1	YDL133W	2	0	0	0,0,0,0
pby1	YBR094W	2	0	0	0,0,0,0
sec1-1	YDR164C	2	0	0	0,0,0,0
msl5-9	YLR116W	2	0.055	0	0,0,0,0
ynl132w-ph	YNL132W	2	0	0	0,0,0,0
sec20-1	YDR498C	3	0.134	0	0,0,0,0
uba1-1	YKL210W	2	0	0	0,0,0,0
brn1-16	YBL097W	2	0	0	0,0,0,0
csm1	YCR086W	5	0.147	0	0,0,0,0
rib2-ph	YOL066C	2	0	0	0,0,0,0
sgf73	YGL066W	2	0	0	0,0,0,0
doa4	YDR069C	2	0	0	0,0,0,0
ybl096c	YBL096C	2	0	0	0,0,0,0
ycs4-1	YLR272C	5	0.124	0	0,0,0,0
rad23	YEL037C	2	0	0	0,0,0,0
srn2	YLR119W	2	0	0	0,0,0,0
dnf2	YDR093W	2	0	0	0,0,0,0
ynl140c	YNL140C	2	0	0	0,0,0,0
dnm1	YLL001W	2	0	0	0,0,0,0
sfl1	YOR140W	2	0	0	0,0,0,0
sfm1	YOR021C	2	0	0	0,0,0,0
rna1-1	YMR235C	2	0	0	0,0,0,0
rna1-s116f	YMR235C	2	0	0	0,0,0,0
sac3	YDR159W	2	0	0	0,0,0,0
snt1	YCR033W	5	0.091	0	0,0,0,0
luc7-1	YDL087C	2	0.04	0	0,0,0,0
nam8	YHR086W	2	0.04	0	0,0,0,0
mud2	YKL074C	2	0.037	0	0,0,0,0
dml1-ph	YMR211W	2	0	0	0,0,0,0
lsm6	YDR378C	2	0	0	0,0,0,0
mod5	YOR274W	2	0	0	0,0,0,0
dlt1	YMR126C	2	0	0	0,0,0,0
yjl064w	YJL064W	2	0	0	0,0,0,0
cus1-3	YMR240C	2	0.038	0	0,0,0,0
ypr153w	YPR153W	2	0	0	0,0,0,0
ygr266w	YGR266W	2	0	0	0,0,0,0
pmp2	YEL017C-A	2	0	0	0,0,0,0
lrs4	YDR439W	5	0.117	0	0,0,0,0
dls1	YJL065C	2	0	0	0,0,0,0
ice2	YIL090W	2	0	0	0,0,0,0
haa1	YPR008W	5	0.165	0	0,0,0,0
dph5	YLR172C	2	0	0	0,0,0,0
dph6	YLR143W	2	0	0	0,0,0,0
mot1-1033	YPL082C	2	0	0	0,0,0,0
dph2	YKL191W	2	0	0	0,0,0,0
yml033w	YML033W	2	0	0	0,0,0,0
itc1	YGL133W	2	0	0	0,0,0,0
qns1-202	YHR074W	2	0	0	0,0,0,0
brl1-k405i	YHR036W	2	0	0	0,0,0,0
moh1	YBL049W	2	0	0	0,0,0,0
brl1-c371r	YHR036W	2	0	0	0,0,0,0
pdr1	YGL013C	2	0	0	0,0,0,0
ubp3	YER151C	3	0.075	0	0,0,0,0
brl1-3231	YHR036W	2	0	0	0,0,0,0
dot6	YER088C	2	0	0	0,0,0,0
nup60	YAR002W	5	0.083	0	0,0,0,0
yjl067w	YJL067W	2	0	0	0,0,0,0
ybr196c-b	YBR196C-B	2	0	0	0,0,0,0
rad28	YDR030C	2	0	0	0,0,0,0
rcr1	YBR005W	2	0	0	0,0,0,0
yor364w	YOR364W	2	0	0	0,0,0,0
dot5	YIL010W	2	0	0	0,0,0,0
dot1	YDR440W	2	0	0	0,0,0,0
nem1	YHR004C	2	0	0	0,0,0,0
yil170w	YIL170W	2	0	0	0,0,0,0
leo1	YOR123C	5	0.088	0	0,0,0,0
dos2	YDR068W	2	0	0	0,0,0,0
ydl206w	YDL206W	2	0	0	0,0,0,0
met32	YDR253C	2	0	0	0,0,0,0
brn1-9	YBL097W	5	0.124	0	0,0,0,0
don1	YDR273W	2	0	0	0,0,0,0
mpc2	YHR162W	2	0	0	0,0,0,0
hbs1	YKR084C	2	0	0	0,0,0,0
dog1	YHR044C	2	0	0	0,0,0,0
nop2-3	YNL061W	2	0	0	0,0,0,0
pau19	YMR325W	2	0	0	0,0,0,0
nop2-5	YNL061W	2	0	0	0,0,0,0
nop2-9	YNL061W	2	0	0	0,0,0,0
sam3	YPL274W	2	0	0	0,0,0,0
puf6	YDR496C	2	0	0	0,0,0,0
rlp7-ph	YNL002C	2	0	0	0,0,0,0
mak16-ph	YAL025C	2	0	0	0,0,0,0
mak21-1	YDR060W	2	0	0	0,0,0,0
mak5-ph	YBR142W	2	0	0	0,0,0,0
mtr4-1	YJL050W	2	0	0	0,0,0,0
nip7-1	YPL211W	2	0	0	0,0,0,0
nop2-10	YNL061W	2	0	0	0,0,0,0
yol079w	YOL079W	2	0	0	0,0,0,0
ymr093w-ph	YMR093W	2	0	0	0,0,0,0
bsc1	YDL037C	2	0	0	0,0,0,0
fra2	YGL220W	2	0	0	0,0,0,0
rpp2a	YOL039W	2	0	0	0,0,0,0
bsc5	YNR069C	2	0	0	0,0,0,0
nat4	YMR069W	2	0	0	0,0,0,0
ypl257w	YPL257W	2	0	0	0,0,0,0
dpp1	YDR284C	2	0	0	0,0,0,0
rpf1-ph	YHR088W	2	0	0	0,0,0,0
ybr056w	YBR056W	2	0	0	0,0,0,0
rrp1-1	YDR087C	2	0	0	0,0,0,0
rrp14-209	YKL082C	2	0	0	0,0,0,0
rrp14-202	YKL082C	2	0	0	0,0,0,0
ssf1	YHR066W	2	0	0	0,0,0,0
sfa1	YDL168W	2	0	0	0,0,0,0
rpo31-698	YOR116C	2	0.035	0	0,0,0,0
ski3	YPR189W	2	0	0	0,0,0,0
rps14a	YCR031C	2	0	0	0,0,0,0
pxa2	YKL188C	2	0	0	0,0,0,0
sec39-2	YLR440C	2	0	0	0,0,0,0
rpa190-g728d	YOR341W	2	0	0	0,0,0,0
prp3-1	YDR473C	2	0.037	0	0,0,0,0
ymr279c	YMR279C	2	0	0	0,0,0,0
prp6-1	YBR055C	2	0.041	0	0,0,0,0
nfu1	YKL040C	2	0	0	0,0,0,0
hlj1	YMR161W	2	0	0	0,0,0,0
prp31-1	YGR091W	2	0.038	0	0,0,0,0
imd3	YLR432W	2	0	0	0,0,0,0
prp4-1	YPR178W	2	0.057	0	0,0,0,0
yhr172w-ph	YHR172W	2	0	0	0,0,0,0
mob2-8	YFL034C-B	2	0	0	0,0,0,0
ura2	YJL130C	2	0	0	0,0,0,0
mob2-40	YFL034C-B	2	0	0	0,0,0,0
isn1	YOR155C	2	0	0	0,0,0,0
mob2-38	YFL034C-B	2	0	0	0,0,0,0
ntf2-ph	YER009W	2	0	0	0,0,0,0
drs1-202	YLL008W	2	0	0	0,0,0,0
ybl029w	YBL029W	2	0	0	0,0,0,0
dbp9-ph	YLR276C	2	0	0	0,0,0,0
ypr088c-ph	YPR088C	2	0	0	0,0,0,0
mob2-19	YFL034C-B	2	0	0	0,0,0,0
rpl18b	YNL301C	1	0.126	0	0,0,0,0
dse1	YER124C	2	0	0	0,0,0,0
swm2	YNR004W	2	0.04	0	0,0,0,0
dsd1	YGL196W	2	0	0	0,0,0,0
spp381-ph	YBR152W	2	0.038	0	0,0,0,0
snu71-ph	YGR013W	2	0.056	0	0,0,0,0
mnr2	YKL064W	2	0	0	0,0,0,0
mob2-28	YFL034C-B	2	0	0	0,0,0,0
yhc1-3	YLR298C	2	0	0	0,0,0,0
yhc1-1	YLR298C	2	0.051	0	0,0,0,0
dse3	YOR264W	2	0	0	0,0,0,0
mob2-20	YFL034C-B	2	0	0	0,0,0,0
dse2	YHR143W	2	0	0	0,0,0,0
mob2-14	YFL034C-B	2	0	0	0,0,0,0
ydr240c-ph	YDR240C	2	0.045	0	0,0,0,0
nab3-11	YPL190C	2	0	0	0,0,0,0
nbp35-ph	YGL091C	2	0	0	0,0,0,0
pre2-1	YPR103W	2	0	0	0,0,0,0
yor019w	YOR019W	2	0	0	0,0,0,0
ypr174c	YPR174C	2	0	0	0,0,0,0
sec28	YIL076W	3	0.285	1	0,1,0,0
irc23	YOR044W	2	0	0	0,0,0,0
whi2	YOR043W	2	0	0	0,0,0,0
pry2	YKR013W	4	0.139	0	0,0,0,0
rkm5	YLR137W	2	0	0	0,0,0,0
yip1-4	YGR172C	3	0.195	0	0,0,0,0
sec12-4	YNR026C	2	0	0	0,0,0,0
tip20-5	YGL145W	3	0.241	0	0,0,0,0
swd2-1	YKL018W	2	0	0	0,0,0,0
yil175w	YIL175W	2	0	0	0,0,0,0
rpb2-6	YOR151C	5	0.124	0	0,0,0,0
mck1	YNL307C	2	0	0	0,0,0,0
vps45	YGL095C	3	0.236	0	0,0,0,0
ygl176c	YGL176C	2	0.139	0	0,0,0,0
met31	YPL038W	2	0	0	0,0,0,0
ygl262w	YGL262W	2	0	0	0,0,0,0
yip5	YGL161C	2	0	0	0,0,0,0
dia2	YOR080W	2	0	0	0,0,0,0
ykr015c	YKR015C	2	0	0	0,0,0,0
zds1	YMR273C	2	0	0	0,0,0,0
ypl229w	YPL229W	2	0	0	0,0,0,0
bem4	YPL161C	2	0	0	0,0,0,0
yps5	YGL259W	2	0	0	0,0,0,0
mmr1	YLR190W	2	0	0	0,0,0,0
ybr056w-a	YBR056W-A	2	0	0	0,0,0,0
mix17	YMR002W	2	0	0	0,0,0,0
rad51	YER095W	2	0	0	0,0,0,0
swi4	YER111C	2	0	0	0,0,0,0
rad55	YDR076W	2	0	0	0,0,0,0
ira2	YOL081W	2	0	0	0,0,0,0
bdf2	YDL070W	2	0	0	0,0,0,0
vti1-11	YMR197C	3	0.282	1	0,1,0,0
bts1	YPL069C	3	0.203	0	0,0,0,0
ypl182c	YPL182C	5	0.346	1	0,0,0,9
bet2-1	YPR176C	3	0.284	1	0,1,0,0
sec22-3	YLR268W	3	0.224	0	0,0,0,0
sec22	YLR268W	3	0.29	1	0,1,0,0
sed5-1	YLR026C	3	0.288	1	0,1,0,0
erp1	YAR002C-A	3	0.261	0	0,0,0,0
scl1-ph	YGL011C	2	0	0	0,0,0,0
get2	YER083C	3	0.274	1	0,1,0,0
bet1-1	YIL004C	2	0	0	0,0,0,0
bop2	YLR267W	3	0.113	0	0,0,0,0
cdc42-1	YLR229C	2	0.39	1	36,0,0,0
pre2-v214a	YPR103W	2	0	0	0,0,0,0
bos1-1	YLR078C	3	0.215	0	0,0,0,0
pup2-ph	YGR253C	2	0	0	0,0,0,0
tcb2	YNL087W	2	0	0	0,0,0,0
ipl1-2	YPL209C	2	0	0	0,0,0,0
sec24-2	YIL109C	2	0	0	0,0,0,0
mps1-417	YDL028C	5	0.043	0	0,0,0,0
kap95-e126k	YLR347C	2	0	0	0,0,0,0
kip3	YGL216W	2	0	0	0,0,0,0
kar9	YPL269W	2	0	0	0,0,0,0
ycg1-2	YDR325W	2	0.133	0	0,0,0,0
bil1	YOR304C-A	2	0	0	0,0,0,0
yor225w	YOR225W	2	0	0	0,0,0,0
sli15-3	YBR156C	5	0.036	0	0,0,0,0
ecm2	YBR065C	2	0	0	0,0,0,0
cin2	YPL241C	2	0	0	0,0,0,0
cin4	YMR138W	2	0	0	0,0,0,0
isw2	YOR304W	2	0	0	0,0,0,0
prs4	YBL068W	2	0	0	0,0,0,0
bub1	YGR188C	5	0.073	0	0,0,0,0
tif2	YJL138C	2	0	0	0,0,0,0
prb1	YEL060C	2	0.088	0	0,0,0,0
yor318c	YOR318C	2	0	0	0,0,0,0
cup9	YPL177C	2	0	0	0,0,0,0
hsm3	YBR272C	2	0.133	0	0,0,0,0
cup1-2	YHR055C	2	0.133	0	0,0,0,0
bio2	YGR286C	5	0.094	0	0,0,0,0
yjr146w	YJR146W	2	0	0	0,0,0,0
pry3	YJL078C	2	0	0	0,0,0,0
mri1	YPR118W	2	0	0	0,0,0,0
tub2-430	YFL037W	2	0	0	0,0,0,0
cul3	YGR003W	2	0	0	0,0,0,0
yor041c	YOR041C	2	0	0	0,0,0,0
bio4	YNR057C	2	0	0	0,0,0,0
yol107w	YOL107W	2	0	0	0,0,0,0
ynr073c	YNR073C	2	0	0	0,0,0,0
bio3	YNR058W	2	0	0	0,0,0,0
ubc6	YER100W	1	0.072	0	0,0,0,0
cwc15	YDR163W	2	0	0	0,0,0,0
scs2	YER120W	2	0	0	0,0,0,0
cuz1	YNL155W	2	0	0	0,0,0,0
ygr093w	YGR093W	2	0	0	0,0,0,0
srl4	YPL033C	2	0	0	0,0,0,0
rad61	YDR014W	5	0.036	0	0,0,0,0
yal044w-a	YAL044W-A	2	0	0	0,0,0,0
stu1-7	YBL034C	2	0	0	0,0,0,0
stu1-8	YBL034C	2	0	0	0,0,0,0
jjj3	YJR097W	2	0	0	0,0,0,0
dam1-5	YGR113W	2	0	0	0,0,0,0
smc3-1	YJL074C	5	0.036	0	0,0,0,0
ist2	YBR086C	2	0	0	0,0,0,0
snm1-ph	YDR478W	2	0	0	0,0,0,0
tim18	YOR297C	2	0	0	0,0,0,0
ume1	YPL139C	5	0.506	1	0,0,0,85
sof1-ph	YLL011W	2	0	0	0,0,0,0
ctl1	YMR180C	2	0	0	0,0,0,0
bgl2	YGR282C	2	0	0	0,0,0,0
kae1-216	YKR038C	2	0	0	0,0,0,0
sps22	YCL048W	2	0	0	0,0,0,0
utp7-204	YER082C	2	0	0	0,0,0,0
kap114	YGL241W	2	0	0	0,0,0,0
ygl199c	YGL199C	2	0	0	0,0,0,0
yll058w	YLL058W	2	0	0	0,0,0,0
pkp2	YGL059W	2	0.172	0	0,0,0,0
lys20	YDL182W	2	0	0	0,0,0,0
inh1	YDL181W	2	0	0	0,0,0,0
cdc21-1	YOR074C	2	0	0	0,0,0,0
ctp1	YBR291C	2	0	0	0,0,0,0
ctr1	YPR124W	2	0	0	0,0,0,0
flc2	YAL053W	4	0.08	0	0,0,0,0
taf12-9	YDR145W	5	0.074	0	0,0,0,0
taf12-w486stop	YDR145W	5	0.078	0	0,0,0,0
taf12-ts23	YDR145W	5	0.079	0	0,0,0,0
cts1	YLR286C	2	0	0	0,0,0,0
rpl6b	YLR448W	2	0	0	0,0,0,0
grx1	YCL035C	2	0	0	0,0,0,0
hrd3	YLR207W	2	0	0	0,0,0,0
rpl9b	YNL067W	2	0.043	0	0,0,0,0
rps18b	YML026C	2	0.044	0	0,0,0,0
puf3	YLL013C	2	0	0	0,0,0,0
bfa1	YJR053W	2	0	0	0,0,0,0
boi2	YER114C	2	0	0	0,0,0,0
ubc7	YMR022W	2	0	0	0,0,0,0
rps8a	YBL072C	2	0.06	0	0,0,0,0
fal1-1	YDR021W	2	0	0	0,0,0,0
krr1-17	YCL059C	2	0	0	0,0,0,0
lcp5-208	YER127W	2	0	0	0,0,0,0
mtr3-ts	YGR158C	2	0	0	0,0,0,0
pop3-ph	YNL282W	2	0	0	0,0,0,0
cue4	YML101C	2	0	0	0,0,0,0
jjj2	YJL162C	2	0	0	0,0,0,0
pug1	YER185W	2	0	0	0,0,0,0
ydl003w-ph	YDL003W	2	0	0	0,0,0,0
rpl2a	YFR031C-A	2	0	0	0,0,0,0
mps1-3796	YDL028C	2	0	0	0,0,0,0
ixr1	YKL032C	2	0	0	0,0,0,0
cti6	YPL181W	2	0	0	0,0,0,0
izh2	YOL002C	2	0	0	0,0,0,0
izh3	YLR023C	2	0	0	0,0,0,0
pho23	YNL097C	5	0.493	1	0,0,0,85
rpd3	YNL330C	5	0.406	1	0,0,0,55
izh1	YDR492W	2	0	0	0,0,0,0
qcr6	YFR033C	2	0	0	0,0,0,0
fun26	YAL022C	2	0	0	0,0,0,0
thi74	YDR438W	2	0	0	0,0,0,0
mzm1	YDR493W	2	0	0	0,0,0,0
cdc3-1	YLR314C	2	0	0	0,0,0,0
ynl067w-b	YNL067W-B	2	0.063	0	0,0,0,0
sfc1	YJR095W	2	0	0	0,0,0,0
icl1	YER065C	2	0	0	0,0,0,0
cdc12-1	YHR107C	2	0	0	0,0,0,0
cdc10-1	YCR002C	2	0	0	0,0,0,0
bem3	YPL115C	2	0	0	0,0,0,0
rcy1	YJL204C	2	0	0	0,0,0,0
axl2	YIL140W	2	0	0	0,0,0,0
put3	YKL015W	2	0	0	0,0,0,0
put2	YHR037W	2	0	0	0,0,0,0
gal83	YER027C	2	0	0	0,0,0,0
avt6	YER119C	2	0	0	0,0,0,0
ynl018c	YNL018C	2	0	0	0,0,0,0
snf8	YPL002C	2	0	0	0,0,0,0
yhr139c-a	YHR139C-A	2	0	0	0,0,0,0
azr1	YGR224W	2	0	0	0,0,0,0
cys3	YAL012W	2	0	0	0,0,0,0
azf1	YOR113W	2	0	0	0,0,0,0
cys4	YGR155W	2	0	0	0,0,0,0
sit1	YEL065W	2	0	0	0,0,0,0
rsf2	YJR127C	2	0	0	0,0,0,0
cym1	YDR430C	2	0	0	0,0,0,0
idp3	YNL009W	2	0	0	0,0,0,0
ydr431w	YDR431W	2	0	0	0,0,0,0
cyc8	YBR112C	2	0	0	0,0,0,0
ayr1	YIL124W	2	0	0	0,0,0,0
yil141w	YIL141W	2	0	0	0,0,0,0
idh2	YOR136W	2	0	0	0,0,0,0
irc14	YOR135C	2	0	0	0,0,0,0
yil089w	YIL089W	2	0	0	0,0,0,0
pom33	YLL023C	2	0	0	0,0,0,0
ict1	YLR099C	2	0	0	0,0,0,0
ycr007c	YCR007C	2	0	0	0,0,0,0
idh1	YNL037C	2	0	0	0,0,0,0
hts1-1	YPR033C	2	0	0	0,0,0,0
yjr141w-ph	YJR141W	2	0	0	0,0,0,0
pho2	YDL106C	2	0	0	0,0,0,0
yll032c	YLL032C	2	0	0	0,0,0,0
yil015c-a	YIL015C-A	2	0	0	0,0,0,0
bar1	YIL015W	2	0	0	0,0,0,0
bap2	YBR068C	2	0	0	0,0,0,0
rad1	YPL022W	2	0	0	0,0,0,0
utr1	YJR049C	2	0	0	0,0,0,0
bap3	YDR046C	2	0	0	0,0,0,0
stp1	YDR463W	2	0	0	0,0,0,0
cyb5	YNL111C	2	0	0	0,0,0,0
qri1-ts1	YDL103C	2	0	0	0,0,0,0
rbg1	YAL036C	2	0	0	0,0,0,0
rpl22a	YLR061W	2	0	0	0,0,0,0
hyr1	YIR037W	2	0	0	0,0,0,0
yap1	YML007W	2	0	0	0,0,0,0
bag7	YOR134W	2	0	0	0,0,0,0
qri5	YLR204W	2	0	0	0,0,0,0
ykr075c	YKR075C	2	0	0	0,0,0,0
bcd1-ph	YHR040W	2	0	0	0,0,0,0
bfr2-ph	YDR299W	2	0	0	0,0,0,0
mtc2	YKL098W	2	0	0	0,0,0,0
tof1	YNL273W	2	0	0	0,0,0,0
mrn1	YPL184C	2	0	0	0,0,0,0
lat1	YNL071W	2	0	0	0,0,0,0
pus5	YLR165C	2	0	0	0,0,0,0
qdr1	YIL120W	2	0	0	0,0,0,0
ykl050c	YKL050C	2	0	0	0,0,0,0
yju2-ph	YKL095W	2	0.064	0	0,0,0,0
bch2	YKR027W	2	0	0	0,0,0,0
bat2	YJR148W	2	0	0	0,0,0,0
iah1	YOR126C	2	0	0	0,0,0,0
kes1	YPL145C	2	0	0	0,0,0,0
cmc2	YBL059C-A	2	0.11	0	0,0,0,0
atp22	YDR350C	2	0	0	0,0,0,0
tim11	YDR322C-A	2	0	0	0,0,0,0
atp20	YPR020W	2	0	0	0,0,0,0
ykl107w	YKL107W	5	0.096	0	0,0,0,0
mrpl4	YLR439W	2	0	0	0,0,0,0
mmm1	YLL006W	2	0	0	0,0,0,0
ydr524c-b	YDR524C-B	4	0.179	0	0,0,0,0
gep3	YOR205C	2	0	0	0,0,0,0
ypr190c-ph	YPR190C	2	0	0	0,0,0,0
cox18	YGR062C	2	0.06	0	0,0,0,0
irc5	YFR038W	2	0	0	0,0,0,0
atp19	YOL077W-A	2	0	0	0,0,0,0
glo4	YOR040W	2	0	0	0,0,0,0
isa1	YLL027W	2	0.107	0	0,0,0,0
ynl115c	YNL115C	2	0	0	0,0,0,0
lac1	YKL008C	2	0	0	0,0,0,0
utp23-ph	YOR004W	2	0	0	0,0,0,0
ifm1	YOL023W	5	0.071	0	0,0,0,0
img2	YCR071C	2	0.092	0	0,0,0,0
yjr114w	YJR114W	2	0	0	0,0,0,0
ykl133c	YKL133C	2	0	0	0,0,0,0
ynl035c	YNL035C	2	0	0	0,0,0,0
ydr222w	YDR222W	2	0	0	0,0,0,0
prp6-ts	YBR055C	2	0	0	0,0,0,0
exo5	YBR163W	2	0.084	0	0,0,0,0
cox20	YDR231C	2	0.084	0	0,0,0,0
dss1	YMR287C	2	0	0	0,0,0,0
elp4	YPL101W	2	0	0	0,0,0,0
yfl013w-a	YFL013W-A	2	0	0	0,0,0,0
elp3	YPL086C	2	0	0	0,0,0,0
hrr25-ph	YPL204W	2	0	0	0,0,0,0
ygl149w	YGL149W	2	0	0	0,0,0,0
elp6	YMR312W	2	0	0	0,0,0,0
ypl102c	YPL102C	2	0	0	0,0,0,0
ies4	YOR189W	2	0	0	0,0,0,0
ybl071c	YBL071C	2	0	0	0,0,0,0
aua1	YFL010W-A	2	0	0	0,0,0,0
ssn2	YDR443C	2	0	0	0,0,0,0
pob3-q308k	YML069W	2	0	0	0,0,0,0
atx2	YOR079C	2	0	0	0,0,0,0
cox16	YJL003W	2	0.077	0	0,0,0,0
ats1	YAL020C	2	0	0	0,0,0,0
pho11	YAR071W	2	0	0	0,0,0,0
ygr039w	YGR039W	2	0	0	0,0,0,0
fyv1	YDR024W	2	0	0	0,0,0,0
lif1	YGL090W	2	0	0	0,0,0,0
mgs1	YNL218W	2	0	0	0,0,0,0
mga1	YGR249W	2	0	0	0,0,0,0
hmra1	YCR097W	2	0	0	0,0,0,0
pkh3	YDR466W	2	0	0	0,0,0,0
swt1	YOR166C	2	0	0	0,0,0,0
tir2	YOR010C	2	0	0	0,0,0,0
avt3	YKL146W	2	0	0	0,0,0,0
pdr16	YNL231C	2	0	0	0,0,0,0
dbf20	YPR111W	2	0	0	0,0,0,0
pfa4	YOL003C	2	0.426	1	33,0,0,0
rad7	YJR052W	2	0	0	0,0,0,0
dbf2-1	YGR092W	2	0	0	0,0,0,0
imo32	YGR031W	2	0	0	0,0,0,0
tps1	YBR126C	4	0.403	2	3,0,9,0
spa2	YLL021W	2	0.457	1	38,0,0,0
skt5	YBL061C	2	0.365	1	28,0,0,0
das1	YJL149W	2	0	0	0,0,0,0
cln1	YMR199W	2	0	0	0,0,0,0
sbh2	YER019C-A	5	0.112	0	0,0,0,0
dap1	YPL170W	2	0	0	0,0,0,0
cak1-23	YFL029C	2	0	0	0,0,0,0
bck2	YER167W	2	0	0	0,0,0,0
zeo1	YOL109W	2	0	0	0,0,0,0
ybr285w	YBR285W	2	0	0	0,0,0,0
ymr124w	YMR124W	2	0.402	1	32,0,0,0
mch2	YKL221W	2	0	0	0,0,0,0
dan1	YJR150C	2	0	0	0,0,0,0
rpl14a	YKL006W	2	0	0	0,0,0,0
rpl12a	YEL054C	2	0.041	0	0,0,0,0
pol5-3	YEL055C	2	0.042	0	0,0,0,0
pol5-1	YEL055C	2	0	0	0,0,0,0
mak11-2	YKL021C	2	0	0	0,0,0,0
yor277c	YOR277C	2	0	0	0,0,0,0
ymr317w	YMR317W	2	0	0	0,0,0,0
ykl200c	YKL200C	2	0	0	0,0,0,0
cox4	YGL187C	2	0.106	0	0,0,0,0
coq2	YNR041C	2	0.114	0	0,0,0,0
mss51	YLR203C	2	0.072	0	0,0,0,0
mei4	YER044C-A	2	0	0	0,0,0,0
sue1	YPR151C	2	0	0	0,0,0,0
pet191	YJR034W	2	0.114	0	0,0,0,0
ygl036w	YGL036W	2	0	0	0,0,0,0
ime1	YJR094C	2	0	0	0,0,0,0
nse4-ts3	YDL105W	2	0	0	0,0,0,0
bcy1	YIL033C	2	0	0	0,0,0,0
ydl241w	YDL241W	2	0	0	0,0,0,0
cct2-201	YIL142W	2	0	0	0,0,0,0
cct2-200	YIL142W	2	0	0	0,0,0,0
ssl2-ts	YIL143C	2	0	0	0,0,0,0
mlp1	YKR095W	2	0	0	0,0,0,0
npr3	YHL023C	2	0	0	0,0,0,0
rpl16b	YNL069C	2	0	0	0,0,0,0
krr1-18	YCL059C	2	0	0	0,0,0,0
nug1-2	YER006W	2	0	0	0,0,0,0
lcp5-205	YER127W	2	0	0	0,0,0,0
dip2-ph	YLR129W	2	0	0	0,0,0,0
fyv7	YLR068W	2	0	0	0,0,0,0
rds2	YPL133C	2	0	0	0,0,0,0
pta1-ph	YAL043C	2	0	0	0,0,0,0
nop1-3	YDL014W	2	0	0	0,0,0,0
tsr4-ph	YOL022C	2	0	0	0,0,0,0
nop2-6	YNL061W	2	0	0	0,0,0,0
mak11-ph	YKL021C	2	0	0	0,0,0,0
phs1-ph	YJL097W	2	0	0	0,0,0,0
nhp2-ph	YDL208W	2	0	0	0,0,0,0
rps13-ph	YDR064W	2	0	0	0,0,0,0
utp21-3	YLR409C	2	0	0	0,0,0,0
nop56-ph	YLR197W	2	0	0	0,0,0,0
pih1	YHR034C	2	0	0	0,0,0,0
vip1	YLR410W	2	0	0	0,0,0,0
rrt14	YIL127C	2	0	0	0,0,0,0
snu13-ph	YEL026W	2	0	0	0,0,0,0
rrp8	YDR083W	2	0	0	0,0,0,0
rrp9-1	YPR137W	2	0	0	0,0,0,0
utp9-ph	YHR196W	2	0	0	0,0,0,0
utp7-202	YER082C	2	0	0	0,0,0,0
rck1	YGL158W	2	0	0	0,0,0,0
yox1	YML027W	2	0	0	0,0,0,0
shr5	YOL110W	2	0	0	0,0,0,0
tma23	YMR269W	2	0	0	0,0,0,0
pdr17	YNL264C	2	0	0	0,0,0,0
srp40	YKR092C	2	0	0	0,0,0,0
jem1	YJL073W	2	0	0	0,0,0,0
fun30	YAL019W	2	0.094	0	0,0,0,0
egd1	YPL037C	2	0	0	0,0,0,0
yml131w	YML131W	2	0	0	0,0,0,0
pau4	YLR461W	2	0.088	0	0,0,0,0
orm1	YGR038W	2	0	0	0,0,0,0
lsb5	YCL034W	2	0.091	0	0,0,0,0
sse2	YBR169C	5	0.094	0	0,0,0,0
hse1	YHL002W	2	0	0	0,0,0,0
rcn1	YKL159C	2	0	0	0,0,0,0
she10	YGL228W	2	0.093	0	0,0,0,0
yjr015w	YJR015W	1	0.086	0	0,0,0,0
ygl152c	YGL152C	5	0.057	0	0,0,0,0
dal3	YIR032C	2	0	0	0,0,0,0
yor385w	YOR385W	2	0	0	0,0,0,0
ydr010c	YDR010C	2	0	0	0,0,0,0
yps6	YIR039C	2	0	0	0,0,0,0
pph3	YDR075W	2	0	0	0,0,0,0
dal4	YIR028W	2	0	0	0,0,0,0
tip41	YPR040W	2	0	0	0,0,0,0
meu1	YLR017W	2	0	0	0,0,0,0
ina1	YLR413W	2	0	0	0,0,0,0
opi10	YOL032W	2	0	0	0,0,0,0
ski8	YGL213C	2	0	0	0,0,0,0
qri1-ph	YDL103C	2	0	0	0,0,0,0
pcl8	YPL219W	2	0	0	0,0,0,0
sec39-ph	YLR440C	2	0	0	0,0,0,0
rpc37-ph	YKR025W	2	0	0	0,0,0,0
yfr024c	YFR024C	2	0	0	0,0,0,0
rrs1-124	YOR294W	2	0	0	0,0,0,0
sec21-1	YNL287W	2	0	0	0,0,0,0
bni4	YNL233W	2	0.427	1	36,0,0,0
sno1	YMR095C	2	0	0	0,0,0,0
yjl182c	YJL182C	2	0	0	0,0,0,0
chs3	YBR023C	2	0.415	1	32,0,0,0
chs7	YHR142W	2	0.384	1	29,0,0,0
dal80	YKR034W	2	0	0	0,0,0,0
mnn5	YJL186W	2	0	0	0,0,0,0
scs3	YGL126W	2	0	0	0,0,0,0
yjr037w	YJR037W	2	0	0	0,0,0,0
pex12	YMR026C	1	0.074	0	0,0,0,0
inp2	YMR163C	2	0	0	0,0,0,0
rec114	YMR133W	2	0	0	0,0,0,0
hsp150	YJL159W	2	0.387	1	29,0,0,0
ylr296w	YLR296W	2	0	0	0,0,0,0
def1	YKL054C	2	0	0	0,0,0,0
ipp1-ph	YBR011C	4	0.49	1	0,0,11,0
rps0b	YLR048W	2	0.053	0	0,0,0,0
irc13	YOR235W	2	0	0	0,0,0,0
rrp5-delta6	YMR229C	2	0	0	0,0,0,0
tkl2	YBR117C	2	0.084	0	0,0,0,0
atc1	YDR184C	2	0	0	0,0,0,0
atg1	YGL180W	2	0	0	0,0,0,0
atg13	YPR185W	2	0	0	0,0,0,0
ldb17	YDL146W	2	0	0	0,0,0,0
atg8	YBL078C	2	0	0	0,0,0,0
ydr449c-ph	YDR449C	2	0	0	0,0,0,0
yor309c	YOR309C	2	0	0	0,0,0,0
prr1	YKL116C	2	0	0	0,0,0,0
sfk1	YKL051W	2	0	0	0,0,0,0
ylr118c	YLR118C	2	0	0	0,0,0,0
elo1	YJL196C	2	0	0	0,0,0,0
ast1	YBL069W	2	0	0	0,0,0,0
trm3	YDL112W	2	0	0	0,0,0,0
hst3	YOR025W	2	0	0	0,0,0,0
hkr1	YDR420W	2	0	0	0,0,0,0
sur2	YDR297W	2	0	0	0,0,0,0
asp3-3	YLR158C	2	0	0	0,0,0,0
ypl168w	YPL168W	2	0	0	0,0,0,0
yjl068c	YJL068C	2	0	0	0,0,0,0
lcb5	YLR260W	2	0	0	0,0,0,0
rho4	YKR055W	2	0	0	0,0,0,0
yjl135w	YJL135W	2	0	0	0,0,0,0
pox1	YGL205W	2	0	0	0,0,0,0
kin2	YLR096W	2	0	0	0,0,0,0
spc1	YJR010C-A	2	0	0	0,0,0,0
tcb3	YML072C	2	0	0	0,0,0,0
she3	YBR130C	2	0	0	0,0,0,0
ybt1	YLL048C	2	0	0	0,0,0,0
ygr125w	YGR125W	2	0	0	0,0,0,0
icp55	YER078C	2	0	0	0,0,0,0
ykl069w	YKL069W	2	0	0	0,0,0,0
ymr153c-a	YMR153C-A	2	0	0	0,0,0,0
tpm2	YIL138C	2	0	0	0,0,0,0
yrb1-51	YDR002W	2	0	0	0,0,0,0
yhr140w	YHR140W	2	0	0	0,0,0,0
scw11	YGL028C	2	0	0	0,0,0,0
ygl138c	YGL138C	2	0	0	0,0,0,0
nup53	YMR153W	2	0	0	0,0,0,0
nup42	YDR192C	2	0	0	0,0,0,0
pom152	YMR129W	2	0	0	0,0,0,0
nup57-ph	YGR119C	2	0	0	0,0,0,0
pom34	YLR018C	2	0	0	0,0,0,0
sym1	YLR251W	2	0	0	0,0,0,0
yjr042w-ph	YJR042W	2	0	0	0,0,0,0
ydr193w	YDR193W	2	0	0	0,0,0,0
nup145-r4	YGL092W	2	0	0	0,0,0,0
nup133	YKR082W	2	0	0	0,0,0,0
ldb19	YOR322C	2	0	0	0,0,0,0
nup157	YER105C	2	0	0	0,0,0,0
msc6	YOR354C	2	0	0	0,0,0,0
nsi1	YDR026C	2	0	0	0,0,0,0
nup188	YML103C	2	0	0	0,0,0,0
nup170	YBL079W	2	0	0	0,0,0,0
ssp120	YLR250W	2	0	0	0,0,0,0
nup2	YLR335W	2	0	0	0,0,0,0
nup192-15	YJL039C	2	0	0	0,0,0,0
ynr034w-a	YNR034W-A	2	0	0	0,0,0,0
gsp1-p162l	YLR293C	2	0	0	0,0,0,0
ioc3	YFR013W	2	0	0	0,0,0,0
gle2	YER107C	2	0	0	0,0,0,0
ino4	YOL108C	2	0	0	0,0,0,0
asm4	YDL088C	2	0	0	0,0,0,0
ynr062c	YNR062C	2	0	0	0,0,0,0
cos111	YBR203W	2	0	0	0,0,0,0
ask10	YGR097W	2	0	0	0,0,0,0
mnt4	YNR059W	2	0	0	0,0,0,0
ygr047c-ph	YGR047C	2	0.036	0	0,0,0,0
lhs1	YKL073W	2	0	0	0,0,0,0
cos10	YNR075W	2	0	0	0,0,0,0
spc42-11	YKL042W	2	0	0	0,0,0,0
slk19	YOR195W	3	0.043	0	0,0,0,0
smc1-2	YFL008W	5	0.035	0	0,0,0,0
sxm1	YDR395W	2	0	0	0,0,0,0
she1	YBL031W	2	0	0	0,0,0,0
shp1	YBL058W	2	0	0	0,0,0,0
lhp1	YDL051W	2	0.044	0	0,0,0,0
scc2-4	YDR180W	5	0.038	0	0,0,0,0
sda1-2	YGR245C	2	0	0	0,0,0,0
rts1	YOR014W	2	0	0	0,0,0,0
rpl40a	YIL148W	2	0	0	0,0,0,0
rad6	YGL058W	5	0.521	1	0,0,0,85
mns1	YJR131W	2	0	0	0,0,0,0
prp16-ts	YKR086W	2	0	0	0,0,0,0
pol31-ph	YJR006W	2	0	0	0,0,0,0
mrt4	YKL009W	2	0	0	0,0,0,0
rpb4	YJL140W	2	0	0	0,0,0,0
gln4-ph	YOR168W	2	0	0	0,0,0,0
mcd1-73	YDL003W	5	0.038	0	0,0,0,0
mad3	YJL013C	5	0.038	0	0,0,0,0
ypr109w	YPR109W	2	0	0	0,0,0,0
rho2	YNL090W	2	0	0	0,0,0,0
ole1-m2	YGL055W	2	0	0	0,0,0,0
glc7-12	YER133W	2	0	0	0,0,0,0
leu4	YNL104C	2	0	0	0,0,0,0
eco1-1	YFR027W	3	0.044	0	0,0,0,0
dam1-11	YGR113W	2	0	0	0,0,0,0
dam1-19	YGR113W	2	0	0	0,0,0,0
tos1	YBR162C	2	0	0	0,0,0,0
ebp2-1	YKL172W	2	0	0	0,0,0,0
sds23	YGL056C	2	0	0	0,0,0,0
dad1-ph	YDR016C	5	0.037	0	0,0,0,0
loh1	YJL038C	2	0	0	0,0,0,0
spo23	YBR250W	2	0	0	0,0,0,0
los1	YKL205W	2	0	0	0,0,0,0
use1-ts	YGL098W	2	0	0	0,0,0,0
ask1-3	YKL052C	2	0	0	0,0,0,0
ybr184w	YBR184W	2	0	0	0,0,0,0
lip1-ph	YMR298W	2	0	0	0,0,0,0
mas2-10	YHR024C	2	0	0	0,0,0,0
mak21-3	YDR060W	2	0	0	0,0,0,0
ypr082c-ph	YPR082C	2	0	0	0,0,0,0
spt16-ts	YGL207W	2	0	0	0,0,0,0
tsc13-ph	YDL015C	2	0	0	0,0,0,0
pre3-2	YJL001W	2	0	0	0,0,0,0
dam1-9	YGR113W	2	0	0	0,0,0,0
rec104	YHR157W	2	0	0	0,0,0,0
kre29-ts2	YER038C	2	0	0	0,0,0,0
gpi1-1	YGR216C	2	0	0	0,0,0,0
cdc39-1	YCR093W	2	0	0	0,0,0,0
ask1-2	YKL052C	2	0	0	0,0,0,0
cdc21-ts	YOR074C	2	0	0	0,0,0,0
mrs2	YOR334W	2	0	0	0,0,0,0
lsc2	YGR244C	2	0	0	0,0,0,0
mfm1	YPL060W	2	0	0	0,0,0,0
ymr013w-a	YMR013W-A	2	0	0	0,0,0,0
lsc1	YOR142W	2	0	0	0,0,0,0
mf(alpha)1	YPL187W	2	0	0	0,0,0,0
mas1-1	YLR163C	2	0	0	0,0,0,0
rif2	YLR453C	2	0	0	0,0,0,0
gsh1	YJL101C	2	0	0	0,0,0,0
cox5b	YIL111W	2	0	0	0,0,0,0
fum1	YPL262W	2	0	0	0,0,0,0
lsm1	YJL124C	2	0	0	0,0,0,0
bcs1	YDR375C	2	0.104	0	0,0,0,0
sor2	YDL246C	2	0	0	0,0,0,0
pau10	YDR542W	2	0	0	0,0,0,0
tdh2	YJR009C	2	0	0	0,0,0,0
puf4	YGL014W	2	0	0	0,0,0,0
sdh1	YKL148C	2	0	0	0,0,0,0
mdm38	YOL027C	2	0	0	0,0,0,0
psd1	YNL169C	2	0.083	0	0,0,0,0
phb1	YGR132C	2	0.156	0	0,0,0,0
tim22-19	YDL217C	2	0	0	0,0,0,0
ynd1	YER005W	2	0	0	0,0,0,0
ydl157c	YDL157C	2	0	0	0,0,0,0
yfl052w	YFL052W	2	0	0	0,0,0,0
fmc1	YIL098C	2	0	0	0,0,0,0
ypl114w	YPL114W	2	0	0	0,0,0,0
smf2	YHR050W	2	0	0	0,0,0,0
yor365c	YOR365C	2	0	0	0,0,0,0
swf1	YDR126W	2	0	0	0,0,0,0
dbp2-204	YNL112W	2	0	0	0,0,0,0
atm1-201	YMR301C	2	0	0	0,0,0,0
ddp1	YOR163W	2	0	0	0,0,0,0
sso2	YMR183C	2	0	0	0,0,0,0
cpd1	YGR247W	2	0	0	0,0,0,0
est2	YLR318W	2	0	0	0,0,0,0
ydr154c	YDR154C	2	0	0	0,0,0,0
cpr1	YDR155C	2	0	0	0,0,0,0
krs1-109	YDR037W	2	0	0	0,0,0,0
erp3	YDL018C	2	0	0	0,0,0,0
ena1	YDR040C	2	0	0	0,0,0,0
fmp48	YGR052W	2	0.095	0	0,0,0,0
fmp46	YKR049C	2	0	0	0,0,0,0
las1-2	YKR063C	2	0	0	0,0,0,0
gdh3	YAL062W	2	0	0	0,0,0,0
sua5-207	YGL169W	2	0	0	0,0,0,0
sas10-110	YDL153C	2	0	0	0,0,0,0
lro1	YNR008W	2	0	0	0,0,0,0
pdr15	YDR406W	2	0	0	0,0,0,0
mtl1	YGR023W	2	0.15	0	0,0,0,0
scm4	YGR049W	2	0	0	0,0,0,0
pex1	YKL197C	1	0.066	0	0,0,0,0
rps27a	YKL156W	2	0	0	0,0,0,0
pex19	YDL065C	5	0.057	0	0,0,0,0
elf1	YKL160W	2	0	0	0,0,0,0
atg32	YIL146C	2	0	0	0,0,0,0
pex5	YDR244W	5	0.053	0	0,0,0,0
ylr122c	YLR122C	2	0	0	0,0,0,0
pkh1	YDR490C	2	0	0	0,0,0,0
ypr089w	YPR089W	2	0	0	0,0,0,0
rcn2	YOR220W	2	0.112	0	0,0,0,0
atg38	YLR211C	2	0	0	0,0,0,0
trp3	YKL211C	2	0	0	0,0,0,0
ylr030w	YLR030W	2	0	0	0,0,0,0
ubp11	YKR098C	2	0	0	0,0,0,0
prm4	YPL156C	2	0	0	0,0,0,0
ydl121c	YDL121C	2	0	0	0,0,0,0
rio2-1	YNL207W	2	0	0	0,0,0,0
yel025c	YEL025C	2	0	0	0,0,0,0
yor055w	YOR055W	2	0	0	0,0,0,0
yjr129c	YJR129C	2	0	0	0,0,0,0
ath1	YPR026W	2	0	0	0,0,0,0
pho87	YCR037C	2	0	0	0,0,0,0
ylr072w	YLR072W	2	0	0	0,0,0,0
yak1	YJL141C	2	0	0	0,0,0,0
ynr025c	YNR025C	2	0	0	0,0,0,0
ymr155w	YMR155W	2	0	0	0,0,0,0
stp2	YHR006W	2	0	0	0,0,0,0
rma1	YKL132C	2	0	0	0,0,0,0
tah1	YCR060W	2	0	0	0,0,0,0
lee1	YPL054W	2	0	0	0,0,0,0
ykr018c	YKR018C	2	0	0	0,0,0,0
yfl051c	YFL051C	2	0	0	0,0,0,0
lys21	YDL131W	2	0	0	0,0,0,0
yil169c	YIL169C	2	0	0	0,0,0,0
ygr164w	YGR164W	2	0	0	0,0,0,0
ydr455c	YDR455C	2	0	0	0,0,0,0
ydr274c	YDR274C	2	0	0	0,0,0,0
rrt5	YFR032C	2	0	0	0,0,0,0
mob2-24	YFL034C-B	2	0	0	0,0,0,0
atg3	YNR007C	2	0	0	0,0,0,0
fui1	YBL042C	2	0	0	0,0,0,0
spo77	YLR341W	2	0	0	0,0,0,0
atg26	YLR189C	2	0	0	0,0,0,0
ltp1	YPR073C	2	0	0	0,0,0,0
tad2-ph	YJL035C	2	0	0	0,0,0,0
ydl172c	YDL172C	2	0	0	0,0,0,0
atg17	YLR423C	2	0	0	0,0,0,0
atg19	YOL082W	2	0	0	0,0,0,0
ksp1	YHR082C	2	0	0	0,0,0,0
rpb8-ph	YOR224C	5	0.1	0	0,0,0,0
atg16	YMR159C	2	0	0	0,0,0,0
atg14	YBR128C	2	0	0	0,0,0,0
atg20	YDL113C	2	0	0	0,0,0,0
atg21	YPL100W	2	0	0	0,0,0,0
rki1-100	YOR095C	2	0	0	0,0,0,0
rpa43-5	YOR340C	2	0	0	0,0,0,0
bmt2	YBR141C	2	0	0	0,0,0,0
erv15	YBR210W	2	0	0	0,0,0,0
far3	YMR052W	2	0	0	0,0,0,0
mdl1	YLR188W	2	0	0	0,0,0,0
atg9	YDL149W	2	0	0	0,0,0,0
atg10	YLL042C	2	0	0	0,0,0,0
hif1	YLL022C	2	0	0	0,0,0,0
ybr071w	YBR071W	2	0	0	0,0,0,0
atg11	YPR049C	2	0	0	0,0,0,0
mss18	YPR134W	2	0	0	0,0,0,0
atg29	YPL166W	2	0	0	0,0,0,0
atg5	YPL149W	2	0	0	0,0,0,0
atg7	YHR171W	2	0	0	0,0,0,0
oms1	YDR316W	2	0.063	0	0,0,0,0
yjl147c	YJL147C	2	0	0	0,0,0,0
rad4	YER162C	2	0	0	0,0,0,0
yhr180w	YHR180W	2	0	0	0,0,0,0
tma22	YJR014W	2	0	0	0,0,0,0
atg12	YBR217W	2	0	0	0,0,0,0
cyc2	YOR037W	2	0	0	0,0,0,0
ymr158w-a	YMR158W-A	2	0	0	0,0,0,0
atg18	YFR021W	2	0	0	0,0,0,0
rrn3-s213p	YKL125W	2	0	0	0,0,0,0
taf3-201	YPL011C	5	0.081	0	0,0,0,0
med1	YPR070W	5	0.075	0	0,0,0,0
taf3-200	YPL011C	5	0.078	0	0,0,0,0
swc5	YBR231C	2	0	0	0,0,0,0
swc4-4	YGR002C	5	0.084	0	0,0,0,0
taf13-2	YML098W	5	0.075	0	0,0,0,0
tys1-1	YGR185C	2	0	0	0,0,0,0
vps71	YML041C	5	0.152	0	0,0,0,0
taf7-ts1	YMR227C	2	0	0	0,0,0,0
rrn7-ph	YJL025W	2	0	0	0,0,0,0
dst1	YGL043W	5	0.077	0	0,0,0,0
ylr222c-ph	YLR222C	2	0	0	0,0,0,0
rpa14	YDR156W	2	0	0	0,0,0,0
nut1	YGL151W	2	0	0	0,0,0,0
tad3-ph	YLR316C	2	0	0	0,0,0,0
ypr064w	YPR064W	2	0	0	0,0,0,0
esa1-d414	YOR244W	2	0	0	0,0,0,0
nut2-ts	YPR168W	2	0	0	0,0,0,0
kap123	YER110C	2	0	0	0,0,0,0
ies5	YER092W	2	0	0	0,0,0,0
esa1-l254p	YOR244W	2	0	0	0,0,0,0
pcf11-ts10	YDR228C	5	0.218	0	0,0,0,0
rsc9-ph	YML127W	2	0	0	0,0,0,0
cse1-200	YGL238W	2	0	0	0,0,0,0
sec12-1	YNR026C	2	0	0	0,0,0,0
set2	YJL168C	5	0.093	0	0,0,0,0
srp1-ph	YNL189W	2	0	0	0,0,0,0
tfa2-45	YKR062W	5	0.153	0	0,0,0,0
ydl071c	YDL071C	5	0.097	0	0,0,0,0
arp7-e411k	YPR034W	5	0.095	0	0,0,0,0
cse2	YNR010W	5	0.068	0	0,0,0,0
hos2	YGL194C	5	0.18	0	0,0,0,0
crn1	YLR429W	2	0	0	0,0,0,0
htz1	YOL012C	2	0	0	0,0,0,0
nde2	YDL085W	2	0	0	0,0,0,0
arp4-g161d	YJL081C	2	0	0	0,0,0,0
yip1-ph	YGR172C	2	0	0	0,0,0,0
sgv1-23	YPR161C	2	0	0	0,0,0,0
tsc11-5	YER093C	2	0	0	0,0,0,0
tsc11-1	YER093C	2	0	0	0,0,0,0
pal1	YDR348C	2	0.457	1	38,0,0,0
mob2-34	YFL034C-B	2	0	0	0,0,0,0
msc1	YML128C	2	0	0	0,0,0,0
sec62-ts	YPL094C	4	0.516	2	2,0,11,0
pac11	YDR488C	2	0.058	0	0,0,0,0
pac1	YOR269W	2	0.056	0	0,0,0,0
ydr149c	YDR149C	2	0.028	0	0,0,0,0
tub3	YML124C	2	0	0	0,0,0,0
rpl37b	YDR500C	2	0.041	0	0,0,0,0
ldb18	YLL049W	2	0.066	0	0,0,0,0
num1	YDR150W	2	0.034	0	0,0,0,0
nip100	YPL174C	2	0.054	0	0,0,0,0
dyn3	YMR299C	2	0.054	0	0,0,0,0
dyn2	YDR424C	2	0.054	0	0,0,0,0
hgh1	YGR187C	2	0	0	0,0,0,0
kar5	YMR065W	2	0	0	0,0,0,0
kip2	YPL155C	2	0.072	0	0,0,0,0
jnm1	YMR294W	2	0.056	0	0,0,0,0
rph1	YER169W	2	0	0	0,0,0,0
arp1	YHR129C	2	0.056	0	0,0,0,0
bik1	YCL029C	2	0.029	0	0,0,0,0
ylr217w	YLR217W	2	0	0	0,0,0,0
ypr036w-a	YPR036W-A	2	0	0	0,0,0,0
dyn1	YKR054C	2	0.058	0	0,0,0,0
bub2	YMR055C	5	0.044	0	0,0,0,0
fes1	YBR101C	2	0	0	0,0,0,0
ymr193c-a	YMR193C-A	2	0	0	0,0,0,0
prk1	YIL095W	2	0	0	0,0,0,0
msh3	YCR092C	2	0	0	0,0,0,0
tma10	YLR327C	2	0	0	0,0,0,0
mtc6	YHR151C	2	0	0	0,0,0,0
ptp2	YOR208W	2	0	0	0,0,0,0
ybr232c	YBR232C	2	0	0	0,0,0,0
ydl023c	YDL023C	2	0	0	0,0,0,0
ydl086w	YDL086W	2	0	0	0,0,0,0
ste23	YLR389C	2	0	0	0,0,0,0
yjl120w	YJL120W	2	0	0	0,0,0,0
kch1	YJR054W	2	0	0	0,0,0,0
cpr4	YCR069W	2	0	0	0,0,0,0
rdi1	YDL135C	2	0	0	0,0,0,0
mtc4	YBR255W	2	0	0	0,0,0,0
kcc4	YCL024W	2	0	0	0,0,0,0
yuh1	YJR099W	2	0	0	0,0,0,0
ycl023c	YCL023C	2	0	0	0,0,0,0
ycr016w	YCR016W	2	0	0	0,0,0,0
mrs3	YJL133W	2	0	0	0,0,0,0
tyr1	YBR166C	2	0	0	0,0,0,0
rad18	YCR066W	2	0	0	0,0,0,0
tkl1	YPR074C	2	0	0	0,0,0,0
nup100	YKL068W	2	0	0	0,0,0,0
snf1	YDR477W	2	0	0	0,0,0,0
nse5-ts4	YML023C	2	0	0	0,0,0,0
ilv1	YER086W	2	0	0	0,0,0,0
kip1	YBL063W	2	0	0	0,0,0,0
aro7	YPR060C	2	0	0	0,0,0,0
aro2	YGL148W	2	0	0	0,0,0,0
ura6-6	YKL024C	2	0	0	0,0,0,0
aro1	YDR127W	2	0	0	0,0,0,0
ynl050c	YNL050C	2	0	0	0,0,0,0
ylr125w	YLR125W	2	0	0	0,0,0,0
ylf2	YHL014C	2	0	0	0,0,0,0
ygr240c-a	YGR240C-A	2	0	0	0,0,0,0
crg1	YHR209W	2	0	0	0,0,0,0
kha1	YJL094C	2	0	0	0,0,0,0
dur1,2	YBR208C	2	0	0	0,0,0,0
ygr182c	YGR182C	2	0	0	0,0,0,0
dld2	YDL178W	2	0	0	0,0,0,0
ypl275w	YPL275W	2	0	0	0,0,0,0
ylr363w-a	YLR363W-A	2	0	0	0,0,0,0
ybr238c	YBR238C	2	0	0	0,0,0,0
mgr1	YCL044C	5	0.094	0	0,0,0,0
crd1	YDL142C	2	0.096	0	0,0,0,0
yll020c	YLL020C	2	0	0	0,0,0,0
tcd2	YKL027W	2	0	0	0,0,0,0
yjl181w	YJL181W	2	0.122	0	0,0,0,0
imd2	YHR216W	2	0	0	0,0,0,0
crc1	YOR100C	2	0	0	0,0,0,0
sut2	YPR009W	2	0	0	0,0,0,0
aro80	YDR421W	2	0.114	0	0,0,0,0
edc3	YEL015W	2	0.103	0	0,0,0,0
cpr8	YNR028W	2	0	0	0,0,0,0
mcp1	YOR228C	2	0	0	0,0,0,0
rpl8b	YLL045C	2	0	0	0,0,0,0
nat5	YOR253W	2	0	0	0,0,0,0
mfg1	YDL233W	2	0	0	0,0,0,0
nba1	YOL070C	2	0	0	0,0,0,0
rpl36a	YMR194W	2	0	0	0,0,0,0
pde1	YGL248W	2	0	0	0,0,0,0
pmt7	YDR307W	2	0	0	0,0,0,0
nse5-ts3	YML023C	2	0	0	0,0,0,0
rsm28	YDR494W	2	0	0	0,0,0,0
slm2	YNL047C	2	0	0	0,0,0,0
vid22	YLR373C	2	0	0	0,0,0,0
taf5-20	YBR198C	2	0	0	0,0,0,0
rps24a	YER074W	2	0	0	0,0,0,0
tda8	YAL064C-A	2	0	0	0,0,0,0
tir3	YIL011W	2	0	0	0,0,0,0
rps28a	YOR167C	2	0	0	0,0,0,0
ufd2	YDL190C	2	0	0	0,0,0,0
tfs1	YLR178C	2	0	0	0,0,0,0
yhr122w-ph	YHR122W	2	0	0	0,0,0,0
str2	YJR130C	2	0	0	0,0,0,0
csr2	YPR030W	2	0	0	0,0,0,0
mbr1	YKL093W	2	0	0	0,0,0,0
cst26	YBR042C	2	0	0	0,0,0,0
yhr112c	YHR112C	2	0	0	0,0,0,0
hpf1	YOL155C	2	0	0	0,0,0,0
rpl2b	YIL018W	2	0	0	0,0,0,0
cst9	YLR394W	2	0	0	0,0,0,0
ypl245w	YPL245W	2	0	0	0,0,0,0
mms1	YPR164W	2	0	0	0,0,0,0
mms22	YLR320W	2	0	0	0,0,0,0
hir3	YJR140C	2	0	0	0,0,0,0
rpl43b	YJR094W-A	2	0	0	0,0,0,0
rtt107	YHR154W	2	0	0	0,0,0,0
mre11	YMR224C	2	0	0	0,0,0,0
rad50	YNL250W	2	0	0	0,0,0,0
asf2	YDL197C	2	0	0	0,0,0,0
rtt109	YLL002W	2	0	0	0,0,0,0
ynl028w	YNL028W	2	0	0	0,0,0,0
smt3-331	YDR510W	2	0	0	0,0,0,0
npr2	YEL062W	2	0	0	0,0,0,0
asg7	YJL170C	2	0	0	0,0,0,0
rps26b	YER131W	2	0	0	0,0,0,0
dsf1	YEL070W	2	0	0	0,0,0,0
kdx1	YKL161C	2	0	0	0,0,0,0
cps1	YJL172W	2	0	0	0,0,0,0
atg27	YJL178C	2	0	0	0,0,0,0
ydr090c	YDR090C	2	0	0	0,0,0,0
ash1	YKL185W	2	0	0	0,0,0,0
cos7	YDL248W	2	0	0	0,0,0,0
cis3	YJL158C	2	0	0	0,0,0,0
avt7	YIL088C	2	0	0	0,0,0,0
rps17b	YDR447C	2	0.058	0	0,0,0,0
hit1	YJR055W	2	0	0	0,0,0,0
fig1	YBR040W	2	0	0	0,0,0,0
eki1	YDR147W	2	0	0	0,0,0,0
csh1	YBR161W	2	0	0	0,0,0,0
crm1-1	YGR218W	2	0	0	0,0,0,0
rrp42-ph	YDL111C	2	0	0	0,0,0,0
fun19	YAL034C	2	0	0	0,0,0,0
mex67-ts5	YPL169C	2	0	0	0,0,0,0
ymr295c	YMR295C	2	0	0	0,0,0,0
lap2	YNL045W	2	0	0	0,0,0,0
dis3-1	YOL021C	2	0	0	0,0,0,0
ktr1	YOR099W	2	0	0	0,0,0,0
mpp6	YNR024W	2	0	0	0,0,0,0
yil102c	YIL102C	2	0	0	0,0,0,0
nde1	YMR145C	2	0	0	0,0,0,0
arx1	YDR101C	2	0	0	0,0,0,0
rrp4-1	YHR069C	2	0	0	0,0,0,0
ydl062w	YDL062W	2	0	0	0,0,0,0
rpl16a	YIL133C	2	0	0	0,0,0,0
rsa3	YLR221C	2	0	0	0,0,0,0
slx9	YGR081C	2	0	0	0,0,0,0
rps16b	YDL083C	2	0.051	0	0,0,0,0
hir1	YBL008W	2	0	0	0,0,0,0
csg2	YBR036C	2	0	0	0,0,0,0
stu1-5	YBL034C	2	0	0	0,0,0,0
stu1-12	YBL034C	2	0	0	0,0,0,0
rps17a	YML024W	2	0	0	0,0,0,0
mpt5	YGL178W	2	0	0	0,0,0,0
ase1	YOR058C	2	0	0	0,0,0,0
zuo1	YGR285C	2	0	0	0,0,0,0
csi1	YMR025W	2	0	0	0,0,0,0
ybr051w	YBR051W	2	0	0	0,0,0,0
csl4-ph	YNL232W	2	0	0	0,0,0,0
cdc28-1	YBR160W	2	0	0	0,0,0,0
pms1	YNL082W	2	0	0	0,0,0,0
asf1	YJL115W	2	0	0	0,0,0,0
tom1	YDR457W	2	0	0	0,0,0,0
rsc8-ts16	YFR037C	2	0	0	0,0,0,0
rsc8-ts21	YFR037C	2	0	0	0,0,0,0
arp9-1	YMR033W	2	0	0	0,0,0,0
rad54	YGL163C	2	0	0	0,0,0,0
rsc58-ph	YLR033W	2	0	0	0,0,0,0
yjl169w	YJL169W	5	0.184	0	0,0,0,0
yme1	YPR024W	2	0	0	0,0,0,0
yat2	YER024W	2	0	0	0,0,0,0
arr3	YPR201W	2	0	0	0,0,0,0
ydr182w-a	YDR182W-A	2	0	0	0,0,0,0
arr2	YPR200C	4	0.151	0	0,0,0,0
rpl33b	YOR234C	2	0	0	0,0,0,0
yta7	YGR270W	2	0	0	0,0,0,0
sae2	YGL175C	2	0	0	0,0,0,0
bud27	YFL023W	2	0	0	0,0,0,0
lcb2-16	YDR062W	2	0	0	0,0,0,0
arv1	YLR242C	4	0.462	1	0,0,11,0
yor012w	YOR012W	2	0	0	0,0,0,0
lcb2-1	YDR062W	2	0	0	0,0,0,0
lcb1-5	YMR296C	2	0	0	0,0,0,0
rrn9-204	YMR270C	2	0	0	0,0,0,0
art5	YGR068C	2	0	0	0,0,0,0
rps18a	YDR450W	2	0	0	0,0,0,0
lcb1-10	YMR296C	2	0	0	0,0,0,0
pau9	YBL108C-A	2	0	0	0,0,0,0
art10	YLR392C	2	0	0	0,0,0,0
svf1	YDR346C	2	0	0	0,0,0,0
tae2	YPL009C	2	0	0	0,0,0,0
ufe1-1	YOR075W	3	0.172	0	0,0,0,0
vhr2	YER064C	2	0	0	0,0,0,0
ydr134c	YDR134C	2	0	0	0,0,0,0
ynl211c	YNL211C	2	0	0	0,0,0,0
tdp1	YBR223C	2	0	0	0,0,0,0
arg81	YML099C	2	0	0	0,0,0,0
cgi121	YML036W	2	0	0	0,0,0,0
ctr3	YLR411W	2	0	0	0,0,0,0
yor011w-a	YOR011W-A	2	0	0	0,0,0,0
yor022c	YOR022C	2	0	0	0,0,0,0
matalpha2	YCR039C	2	0	0	0,0,0,0
mft1	YML062C	2	0	0	0,0,0,0
gzf3	YJL110C	2	0	0	0,0,0,0
ycr099c	YCR099C	2	0	0	0,0,0,0
tep1	YNL128W	2	0	0	0,0,0,0
trs31-2	YDR472W	2	0	0	0,0,0,0
yel043w	YEL043W	3	0.258	0	0,0,0,0
htb2	YBL002W	2	0	0	0,0,0,0
ypr126c	YPR126C	2	0	0	0,0,0,0
ark1	YNL020C	2	0	0	0,0,0,0
bet5-ph	YML077W	3	0.245	0	0,0,0,0
bet3-ph	YKR068C	3	0.255	0	0,0,0,0
mho1	YJR008W	2	0	0	0,0,0,0
pma1-105	YGL008C	2	0	0	0,0,0,0
sfh5	YJL145W	2	0	0	0,0,0,0
ent3	YJR125C	2	0	0	0,0,0,0
cog8	YML071C	3	0.252	0	0,0,0,0
cpr7	YJR032W	3	0.195	0	0,0,0,0
tpi1-1670	YDR050C	2	0	0	0,0,0,0
get1	YGL020C	3	0.24	0	0,0,0,0
get3	YDL100C	3	0.273	1	0,1,0,0
yip1-40	YGR172C	2	0	0	0,0,0,0
tfc1-e447k	YBR123C	2	0.057	0	0,0,0,0
ent5	YDR153C	3	0.175	0	0,0,0,0
erv14	YGL054C	3	0.246	0	0,0,0,0
cog2-1	YGR120C	3	0.238	0	0,0,0,0
cog3-1	YER157W	3	0.284	1	0,1,0,0
cbf1	YJR060W	3	0.284	1	0,1,0,0
cex1	YOR112W	2	0	0	0,0,0,0
yfl012w	YFL012W	2	0	0	0,0,0,0
cog6	YNL041C	3	0.255	0	0,0,0,0
cog7	YGL005C	3	0.272	1	0,1,0,0
pes4	YFR023W	2	0	0	0,0,0,0
cog5	YNL051W	3	0.263	0	0,0,0,0
pik1-104	YNL267W	3	0.134	0	0,0,0,0
nnf2	YGR089W	3	0.245	0	0,0,0,0
mtc1	YJL123C	3	0.27	0	0,0,0,0
rce1	YMR274C	3	0.263	0	0,0,0,0
rav1	YJR033C	3	0.223	0	0,0,0,0
ypl260w	YPL260W	2	0	0	0,0,0,0
pkr1	YMR123W	3	0.202	0	0,0,0,0
ymc2	YBR104W	2	0	0	0,0,0,0
yml037c	YML037C	2	0	0	0,0,0,0
imh1	YLR309C	3	0.281	1	0,1,0,0
ypr078c	YPR078C	2	0	0	0,0,0,0
yil152w	YIL152W	2	0	0	0,0,0,0
got1	YMR292W	3	0.279	1	0,1,0,0
spo22	YIL073C	2	0	0	0,0,0,0
gmh1	YKR030W	3	0.294	1	0,1,0,0
mrs6-2	YOR370C	3	0.235	0	0,0,0,0
thi3	YDL080C	2	0	0	0,0,0,0
mak3	YPR051W	3	0.294	1	0,1,0,0
mak10	YEL053C	3	0.318	1	0,1,0,0
gvp36	YIL041W	2	0	0	0,0,0,0
pef1	YGR058W	2	0	0	0,0,0,0
pho80	YOL001W	2	0	0	0,0,0,0
sys1	YJL004C	3	0.238	0	0,0,0,0
tbf1-ph	YPL128C	2	0	0	0,0,0,0
trs20-ph	YBR254C	3	0.26	0	0,0,0,0
she9	YDR393W	2	0	0	0,0,0,0
gtt2	YLL060C	2	0	0	0,0,0,0
sec27-1	YGL137W	3	0.262	0	0,0,0,0
sft2	YBL102W	3	0.281	1	0,1,0,0
sgt2	YOR007C	3	0.249	0	0,0,0,0
ygl165c	YGL165C	2	0	0	0,0,0,0
sly1-ts	YDR189W	3	0.279	1	0,1,0,0
sec17-1	YBL050W	3	0.272	1	0,1,0,0
ydr109c	YDR109C	2	0	0	0,0,0,0
sec26-11d26	YDR238C	3	0.257	0	0,0,0,0
sec26-f856aw860a	YDR238C	3	0.282	1	0,1,0,0
ret2-1	YFR051C	3	0.262	0	0,0,0,0
ynl108c	YNL108C	2	0	0	0,0,0,0
ret3-1	YPL010W	3	0.266	0	0,0,0,0
gts1	YGL181W	2	0	0	0,0,0,0
rgp1	YDR137W	3	0.268	0	0,0,0,0
ric1	YLR039C	3	0.271	0	0,0,0,0
yer084w	YER084W	3	0.262	0	0,0,0,0
vma8	YEL051W	3	0.348	1	0,1,0,0
yar029w	YAR029W	2	0.125	0	0,0,0,0
vma5	YKL080W	2	0	0	0,0,0,0
ylr269c	YLR269C	3	0.207	0	0,0,0,0
ykt6-ph	YKL196C	3	0.286	1	0,1,0,0
vma9	YCL005W-A	2	0	0	0,0,0,0
ipi3-ph	YNL182C	2	0	0	0,0,0,0
vps63	YLR261C	3	0.265	0	0,0,0,0
vps53	YJL029C	3	0.278	1	0,1,0,0
vma11	YPL234C	3	0.175	0	0,0,0,0
vti1-2	YMR197C	3	0.261	0	0,0,0,0
vma1	YDL185W	2	0	0	0,0,0,0
shm2	YLR058C	2	0.125	0	0,0,0,0
vps30	YPL120W	3	0.228	0	0,0,0,0
vps51	YKR020W	3	0.188	0	0,0,0,0
ypl162c	YPL162C	2	0	0	0,0,0,0
trs23-ph	YDR246W	3	0.256	0	0,0,0,0
uso1-1	YDL058W	3	0.262	0	0,0,0,0
san1	YDR143C	2	0	0	0,0,0,0
trs85	YDR108W	3	0.252	0	0,0,0,0
iwr1	YDL115C	3	0.272	1	0,1,0,0
ybr287w	YBR287W	2	0	0	0,0,0,0
tbs1	YBR150C	2	0	0	0,0,0,0
ubp9	YER098W	2	0	0	0,0,0,0
pdr3	YBL005W	2	0	0	0,0,0,0
pst1	YDR055W	2	0	0	0,0,0,0
cds1-ph	YBR029C	4	0.236	0	0,0,0,0
rex3	YLR107W	2	0	0	0,0,0,0
pau8	YAL068C	2	0	0	0,0,0,0
ypt1-3	YFL038C	3	0.265	0	0,0,0,0
mlf3	YNL074C	2	0	0	0,0,0,0
ypt6	YLR262C	3	0.267	0	0,0,0,0
ynl122c	YNL122C	2	0	0	0,0,0,0
utp18-1	YJL069C	2	0	0	0,0,0,0
vma10	YHR039C-A	2	0	0	0,0,0,0
lst8-15	YNL006W	2	0	0	0,0,0,0
sma1	YPL027W	2	0	0	0,0,0,0
rpp1-1000	YHR062C	2	0	0	0,0,0,0
psd2	YGR170W	2	0	0	0,0,0,0
sec22-1	YLR268W	3	0.066	0	0,0,0,0
ubs1	YBR165W	2	0	0	0,0,0,0
hho1	YPL127C	2	0	0	0,0,0,0
vam3	YOR106W	2	0	0	0,0,0,0
trx1	YLR043C	2	0	0	0,0,0,0
idi1-200	YPL117C	2	0	0	0,0,0,0
yor283w	YOR283W	2	0	0	0,0,0,0
trm2	YKR056W	2	0	0	0,0,0,0
sec13-1	YLR208W	2	0	0	0,0,0,0
rav2	YDR202C	3	0.201	0	0,0,0,0
par32	YDL173W	2	0	0	0,0,0,0
ylr374c	YLR374C	2	0	0	0,0,0,0
tcd1	YHR003C	2	0	0	0,0,0,0
mtc5	YDR128W	2	0	0	0,0,0,0
meh1	YKR007W	2	0	0	0,0,0,0
kog1-1	YHR186C	2	0	0	0,0,0,0
rmd6	YEL072W	2	0	0	0,0,0,0
mal11	YGR289C	2	0	0	0,0,0,0
kre2	YDR483W	2	0	0	0,0,0,0
ydr003w-a	YDR003W-A	2	0	0	0,0,0,0
grx6	YDL010W	2	0	0	0,0,0,0
hxt14	YNL318C	2	0	0	0,0,0,0
ydl242w	YDL242W	2	0	0	0,0,0,0
ara1	YBR149W	2	0	0	0,0,0,0
nvj1	YHR195W	2	0	0	0,0,0,0
srl1	YOR247W	2	0	0	0,0,0,0
tos8	YGL096W	2	0	0	0,0,0,0
sol2	YCR073W-A	2	0	0	0,0,0,0
pau5	YFL020C	2	0	0	0,0,0,0
gsh2	YOL049W	2	0	0	0,0,0,0
vps73	YGL104C	2	0	0	0,0,0,0
ara2	YMR041C	2	0	0	0,0,0,0
arc1	YGL105W	2	0	0	0,0,0,0
ynl144c	YNL144C	2	0	0	0,0,0,0
gcd7-ph	YLR291C	2	0	0	0,0,0,0
tpo2	YGR138C	2	0	0	0,0,0,0
deg1	YFL001W	2	0	0	0,0,0,0
nit2	YJL126W	2	0	0	0,0,0,0
rpl21b	YPL079W	2	0	0	0,0,0,0
trk2	YKR050W	2	0	0	0,0,0,0
yel1	YBL060W	2	0	0	0,0,0,0
ils1-1	YBL076C	2	0	0	0,0,0,0
rpl35b	YDL136W	2	0	0	0,0,0,0
rpp2b	YDR382W	2	0.043	0	0,0,0,0
tef2	YBR118W	2	0	0	0,0,0,0
yar1	YPL239W	2	0	0	0,0,0,0
ydr541c	YDR541C	2	0	0	0,0,0,0
ydr341c-ph	YDR341C	2	0	0	0,0,0,0
cyt2	YKL087C	2	0.077	0	0,0,0,0
trp4	YDR354W	2	0	0	0,0,0,0
gsp2	YOR185C	2	0	0	0,0,0,0
mrp49	YKL167C	2	0.142	0	0,0,0,0
mss1	YMR023C	2	0.066	0	0,0,0,0
yor186w	YOR186W	2	0	0	0,0,0,0
gsy1	YFR015C	2	0	0	0,0,0,0
yhr045w	YHR045W	2	0	0	0,0,0,0
gpp1	YIL053W	2	0	0	0,0,0,0
jlp2	YMR132C	2	0	0	0,0,0,0
ydr282c	YDR282C	2	0	0	0,0,0,0
ysp2	YDR326C	2	0	0	0,0,0,0
ydl027c	YDL027C	2	0	0	0,0,0,0
vma6	YLR447C	2	0	0	0,0,0,0
rpo21-1	YDL140C	2	0	0	0,0,0,0
yjl211c	YJL211C	5	0.061	0	0,0,0,0
ydr210w	YDR210W	2	0	0	0,0,0,0
gre3	YHR104W	2	0	0	0,0,0,0
pet10	YKR046C	2	0	0	0,0,0,0
ecm30	YLR436C	2	0	0	0,0,0,0
mrp13	YGR084C	2	0	0	0,0,0,0
mnn2	YBR015C	4	0.455	2	12,0,6,0
yhr020w-ph	YHR020W	2	0	0	0,0,0,0
hch1	YNL281W	2	0	0	0,0,0,0
yil083c-ph	YIL083C	2	0	0	0,0,0,0
grx2	YDR513W	2	0	0	0,0,0,0
ubx7	YBR273C	2	0	0	0,0,0,0
yjr124c	YJR124C	2	0	0	0,0,0,0
get4	YOR164C	3	0.304	1	0,1,0,0
coy1	YKL179C	2	0	0	0,0,0,0
trm44	YPL030W	2	0	0	0,0,0,0
pad1	YDR538W	2	0	0	0,0,0,0
rps7b	YNL096C	2	0.052	0	0,0,0,0
mdy2	YOL111C	3	0.074	0	0,0,0,0
cof1-5	YLL050C	2	0	0	0,0,0,0
tel2-7	YGR099W	2	0	0	0,0,0,0
cmp2	YML057W	2	0	0	0,0,0,0
are1	YCR048W	2	0	0	0,0,0,0
syp1	YCR030C	2	0	0	0,0,0,0
yil134c-a	YIL134C-A	2	0	0	0,0,0,0
ycr015c	YCR015C	2	0	0	0,0,0,0
ycr049c	YCR049C	2	0	0	0,0,0,0
uba3	YPR066W	2	0	0	0,0,0,0
paa1	YDR071C	2	0	0	0,0,0,0
pab1-201	YER165W	2	0	0	0,0,0,0
ard1	YHR013C	2	0	0	0,0,0,0
ygr127w	YGR127W	2	0	0	0,0,0,0
nat1	YDL040C	2	0	0	0,0,0,0
pau15	YIR041W	2	0	0	0,0,0,0
sec39-1	YLR440C	2	0	0	0,0,0,0
rtk1	YDL025C	2	0	0	0,0,0,0
arf2	YDL137W	2	0	0	0,0,0,0
stt3-1	YGL022W	3	0.147	0	0,0,0,0
arf1	YDL192W	3	0.147	0	0,0,0,0
trr2	YHR106W	2	0	0	0,0,0,0
ecm29	YHL030W	2	0	0	0,0,0,0
are2	YNR019W	2	0	0	0,0,0,0
ykr040c	YKR040C	2	0	0	0,0,0,0
gto1	YGR154C	2	0	0	0,0,0,0
ent1	YDL161W	2	0	0	0,0,0,0
cpr5	YDR304C	4	0.139	0	0,0,0,0
bcp1-ts	YDR361C	2	0	0	0,0,0,0
rts3	YGR161C	2	0	0	0,0,0,0
arf3	YOR094W	2	0	0	0,0,0,0
pex21	YGR239C	2	0	0	0,0,0,0
pex25	YPL112C	2	0	0	0,0,0,0
pex2	YJL210W	2	0	0	0,0,0,0
mhf1	YOL086W-A	2	0	0	0,0,0,0
mpd2	YOL088C	2	0	0	0,0,0,0
yml108w	YML108W	2	0	0	0,0,0,0
pan2	YGL094C	2	0	0	0,0,0,0
pan3	YKL025C	2	0	0	0,0,0,0
tom6	YOR045W	2	0	0	0,0,0,0
tom7	YNL070W	2	0	0	0,0,0,0
ygr017w	YGR017W	2	0	0	0,0,0,0
tof2	YKR010C	2	0	0	0,0,0,0
mrp20	YDR405W	2	0.066	0	0,0,0,0
ycl001w-a	YCL001W-A	2	0	0	0,0,0,0
ymr034c	YMR034C	2	0	0	0,0,0,0
ylr179c	YLR179C	2	0	0	0,0,0,0
yir024c	YIR024C	2	0	0	0,0,0,0
ydc1	YPL087W	2	0	0	0,0,0,0
see1	YIL064W	2	0	0	0,0,0,0
sam4	YPL273W	2	0	0	0,0,0,0
rec8	YPR007C	2	0	0	0,0,0,0
rdl2	YOR286W	2	0	0	0,0,0,0
tvp15	YDR100W	2	0	0	0,0,0,0
snf4	YGL115W	2	0	0	0,0,0,0
tmn3	YER113C	2	0	0	0,0,0,0
tcm62	YBR044C	2	0	0	0,0,0,0
pha2	YNL316C	2	0	0	0,0,0,0
spe3	YPR069C	2	0	0	0,0,0,0
inp53	YOR109W	3	0.284	1	0,1,0,0
nab6	YML117W	2	0.493	1	40,0,0,0
ape3	YBR286W	2	0	0	0,0,0,0
hmx1	YLR205C	2	0	0	0,0,0,0
pbp2	YBR233W	2	0	0	0,0,0,0
ptc4	YBR125C	2	0	0	0,0,0,0
osw7	YFR039C	2	0	0	0,0,0,0
whi3	YNL197C	5	0.16	0	0,0,0,0
pba1	YLR199C	2	0	0	0,0,0,0
apd1	YBR151W	2	0	0	0,0,0,0
hmi1	YOL095C	2	0	0	0,0,0,0
ymr130w	YMR130W	2	0	0	0,0,0,0
ybr137w	YBR137W	2	0	0	0,0,0,0
vts1	YOR359W	2	0	0	0,0,0,0
flx1	YIL134W	2	0	0	0,0,0,0
sop4	YJL192C	2	0	0	0,0,0,0
tri1	YMR233W	2	0	0	0,0,0,0
ape1	YKL103C	2	0	0	0,0,0,0
cpr3	YML078W	2	0	0	0,0,0,0
msn4	YKL062W	2	0	0	0,0,0,0
yng1	YOR064C	2	0	0	0,0,0,0
hst4	YDR191W	2	0	0	0,0,0,0
thi21	YPL258C	2	0	0	0,0,0,0
apl3	YBL037W	2	0	0	0,0,0,0
[truncated: 1,975 more rows]

## Sheet:  ARV1_Y55 -Gene
##
## This file lists the properties of all nodes in the network.
##
Node label	Node label ORF	Domain (predominant)	Neighborhood score [max=1, min=0] (predominant)	Total number of enriched domains	Number of enriched attributes per domain
gcd1-ph	YOR260W	2	0	0	0,0
rtc3	YHR087W	2	0	0	0,0
rpl4a	YBR031W	2	0	0	0,0
msy1	YPL097W	2	0	0	0,0
mog1	YJR074W	2	0	0	0,0
tfb2-2	YPL122C	2	0	0	0,0
yer077c	YER077C	2	0	0	0,0
ccr4	YAL021C	2	0	0	0,0
irc3	YDR332W	2	0	0	0,0
irc21	YMR073C	2	0	0	0,0
rps1b	YML063W	2	0	0	0,0
slp1	YOR154W	2	0	0	0,0
cog4-201	YPR105C	2	0	0	0,0
ygl010w	YGL010W	2	0	0	0,0
kap122	YGL016W	2	0	0	0,0
cct3-200	YJL014W	2	0	0	0,0
ypr084w	YPR084W	2	0	0	0,0
hca4-201	YJL033W	2	0	0	0,0
spt8	YLR055C	2	0	0	0,0
cct7-1	YJL111W	2	0	0	0,0
nop9-1	YJL010C	2	0	0	0,0
sec61-2	YLR378C	2	0.415	1	33,0
ylr312c	YLR312C	2	0	0	0,0
met16	YPR167C	2	0	0	0,0
rgr1-100	YLR071C	2	0	0	0,0
trs130-203	YMR218C	3	0.253	0	0,0
uth1	YKR042W	2	0	0	0,0
rmp1-ts	YLR145W	2	0	0	0,0
ccw14	YLR390W-A	2	0	0	0,0
dic1	YLR348C	2	0	0	0,0
msp1	YGR028W	2	0	0	0,0
mac1	YMR021C	2	0.151	0	0,0
irc6	YFR043C	2	0	0	0,0
rfa3-313	YJL173C	2	0	0	0,0
ynl019c	YNL019C	2	0	0	0,0
eaf1	YDR359C	2	0	0	0,0
rpl23b	YER117W	2	0	0	0,0
rpl24b	YGR148C	2	0	0	0,0
cdc11-4	YJR076C	2	0	0	0,0
eaf3	YPR023C	2	0	0	0,0
rco1	YMR075W	2	0	0	0,0
rad14	YMR201C	2	0	0	0,0
sac1	YKL212W	2	0	0	0,0
yap6	YDR259C	2	0	0	0,0
npa3-ph	YJR072C	2	0	0	0,0
ydl085c-a	YDL085C-A	2	0	0	0,0
pps1	YBR276C	2	0	0	0,0
ylr366w	YLR366W	2	0	0	0,0
seg1	YMR086W	2	0	0	0,0
ldb7	YBL006C	2	0	0	0,0
ccz1	YBR131W	2	0	0	0,0
vam7	YGL212W	2	0	0	0,0
opi7	YDR360W	2	0	0	0,0
yjl206c	YJL206C	2	0	0	0,0
mon1	YGL124C	2	0	0	0,0
swc7	YLR385C	2	0	0	0,0
eaf7	YNL136W	2	0	0	0,0
yfl043c	YFL043C	2	0	0	0,0
phm6	YDR281C	2	0	0	0,0
ymr075c-a	YMR075C-A	2	0	0	0,0
mdm31	YHR194W	2	0	0	0,0
yor296w	YOR296W	2	0	0	0,0
tea1	YOR337W	2	0	0	0,0
phb2	YGR231C	2	0	0	0,0
ear1	YMR171C	1	0.134	0	0,0
ypt7	YML001W	2	0	0	0,0
mdm12	YOL009C	2	0	0	0,0
tim13	YGR181W	2	0	0	0,0
tim8	YJR135W-A	2	0	0	0,0
dcp2-7d	YNL118C	2	0	0	0,0
dug2	YBR281C	2	0	0	0,0
gpm3	YOL056W	2	0	0	0,0
yim1	YMR152W	2	0	0	0,0
dus3	YLR401C	2	0	0	0,0
yor362c-ph	YOR362C	2	0	0	0,0
mde1	YJR024C	2	0	0	0,0
rad5	YLR032W	2	0	0	0,0
ydl118w	YDL118W	2	0	0	0,0
ydl119c	YDL119C	2	0	0	0,0
yfl017c-ph	YFL017C	2	0	0	0,0
dun1	YDL101C	2	0	0	0,0
cdc3-3	YLR314C	2	0	0	0,0
dus4	YLR405W	2	0	0	0,0
trm10	YOL093W	2	0	0	0,0
cdc12-td	YHR107C	2	0	0	0,0
yml119w	YML119W	2	0	0	0,0
yip3	YNL044W	2	0	0	0,0
ho	YDL227C	2	0	0	0,0
yfl041w-a	YFL041W-A	2	0	0	0,0
plm2	YDR501W	2	0	0	0,0
cdh1	YGL003C	2	0	0	0,0
ybr090c	YBR090C	2	0	0	0,0
cdc46-1	YLR274W	2	0	0	0,0
yor268c	YOR268C	2	0	0	0,0
ilv5-105	YLR355C	2	0	0	0,0
mcm4-ph	YPR019W	2	0	0	0,0
ecm27	YJR106W	2	0	0	0,0
lte1	YAL024C	2	0	0	0,0
gcd1-502	YOR260W	2	0	0	0,0
cdc13-1	YDL220C	2	0	0	0,0
cdc14-1	YFR028C	3	0.018	0	0,0
cdc14-2	YFR028C	3	0.013	0	0,0
yol057w	YOL057W	2	0	0	0,0
yor024w	YOR024W	2	0	0	0,0
mgr3	YMR115W	2	0	0	0,0
mrpl44	YMR225C	2	0	0	0,0
mgr2	YPL098C	2	0	0	0,0
elm1	YKL048C	2	0	0	0,0
erg11-td	YHR007C	2	0	0	0,0
sup35-td	YDR172W	2	0	0	0,0
yjl011c-ph	YJL011C	2	0.069	0	0,0
cdc123-4	YLR215C	2	0	0	0,0
yor333c	YOR333C	2	0	0	0,0
phm8	YER037W	2	0	0	0,0
top1	YOL006C	2	0	0	0,0
tdh3	YGR192C	2	0	0	0,0
ubp15	YMR304W	2	0	0	0,0
ydr509w	YDR509W	2	0	0	0,0
spr2	YOR214C	2	0	0	0,0
thi80-ph	YOR143C	2	0	0	0,0
ecl1	YGR146C	2	0	0	0,0
spt3	YDR392W	2	0	0	0,0
upf3	YGR072W	2	0	0	0,0
cdc7-4	YDL017W	2	0	0	0,0
pam17	YKR065C	2	0	0	0,0
ecm10	YEL030W	2	0	0	0,0
pmc1	YGL006W	2	0	0	0,0
cdc24-2	YAL041W	2	0	0	0,0
pho8	YDR481C	2	0	0	0,0
ecm1	YAL059W	2	0	0	0,0
orc6-ph	YHR118C	2	0	0	0,0
ebs1	YDR206W	2	0	0	0,0
met22	YOL064C	2	0	0	0,0
ugp1-ph	YKL035W	2	0	0	0,0
rrn5-200	YLR141W	2	0	0	0,0
nmd2	YHR077C	2	0	0	0,0
nam7	YMR080C	2	0	0	0,0
rtt102	YGR275W	2	0	0	0,0
yap7	YOL028C	2	0	0	0,0
sso1	YPL232W	2	0	0	0,0
nar1-202	YNL240C	2	0	0	0,0
cdc47-ts	YBR202W	3	0.01	0	0,0
met18	YIL128W	2	0	0	0,0
thi6	YPL214C	2	0	0	0,0
ecm14	YHR132C	2	0	0	0,0
orc2-3	YBR060C	3	0.01	0	0,0
rdr1	YOR380W	2	0	0	0,0
orc3-70	YLL004W	2	0	0	0,0
yef1	YEL041W	2	0	0	0,0
mrc1	YCL061C	2	0	0	0,0
orc2-2	YBR060C	2	0	0	0,0
pex22	YAL055W	2	0	0	0,0
mep2	YNL142W	2	0	0	0,0
say1	YGR263C	1	0.127	0	0,0
pol32	YJR043C	2	0	0	0,0
mep1	YGR121C	2	0	0	0,0
emc1	YCL045C	2	0	0	0,0
dbf2-2	YGR092W	2	0	0	0,0
ydr306c	YDR306C	2	0	0	0,0
dbf2-3	YGR092W	2	0	0	0,0
gsm1	YJL103C	2	0	0	0,0
taf5-3	YBR198C	2	0	0	0,0
glg2	YJL137C	2	0	0	0,0
pam1	YDR251W	2	0	0	0,0
tah11-ts	YJR046W	2	0	0	0,0
edc2	YER035W	2	0	0	0,0
sec14-3	YMR079W	2	0	0	0,0
ndl1	YLR254C	2	0	0	0,0
eps1	YIL005W	2	0	0	0,0
stn1-13	YDR082W	2	0	0	0,0
inm1	YHR046C	2	0	0	0,0
rad27	YKL113C	2	0	0	0,0
edc1	YGL222C	2	0	0	0,0
rpt2-rf	YDL007W	2	0	0	0,0
thi2	YBR240C	2	0	0	0,0
vcx1	YDL128W	2	0	0	0,0
ybl055c	YBL055C	2	0	0	0,0
pol1-1	YNL102W	2	0	0	0,0
pol1-13	YNL102W	2	0	0	0,0
mcm2-1	YBL023C	2	0	0	0,0
gde1	YPL110C	2	0	0	0,0
orc2-1	YBR060C	2	0	0	0,0
tpc1	YGR096W	2	0	0	0,0
pfa5	YDR459C	1	0.151	0	0,0
dbf4-4	YDR052C	2	0	0	0,0
erg8-1	YMR220W	2	0	0	0,0
ylr412c-a	YLR412C-A	2	0	0	0,0
hem13-ph	YDR044W	2	0	0	0,0
cdc8-1	YJR057W	2	0	0	0,0
yaf9	YNL107W	2	0	0	0,0
csm3	YMR048W	2	0	0	0,0
tos2	YGR221C	2	0	0	0,0
eeb1	YPL095C	2	0	0	0,0
yhr078w	YHR078W	1	0.192	0	0,0
orc2-4	YBR060C	2	0	0	0,0
mec1-4ts	YBR136W	2	0	0	0,0
hys2-ts	YJR006W	2	0	0	0,0
elg1	YOR144C	2	0	0	0,0
syt1	YPR095C	2	0	0	0,0
ddc1	YPL194W	2	0	0	0,0
sec72	YLR292C	3	0.277	1	0,7
cdc2-7	YDL102W	2	0	0	0,0
cdc2-2	YDL102W	2	0	0	0,0
cdc2-1	YDL102W	2	0	0	0,0
yol050c	YOL050C	2	0	0	0,0
srp102-510	YKL154W	2	0	0	0,0
rpc25-ph	YKL144C	2	0	0	0,0
ecm34	YHL043W	2	0	0	0,0
ecm8	YBR076W	2	0	0	0,0
cdc15-2	YAR019C	2	0	0	0,0
ypr076w	YPR076W	2	0	0	0,0
tem1-3	YML064C	2	0	0	0,0
ysp3	YOR003W	2	0	0	0,0
ynl011c	YNL011C	2	0	0	0,0
gdh1	YOR375C	2	0	0	0,0
elp2	YGR200C	2	0	0	0,0
caf20	YOR276W	2	0	0	0,0
caf130	YGR134W	2	0	0	0,0
ycl002c	YCL002C	2	0	0	0,0
kti12	YKL110C	2	0	0	0,0
lds1	YAL018C	2	0	0	0,0
iki1	YHR187W	2	0	0	0,0
gut2	YIL155C	2	0	0	0,0
caf40	YNL288W	2	0	0	0,0
urm1	YIL008W	2	0	0	0,0
cdc28-4	YBR160W	2	0	0	0,0
uba4	YHR111W	2	0	0	0,0
cdc28-13	YBR160W	2	0	0	0,0
tum1	YOR251C	2	0	0	0,0
ncs6	YGL211W	2	0	0	0,0
cdc4-3	YFL009W	2	0	0	0,0
cdc4-1	YFL009W	2	0	0	0,0
ynl120c	YNL120C	2	0	0	0,0
cdc37-ts	YDR168W	2	0	0	0,0
mih1	YMR036C	2	0	0	0,0
pet20	YPL159C	2	0	0	0,0
rnh202	YDR279W	2	0	0	0,0
pxa1	YPL147W	2	0	0	0,0
rad34	YDR314C	2	0	0	0,0
hsl1	YKL101W	2	0	0	0,0
plb3	YOL011W	2	0	0	0,0
pth2	YBL057C	2	0	0	0,0
sna2	YDR525W-A	2	0	0	0,0
rnh203	YLR154C	2	0	0	0,0
tma17	YDL110C	2	0	0	0,0
mal12	YGR292W	2	0	0	0,0
vta1	YLR181C	2	0	0	0,0
car1	YPL111W	2	0	0	0,0
rpl29	YFR032C-A	2	0	0	0,0
mgt1	YDL200C	2	0	0	0,0
yhl015w-a	YHL015W-A	2	0	0	0,0
yjl077w-b	YJL077W-B	2	0	0	0,0
egd2	YHR193C	2	0	0	0,0
ybr284w	YBR284W	2	0	0	0,0
pam16-3	YJL104W	2	0	0	0,0
ela1	YNL230C	2	0	0	0,0
mak31	YCR020C-A	2	0	0	0,0
ylr050c	YLR050C	2	0	0	0,0
pmt3	YOR321W	2	0	0	0,0
rme1	YGR044C	2	0	0	0,0
rpl13a	YDL082W	2	0	0	0,0
spn1-k192n	YPR133C	2	0	0	0,0
tna1	YGR260W	2	0	0	0,0
ygl242c	YGL242C	2	0	0	0,0
rsb1	YOR049C	2	0	0	0,0
emp46	YLR080W	2	0	0	0,0
ygl042c	YGL042C	2	0	0	0,0
sdh2	YLL041C	2	0	0	0,0
fbp1	YLR377C	2	0	0	0,0
emi5	YOL071W	2	0	0	0,0
qcr7	YDR529C	2	0.054	0	0,0
mag2	YLR427W	2	0	0	0,0
mag1	YER142C	2	0	0	0,0
emp70	YLR083C	2	0	0	0,0
emg1-ph	YLR186W	2	0	0	0,0
sfh1-1	YLR321C	2	0	0	0,0
sdo1-vma1-ts	YLR022C	2	0	0	0,0
spt15-p65s	YER148W	2	0	0	0,0
cdc50	YCR094W	2	0	0	0,0
emc3	YKL207W	2	0	0	0,0
emc2	YJR088C	2	0	0	0,0
emc4	YGL231C	2	0	0	0,0
cep3-1	YMR168C	2	0	0	0,0
rps7a	YOR096W	2	0	0	0,0
cbf2-2	YGR140W	2	0	0	0,0
jhd2	YJR119C	2	0	0	0,0
ycl046w	YCL046W	2	0	0	0,0
ded81-ph	YHR019C	2	0	0	0,0
ncs2	YNL119W	2	0	0	0,0
sgs1	YMR190C	2	0	0	0,0
cmc1	YKL137W	2	0.059	0	0,0
env7	YPL236C	2	0	0	0,0
env11	YGR071C	2	0	0	0,0
pet100	YDR079W	2	0.045	0	0,0
ubc9-2	YDL064W	2	0	0	0,0
spg5	YMR191W	2	0	0	0,0
sgt1-3	YOR057W	2	0	0	0,0
tdh1	YJL052W	2	0	0	0,0
cbp1	YJL209W	2	0.065	0	0,0
lcl1	YPL056C	2	0	0	0,0
mto1	YGL236C	2	0	0	0,0
mtm1	YGR257C	2	0.045	0	0,0
rcf2	YNR018W	2	0.046	0	0,0
pth1	YHR189W	2	0.045	0	0,0
yjr115w	YJR115W	2	0	0	0,0
ygr111w	YGR111W	2	0	0	0,0
fmp30	YPL103C	2	0.06	0	0,0
nop9-107	YJL010C	2	0	0	0,0
cue5	YOR042W	2	0	0	0,0
rkm4	YDR257C	2	0	0	0,0
rtc6	YPL183W-A	2	0.039	0	0,0
nop6	YDL213C	2	0	0	0,0
ygl114w	YGL114W	2	0	0	0,0
ygr250c	YGR250C	2	0	0	0,0
spr28	YDR218C	2	0	0	0,0
ogg1	YML060W	2	0	0	0,0
ics3	YJL077C	2	0	0	0,0
yil165c	YIL165C	2	0	0	0,0
ygr149w	YGR149W	2	0	0	0,0
enb1	YOL158C	2	0	0	0,0
gap1	YKR039W	2	0	0	0,0
ybr085c-a	YBR085C-A	2	0	0	0,0
yfl064c	YFL064C	2	0	0	0,0
ics2	YBR157C	2	0	0	0,0
ygl006w-a	YGL006W-A	2	0	0	0,0
ybl028c	YBL028C	2	0	0	0,0
msh6	YDR097C	2	0	0	0,0
nce103	YNL036W	2	0	0	0,0
mef2	YJL102W	2	0	0	0,0
ykl096c-b	YKL096C-B	2	0	0	0,0
oxa1	YER154W	2	0.05	0	0,0
sas3	YBL052C	2	0	0	0,0
ubr1	YGR184C	2	0	0	0,0
rer1	YCL001W	3	0.168	0	0,0
osw5	YMR148W	2	0	0	0,0
lrg1	YDL240W	2	0	0	0,0
cbt1	YKL208W	2	0.056	0	0,0
ugo1	YDR470C	2	0	0	0,0
mrp1	YDR347W	2	0	0	0,0
cbs2	YDR197W	2	0	0	0,0
mch5	YOR306C	2	0	0	0,0
ydl183c	YDL183C	2	0	0	0,0
yer078w-a	YER078W-A	2	0	0	0,0
cce1	YKL011C	2	0	0	0,0
fis1	YIL065C	2	0	0	0,0
gep7	YGL057C	2	0	0	0,0
ssh4	YKL124W	2	0	0	0,0
wtm1	YOR230W	2	0	0	0,0
ccc1	YLR220W	3	0.112	0	0,0
snx41	YDR425W	3	0.112	0	0,0
mam33	YIL070C	2	0	0	0,0
tim44-8	YIL022W	2	0	0	0,0
med7-163	YOL135C	1	0.043	0	0,0
med7-141	YOL135C	1	0.044	0	0,0
ytm1-1	YOR272W	2	0	0	0,0
ssl1-ph	YLR005W	2	0	0	0,0
ylr444c	YLR444C	2	0	0	0,0
ccl1-ts4	YPR025C	2	0	0	0,0
kgd1	YIL125W	2	0	0	0,0
noc3-ph	YLR002C	2	0	0	0,0
clb4	YLR210W	2	0	0	0,0
ymr084w	YMR084W	2	0	0	0,0
pif1	YML061C	2	0	0	0,0
snt309	YPR101W	2	0.047	0	0,0
yel077c	YEL077C	2	0	0	0,0
ybl111c	YBL111C	2	0	0	0,0
rtc4	YNL254C	2	0	0	0,0
mrl1	YPR079W	2	0	0	0,0
erb1-ph	YMR049C	2	0	0	0,0
drs1-201	YLL008W	2	0	0	0,0
dbp6-ph	YNR038W	2	0	0	0,0
dbp10-203	YDL031W	2	0	0	0,0
mrh1	YDR033W	2	0	0	0,0
rtg2	YGL252C	2	0	0	0,0
rtg1	YOL067C	2	0	0	0,0
rrp15-209	YPR143W	2	0	0	0,0
rtg3	YBL103C	2	0	0	0,0
msf1	YPR047W	2	0	0	0,0
esf2-206	YNR054C	2	0	0	0,0
nop4-3	YPL043W	2	0	0	0,0
gat3	YLR013W	2	0	0	0,0
ynl181w-924	YNL181W	2	0	0	0,0
thi13	YDL244W	2	0	0	0,0
gcd2-207	YGR083C	2	0	0	0,0
fas2-440-3-12	YPL231W	2	0	0	0,0
nup82-101	YJL061W	2	0	0	0,0
ydr404c-ph	YDR404C	2	0	0	0,0
lsg1-208	YGL099W	2	0	0	0,0
mrpl1	YDR116C	2	0	0	0,0
cdc1-6	YDR182W	2	0	0	0,0
yer034w	YER034W	2	0	0	0,0
cdc1-1	YDR182W	2	0	0	0,0
mrps28	YDR337W	2	0	0	0,0
ygr174w-a	YGR174W-A	2	0	0	0,0
gpi13-5	YLL031C	3	0.278	1	0,8
utp25-104	YIL091C	2	0	0	0,0
mrpl39	YML009C	2	0	0	0,0
efm1	YHL039W	2	0	0	0,0
mrp7	YNL005C	2	0	0	0,0
prp31-ts	YGR091W	1	0.078	0	0,0
erg7-200	YHR072W	2	0	0	0,0
sfi1-3	YLL003W	2	0	0	0,0
prp24-ts	YMR268C	2	0.051	0	0,0
pop1-200	YNL221C	2	0	0	0,0
rpc11-ph	YDR045C	1	0.068	0	0,0
rvb1-100	YDR190C	2	0	0	0,0
prp42-ph	YDR235W	1	0.082	0	0,0
mrm2	YGL136C	2	0	0	0,0
slu7-ts1	YDR088C	2	0	0	0,0
rox1	YPR065W	2	0	0	0,0
ypp1-4	YGR198W	2	0	0	0,0
slu7-ts2	YDR088C	2	0	0	0,0
dbp3	YGL078C	2	0	0	0,0
srp68-104	YPL243W	2	0	0	0,0
opy2	YPR075C	2	0	0	0,0
hub1	YNR032C-A	1	0.083	0	0,0
nop16	YER002W	2	0	0	0,0
rex4	YOL080C	2	0	0	0,0
rei1	YBR267W	2	0	0	0,0
rrp6	YOR001W	2	0	0	0,0
pml1	YLR016C	1	0.086	0	0,0
ygr151c	YGR151C	2	0	0	0,0
rpl24a	YGL031C	2	0	0	0,0
gle1-4	YDL207W	2	0	0	0,0
dbp5-1	YOR046C	1	0.055	0	0,0
prp18-1202	YGR006W	1	0.086	0	0,0
ntf2-h104y	YER009W	1	0.045	0	0,0
rfc2-1	YJR068W	3	0.011	0	0,0
nup82-7	YJL061W	1	0.08	0	0,0
sub2-1	YDL084W	2	0	0	0,0
ipi1-ph	YHR085W	2	0	0	0,0
cbc2	YPL178W	1	0.098	0	0,0
nop8-ph	YOL144W	2	0	0	0,0
yir035c	YIR035C	1	0.126	0	0,0
rix1-ph	YHR197W	2	0	0	0,0
eaf5	YEL018W	2	0	0	0,0
rrt16	YNL105W	2	0	0	0,0
yor293c-a	YOR293C-A	2	0	0	0,0
rrt8	YOL048C	2	0	0	0,0
pex14	YGL153W	2	0	0	0,0
yir020c	YIR020C	2	0	0	0,0
scw4	YGR279C	2	0	0	0,0
pep4	YPL154C	2	0	0	0,0
ygr201c	YGR201C	2	0	0	0,0
nmd4	YLR363C	2	0	0	0,0
mdl2	YPL270W	2	0	0	0,0
gsf2	YML048W	2	0	0	0,0
ume6	YDR207C	2	0	0	0,0
nop1-2	YDL014W	2	0	0	0,0
emc6	YLL014W	2	0	0	0,0
ecm18	YDR125C	2	0	0	0,0
lrp1	YHR081W	2	0	0	0,0
bul2	YML111W	2	0	0	0,0
scs22	YBL091C-A	2	0	0	0,0
bul1	YMR275C	2	0	0	0,0
yer119c-a	YER119C-A	2	0	0	0,0
sec7-1	YDR170C	2	0	0	0,0
grh1	YDR517W	2	0	0	0,0
bud9	YGR041W	2	0	0	0,0
bug1	YDL099W	2	0	0	0,0
msn1	YOL116W	2	0	0	0,0
spp1	YPL138C	2	0	0	0,0
ypr130c	YPR130C	2	0	0	0,0
xrn1	YGL173C	2	0	0	0,0
bud31	YCR063W	2	0	0	0,0
emg1-1	YLR186W	2	0	0	0,0
yor262w-ph	YOR262W	1	0.064	0	0,0
sap30	YMR263W	2	0	0	0,0
dcp2-7	YNL118C	2	0	0	0,0
bud3	YCL014W	2	0	0	0,0
rpl37a	YLR185W	2	0	0	0,0
rpc53-202	YDL150W	1	0.097	0	0,0
rtr1	YER139C	1	0.075	0	0,0
rba50-ph	YDR527W	1	0.079	0	0,0
tyw3	YGL050W	2	0	0	0,0
rpc34-1	YNR003C	1	0.129	0	0,0
om14	YBR230C	2	0	0	0,0
rpb5-ph	YBR154C	2	0	0	0,0
mus81	YDR386W	2	0	0	0,0
ydl148c-ph	YDL148C	2	0	0	0,0
bud19	YJL188C	2	0	0	0,0
rpl8a	YHL033C	2	0	0	0,0
mms4	YBR098W	2	0	0	0,0
fcf1-ph	YDR339C	2	0	0	0,0
rps10a	YOR293W	2	0	0	0,0
ybr221w-a	YBR221W-A	2	0	0	0,0
bud14	YAR014C	2	0	0	0,0
kin3	YAR018C	2	0	0	0,0
mcm10-1	YIL150C	2	0	0	0,0
dcr2	YLR361C	2	0	0	0,0
yhc1-2	YLR298C	1	0.073	0	0,0
ycl062w	YCL062W	2	0	0	0,0
sat4	YCR008W	2	0	0	0,0
ybl086c	YBL086C	2	0	0	0,0
sas5	YOR213C	2	0	0	0,0
slx1	YBR228W	2	0	0	0,0
rps11b	YBR048W	2	0	0	0,0
sas4	YDR181C	2	0	0	0,0
ymr181c	YMR181C	2	0	0	0,0
yhl042w	YHL042W	2	0	0	0,0
rpl23a	YBL087C	2	0	0	0,0
rec107	YJR021C	2	0	0	0,0
pnp1	YLR209C	2	0	0	0,0
rps0a	YGR214W	2	0	0	0,0
rad57	YDR004W	2	0	0	0,0
rpl9a	YGL147C	2	0	0	0,0
rpl43a	YPR043W	2	0	0	0,0
ymr160w	YMR160W	2	0	0	0,0
spt21	YMR179W	2	0	0	0,0
cad1	YDR423C	2	0	0	0,0
zrt2	YLR130C	2	0	0	0,0
nrm1	YNR009W	2	0	0	0,0
per33	YLR064W	2	0	0	0,0
nit1	YIL164C	2	0	0	0,0
pau23	YLR037C	2	0	0	0,0
ygr094w-ph	YGR094W	2	0	0	0,0
yap1802	YGR241C	2	0	0	0,0
spo21	YOL091W	2	0	0	0,0
msi1	YBR195C	2	0	0	0,0
ylr466c-b	YLR466C-B	2	0	0	0,0
rlf2	YPR018W	2	0	0	0,0
sbe2	YDR351W	2	0	0	0,0
nbp1-1	YLR457C	2	0	0	0,0
cac2	YML102W	2	0	0	0,0
rpl15b	YMR121C	2	0	0	0,0
ddi2	YFL061W	2	0	0	0,0
cab1-ph	YDR531W	2	0	0	0,0
yjl152w	YJL152W	2	0	0	0,0
npl3	YDR432W	2	0	0	0,0
fas2-440-3-1	YPL231W	2	0	0	0,0
cab4-ph	YGR277C	2	0	0	0,0
cab5-ph	YDR196C	2	0	0	0,0
ldh1	YBR204C	2	0	0	0,0
rpf2-ph	YKR081C	2	0	0	0,0
hom6	YJR139C	2	0	0	0,0
cab5-1	YDR196C	2	0	0	0,0
bye1	YKL005C	2	0	0	0,0
ded1-95	YOR204W	2	0	0	0,0
ded1-199	YOR204W	2	0	0	0,0
vps41	YDR080W	2	0	0	0,0
nip1-206	YMR309C	2	0	0	0,0
sro7	YPR032W	2	0	0	0,0
rpg1-1	YBR079C	2	0	0	0,0
ded1-f144c	YOR204W	2	0	0	0,0
ybr072c-a	YBR072C-A	2	0	0	0,0
ygl140c	YGL140C	2	0	0	0,0
msb4	YOL112W	2	0	0	0,0
det1	YDR051C	2	0	0	0,0
djp1	YIR004W	2	0	0	0,0
ycr051w	YCR051W	2	0	0	0,0
rsc4-2	YKR008W	2	0	0	0,0
pet127	YOR017W	2	0	0	0,0
yhm2	YMR241W	2	0	0	0,0
ypl277c	YPL277C	2	0	0	0,0
yhr033w	YHR033W	2	0	0	0,0
dfg16	YOR030W	2	0	0	0,0
yhr097c	YHR097C	2	0	0	0,0
hda3	YPR179C	2	0	0	0,0
msh4	YFL003C	2	0	0	0,0
taf12-l464a	YDR145W	2	0	0	0,0
tef1	YPR080W	2	0	0	0,0
pex3	YDR329C	2	0	0	0,0
pex8	YGR077C	2	0	0	0,0
pfk26	YIL107C	2	0	0	0,0
rps14b	YJL191W	2	0	0	0,0
sol4	YGR248W	2	0	0	0,0
tda9	YML081W	2	0	0	0,0
mis1	YBR084W	2	0	0	0,0
mix14	YDR031W	2	0	0	0,0
tpo1	YLL028W	2	0	0	0,0
dfr1-td	YOR236W	2	0	0	0,0
hrp1-1	YOL123W	2	0	0	0,0
shs1	YDL225W	2	0	0	0,0
ydr444w	YDR444W	2	0	0	0,0
iki3	YLR384C	2	0	0	0,0
dgk1	YOR311C	2	0	0	0,0
ylr126c	YLR126C	2	0	0	0,0
stp22	YCL008C	2	0	0	0,0
vps20	YMR077C	2	0	0	0,0
mlp2	YIL149C	2	0	0	0,0
vps25	YJR102C	2	0	0	0,0
yal037w	YAL037W	2	0	0	0,0
vps28	YPL065W	2	0	0	0,0
rim13	YMR154C	2	0	0	0,0
nha1	YLR138W	2	0	0	0,0
rim8	YGL045W	2	0	0	0,0
vht1-205	YGR065C	2	0	0	0,0
rim9	YMR063W	2	0	0	0,0
vps36	YLR417W	2	0	0	0,0
ynl058c	YNL058C	2	0	0	0,0
ypl014w	YPL014W	2	0	0	0,0
kex1	YGL203C	2	0.162	0	0,0
boi1	YBL085W	2	0	0	0,0
did4	YKL002W	2	0	0	0,0
opi8	YKR035C	2	0	0	0,0
did2	YKR035W-A	2	0	0	0,0
tre1	YPL176C	2	0	0	0,0
bud7	YOR299W	2	0	0	0,0
mrpl35	YDR322W	2	0	0	0,0
her2	YMR293C	2	0	0	0,0
bmt5	YIL096C	2	0	0	0,0
dia4	YHR011W	2	0	0	0,0
ubc13	YDR092W	2	0	0	0,0
mms2	YGL087C	2	0	0	0,0
mer1	YNL210W	2	0	0	0,0
bna7	YDR428C	2	0	0	0,0
vps4	YPR173C	2	0	0	0,0
vps27	YNR006W	2	0	0	0,0
vps24	YKL041W	2	0	0	0,0
bna4	YBL098W	2	0	0	0,0
vps16	YPL045W	2	0	0	0,0
ubp6	YFR010W	2	0	0	0,0
cdc11-3	YJR076C	2	0	0	0,0
ypk3	YBR028C	1	0.116	0	0,0
cdc11-5	YJR076C	2	0	0	0,0
yjl193w	YJL193W	2	0	0	0,0
cdc11-1	YJR076C	2	0	0	0,0
yme2	YMR302C	2	0	0	0,0
cdc11-2	YJR076C	2	0	0	0,0
cdc10-2	YCR002C	2	0	0	0,0
mdv1	YJL112W	2	0	0	0,0
cyk3	YDL117W	2	0	0	0,0
dph1	YIL103W	2	0	0	0,0
bpt1	YLL015W	2	0	0	0,0
bph1	YCR032W	2	0	0	0,0
bre2	YLR015W	1	0.166	0	0,0
bre1	YDL074C	1	0.161	0	0,0
dig1	YPL049C	2	0	0	0,0
dep1	YAL013W	1	0.163	0	0,0
cdc73	YLR418C	1	0.153	0	0,0
lge1	YPL055C	1	0.147	0	0,0
enp1-1	YBR247C	2	0	0	0,0
sdc1	YDR469W	1	0.166	0	0,0
dim1-2	YPL266W	2	0	0	0,0
rxt2	YBR095C	1	0.158	0	0,0
set1	YHR119W	1	0.085	0	0,0
sds3	YIL084C	1	0.161	0	0,0
rio1-1	YOR119C	2	0	0	0,0
sgv1-80	YPR161C	1	0.184	0	0,0
nob1-ph	YOR056C	2	0	0	0,0
sgv1-35	YPR161C	1	0.174	0	0,0
sin3	YOL004W	1	0.169	0	0,0
emp65	YER140W	3	0.286	1	0,7
soh1	YGL127C	2	0	0	0,0
srb2	YHR041C	2	0	0	0,0
rpl27b	YDR471W	2	0	0	0,0
rtn2	YDL204W	2	0	0	0,0
swd3	YBR175W	1	0.163	0	0,0
hxt8	YJL214W	2	0	0	0,0
rxt3	YDL076C	1	0.077	0	0,0
ybr296c-a	YBR296C-A	2	0	0	0,0
bre5	YNR051C	3	0.048	0	0,0
ykl106c-a	YKL106C-A	2	0	0	0,0
bop3	YNL042W	2	0	0	0,0
ygr053c	YGR053C	2	0	0	0,0
ypl276w	YPL276W	2	0	0	0,0
sec16-2	YPL085W	1	0.147	0	0,0
osw1	YOR255W	2	0	0	0,0
yml007c-a	YML007C-A	2	0	0	0,0
hut1	YPL244C	2	0	0	0,0
stb6	YKL072W	2	0	0	0,0
sfb3	YHR098C	2	0	0	0,0
rrp45-ph	YDR280W	2	0	0	0,0
mic19	YFR011C	2	0	0	0,0
sec23-1	YPR181C	2	0	0	0,0
sgm1	YJR134C	2	0	0	0,0
mkk1	YOR231W	2	0	0	0,0
tom70	YNL121C	2	0	0	0,0
srf1	YDL133W	2	0	0	0,0
pby1	YBR094W	2	0	0	0,0
sec1-1	YDR164C	2	0	0	0,0
msl5-9	YLR116W	1	0.11	0	0,0
ynl132w-ph	YNL132W	2	0	0	0,0
sec20-1	YDR498C	3	0.067	0	0,0
uba1-1	YKL210W	2	0	0	0,0
brn1-16	YBL097W	2	0	0	0,0
csm1	YCR086W	2	0	0	0,0
rib2-ph	YOL066C	2	0	0	0,0
sgf73	YGL066W	2	0	0	0,0
doa4	YDR069C	2	0	0	0,0
ybl096c	YBL096C	2	0	0	0,0
ycs4-1	YLR272C	2	0	0	0,0
rad23	YEL037C	2	0	0	0,0
srn2	YLR119W	2	0	0	0,0
dnf2	YDR093W	3	0.131	0	0,0
ynl140c	YNL140C	1	0.058	0	0,0
dnm1	YLL001W	2	0	0	0,0
sfl1	YOR140W	2	0	0	0,0
sfm1	YOR021C	2	0	0	0,0
rna1-1	YMR235C	2	0	0	0,0
rna1-s116f	YMR235C	1	0.065	0	0,0
sac3	YDR159W	2	0	0	0,0
snt1	YCR033W	1	0.057	0	0,0
luc7-1	YDL087C	1	0.079	0	0,0
nam8	YHR086W	1	0.08	0	0,0
mud2	YKL074C	1	0.073	0	0,0
dml1-ph	YMR211W	2	0	0	0,0
lsm6	YDR378C	2	0	0	0,0
mod5	YOR274W	2	0	0	0,0
dlt1	YMR126C	2	0	0	0,0
yjl064w	YJL064W	2	0	0	0,0
cus1-3	YMR240C	1	0.075	0	0,0
ypr153w	YPR153W	2	0	0	0,0
ygr266w	YGR266W	2	0	0	0,0
pmp2	YEL017C-A	2	0	0	0,0
lrs4	YDR439W	2	0	0	0,0
dls1	YJL065C	2	0	0	0,0
ice2	YIL090W	2	0	0	0,0
haa1	YPR008W	2	0	0	0,0
dph5	YLR172C	2	0	0	0,0
dph6	YLR143W	2	0	0	0,0
mot1-1033	YPL082C	2	0	0	0,0
dph2	YKL191W	2	0	0	0,0
yml033w	YML033W	2	0	0	0,0
itc1	YGL133W	2	0	0	0,0
qns1-202	YHR074W	2	0	0	0,0
brl1-k405i	YHR036W	1	0.045	0	0,0
moh1	YBL049W	2	0	0	0,0
brl1-c371r	YHR036W	2	0	0	0,0
pdr1	YGL013C	2	0	0	0,0
ubp3	YER151C	3	0.085	0	0,0
brl1-3231	YHR036W	1	0.06	0	0,0
dot6	YER088C	2	0	0	0,0
nup60	YAR002W	1	0.041	0	0,0
yjl067w	YJL067W	2	0	0	0,0
ybr196c-b	YBR196C-B	2	0	0	0,0
rad28	YDR030C	2	0	0	0,0
rcr1	YBR005W	2	0.172	0	0,0
yor364w	YOR364W	2	0	0	0,0
dot5	YIL010W	2	0	0	0,0
dot1	YDR440W	2	0	0	0,0
nem1	YHR004C	2	0	0	0,0
yil170w	YIL170W	2	0	0	0,0
leo1	YOR123C	1	0.094	0	0,0
dos2	YDR068W	2	0	0	0,0
ydl206w	YDL206W	2	0	0	0,0
met32	YDR253C	2	0	0	0,0
brn1-9	YBL097W	2	0	0	0,0
don1	YDR273W	2	0	0	0,0
mpc2	YHR162W	2	0	0	0,0
hbs1	YKR084C	2	0	0	0,0
dog1	YHR044C	2	0	0	0,0
nop2-3	YNL061W	2	0	0	0,0
pau19	YMR325W	2	0	0	0,0
nop2-5	YNL061W	2	0	0	0,0
nop2-9	YNL061W	2	0	0	0,0
sam3	YPL274W	2	0	0	0,0
puf6	YDR496C	2	0	0	0,0
rlp7-ph	YNL002C	2	0	0	0,0
mak16-ph	YAL025C	2	0	0	0,0
mak21-1	YDR060W	2	0	0	0,0
mak5-ph	YBR142W	2	0	0	0,0
mtr4-1	YJL050W	2	0	0	0,0
nip7-1	YPL211W	2	0	0	0,0
nop2-10	YNL061W	2	0	0	0,0
yol079w	YOL079W	2	0	0	0,0
ymr093w-ph	YMR093W	2	0	0	0,0
bsc1	YDL037C	2	0	0	0,0
fra2	YGL220W	2	0	0	0,0
rpp2a	YOL039W	2	0	0	0,0
bsc5	YNR069C	2	0	0	0,0
nat4	YMR069W	2	0	0	0,0
ypl257w	YPL257W	2	0	0	0,0
dpp1	YDR284C	2	0	0	0,0
rpf1-ph	YHR088W	2	0	0	0,0
ybr056w	YBR056W	2	0	0	0,0
rrp1-1	YDR087C	2	0	0	0,0
rrp14-209	YKL082C	2	0	0	0,0
rrp14-202	YKL082C	2	0	0	0,0
ssf1	YHR066W	2	0	0	0,0
sfa1	YDL168W	2	0	0	0,0
rpo31-698	YOR116C	1	0.069	0	0,0
ski3	YPR189W	2	0	0	0,0
rps14a	YCR031C	2	0	0	0,0
pxa2	YKL188C	2	0	0	0,0
sec39-2	YLR440C	2	0	0	0,0
rpa190-g728d	YOR341W	2	0	0	0,0
prp3-1	YDR473C	1	0.074	0	0,0
ymr279c	YMR279C	2	0	0	0,0
prp6-1	YBR055C	1	0.082	0	0,0
nfu1	YKL040C	2	0	0	0,0
hlj1	YMR161W	2	0	0	0,0
prp31-1	YGR091W	1	0.076	0	0,0
imd3	YLR432W	2	0	0	0,0
prp4-1	YPR178W	2	0.062	0	0,0
yhr172w-ph	YHR172W	3	0.015	0	0,0
mob2-8	YFL034C-B	2	0	0	0,0
ura2	YJL130C	2	0	0	0,0
mob2-40	YFL034C-B	2	0	0	0,0
isn1	YOR155C	2	0.181	0	0,0
mob2-38	YFL034C-B	2	0	0	0,0
ntf2-ph	YER009W	1	0.042	0	0,0
drs1-202	YLL008W	2	0	0	0,0
ybl029w	YBL029W	2	0	0	0,0
dbp9-ph	YLR276C	2	0	0	0,0
ypr088c-ph	YPR088C	2	0	0	0,0
mob2-19	YFL034C-B	2	0	0	0,0
rpl18b	YNL301C	2	0	0	0,0
dse1	YER124C	2	0	0	0,0
swm2	YNR004W	1	0.08	0	0,0
dsd1	YGL196W	2	0	0	0,0
spp381-ph	YBR152W	1	0.076	0	0,0
snu71-ph	YGR013W	1	0.111	0	0,0
mnr2	YKL064W	2	0	0	0,0
mob2-28	YFL034C-B	2	0	0	0,0
yhc1-3	YLR298C	2	0	0	0,0
yhc1-1	YLR298C	1	0.101	0	0,0
dse3	YOR264W	2	0	0	0,0
mob2-20	YFL034C-B	2	0	0	0,0
dse2	YHR143W	2	0	0	0,0
mob2-14	YFL034C-B	2	0	0	0,0
ydr240c-ph	YDR240C	1	0.089	0	0,0
nab3-11	YPL190C	2	0	0	0,0
nbp35-ph	YGL091C	3	0.059	0	0,0
pre2-1	YPR103W	2	0	0	0,0
yor019w	YOR019W	2	0	0	0,0
ypr174c	YPR174C	2	0	0	0,0
sec28	YIL076W	3	0.056	0	0,0
irc23	YOR044W	2	0	0	0,0
whi2	YOR043W	2	0	0	0,0
pry2	YKR013W	2	0	0	0,0
rkm5	YLR137W	2	0	0	0,0
yip1-4	YGR172C	3	0.057	0	0,0
sec12-4	YNR026C	2	0	0	0,0
tip20-5	YGL145W	3	0.179	0	0,0
swd2-1	YKL018W	2	0	0	0,0
yil175w	YIL175W	2	0	0	0,0
rpb2-6	YOR151C	2	0	0	0,0
mck1	YNL307C	2	0	0	0,0
vps45	YGL095C	3	0.173	0	0,0
ygl176c	YGL176C	2	0	0	0,0
met31	YPL038W	2	0	0	0,0
ygl262w	YGL262W	2	0	0	0,0
yip5	YGL161C	2	0	0	0,0
dia2	YOR080W	2	0	0	0,0
ykr015c	YKR015C	2	0	0	0,0
zds1	YMR273C	1	0.132	0	0,0
ypl229w	YPL229W	2	0	0	0,0
bem4	YPL161C	2	0	0	0,0
yps5	YGL259W	2	0	0	0,0
mmr1	YLR190W	2	0	0	0,0
ybr056w-a	YBR056W-A	2	0	0	0,0
mix17	YMR002W	2	0	0	0,0
rad51	YER095W	2	0	0	0,0
swi4	YER111C	2	0	0	0,0
rad55	YDR076W	2	0	0	0,0
ira2	YOL081W	2	0	0	0,0
bdf2	YDL070W	2	0	0	0,0
vti1-11	YMR197C	3	0.055	0	0,0
bts1	YPL069C	3	0.059	0	0,0
ypl182c	YPL182C	1	0.158	0	0,0
bet2-1	YPR176C	3	0.056	0	0,0
sec22-3	YLR268W	3	0.066	0	0,0
sec22	YLR268W	3	0.057	0	0,0
sed5-1	YLR026C	3	0.057	0	0,0
erp1	YAR002C-A	3	0.154	0	0,0
scl1-ph	YGL011C	2	0	0	0,0
get2	YER083C	3	0.075	0	0,0
bet1-1	YIL004C	1	0.139	0	0,0
bop2	YLR267W	2	0	0	0,0
cdc42-1	YLR229C	2	0.39	1	33,0
pre2-v214a	YPR103W	2	0	0	0,0
bos1-1	YLR078C	3	0.063	0	0,0
pup2-ph	YGR253C	2	0	0	0,0
tcb2	YNL087W	2	0	0	0,0
ipl1-2	YPL209C	3	0.015	0	0,0
sec24-2	YIL109C	2	0	0	0,0
mps1-417	YDL028C	3	0.016	0	0,0
kap95-e126k	YLR347C	1	0.046	0	0,0
kip3	YGL216W	3	0.028	0	0,0
kar9	YPL269W	2	0	0	0,0
ycg1-2	YDR325W	2	0	0	0,0
bil1	YOR304C-A	2	0	0	0,0
yor225w	YOR225W	2	0	0	0,0
sli15-3	YBR156C	3	0.011	0	0,0
ecm2	YBR065C	2	0	0	0,0
cin2	YPL241C	3	0.026	0	0,0
cin4	YMR138W	3	0.022	0	0,0
isw2	YOR304W	2	0	0	0,0
prs4	YBL068W	2	0	0	0,0
bub1	YGR188C	2	0	0	0,0
tif2	YJL138C	2	0	0	0,0
prb1	YEL060C	1	0.107	0	0,0
yor318c	YOR318C	2	0	0	0,0
cup9	YPL177C	2	0	0	0,0
hsm3	YBR272C	2	0	0	0,0
cup1-2	YHR055C	2	0	0	0,0
bio2	YGR286C	1	0.1	0	0,0
yjr146w	YJR146W	2	0	0	0,0
pry3	YJL078C	2	0	0	0,0
mri1	YPR118W	2	0	0	0,0
tub2-430	YFL037W	3	0.027	0	0,0
cul3	YGR003W	2	0	0	0,0
yor041c	YOR041C	2	0	0	0,0
bio4	YNR057C	2	0	0	0,0
yol107w	YOL107W	2	0	0	0,0
ynr073c	YNR073C	2	0	0	0,0
bio3	YNR058W	2	0	0	0,0
ubc6	YER100W	3	0.12	0	0,0
cwc15	YDR163W	2	0	0	0,0
scs2	YER120W	2	0	0	0,0
cuz1	YNL155W	2	0	0	0,0
ygr093w	YGR093W	2	0	0	0,0
srl4	YPL033C	2	0	0	0,0
rad61	YDR014W	3	0.011	0	0,0
yal044w-a	YAL044W-A	2	0	0	0,0
stu1-7	YBL034C	2	0	0	0,0
stu1-8	YBL034C	3	0.015	0	0,0
jjj3	YJR097W	2	0	0	0,0
dam1-5	YGR113W	2	0	0	0,0
smc3-1	YJL074C	3	0.011	0	0,0
ist2	YBR086C	2	0	0	0,0
snm1-ph	YDR478W	2	0	0	0,0
tim18	YOR297C	2	0	0	0,0
ume1	YPL139C	1	0.172	0	0,0
sof1-ph	YLL011W	2	0	0	0,0
ctl1	YMR180C	2	0	0	0,0
bgl2	YGR282C	2	0	0	0,0
kae1-216	YKR038C	2	0	0	0,0
sps22	YCL048W	2	0	0	0,0
utp7-204	YER082C	2	0	0	0,0
kap114	YGL241W	2	0	0	0,0
ygl199c	YGL199C	2	0	0	0,0
yll058w	YLL058W	2	0	0	0,0
pkp2	YGL059W	2	0	0	0,0
lys20	YDL182W	2	0	0	0,0
inh1	YDL181W	2	0	0	0,0
cdc21-1	YOR074C	2	0	0	0,0
ctp1	YBR291C	2	0	0	0,0
ctr1	YPR124W	2	0	0	0,0
flc2	YAL053W	3	0.377	1	0,9
taf12-9	YDR145W	2	0	0	0,0
taf12-w486stop	YDR145W	2	0	0	0,0
taf12-ts23	YDR145W	2	0	0	0,0
cts1	YLR286C	2	0	0	0,0
rpl6b	YLR448W	2	0	0	0,0
grx1	YCL035C	2	0	0	0,0
hrd3	YLR207W	2	0	0	0,0
rpl9b	YNL067W	2	0.049	0	0,0
rps18b	YML026C	2	0.049	0	0,0
puf3	YLL013C	2	0	0	0,0
bfa1	YJR053W	2	0	0	0,0
boi2	YER114C	2	0	0	0,0
ubc7	YMR022W	2	0	0	0,0
rps8a	YBL072C	2	0.066	0	0,0
fal1-1	YDR021W	2	0	0	0,0
krr1-17	YCL059C	2	0	0	0,0
lcp5-208	YER127W	2	0	0	0,0
mtr3-ts	YGR158C	2	0	0	0,0
pop3-ph	YNL282W	2	0	0	0,0
cue4	YML101C	2	0	0	0,0
jjj2	YJL162C	2	0	0	0,0
pug1	YER185W	2	0	0	0,0
ydl003w-ph	YDL003W	3	0.015	0	0,0
rpl2a	YFR031C-A	2	0	0	0,0
mps1-3796	YDL028C	3	0.014	0	0,0
ixr1	YKL032C	2	0	0	0,0
cti6	YPL181W	2	0	0	0,0
izh2	YOL002C	2	0	0	0,0
izh3	YLR023C	2	0	0	0,0
pho23	YNL097C	1	0.166	0	0,0
rpd3	YNL330C	1	0.087	0	0,0
izh1	YDR492W	3	0.112	0	0,0
qcr6	YFR033C	2	0	0	0,0
fun26	YAL022C	2	0	0	0,0
thi74	YDR438W	2	0	0	0,0
mzm1	YDR493W	2	0	0	0,0
cdc3-1	YLR314C	2	0	0	0,0
ynl067w-b	YNL067W-B	2	0.069	0	0,0
sfc1	YJR095W	2	0	0	0,0
icl1	YER065C	2	0	0	0,0
cdc12-1	YHR107C	2	0	0	0,0
cdc10-1	YCR002C	2	0	0	0,0
bem3	YPL115C	2	0	0	0,0
rcy1	YJL204C	2	0	0	0,0
axl2	YIL140W	2	0	0	0,0
put3	YKL015W	2	0	0	0,0
put2	YHR037W	2	0	0	0,0
gal83	YER027C	2	0	0	0,0
avt6	YER119C	2	0	0	0,0
ynl018c	YNL018C	2	0	0	0,0
snf8	YPL002C	2	0	0	0,0
yhr139c-a	YHR139C-A	2	0	0	0,0
azr1	YGR224W	2	0	0	0,0
cys3	YAL012W	2	0	0	0,0
azf1	YOR113W	2	0	0	0,0
cys4	YGR155W	2	0	0	0,0
sit1	YEL065W	2	0	0	0,0
rsf2	YJR127C	2	0	0	0,0
cym1	YDR430C	2	0	0	0,0
idp3	YNL009W	2	0	0	0,0
ydr431w	YDR431W	2	0	0	0,0
cyc8	YBR112C	2	0	0	0,0
ayr1	YIL124W	2	0	0	0,0
yil141w	YIL141W	2	0	0	0,0
idh2	YOR136W	2	0	0	0,0
irc14	YOR135C	2	0	0	0,0
yil089w	YIL089W	2	0	0	0,0
pom33	YLL023C	2	0	0	0,0
ict1	YLR099C	2	0	0	0,0
ycr007c	YCR007C	2	0	0	0,0
idh1	YNL037C	2	0	0	0,0
hts1-1	YPR033C	2	0	0	0,0
yjr141w-ph	YJR141W	2	0	0	0,0
pho2	YDL106C	2	0	0	0,0
yll032c	YLL032C	2	0	0	0,0
yil015c-a	YIL015C-A	2	0	0	0,0
bar1	YIL015W	3	0.181	0	0,0
bap2	YBR068C	2	0	0	0,0
rad1	YPL022W	2	0	0	0,0
utr1	YJR049C	2	0	0	0,0
bap3	YDR046C	2	0	0	0,0
stp1	YDR463W	2	0	0	0,0
cyb5	YNL111C	2	0	0	0,0
qri1-ts1	YDL103C	2	0	0	0,0
rbg1	YAL036C	2	0	0	0,0
rpl22a	YLR061W	2	0	0	0,0
hyr1	YIR037W	2	0	0	0,0
yap1	YML007W	2	0	0	0,0
bag7	YOR134W	2	0	0	0,0
qri5	YLR204W	2	0	0	0,0
ykr075c	YKR075C	2	0	0	0,0
bcd1-ph	YHR040W	2	0	0	0,0
bfr2-ph	YDR299W	2	0	0	0,0
mtc2	YKL098W	2	0	0	0,0
tof1	YNL273W	3	0.012	0	0,0
mrn1	YPL184C	2	0	0	0,0
lat1	YNL071W	2	0	0	0,0
pus5	YLR165C	2	0	0	0,0
qdr1	YIL120W	2	0	0	0,0
ykl050c	YKL050C	2	0	0	0,0
yju2-ph	YKL095W	2	0.07	0	0,0
bch2	YKR027W	2	0	0	0,0
bat2	YJR148W	2	0	0	0,0
iah1	YOR126C	2	0	0	0,0
kes1	YPL145C	2	0	0	0,0
cmc2	YBL059C-A	2	0.037	0	0,0
atp22	YDR350C	2	0	0	0,0
tim11	YDR322C-A	2	0	0	0,0
atp20	YPR020W	2	0	0	0,0
ykl107w	YKL107W	2	0.088	0	0,0
mrpl4	YLR439W	2	0	0	0,0
mmm1	YLL006W	2	0	0	0,0
ydr524c-b	YDR524C-B	3	0.179	0	0,0
gep3	YOR205C	2	0	0	0,0
ypr190c-ph	YPR190C	2	0	0	0,0
cox18	YGR062C	2	0	0	0,0
irc5	YFR038W	2	0	0	0,0
atp19	YOL077W-A	2	0	0	0,0
glo4	YOR040W	2	0	0	0,0
isa1	YLL027W	2	0.076	0	0,0
ynl115c	YNL115C	2	0	0	0,0
lac1	YKL008C	2	0	0	0,0
utp23-ph	YOR004W	2	0	0	0,0
ifm1	YOL023W	2	0	0	0,0
img2	YCR071C	2	0.068	0	0,0
yjr114w	YJR114W	2	0	0	0,0
ykl133c	YKL133C	2	0	0	0,0
ynl035c	YNL035C	2	0	0	0,0
ydr222w	YDR222W	2	0	0	0,0
prp6-ts	YBR055C	2	0	0	0,0
exo5	YBR163W	2	0.042	0	0,0
cox20	YDR231C	2	0.042	0	0,0
dss1	YMR287C	2	0	0	0,0
elp4	YPL101W	2	0	0	0,0
yfl013w-a	YFL013W-A	2	0	0	0,0
elp3	YPL086C	2	0	0	0,0
hrr25-ph	YPL204W	2	0	0	0,0
ygl149w	YGL149W	2	0	0	0,0
elp6	YMR312W	2	0	0	0,0
ypl102c	YPL102C	2	0	0	0,0
ies4	YOR189W	2	0	0	0,0
ybl071c	YBL071C	2	0	0	0,0
aua1	YFL010W-A	2	0	0	0,0
ssn2	YDR443C	2	0	0	0,0
pob3-q308k	YML069W	2	0	0	0,0
atx2	YOR079C	2	0	0	0,0
cox16	YJL003W	2	0.04	0	0,0
ats1	YAL020C	2	0	0	0,0
pho11	YAR071W	2	0	0	0,0
ygr039w	YGR039W	2	0	0	0,0
fyv1	YDR024W	2	0	0	0,0
lif1	YGL090W	2	0	0	0,0
mgs1	YNL218W	2	0	0	0,0
mga1	YGR249W	2	0	0	0,0
hmra1	YCR097W	2	0	0	0,0
pkh3	YDR466W	2	0	0	0,0
swt1	YOR166C	2	0	0	0,0
tir2	YOR010C	2	0	0	0,0
avt3	YKL146W	2	0	0	0,0
pdr16	YNL231C	2	0	0	0,0
dbf20	YPR111W	2	0	0	0,0
pfa4	YOL003C	2	0.426	1	33,0
rad7	YJR052W	2	0	0	0,0
dbf2-1	YGR092W	2	0	0	0,0
imo32	YGR031W	2	0	0	0,0
tps1	YBR126C	3	0.366	2	2,14
spa2	YLL021W	2	0.457	1	34,0
skt5	YBL061C	2	0.365	1	28,0
das1	YJL149W	2	0	0	0,0
cln1	YMR199W	2	0	0	0,0
sbh2	YER019C-A	2	0	0	0,0
dap1	YPL170W	2	0	0	0,0
cak1-23	YFL029C	2	0	0	0,0
bck2	YER167W	2	0	0	0,0
zeo1	YOL109W	2	0	0	0,0
ybr285w	YBR285W	2	0	0	0,0
ymr124w	YMR124W	2	0.402	1	33,0
mch2	YKL221W	2	0	0	0,0
dan1	YJR150C	2	0	0	0,0
rpl14a	YKL006W	2	0	0	0,0
rpl12a	YEL054C	2	0.046	0	0,0
pol5-3	YEL055C	2	0.048	0	0,0
pol5-1	YEL055C	2	0	0	0,0
mak11-2	YKL021C	2	0	0	0,0
yor277c	YOR277C	2	0	0	0,0
ymr317w	YMR317W	2	0	0	0,0
ykl200c	YKL200C	2	0	0	0,0
cox4	YGL187C	2	0.036	0	0,0
coq2	YNR041C	2	0.038	0	0,0
mss51	YLR203C	2	0.038	0	0,0
mei4	YER044C-A	2	0	0	0,0
sue1	YPR151C	2	0	0	0,0
pet191	YJR034W	2	0.038	0	0,0
ygl036w	YGL036W	2	0	0	0,0
ime1	YJR094C	2	0	0	0,0
nse4-ts3	YDL105W	2	0	0	0,0
bcy1	YIL033C	2	0	0	0,0
ydl241w	YDL241W	2	0	0	0,0
cct2-201	YIL142W	2	0	0	0,0
cct2-200	YIL142W	2	0	0	0,0
ssl2-ts	YIL143C	2	0	0	0,0
mlp1	YKR095W	2	0	0	0,0
npr3	YHL023C	2	0	0	0,0
rpl16b	YNL069C	2	0	0	0,0
krr1-18	YCL059C	2	0	0	0,0
nug1-2	YER006W	2	0	0	0,0
lcp5-205	YER127W	2	0	0	0,0
dip2-ph	YLR129W	2	0	0	0,0
fyv7	YLR068W	2	0	0	0,0
rds2	YPL133C	2	0	0	0,0
pta1-ph	YAL043C	2	0	0	0,0
nop1-3	YDL014W	2	0	0	0,0
tsr4-ph	YOL022C	2	0	0	0,0
nop2-6	YNL061W	2	0	0	0,0
mak11-ph	YKL021C	2	0	0	0,0
phs1-ph	YJL097W	2	0	0	0,0
nhp2-ph	YDL208W	2	0	0	0,0
rps13-ph	YDR064W	2	0	0	0,0
utp21-3	YLR409C	2	0	0	0,0
nop56-ph	YLR197W	2	0	0	0,0
pih1	YHR034C	2	0	0	0,0
vip1	YLR410W	2	0	0	0,0
rrt14	YIL127C	1	0.054	0	0,0
snu13-ph	YEL026W	2	0	0	0,0
rrp8	YDR083W	2	0	0	0,0
rrp9-1	YPR137W	2	0	0	0,0
utp9-ph	YHR196W	2	0	0	0,0
utp7-202	YER082C	2	0	0	0,0
rck1	YGL158W	2	0	0	0,0
yox1	YML027W	2	0	0	0,0
shr5	YOL110W	2	0	0	0,0
tma23	YMR269W	2	0	0	0,0
pdr17	YNL264C	2	0	0	0,0
srp40	YKR092C	2	0	0	0,0
jem1	YJL073W	2	0	0	0,0
fun30	YAL019W	1	0.118	0	0,0
egd1	YPL037C	2	0	0	0,0
yml131w	YML131W	2	0	0	0,0
pau4	YLR461W	1	0.105	0	0,0
orm1	YGR038W	1	0.073	0	0,0
lsb5	YCL034W	3	0.105	0	0,0
sse2	YBR169C	1	0.1	0	0,0
hse1	YHL002W	2	0	0	0,0
rcn1	YKL159C	2	0	0	0,0
she10	YGL228W	3	0.109	0	0,0
yjr015w	YJR015W	3	0.065	0	0,0
ygl152c	YGL152C	2	0	0	0,0
dal3	YIR032C	2	0	0	0,0
yor385w	YOR385W	1	0.07	0	0,0
ydr010c	YDR010C	2	0	0	0,0
yps6	YIR039C	2	0	0	0,0
pph3	YDR075W	2	0	0	0,0
dal4	YIR028W	2	0	0	0,0
tip41	YPR040W	2	0	0	0,0
meu1	YLR017W	2	0	0	0,0
ina1	YLR413W	2	0	0	0,0
opi10	YOL032W	2	0	0	0,0
ski8	YGL213C	2	0	0	0,0
qri1-ph	YDL103C	2	0	0	0,0
pcl8	YPL219W	2	0	0	0,0
sec39-ph	YLR440C	2	0	0	0,0
rpc37-ph	YKR025W	2	0	0	0,0
yfr024c	YFR024C	2	0	0	0,0
rrs1-124	YOR294W	2	0	0	0,0
sec21-1	YNL287W	2	0	0	0,0
bni4	YNL233W	2	0.427	1	34,0
sno1	YMR095C	2	0	0	0,0
yjl182c	YJL182C	2	0	0	0,0
chs3	YBR023C	2	0.415	1	33,0
chs7	YHR142W	2	0.384	1	29,0
dal80	YKR034W	2	0	0	0,0
mnn5	YJL186W	2	0	0	0,0
scs3	YGL126W	2	0	0	0,0
yjr037w	YJR037W	2	0	0	0,0
pex12	YMR026C	2	0	0	0,0
inp2	YMR163C	2	0	0	0,0
rec114	YMR133W	2	0	0	0,0
hsp150	YJL159W	2	0.387	1	29,0
ylr296w	YLR296W	2	0	0	0,0
def1	YKL054C	2	0	0	0,0
ipp1-ph	YBR011C	3	0.329	1	0,13
rps0b	YLR048W	2	0.059	0	0,0
irc13	YOR235W	2	0	0	0,0
rrp5-delta6	YMR229C	2	0	0	0,0
tkl2	YBR117C	1	0.098	0	0,0
atc1	YDR184C	2	0	0	0,0
atg1	YGL180W	2	0	0	0,0
atg13	YPR185W	2	0	0	0,0
ldb17	YDL146W	2	0	0	0,0
atg8	YBL078C	2	0.128	0	0,0
ydr449c-ph	YDR449C	2	0	0	0,0
yor309c	YOR309C	2	0	0	0,0
prr1	YKL116C	2	0	0	0,0
sfk1	YKL051W	2	0	0	0,0
ylr118c	YLR118C	2	0	0	0,0
elo1	YJL196C	2	0	0	0,0
ast1	YBL069W	2	0	0	0,0
trm3	YDL112W	2	0	0	0,0
hst3	YOR025W	2	0	0	0,0
hkr1	YDR420W	2	0	0	0,0
sur2	YDR297W	2	0	0	0,0
asp3-3	YLR158C	2	0	0	0,0
ypl168w	YPL168W	2	0	0	0,0
yjl068c	YJL068C	2	0	0	0,0
lcb5	YLR260W	2	0	0	0,0
rho4	YKR055W	2	0	0	0,0
yjl135w	YJL135W	2	0	0	0,0
pox1	YGL205W	2	0	0	0,0
kin2	YLR096W	2	0	0	0,0
spc1	YJR010C-A	2	0	0	0,0
tcb3	YML072C	2	0	0	0,0
she3	YBR130C	2	0	0	0,0
ybt1	YLL048C	2	0	0	0,0
ygr125w	YGR125W	2	0	0	0,0
icp55	YER078C	2	0	0	0,0
ykl069w	YKL069W	1	0.04	0	0,0
ymr153c-a	YMR153C-A	1	0.043	0	0,0
tpm2	YIL138C	2	0	0	0,0
yrb1-51	YDR002W	1	0.04	0	0,0
yhr140w	YHR140W	2	0	0	0,0
scw11	YGL028C	2	0	0	0,0
ygl138c	YGL138C	2	0	0	0,0
nup53	YMR153W	1	0.07	0	0,0
nup42	YDR192C	1	0.068	0	0,0
pom152	YMR129W	1	0.044	0	0,0
nup57-ph	YGR119C	2	0	0	0,0
pom34	YLR018C	1	0.041	0	0,0
sym1	YLR251W	2	0	0	0,0
yjr042w-ph	YJR042W	1	0.042	0	0,0
ydr193w	YDR193W	2	0	0	0,0
nup145-r4	YGL092W	1	0.038	0	0,0
nup133	YKR082W	1	0.038	0	0,0
ldb19	YOR322C	2	0	0	0,0
nup157	YER105C	2	0	0	0,0
msc6	YOR354C	2	0	0	0,0
nsi1	YDR026C	2	0	0	0,0
nup188	YML103C	1	0.04	0	0,0
nup170	YBL079W	1	0.052	0	0,0
ssp120	YLR250W	2	0	0	0,0
nup2	YLR335W	1	0.039	0	0,0
nup192-15	YJL039C	1	0.039	0	0,0
ynr034w-a	YNR034W-A	2	0	0	0,0
gsp1-p162l	YLR293C	1	0.042	0	0,0
ioc3	YFR013W	2	0	0	0,0
gle2	YER107C	1	0.048	0	0,0
ino4	YOL108C	2	0	0	0,0
asm4	YDL088C	1	0.054	0	0,0
ynr062c	YNR062C	2	0	0	0,0
cos111	YBR203W	2	0	0	0,0
ask10	YGR097W	2	0	0	0,0
mnt4	YNR059W	2	0	0	0,0
ygr047c-ph	YGR047C	1	0.072	0	0,0
lhs1	YKL073W	2	0	0	0,0
cos10	YNR075W	2	0	0	0,0
spc42-11	YKL042W	2	0	0	0,0
slk19	YOR195W	3	0.016	0	0,0
smc1-2	YFL008W	3	0.011	0	0,0
sxm1	YDR395W	2	0	0	0,0
she1	YBL031W	2	0	0	0,0
shp1	YBL058W	3	0.019	0	0,0
lhp1	YDL051W	1	0.088	0	0,0
scc2-4	YDR180W	3	0.012	0	0,0
sda1-2	YGR245C	2	0	0	0,0
rts1	YOR014W	3	0.014	0	0,0
rpl40a	YIL148W	2	0	0	0,0
rad6	YGL058W	1	0.179	0	0,0
mns1	YJR131W	2	0	0	0,0
prp16-ts	YKR086W	2	0	0	0,0
pol31-ph	YJR006W	2	0	0	0,0
mrt4	YKL009W	2	0	0	0,0
rpb4	YJL140W	2	0	0	0,0
gln4-ph	YOR168W	2	0	0	0,0
mcd1-73	YDL003W	3	0.012	0	0,0
mad3	YJL013C	3	0.013	0	0,0
ypr109w	YPR109W	2	0	0	0,0
rho2	YNL090W	2	0	0	0,0
ole1-m2	YGL055W	2	0	0	0,0
glc7-12	YER133W	3	0.015	0	0,0
leu4	YNL104C	2	0	0	0,0
eco1-1	YFR027W	3	0.017	0	0,0
dam1-11	YGR113W	3	0.029	0	0,0
dam1-19	YGR113W	3	0.028	0	0,0
tos1	YBR162C	2	0	0	0,0
ebp2-1	YKL172W	2	0	0	0,0
sds23	YGL056C	2	0	0	0,0
dad1-ph	YDR016C	3	0.012	0	0,0
loh1	YJL038C	2	0	0	0,0
spo23	YBR250W	2	0	0	0,0
los1	YKL205W	2	0	0	0,0
use1-ts	YGL098W	2	0	0	0,0
ask1-3	YKL052C	3	0.017	0	0,0
ybr184w	YBR184W	2	0	0	0,0
lip1-ph	YMR298W	2	0	0	0,0
mas2-10	YHR024C	2	0	0	0,0
mak21-3	YDR060W	2	0	0	0,0
ypr082c-ph	YPR082C	2	0	0	0,0
spt16-ts	YGL207W	2	0	0	0,0
tsc13-ph	YDL015C	2	0	0	0,0
pre3-2	YJL001W	2	0	0	0,0
dam1-9	YGR113W	2	0	0	0,0
rec104	YHR157W	2	0	0	0,0
kre29-ts2	YER038C	2	0	0	0,0
gpi1-1	YGR216C	2	0	0	0,0
cdc39-1	YCR093W	2	0	0	0,0
ask1-2	YKL052C	2	0	0	0,0
cdc21-ts	YOR074C	2	0	0	0,0
mrs2	YOR334W	2	0	0	0,0
lsc2	YGR244C	2	0	0	0,0
mfm1	YPL060W	2	0	0	0,0
ymr013w-a	YMR013W-A	2	0	0	0,0
lsc1	YOR142W	2	0	0	0,0
mf(alpha)1	YPL187W	2	0	0	0,0
mas1-1	YLR163C	2	0	0	0,0
rif2	YLR453C	2	0	0	0,0
gsh1	YJL101C	2	0	0	0,0
cox5b	YIL111W	2	0	0	0,0
fum1	YPL262W	2	0	0	0,0
lsm1	YJL124C	2	0	0	0,0
bcs1	YDR375C	2	0.035	0	0,0
sor2	YDL246C	2	0	0	0,0
pau10	YDR542W	2	0	0	0,0
tdh2	YJR009C	2	0	0	0,0
puf4	YGL014W	2	0	0	0,0
sdh1	YKL148C	2	0	0	0,0
mdm38	YOL027C	2	0	0	0,0
psd1	YNL169C	2	0.042	0	0,0
phb1	YGR132C	2	0.049	0	0,0
tim22-19	YDL217C	2	0	0	0,0
ynd1	YER005W	2	0	0	0,0
ydl157c	YDL157C	2	0	0	0,0
yfl052w	YFL052W	2	0	0	0,0
fmc1	YIL098C	2	0	0	0,0
ypl114w	YPL114W	2	0	0	0,0
smf2	YHR050W	3	0.053	0	0,0
yor365c	YOR365C	2	0	0	0,0
swf1	YDR126W	2	0	0	0,0
dbp2-204	YNL112W	2	0	0	0,0
atm1-201	YMR301C	2	0	0	0,0
ddp1	YOR163W	2	0	0	0,0
sso2	YMR183C	2	0	0	0,0
cpd1	YGR247W	2	0	0	0,0
est2	YLR318W	2	0	0	0,0
ydr154c	YDR154C	2	0	0	0,0
cpr1	YDR155C	2	0	0	0,0
krs1-109	YDR037W	2	0	0	0,0
erp3	YDL018C	2	0	0	0,0
ena1	YDR040C	2	0	0	0,0
fmp48	YGR052W	3	0.113	0	0,0
fmp46	YKR049C	2	0	0	0,0
las1-2	YKR063C	2	0	0	0,0
gdh3	YAL062W	2	0	0	0,0
sua5-207	YGL169W	2	0	0	0,0
sas10-110	YDL153C	2	0	0	0,0
lro1	YNR008W	2	0	0	0,0
pdr15	YDR406W	2	0	0	0,0
mtl1	YGR023W	2	0	0	0,0
scm4	YGR049W	2	0	0	0,0
pex1	YKL197C	1	0.048	0	0,0
rps27a	YKL156W	2	0	0	0,0
pex19	YDL065C	2	0	0	0,0
elf1	YKL160W	2	0	0	0,0
atg32	YIL146C	2	0	0	0,0
pex5	YDR244W	2	0	0	0,0
ylr122c	YLR122C	2	0	0	0,0
pkh1	YDR490C	2	0	0	0,0
ypr089w	YPR089W	2	0	0	0,0
rcn2	YOR220W	1	0.066	0	0,0
atg38	YLR211C	2	0	0	0,0
trp3	YKL211C	2	0	0	0,0
ylr030w	YLR030W	2	0	0	0,0
ubp11	YKR098C	2	0	0	0,0
prm4	YPL156C	2	0	0	0,0
ydl121c	YDL121C	2	0	0	0,0
rio2-1	YNL207W	2	0	0	0,0
yel025c	YEL025C	2	0	0	0,0
yor055w	YOR055W	2	0	0	0,0
yjr129c	YJR129C	2	0	0	0,0
ath1	YPR026W	2	0	0	0,0
pho87	YCR037C	2	0	0	0,0
ylr072w	YLR072W	2	0	0	0,0
yak1	YJL141C	2	0	0	0,0
ynr025c	YNR025C	2	0	0	0,0
ymr155w	YMR155W	2	0	0	0,0
stp2	YHR006W	2	0	0	0,0
rma1	YKL132C	2	0	0	0,0
tah1	YCR060W	2	0	0	0,0
lee1	YPL054W	2	0	0	0,0
ykr018c	YKR018C	2	0	0	0,0
yfl051c	YFL051C	2	0	0	0,0
lys21	YDL131W	2	0	0	0,0
yil169c	YIL169C	2	0	0	0,0
ygr164w	YGR164W	2	0	0	0,0
ydr455c	YDR455C	2	0	0	0,0
ydr274c	YDR274C	2	0	0	0,0
rrt5	YFR032C	2	0	0	0,0
mob2-24	YFL034C-B	2	0	0	0,0
atg3	YNR007C	2	0	0	0,0
fui1	YBL042C	2	0	0	0,0
spo77	YLR341W	2	0	0	0,0
atg26	YLR189C	2	0	0	0,0
ltp1	YPR073C	2	0	0	0,0
tad2-ph	YJL035C	2	0	0	0,0
ydl172c	YDL172C	2	0	0	0,0
atg17	YLR423C	2	0	0	0,0
atg19	YOL082W	2	0	0	0,0
ksp1	YHR082C	2	0	0	0,0
rpb8-ph	YOR224C	1	0.098	0	0,0
atg16	YMR159C	2	0	0	0,0
atg14	YBR128C	2	0.128	0	0,0
atg20	YDL113C	2	0	0	0,0
atg21	YPL100W	2	0	0	0,0
rki1-100	YOR095C	2	0	0	0,0
rpa43-5	YOR340C	2	0	0	0,0
bmt2	YBR141C	2	0	0	0,0
erv15	YBR210W	2	0	0	0,0
far3	YMR052W	2	0	0	0,0
mdl1	YLR188W	2	0	0	0,0
atg9	YDL149W	2	0.128	0	0,0
atg10	YLL042C	2	0	0	0,0
hif1	YLL022C	2	0	0	0,0
ybr071w	YBR071W	2	0	0	0,0
atg11	YPR049C	2	0	0	0,0
mss18	YPR134W	2	0	0	0,0
atg29	YPL166W	2	0	0	0,0
atg5	YPL149W	2	0	0	0,0
atg7	YHR171W	2	0	0	0,0
oms1	YDR316W	2	0	0	0,0
yjl147c	YJL147C	2	0	0	0,0
rad4	YER162C	2	0	0	0,0
yhr180w	YHR180W	2	0	0	0,0
tma22	YJR014W	2	0	0	0,0
atg12	YBR217W	2	0	0	0,0
cyc2	YOR037W	2	0	0	0,0
ymr158w-a	YMR158W-A	2	0	0	0,0
atg18	YFR021W	2	0	0	0,0
rrn3-s213p	YKL125W	2	0	0	0,0
taf3-201	YPL011C	2	0	0	0,0
med1	YPR070W	2	0	0	0,0
taf3-200	YPL011C	2	0	0	0,0
swc5	YBR231C	2	0	0	0,0
swc4-4	YGR002C	2	0	0	0,0
taf13-2	YML098W	2	0	0	0,0
tys1-1	YGR185C	2	0	0	0,0
vps71	YML041C	1	0.091	0	0,0
taf7-ts1	YMR227C	2	0	0	0,0
rrn7-ph	YJL025W	2	0	0	0,0
dst1	YGL043W	2	0	0	0,0
ylr222c-ph	YLR222C	2	0	0	0,0
rpa14	YDR156W	2	0	0	0,0
nut1	YGL151W	2	0	0	0,0
tad3-ph	YLR316C	2	0	0	0,0
ypr064w	YPR064W	2	0	0	0,0
esa1-d414	YOR244W	2	0	0	0,0
nut2-ts	YPR168W	2	0	0	0,0
kap123	YER110C	2	0	0	0,0
ies5	YER092W	2	0	0	0,0
esa1-l254p	YOR244W	2	0	0	0,0
pcf11-ts10	YDR228C	1	0.184	0	0,0
rsc9-ph	YML127W	2	0	0	0,0
cse1-200	YGL238W	2	0	0	0,0
sec12-1	YNR026C	2	0	0	0,0
set2	YJL168C	2	0	0	0,0
srp1-ph	YNL189W	2	0	0	0,0
tfa2-45	YKR062W	1	0.071	0	0,0
ydl071c	YDL071C	2	0	0	0,0
arp7-e411k	YPR034W	2	0	0	0,0
cse2	YNR010W	1	0.03	0	0,0
hos2	YGL194C	1	0.054	0	0,0
crn1	YLR429W	2	0	0	0,0
htz1	YOL012C	2	0	0	0,0
nde2	YDL085W	2	0	0	0,0
arp4-g161d	YJL081C	2	0	0	0,0
yip1-ph	YGR172C	2	0	0	0,0
sgv1-23	YPR161C	2	0	0	0,0
tsc11-5	YER093C	2	0	0	0,0
tsc11-1	YER093C	2	0	0	0,0
pal1	YDR348C	2	0.457	1	34,0
mob2-34	YFL034C-B	2	0	0	0,0
msc1	YML128C	2	0	0	0,0
sec62-ts	YPL094C	3	0.264	0	0,0
pac11	YDR488C	2	0	0	0,0
pac1	YOR269W	2	0	0	0,0
ydr149c	YDR149C	2	0	0	0,0
tub3	YML124C	2	0	0	0,0
rpl37b	YDR500C	2	0.047	0	0,0
ldb18	YLL049W	2	0	0	0,0
num1	YDR150W	2	0	0	0,0
nip100	YPL174C	2	0	0	0,0
dyn3	YMR299C	2	0	0	0,0
dyn2	YDR424C	2	0	0	0,0
hgh1	YGR187C	2	0	0	0,0
kar5	YMR065W	2	0	0	0,0
kip2	YPL155C	2	0	0	0,0
jnm1	YMR294W	2	0	0	0,0
rph1	YER169W	2	0	0	0,0
arp1	YHR129C	2	0	0	0,0
bik1	YCL029C	2	0	0	0,0
ylr217w	YLR217W	2	0	0	0,0
ypr036w-a	YPR036W-A	1	0.139	0	0,0
dyn1	YKR054C	2	0	0	0,0
bub2	YMR055C	3	0.016	0	0,0
fes1	YBR101C	2	0	0	0,0
ymr193c-a	YMR193C-A	2	0	0	0,0
prk1	YIL095W	2	0	0	0,0
msh3	YCR092C	2	0	0	0,0
tma10	YLR327C	2	0	0	0,0
mtc6	YHR151C	2	0	0	0,0
ptp2	YOR208W	2	0	0	0,0
ybr232c	YBR232C	2	0	0	0,0
ydl023c	YDL023C	2	0	0	0,0
ydl086w	YDL086W	2	0	0	0,0
ste23	YLR389C	2	0	0	0,0
yjl120w	YJL120W	2	0	0	0,0
kch1	YJR054W	2	0	0	0,0
cpr4	YCR069W	2	0	0	0,0
rdi1	YDL135C	2	0	0	0,0
mtc4	YBR255W	2	0	0	0,0
kcc4	YCL024W	2	0	0	0,0
yuh1	YJR099W	3	0.128	0	0,0
ycl023c	YCL023C	2	0	0	0,0
ycr016w	YCR016W	2	0	0	0,0
mrs3	YJL133W	2	0	0	0,0
tyr1	YBR166C	2	0	0	0,0
rad18	YCR066W	2	0	0	0,0
tkl1	YPR074C	2	0	0	0,0
nup100	YKL068W	2	0	0	0,0
snf1	YDR477W	2	0	0	0,0
nse5-ts4	YML023C	2	0	0	0,0
ilv1	YER086W	2	0	0	0,0
kip1	YBL063W	2	0	0	0,0
aro7	YPR060C	2	0	0	0,0
aro2	YGL148W	2	0	0	0,0
ura6-6	YKL024C	2	0	0	0,0
aro1	YDR127W	2	0	0	0,0
ynl050c	YNL050C	2	0	0	0,0
ylr125w	YLR125W	2	0	0	0,0
ylf2	YHL014C	2	0	0	0,0
ygr240c-a	YGR240C-A	2	0	0	0,0
crg1	YHR209W	2	0	0	0,0
kha1	YJL094C	2	0	0	0,0
dur1,2	YBR208C	2	0	0	0,0
ygr182c	YGR182C	2	0	0	0,0
dld2	YDL178W	2	0	0	0,0
ypl275w	YPL275W	2	0	0	0,0
ylr363w-a	YLR363W-A	2	0	0	0,0
ybr238c	YBR238C	2	0	0	0,0
mgr1	YCL044C	2	0	0	0,0
crd1	YDL142C	2	0	0	0,0
yll020c	YLL020C	2	0	0	0,0
tcd2	YKL027W	2	0	0	0,0
yjl181w	YJL181W	2	0	0	0,0
imd2	YHR216W	2	0	0	0,0
crc1	YOR100C	2	0	0	0,0
sut2	YPR009W	2	0	0	0,0
aro80	YDR421W	2	0	0	0,0
edc3	YEL015W	2	0	0	0,0
cpr8	YNR028W	2	0	0	0,0
mcp1	YOR228C	2	0	0	0,0
rpl8b	YLL045C	2	0	0	0,0
nat5	YOR253W	2	0	0	0,0
mfg1	YDL233W	2	0	0	0,0
nba1	YOL070C	2	0	0	0,0
rpl36a	YMR194W	2	0	0	0,0
pde1	YGL248W	2	0	0	0,0
pmt7	YDR307W	2	0	0	0,0
nse5-ts3	YML023C	2	0	0	0,0
rsm28	YDR494W	2	0	0	0,0
slm2	YNL047C	2	0	0	0,0
vid22	YLR373C	2	0	0	0,0
taf5-20	YBR198C	2	0	0	0,0
rps24a	YER074W	2	0	0	0,0
tda8	YAL064C-A	2	0	0	0,0
tir3	YIL011W	2	0	0	0,0
rps28a	YOR167C	2	0	0	0,0
ufd2	YDL190C	2	0	0	0,0
tfs1	YLR178C	2	0	0	0,0
yhr122w-ph	YHR122W	2	0	0	0,0
str2	YJR130C	2	0	0	0,0
csr2	YPR030W	2	0	0	0,0
mbr1	YKL093W	2	0	0	0,0
cst26	YBR042C	2	0	0	0,0
yhr112c	YHR112C	2	0	0	0,0
hpf1	YOL155C	2	0	0	0,0
rpl2b	YIL018W	2	0	0	0,0
cst9	YLR394W	2	0	0	0,0
ypl245w	YPL245W	2	0	0	0,0
mms1	YPR164W	2	0	0	0,0
mms22	YLR320W	2	0	0	0,0
hir3	YJR140C	2	0	0	0,0
rpl43b	YJR094W-A	2	0	0	0,0
rtt107	YHR154W	2	0	0	0,0
mre11	YMR224C	2	0	0	0,0
rad50	YNL250W	2	0	0	0,0
asf2	YDL197C	2	0	0	0,0
rtt109	YLL002W	2	0	0	0,0
ynl028w	YNL028W	2	0	0	0,0
smt3-331	YDR510W	2	0	0	0,0
npr2	YEL062W	2	0	0	0,0
asg7	YJL170C	2	0	0	0,0
rps26b	YER131W	2	0	0	0,0
dsf1	YEL070W	2	0	0	0,0
kdx1	YKL161C	2	0	0	0,0
cps1	YJL172W	2	0	0	0,0
atg27	YJL178C	2	0	0	0,0
ydr090c	YDR090C	2	0	0	0,0
ash1	YKL185W	2	0	0	0,0
cos7	YDL248W	2	0	0	0,0
cis3	YJL158C	2	0	0	0,0
avt7	YIL088C	2	0	0	0,0
rps17b	YDR447C	2	0.064	0	0,0
hit1	YJR055W	2	0	0	0,0
fig1	YBR040W	2	0	0	0,0
eki1	YDR147W	2	0	0	0,0
csh1	YBR161W	2	0	0	0,0
crm1-1	YGR218W	2	0	0	0,0
rrp42-ph	YDL111C	2	0	0	0,0
fun19	YAL034C	2	0	0	0,0
mex67-ts5	YPL169C	2	0	0	0,0
ymr295c	YMR295C	2	0	0	0,0
lap2	YNL045W	2	0	0	0,0
dis3-1	YOL021C	2	0	0	0,0
ktr1	YOR099W	2	0	0	0,0
mpp6	YNR024W	2	0	0	0,0
yil102c	YIL102C	2	0	0	0,0
nde1	YMR145C	2	0	0	0,0
arx1	YDR101C	2	0	0	0,0
rrp4-1	YHR069C	2	0	0	0,0
ydl062w	YDL062W	2	0	0	0,0
rpl16a	YIL133C	2	0	0	0,0
rsa3	YLR221C	2	0	0	0,0
slx9	YGR081C	2	0	0	0,0
rps16b	YDL083C	2	0.056	0	0,0
hir1	YBL008W	2	0	0	0,0
csg2	YBR036C	2	0.181	0	0,0
stu1-5	YBL034C	3	0.016	0	0,0
stu1-12	YBL034C	3	0.017	0	0,0
rps17a	YML024W	2	0	0	0,0
mpt5	YGL178W	2	0	0	0,0
ase1	YOR058C	2	0	0	0,0
zuo1	YGR285C	2	0	0	0,0
csi1	YMR025W	2	0	0	0,0
ybr051w	YBR051W	2	0	0	0,0
csl4-ph	YNL232W	2	0	0	0,0
cdc28-1	YBR160W	2	0	0	0,0
pms1	YNL082W	2	0	0	0,0
asf1	YJL115W	2	0	0	0,0
tom1	YDR457W	2	0	0	0,0
rsc8-ts16	YFR037C	2	0	0	0,0
rsc8-ts21	YFR037C	2	0	0	0,0
arp9-1	YMR033W	2	0	0	0,0
rad54	YGL163C	2	0	0	0,0
rsc58-ph	YLR033W	2	0	0	0,0
yjl169w	YJL169W	1	0.108	0	0,0
yme1	YPR024W	2	0	0	0,0
yat2	YER024W	2	0	0	0,0
arr3	YPR201W	2	0	0	0,0
ydr182w-a	YDR182W-A	2	0	0	0,0
arr2	YPR200C	2	0	0	0,0
rpl33b	YOR234C	2	0	0	0,0
yta7	YGR270W	2	0	0	0,0
sae2	YGL175C	2	0	0	0,0
bud27	YFL023W	2	0	0	0,0
lcb2-16	YDR062W	2	0	0	0,0
arv1	YLR242C	3	0.367	1	0,16
yor012w	YOR012W	2	0	0	0,0
lcb2-1	YDR062W	2	0	0	0,0
lcb1-5	YMR296C	2	0	0	0,0
rrn9-204	YMR270C	2	0	0	0,0
art5	YGR068C	2	0	0	0,0
rps18a	YDR450W	2	0	0	0,0
lcb1-10	YMR296C	2	0	0	0,0
pau9	YBL108C-A	2	0	0	0,0
art10	YLR392C	2	0	0	0,0
svf1	YDR346C	2	0	0	0,0
tae2	YPL009C	2	0	0	0,0
ufe1-1	YOR075W	3	0.085	0	0,0
vhr2	YER064C	1	0.151	0	0,0
ydr134c	YDR134C	2	0	0	0,0
ynl211c	YNL211C	2	0	0	0,0
tdp1	YBR223C	2	0	0	0,0
arg81	YML099C	2	0	0	0,0
cgi121	YML036W	2	0	0	0,0
ctr3	YLR411W	2	0	0	0,0
yor011w-a	YOR011W-A	2	0	0	0,0
yor022c	YOR022C	2	0	0	0,0
matalpha2	YCR039C	2	0	0	0,0
mft1	YML062C	2	0	0	0,0
gzf3	YJL110C	2	0	0	0,0
ycr099c	YCR099C	2	0	0	0,0
tep1	YNL128W	2	0	0	0,0
trs31-2	YDR472W	2	0	0	0,0
yel043w	YEL043W	3	0.105	0	0,0
htb2	YBL002W	2	0	0	0,0
ypr126c	YPR126C	2	0	0	0,0
ark1	YNL020C	2	0	0	0,0
bet5-ph	YML077W	3	0.137	0	0,0
bet3-ph	YKR068C	3	0.102	0	0,0
mho1	YJR008W	2	0	0	0,0
pma1-105	YGL008C	2	0	0	0,0
sfh5	YJL145W	2	0	0	0,0
ent3	YJR125C	2	0	0	0,0
cog8	YML071C	3	0.1	0	0,0
cpr7	YJR032W	3	0.057	0	0,0
tpi1-1670	YDR050C	2	0	0	0,0
get1	YGL020C	3	0.178	0	0,0
get3	YDL100C	3	0.117	0	0,0
yip1-40	YGR172C	2	0	0	0,0
tfc1-e447k	YBR123C	2	0.063	0	0,0
ent5	YDR153C	3	0.087	0	0,0
erv14	YGL054C	3	0.138	0	0,0
cog2-1	YGR120C	3	0.176	0	0,0
cog3-1	YER157W	3	0.056	0	0,0
cbf1	YJR060W	3	0.056	0	0,0
cex1	YOR112W	2	0	0	0,0
yfl012w	YFL012W	2	0	0	0,0
cog6	YNL041C	3	0.102	0	0,0
cog7	YGL005C	3	0.116	0	0,0
pes4	YFR023W	2	0	0	0,0
cog5	YNL051W	3	0.11	0	0,0
pik1-104	YNL267W	3	0.069	0	0,0
nnf2	YGR089W	3	0.185	0	0,0
mtc1	YJL123C	3	0.115	0	0,0
rce1	YMR274C	3	0.11	0	0,0
rav1	YJR033C	3	0.066	0	0,0
ypl260w	YPL260W	2	0	0	0,0
pkr1	YMR123W	3	0.059	0	0,0
ymc2	YBR104W	2	0	0	0,0
yml037c	YML037C	2	0	0	0,0
imh1	YLR309C	3	0.055	0	0,0
ypr078c	YPR078C	2	0	0	0,0
yil152w	YIL152W	3	0.112	0	0,0
got1	YMR292W	3	0.078	0	0,0
spo22	YIL073C	3	0.069	0	0,0
gmh1	YKR030W	3	0.058	0	0,0
mrs6-2	YOR370C	3	0.171	0	0,0
thi3	YDL080C	2	0	0	0,0
mak3	YPR051W	3	0.058	0	0,0
mak10	YEL053C	3	0.064	0	0,0
gvp36	YIL041W	2	0	0	0,0
pef1	YGR058W	2	0	0	0,0
pho80	YOL001W	2	0	0	0,0
sys1	YJL004C	3	0.175	0	0,0
tbf1-ph	YPL128C	1	0.15	0	0,0
trs20-ph	YBR254C	3	0.106	0	0,0
she9	YDR393W	2	0	0	0,0
gtt2	YLL060C	2	0	0	0,0
sec27-1	YGL137W	3	0.109	0	0,0
sft2	YBL102W	3	0.055	0	0,0
sgt2	YOR007C	3	0.141	0	0,0
ygl165c	YGL165C	2	0	0	0,0
sly1-ts	YDR189W	3	0.078	0	0,0
sec17-1	YBL050W	3	0.074	0	0,0
ydr109c	YDR109C	2	0	0	0,0
sec26-11d26	YDR238C	3	0.15	0	0,0
sec26-f856aw860a	YDR238C	3	0.055	0	0,0
ret2-1	YFR051C	3	0.109	0	0,0
ynl108c	YNL108C	2	0	0	0,0
ret3-1	YPL010W	3	0.112	0	0,0
gts1	YGL181W	2	0	0	0,0
rgp1	YDR137W	3	0.114	0	0,0
ric1	YLR039C	3	0.116	0	0,0
yer084w	YER084W	3	0.108	0	0,0
vma8	YEL051W	3	0.071	0	0,0
yar029w	YAR029W	2	0	0	0,0
vma5	YKL080W	2	0	0	0,0
ylr269c	YLR269C	3	0.061	0	0,0
ykt6-ph	YKL196C	3	0.056	0	0,0
vma9	YCL005W-A	2	0	0	0,0
ipi3-ph	YNL182C	2	0	0	0,0
vps63	YLR261C	3	0.111	0	0,0
vps53	YJL029C	3	0.078	0	0,0
vma11	YPL234C	3	0.099	0	0,0
vti1-2	YMR197C	3	0.107	0	0,0
vma1	YDL185W	2	0	0	0,0
shm2	YLR058C	2	0	0	0,0
vps30	YPL120W	3	0.283	1	0,3
vps51	YKR020W	3	0.078	0	0,0
ypl162c	YPL162C	2	0	0	0,0
trs23-ph	YDR246W	3	0.103	0	0,0
uso1-1	YDL058W	3	0.108	0	0,0
san1	YDR143C	2	0	0	0,0
trs85	YDR108W	3	0.1	0	0,0
iwr1	YDL115C	3	0.074	0	0,0
ybr287w	YBR287W	2	0	0	0,0
tbs1	YBR150C	2	0	0	0,0
ubp9	YER098W	2	0	0	0,0
pdr3	YBL005W	2	0	0	0,0
pst1	YDR055W	2	0	0	0,0
cds1-ph	YBR029C	3	0.2	0	0,0
rex3	YLR107W	2	0	0	0,0
pau8	YAL068C	2	0	0	0,0
ypt1-3	YFL038C	3	0.111	0	0,0
mlf3	YNL074C	2	0	0	0,0
ypt6	YLR262C	3	0.113	0	0,0
ynl122c	YNL122C	2	0	0	0,0
utp18-1	YJL069C	2	0	0	0,0
vma10	YHR039C-A	2	0	0	0,0
lst8-15	YNL006W	2	0	0	0,0
sma1	YPL027W	2	0	0	0,0
rpp1-1000	YHR062C	2	0	0	0,0
psd2	YGR170W	2	0	0	0,0
sec22-1	YLR268W	3	0.079	0	0,0
ubs1	YBR165W	2	0	0	0,0
hho1	YPL127C	2	0	0	0,0
vam3	YOR106W	2	0	0	0,0
trx1	YLR043C	2	0	0	0,0
idi1-200	YPL117C	2	0	0	0,0
yor283w	YOR283W	2	0	0	0,0
trm2	YKR056W	2	0	0	0,0
sec13-1	YLR208W	2	0	0	0,0
rav2	YDR202C	3	0.059	0	0,0
par32	YDL173W	2	0	0	0,0
ylr374c	YLR374C	2	0	0	0,0
tcd1	YHR003C	2	0	0	0,0
mtc5	YDR128W	2	0	0	0,0
meh1	YKR007W	2	0	0	0,0
kog1-1	YHR186C	2	0	0	0,0
rmd6	YEL072W	2	0	0	0,0
mal11	YGR289C	2	0	0	0,0
kre2	YDR483W	2	0	0	0,0
ydr003w-a	YDR003W-A	2	0	0	0,0
grx6	YDL010W	2	0	0	0,0
hxt14	YNL318C	2	0	0	0,0
ydl242w	YDL242W	2	0	0	0,0
ara1	YBR149W	2	0	0	0,0
nvj1	YHR195W	2	0	0	0,0
srl1	YOR247W	2	0	0	0,0
tos8	YGL096W	2	0	0	0,0
sol2	YCR073W-A	2	0	0	0,0
pau5	YFL020C	2	0	0	0,0
gsh2	YOL049W	2	0	0	0,0
vps73	YGL104C	2	0	0	0,0
ara2	YMR041C	2	0	0	0,0
arc1	YGL105W	2	0	0	0,0
ynl144c	YNL144C	2	0	0	0,0
gcd7-ph	YLR291C	2	0	0	0,0
tpo2	YGR138C	2	0	0	0,0
deg1	YFL001W	2	0	0	0,0
nit2	YJL126W	2	0	0	0,0
rpl21b	YPL079W	2	0	0	0,0
trk2	YKR050W	2	0	0	0,0
yel1	YBL060W	2	0	0	0,0
ils1-1	YBL076C	2	0	0	0,0
rpl35b	YDL136W	2	0	0	0,0
rpp2b	YDR382W	2	0.048	0	0,0
tef2	YBR118W	2	0	0	0,0
yar1	YPL239W	2	0	0	0,0
ydr541c	YDR541C	2	0	0	0,0
ydr341c-ph	YDR341C	2	0	0	0,0
cyt2	YKL087C	2	0.06	0	0,0
trp4	YDR354W	2	0	0	0,0
gsp2	YOR185C	2	0	0	0,0
mrp49	YKL167C	2	0.062	0	0,0
mss1	YMR023C	2	0	0	0,0
yor186w	YOR186W	2	0	0	0,0
gsy1	YFR015C	2	0	0	0,0
yhr045w	YHR045W	2	0	0	0,0
gpp1	YIL053W	2	0	0	0,0
jlp2	YMR132C	2	0	0	0,0
ydr282c	YDR282C	2	0	0	0,0
ysp2	YDR326C	2	0	0	0,0
ydl027c	YDL027C	2	0	0	0,0
vma6	YLR447C	2	0	0	0,0
rpo21-1	YDL140C	2	0	0	0,0
yjl211c	YJL211C	2	0	0	0,0
ydr210w	YDR210W	2	0	0	0,0
gre3	YHR104W	2	0	0	0,0
pet10	YKR046C	2	0	0	0,0
ecm30	YLR436C	2	0	0	0,0
mrp13	YGR084C	2	0	0	0,0
mnn2	YBR015C	2	0.453	2	9,15
yhr020w-ph	YHR020W	2	0	0	0,0
hch1	YNL281W	2	0	0	0,0
yil083c-ph	YIL083C	2	0	0	0,0
grx2	YDR513W	2	0	0	0,0
ubx7	YBR273C	2	0	0	0,0
yjr124c	YJR124C	2	0	0	0,0
get4	YOR164C	3	0.06	0	0,0
coy1	YKL179C	3	0.127	0	0,0
trm44	YPL030W	2	0	0	0,0
pad1	YDR538W	2	0	0	0,0
rps7b	YNL096C	2	0.058	0	0,0
mdy2	YOL111C	2	0	0	0,0
cof1-5	YLL050C	2	0	0	0,0
tel2-7	YGR099W	2	0	0	0,0
cmp2	YML057W	2	0	0	0,0
are1	YCR048W	2	0	0	0,0
syp1	YCR030C	2	0	0	0,0
yil134c-a	YIL134C-A	2	0	0	0,0
ycr015c	YCR015C	2	0	0	0,0
ycr049c	YCR049C	2	0	0	0,0
uba3	YPR066W	2	0	0	0,0
paa1	YDR071C	2	0	0	0,0
pab1-201	YER165W	2	0	0	0,0
ard1	YHR013C	2	0	0	0,0
ygr127w	YGR127W	2	0	0	0,0
nat1	YDL040C	2	0	0	0,0
pau15	YIR041W	2	0	0	0,0
sec39-1	YLR440C	2	0	0	0,0
rtk1	YDL025C	2	0	0	0,0
arf2	YDL137W	2	0	0	0,0
stt3-1	YGL022W	2	0	0	0,0
arf1	YDL192W	2	0	0	0,0
trr2	YHR106W	2	0	0	0,0
ecm29	YHL030W	2	0	0	0,0
are2	YNR019W	2	0	0	0,0
ykr040c	YKR040C	2	0	0	0,0
gto1	YGR154C	2	0	0	0,0
ent1	YDL161W	2	0	0	0,0
cpr5	YDR304C	2	0	0	0,0
bcp1-ts	YDR361C	2	0	0	0,0
rts3	YGR161C	2	0	0	0,0
arf3	YOR094W	2	0	0	0,0
pex21	YGR239C	2	0	0	0,0
pex25	YPL112C	2	0	0	0,0
pex2	YJL210W	2	0	0	0,0
mhf1	YOL086W-A	2	0	0	0,0
mpd2	YOL088C	2	0	0	0,0
yml108w	YML108W	2	0	0	0,0
pan2	YGL094C	2	0	0	0,0
pan3	YKL025C	2	0	0	0,0
tom6	YOR045W	2	0	0	0,0
tom7	YNL070W	2	0	0	0,0
ygr017w	YGR017W	2	0	0	0,0
tof2	YKR010C	2	0	0	0,0
mrp20	YDR405W	2	0.054	0	0,0
ycl001w-a	YCL001W-A	2	0	0	0,0
ymr034c	YMR034C	2	0	0	0,0
ylr179c	YLR179C	2	0	0	0,0
yir024c	YIR024C	2	0	0	0,0
ydc1	YPL087W	2	0	0	0,0
see1	YIL064W	2	0	0	0,0
sam4	YPL273W	2	0	0	0,0
rec8	YPR007C	2	0	0	0,0
rdl2	YOR286W	2	0	0	0,0
tvp15	YDR100W	2	0	0	0,0
snf4	YGL115W	2	0	0	0,0
tmn3	YER113C	2	0	0	0,0
tcm62	YBR044C	2	0	0	0,0
pha2	YNL316C	2	0	0	0,0
spe3	YPR069C	2	0	0	0,0
inp53	YOR109W	3	0.127	0	0,0
nab6	YML117W	2	0.493	1	34,0
ape3	YBR286W	2	0	0	0,0
hmx1	YLR205C	2	0	0	0,0
pbp2	YBR233W	2	0	0	0,0
ptc4	YBR125C	2	0	0	0,0
osw7	YFR039C	2	0	0	0,0
whi3	YNL197C	2	0	0	0,0
pba1	YLR199C	2	0	0	0,0
apd1	YBR151W	2	0	0	0,0
hmi1	YOL095C	2	0	0	0,0
ymr130w	YMR130W	2	0	0	0,0
ybr137w	YBR137W	2	0	0	0,0
vts1	YOR359W	2	0	0	0,0
flx1	YIL134W	2	0	0	0,0
sop4	YJL192C	2	0	0	0,0
tri1	YMR233W	2	0	0	0,0
ape1	YKL103C	2	0	0	0,0
cpr3	YML078W	2	0	0	0,0
msn4	YKL062W	2	0	0	0,0
yng1	YOR064C	2	0	0	0,0
hst4	YDR191W	2	0	0	0,0
thi21	YPL258C	2	0	0	0,0
apl3	YBL037W	2	0	0	0,0
[truncated: 1,975 more rows]

## Sheet:  ARV1_YPS606 -Gene
##
## This file lists the properties of all nodes in the network.
##
Node label	Node label ORF	Domain (predominant)	Neighborhood score [max=1, min=0] (predominant)	Total number of enriched domains	Number of enriched attributes per domain
gcd1-ph	YOR260W	5	0	0	0,0,0,0
rtc3	YHR087W	5	0	0	0,0,0,0
rpl4a	YBR031W	5	0.138	0	0,0,0,0
msy1	YPL097W	5	0	0	0,0,0,0
mog1	YJR074W	5	0	0	0,0,0,0
tfb2-2	YPL122C	5	0	0	0,0,0,0
yer077c	YER077C	5	0	0	0,0,0,0
ccr4	YAL021C	5	0	0	0,0,0,0
irc3	YDR332W	5	0	0	0,0,0,0
irc21	YMR073C	5	0	0	0,0,0,0
rps1b	YML063W	5	0	0	0,0,0,0
slp1	YOR154W	5	0	0	0,0,0,0
cog4-201	YPR105C	5	0	0	0,0,0,0
ygl010w	YGL010W	5	0	0	0,0,0,0
kap122	YGL016W	5	0	0	0,0,0,0
cct3-200	YJL014W	5	0	0	0,0,0,0
ypr084w	YPR084W	5	0	0	0,0,0,0
hca4-201	YJL033W	5	0	0	0,0,0,0
spt8	YLR055C	5	0	0	0,0,0,0
cct7-1	YJL111W	5	0	0	0,0,0,0
nop9-1	YJL010C	5	0	0	0,0,0,0
sec61-2	YLR378C	5	0.415	2	6,0,0,30
ylr312c	YLR312C	5	0	0	0,0,0,0
met16	YPR167C	5	0	0	0,0,0,0
rgr1-100	YLR071C	5	0	0	0,0,0,0
trs130-203	YMR218C	2	0.316	1	3,0,0,0
uth1	YKR042W	5	0	0	0,0,0,0
rmp1-ts	YLR145W	5	0	0	0,0,0,0
ccw14	YLR390W-A	5	0	0	0,0,0,0
dic1	YLR348C	5	0	0	0,0,0,0
msp1	YGR028W	5	0	0	0,0,0,0
mac1	YMR021C	5	0	0	0,0,0,0
irc6	YFR043C	5	0	0	0,0,0,0
rfa3-313	YJL173C	5	0	0	0,0,0,0
ynl019c	YNL019C	5	0	0	0,0,0,0
eaf1	YDR359C	5	0	0	0,0,0,0
rpl23b	YER117W	5	0	0	0,0,0,0
rpl24b	YGR148C	5	0	0	0,0,0,0
cdc11-4	YJR076C	5	0	0	0,0,0,0
eaf3	YPR023C	5	0	0	0,0,0,0
rco1	YMR075W	5	0	0	0,0,0,0
rad14	YMR201C	5	0	0	0,0,0,0
sac1	YKL212W	5	0	0	0,0,0,0
yap6	YDR259C	5	0	0	0,0,0,0
npa3-ph	YJR072C	5	0	0	0,0,0,0
ydl085c-a	YDL085C-A	5	0	0	0,0,0,0
pps1	YBR276C	5	0	0	0,0,0,0
ylr366w	YLR366W	5	0	0	0,0,0,0
seg1	YMR086W	5	0	0	0,0,0,0
ldb7	YBL006C	5	0	0	0,0,0,0
ccz1	YBR131W	5	0	0	0,0,0,0
vam7	YGL212W	5	0	0	0,0,0,0
opi7	YDR360W	5	0	0	0,0,0,0
yjl206c	YJL206C	5	0	0	0,0,0,0
mon1	YGL124C	5	0	0	0,0,0,0
swc7	YLR385C	5	0	0	0,0,0,0
eaf7	YNL136W	5	0	0	0,0,0,0
yfl043c	YFL043C	5	0	0	0,0,0,0
phm6	YDR281C	5	0	0	0,0,0,0
ymr075c-a	YMR075C-A	5	0	0	0,0,0,0
mdm31	YHR194W	5	0	0	0,0,0,0
yor296w	YOR296W	5	0	0	0,0,0,0
tea1	YOR337W	5	0	0	0,0,0,0
phb2	YGR231C	5	0	0	0,0,0,0
ear1	YMR171C	5	0	0	0,0,0,0
ypt7	YML001W	5	0	0	0,0,0,0
mdm12	YOL009C	5	0	0	0,0,0,0
tim13	YGR181W	5	0	0	0,0,0,0
tim8	YJR135W-A	5	0	0	0,0,0,0
dcp2-7d	YNL118C	5	0	0	0,0,0,0
dug2	YBR281C	5	0	0	0,0,0,0
gpm3	YOL056W	5	0	0	0,0,0,0
yim1	YMR152W	5	0	0	0,0,0,0
dus3	YLR401C	5	0	0	0,0,0,0
yor362c-ph	YOR362C	5	0	0	0,0,0,0
mde1	YJR024C	5	0	0	0,0,0,0
rad5	YLR032W	5	0	0	0,0,0,0
ydl118w	YDL118W	5	0	0	0,0,0,0
ydl119c	YDL119C	5	0	0	0,0,0,0
yfl017c-ph	YFL017C	5	0	0	0,0,0,0
dun1	YDL101C	5	0	0	0,0,0,0
cdc3-3	YLR314C	5	0	0	0,0,0,0
dus4	YLR405W	5	0	0	0,0,0,0
trm10	YOL093W	5	0	0	0,0,0,0
cdc12-td	YHR107C	5	0	0	0,0,0,0
yml119w	YML119W	5	0	0	0,0,0,0
yip3	YNL044W	5	0	0	0,0,0,0
ho	YDL227C	5	0	0	0,0,0,0
yfl041w-a	YFL041W-A	5	0	0	0,0,0,0
plm2	YDR501W	5	0	0	0,0,0,0
cdh1	YGL003C	5	0	0	0,0,0,0
ybr090c	YBR090C	5	0	0	0,0,0,0
cdc46-1	YLR274W	5	0	0	0,0,0,0
yor268c	YOR268C	5	0	0	0,0,0,0
ilv5-105	YLR355C	5	0	0	0,0,0,0
mcm4-ph	YPR019W	5	0	0	0,0,0,0
ecm27	YJR106W	5	0	0	0,0,0,0
lte1	YAL024C	5	0	0	0,0,0,0
gcd1-502	YOR260W	5	0	0	0,0,0,0
cdc13-1	YDL220C	5	0	0	0,0,0,0
cdc14-1	YFR028C	5	0	0	0,0,0,0
cdc14-2	YFR028C	5	0	0	0,0,0,0
yol057w	YOL057W	5	0	0	0,0,0,0
yor024w	YOR024W	5	0	0	0,0,0,0
mgr3	YMR115W	5	0	0	0,0,0,0
mrpl44	YMR225C	5	0	0	0,0,0,0
mgr2	YPL098C	5	0	0	0,0,0,0
elm1	YKL048C	5	0	0	0,0,0,0
erg11-td	YHR007C	5	0	0	0,0,0,0
sup35-td	YDR172W	5	0	0	0,0,0,0
yjl011c-ph	YJL011C	5	0	0	0,0,0,0
cdc123-4	YLR215C	5	0	0	0,0,0,0
yor333c	YOR333C	5	0	0	0,0,0,0
phm8	YER037W	5	0	0	0,0,0,0
top1	YOL006C	5	0	0	0,0,0,0
tdh3	YGR192C	5	0	0	0,0,0,0
ubp15	YMR304W	5	0	0	0,0,0,0
ydr509w	YDR509W	5	0	0	0,0,0,0
spr2	YOR214C	5	0	0	0,0,0,0
thi80-ph	YOR143C	5	0	0	0,0,0,0
ecl1	YGR146C	5	0	0	0,0,0,0
spt3	YDR392W	5	0	0	0,0,0,0
upf3	YGR072W	5	0	0	0,0,0,0
cdc7-4	YDL017W	5	0	0	0,0,0,0
pam17	YKR065C	5	0	0	0,0,0,0
ecm10	YEL030W	5	0	0	0,0,0,0
pmc1	YGL006W	5	0	0	0,0,0,0
cdc24-2	YAL041W	5	0	0	0,0,0,0
pho8	YDR481C	5	0	0	0,0,0,0
ecm1	YAL059W	5	0	0	0,0,0,0
orc6-ph	YHR118C	5	0	0	0,0,0,0
ebs1	YDR206W	5	0	0	0,0,0,0
met22	YOL064C	5	0	0	0,0,0,0
ugp1-ph	YKL035W	5	0	0	0,0,0,0
rrn5-200	YLR141W	5	0	0	0,0,0,0
nmd2	YHR077C	5	0	0	0,0,0,0
nam7	YMR080C	5	0	0	0,0,0,0
rtt102	YGR275W	5	0	0	0,0,0,0
yap7	YOL028C	4	0.168	0	0,0,0,0
sso1	YPL232W	5	0	0	0,0,0,0
nar1-202	YNL240C	5	0	0	0,0,0,0
cdc47-ts	YBR202W	5	0	0	0,0,0,0
met18	YIL128W	5	0	0	0,0,0,0
thi6	YPL214C	5	0	0	0,0,0,0
ecm14	YHR132C	5	0	0	0,0,0,0
orc2-3	YBR060C	5	0	0	0,0,0,0
rdr1	YOR380W	5	0	0	0,0,0,0
orc3-70	YLL004W	5	0	0	0,0,0,0
yef1	YEL041W	5	0	0	0,0,0,0
mrc1	YCL061C	5	0	0	0,0,0,0
orc2-2	YBR060C	5	0	0	0,0,0,0
pex22	YAL055W	5	0	0	0,0,0,0
mep2	YNL142W	5	0	0	0,0,0,0
say1	YGR263C	5	0	0	0,0,0,0
pol32	YJR043C	5	0	0	0,0,0,0
mep1	YGR121C	5	0	0	0,0,0,0
emc1	YCL045C	5	0	0	0,0,0,0
dbf2-2	YGR092W	5	0	0	0,0,0,0
ydr306c	YDR306C	5	0	0	0,0,0,0
dbf2-3	YGR092W	5	0	0	0,0,0,0
gsm1	YJL103C	5	0	0	0,0,0,0
taf5-3	YBR198C	5	0	0	0,0,0,0
glg2	YJL137C	5	0	0	0,0,0,0
pam1	YDR251W	5	0	0	0,0,0,0
tah11-ts	YJR046W	4	0.054	0	0,0,0,0
edc2	YER035W	5	0	0	0,0,0,0
sec14-3	YMR079W	5	0	0	0,0,0,0
ndl1	YLR254C	5	0	0	0,0,0,0
eps1	YIL005W	5	0	0	0,0,0,0
stn1-13	YDR082W	5	0	0	0,0,0,0
inm1	YHR046C	5	0	0	0,0,0,0
rad27	YKL113C	5	0	0	0,0,0,0
edc1	YGL222C	5	0	0	0,0,0,0
rpt2-rf	YDL007W	5	0	0	0,0,0,0
thi2	YBR240C	5	0	0	0,0,0,0
vcx1	YDL128W	5	0	0	0,0,0,0
ybl055c	YBL055C	5	0	0	0,0,0,0
pol1-1	YNL102W	5	0	0	0,0,0,0
pol1-13	YNL102W	5	0	0	0,0,0,0
mcm2-1	YBL023C	4	0.054	0	0,0,0,0
gde1	YPL110C	5	0	0	0,0,0,0
orc2-1	YBR060C	5	0	0	0,0,0,0
tpc1	YGR096W	5	0	0	0,0,0,0
pfa5	YDR459C	5	0	0	0,0,0,0
dbf4-4	YDR052C	5	0	0	0,0,0,0
erg8-1	YMR220W	5	0	0	0,0,0,0
ylr412c-a	YLR412C-A	5	0	0	0,0,0,0
hem13-ph	YDR044W	5	0	0	0,0,0,0
cdc8-1	YJR057W	5	0	0	0,0,0,0
yaf9	YNL107W	5	0	0	0,0,0,0
csm3	YMR048W	5	0	0	0,0,0,0
tos2	YGR221C	5	0	0	0,0,0,0
eeb1	YPL095C	5	0	0	0,0,0,0
yhr078w	YHR078W	2	0.186	0	0,0,0,0
orc2-4	YBR060C	4	0.054	0	0,0,0,0
mec1-4ts	YBR136W	5	0	0	0,0,0,0
hys2-ts	YJR006W	5	0	0	0,0,0,0
elg1	YOR144C	5	0	0	0,0,0,0
syt1	YPR095C	5	0	0	0,0,0,0
ddc1	YPL194W	5	0	0	0,0,0,0
sec72	YLR292C	2	0.361	1	9,0,0,0
cdc2-7	YDL102W	5	0	0	0,0,0,0
cdc2-2	YDL102W	5	0	0	0,0,0,0
cdc2-1	YDL102W	5	0	0	0,0,0,0
yol050c	YOL050C	5	0	0	0,0,0,0
srp102-510	YKL154W	5	0	0	0,0,0,0
rpc25-ph	YKL144C	5	0	0	0,0,0,0
ecm34	YHL043W	5	0	0	0,0,0,0
ecm8	YBR076W	5	0	0	0,0,0,0
cdc15-2	YAR019C	5	0	0	0,0,0,0
ypr076w	YPR076W	5	0	0	0,0,0,0
tem1-3	YML064C	5	0	0	0,0,0,0
ysp3	YOR003W	5	0	0	0,0,0,0
ynl011c	YNL011C	5	0	0	0,0,0,0
gdh1	YOR375C	5	0	0	0,0,0,0
elp2	YGR200C	2	0.098	0	0,0,0,0
caf20	YOR276W	5	0	0	0,0,0,0
caf130	YGR134W	5	0	0	0,0,0,0
ycl002c	YCL002C	5	0	0	0,0,0,0
kti12	YKL110C	2	0.095	0	0,0,0,0
lds1	YAL018C	5	0	0	0,0,0,0
iki1	YHR187W	2	0.095	0	0,0,0,0
gut2	YIL155C	5	0	0	0,0,0,0
caf40	YNL288W	5	0	0	0,0,0,0
urm1	YIL008W	2	0.095	0	0,0,0,0
cdc28-4	YBR160W	5	0	0	0,0,0,0
uba4	YHR111W	2	0.095	0	0,0,0,0
cdc28-13	YBR160W	5	0	0	0,0,0,0
tum1	YOR251C	2	0.098	0	0,0,0,0
ncs6	YGL211W	2	0.093	0	0,0,0,0
cdc4-3	YFL009W	4	0.096	0	0,0,0,0
cdc4-1	YFL009W	5	0	0	0,0,0,0
ynl120c	YNL120C	2	0.089	0	0,0,0,0
cdc37-ts	YDR168W	5	0	0	0,0,0,0
mih1	YMR036C	5	0	0	0,0,0,0
pet20	YPL159C	5	0	0	0,0,0,0
rnh202	YDR279W	5	0	0	0,0,0,0
pxa1	YPL147W	5	0	0	0,0,0,0
rad34	YDR314C	5	0	0	0,0,0,0
hsl1	YKL101W	4	0.077	0	0,0,0,0
plb3	YOL011W	5	0	0	0,0,0,0
pth2	YBL057C	5	0	0	0,0,0,0
sna2	YDR525W-A	5	0	0	0,0,0,0
rnh203	YLR154C	5	0	0	0,0,0,0
tma17	YDL110C	5	0	0	0,0,0,0
mal12	YGR292W	5	0	0	0,0,0,0
vta1	YLR181C	5	0	0	0,0,0,0
car1	YPL111W	5	0	0	0,0,0,0
rpl29	YFR032C-A	5	0	0	0,0,0,0
mgt1	YDL200C	5	0	0	0,0,0,0
yhl015w-a	YHL015W-A	5	0	0	0,0,0,0
yjl077w-b	YJL077W-B	5	0	0	0,0,0,0
egd2	YHR193C	5	0	0	0,0,0,0
ybr284w	YBR284W	5	0	0	0,0,0,0
pam16-3	YJL104W	5	0	0	0,0,0,0
ela1	YNL230C	5	0	0	0,0,0,0
mak31	YCR020C-A	5	0	0	0,0,0,0
ylr050c	YLR050C	5	0	0	0,0,0,0
pmt3	YOR321W	5	0	0	0,0,0,0
rme1	YGR044C	5	0	0	0,0,0,0
rpl13a	YDL082W	5	0	0	0,0,0,0
spn1-k192n	YPR133C	5	0	0	0,0,0,0
tna1	YGR260W	5	0	0	0,0,0,0
ygl242c	YGL242C	5	0	0	0,0,0,0
rsb1	YOR049C	5	0	0	0,0,0,0
emp46	YLR080W	5	0	0	0,0,0,0
ygl042c	YGL042C	5	0	0	0,0,0,0
sdh2	YLL041C	5	0	0	0,0,0,0
fbp1	YLR377C	5	0	0	0,0,0,0
emi5	YOL071W	5	0	0	0,0,0,0
qcr7	YDR529C	1	0.065	0	0,0,0,0
mag2	YLR427W	5	0	0	0,0,0,0
mag1	YER142C	5	0	0	0,0,0,0
emp70	YLR083C	5	0	0	0,0,0,0
emg1-ph	YLR186W	5	0	0	0,0,0,0
sfh1-1	YLR321C	5	0	0	0,0,0,0
sdo1-vma1-ts	YLR022C	5	0	0	0,0,0,0
spt15-p65s	YER148W	5	0	0	0,0,0,0
cdc50	YCR094W	5	0.113	0	0,0,0,0
emc3	YKL207W	5	0	0	0,0,0,0
emc2	YJR088C	5	0	0	0,0,0,0
emc4	YGL231C	5	0	0	0,0,0,0
cep3-1	YMR168C	5	0	0	0,0,0,0
rps7a	YOR096W	5	0	0	0,0,0,0
cbf2-2	YGR140W	5	0	0	0,0,0,0
jhd2	YJR119C	5	0	0	0,0,0,0
ycl046w	YCL046W	5	0	0	0,0,0,0
ded81-ph	YHR019C	5	0	0	0,0,0,0
ncs2	YNL119W	2	0.144	0	0,0,0,0
sgs1	YMR190C	5	0	0	0,0,0,0
cmc1	YKL137W	5	0.055	0	0,0,0,0
env7	YPL236C	5	0	0	0,0,0,0
env11	YGR071C	5	0	0	0,0,0,0
pet100	YDR079W	5	0.041	0	0,0,0,0
ubc9-2	YDL064W	5	0	0	0,0,0,0
spg5	YMR191W	5	0	0	0,0,0,0
sgt1-3	YOR057W	5	0	0	0,0,0,0
tdh1	YJL052W	5	0	0	0,0,0,0
cbp1	YJL209W	5	0.061	0	0,0,0,0
lcl1	YPL056C	5	0	0	0,0,0,0
mto1	YGL236C	5	0	0	0,0,0,0
mtm1	YGR257C	5	0.042	0	0,0,0,0
rcf2	YNR018W	5	0.042	0	0,0,0,0
pth1	YHR189W	5	0.041	0	0,0,0,0
yjr115w	YJR115W	5	0	0	0,0,0,0
ygr111w	YGR111W	5	0	0	0,0,0,0
fmp30	YPL103C	5	0.056	0	0,0,0,0
nop9-107	YJL010C	5	0	0	0,0,0,0
cue5	YOR042W	5	0	0	0,0,0,0
rkm4	YDR257C	5	0	0	0,0,0,0
rtc6	YPL183W-A	1	0.049	0	0,0,0,0
nop6	YDL213C	5	0	0	0,0,0,0
ygl114w	YGL114W	5	0	0	0,0,0,0
ygr250c	YGR250C	5	0	0	0,0,0,0
spr28	YDR218C	5	0	0	0,0,0,0
ogg1	YML060W	5	0	0	0,0,0,0
ics3	YJL077C	5	0	0	0,0,0,0
yil165c	YIL165C	5	0	0	0,0,0,0
ygr149w	YGR149W	5	0	0	0,0,0,0
enb1	YOL158C	5	0	0	0,0,0,0
gap1	YKR039W	5	0	0	0,0,0,0
ybr085c-a	YBR085C-A	5	0	0	0,0,0,0
yfl064c	YFL064C	5	0	0	0,0,0,0
ics2	YBR157C	5	0	0	0,0,0,0
ygl006w-a	YGL006W-A	5	0	0	0,0,0,0
ybl028c	YBL028C	5	0	0	0,0,0,0
msh6	YDR097C	5	0	0	0,0,0,0
nce103	YNL036W	5	0	0	0,0,0,0
mef2	YJL102W	5	0	0	0,0,0,0
ykl096c-b	YKL096C-B	5	0	0	0,0,0,0
oxa1	YER154W	5	0.046	0	0,0,0,0
sas3	YBL052C	5	0	0	0,0,0,0
ubr1	YGR184C	5	0	0	0,0,0,0
rer1	YCL001W	5	0	0	0,0,0,0
osw5	YMR148W	5	0	0	0,0,0,0
lrg1	YDL240W	5	0	0	0,0,0,0
cbt1	YKL208W	5	0.052	0	0,0,0,0
ugo1	YDR470C	5	0	0	0,0,0,0
mrp1	YDR347W	5	0	0	0,0,0,0
cbs2	YDR197W	5	0	0	0,0,0,0
mch5	YOR306C	5	0	0	0,0,0,0
ydl183c	YDL183C	5	0	0	0,0,0,0
yer078w-a	YER078W-A	5	0	0	0,0,0,0
cce1	YKL011C	5	0	0	0,0,0,0
fis1	YIL065C	5	0	0	0,0,0,0
gep7	YGL057C	5	0	0	0,0,0,0
ssh4	YKL124W	5	0	0	0,0,0,0
wtm1	YOR230W	5	0	0	0,0,0,0
ccc1	YLR220W	5	0	0	0,0,0,0
snx41	YDR425W	5	0	0	0,0,0,0
mam33	YIL070C	5	0	0	0,0,0,0
tim44-8	YIL022W	5	0	0	0,0,0,0
med7-163	YOL135C	4	0.059	0	0,0,0,0
med7-141	YOL135C	4	0.06	0	0,0,0,0
ytm1-1	YOR272W	5	0	0	0,0,0,0
ssl1-ph	YLR005W	5	0	0	0,0,0,0
ylr444c	YLR444C	5	0	0	0,0,0,0
ccl1-ts4	YPR025C	5	0	0	0,0,0,0
kgd1	YIL125W	5	0	0	0,0,0,0
noc3-ph	YLR002C	5	0	0	0,0,0,0
clb4	YLR210W	5	0	0	0,0,0,0
ymr084w	YMR084W	5	0	0	0,0,0,0
pif1	YML061C	5	0	0	0,0,0,0
snt309	YPR101W	5	0	0	0,0,0,0
yel077c	YEL077C	5	0	0	0,0,0,0
ybl111c	YBL111C	5	0	0	0,0,0,0
rtc4	YNL254C	5	0	0	0,0,0,0
mrl1	YPR079W	5	0	0	0,0,0,0
erb1-ph	YMR049C	5	0	0	0,0,0,0
drs1-201	YLL008W	5	0	0	0,0,0,0
dbp6-ph	YNR038W	5	0	0	0,0,0,0
dbp10-203	YDL031W	5	0	0	0,0,0,0
mrh1	YDR033W	5	0	0	0,0,0,0
rtg2	YGL252C	5	0	0	0,0,0,0
rtg1	YOL067C	5	0	0	0,0,0,0
rrp15-209	YPR143W	5	0	0	0,0,0,0
rtg3	YBL103C	5	0	0	0,0,0,0
msf1	YPR047W	5	0	0	0,0,0,0
esf2-206	YNR054C	5	0	0	0,0,0,0
nop4-3	YPL043W	5	0	0	0,0,0,0
gat3	YLR013W	3	0.153	0	0,0,0,0
ynl181w-924	YNL181W	5	0	0	0,0,0,0
thi13	YDL244W	5	0	0	0,0,0,0
gcd2-207	YGR083C	5	0	0	0,0,0,0
fas2-440-3-12	YPL231W	5	0	0	0,0,0,0
nup82-101	YJL061W	5	0	0	0,0,0,0
ydr404c-ph	YDR404C	5	0	0	0,0,0,0
lsg1-208	YGL099W	5	0	0	0,0,0,0
mrpl1	YDR116C	5	0	0	0,0,0,0
cdc1-6	YDR182W	5	0	0	0,0,0,0
yer034w	YER034W	5	0	0	0,0,0,0
cdc1-1	YDR182W	5	0	0	0,0,0,0
mrps28	YDR337W	5	0	0	0,0,0,0
ygr174w-a	YGR174W-A	2	0.067	0	0,0,0,0
gpi13-5	YLL031C	2	0.363	1	9,0,0,0
utp25-104	YIL091C	5	0	0	0,0,0,0
mrpl39	YML009C	5	0	0	0,0,0,0
efm1	YHL039W	5	0	0	0,0,0,0
mrp7	YNL005C	5	0	0	0,0,0,0
prp31-ts	YGR091W	5	0	0	0,0,0,0
erg7-200	YHR072W	5	0	0	0,0,0,0
sfi1-3	YLL003W	5	0	0	0,0,0,0
prp24-ts	YMR268C	5	0	0	0,0,0,0
pop1-200	YNL221C	5	0	0	0,0,0,0
rpc11-ph	YDR045C	5	0	0	0,0,0,0
rvb1-100	YDR190C	5	0	0	0,0,0,0
prp42-ph	YDR235W	5	0	0	0,0,0,0
mrm2	YGL136C	5	0	0	0,0,0,0
slu7-ts1	YDR088C	5	0	0	0,0,0,0
rox1	YPR065W	5	0	0	0,0,0,0
ypp1-4	YGR198W	5	0	0	0,0,0,0
slu7-ts2	YDR088C	5	0	0	0,0,0,0
dbp3	YGL078C	5	0	0	0,0,0,0
srp68-104	YPL243W	5	0	0	0,0,0,0
opy2	YPR075C	5	0	0	0,0,0,0
hub1	YNR032C-A	5	0	0	0,0,0,0
nop16	YER002W	5	0	0	0,0,0,0
rex4	YOL080C	5	0	0	0,0,0,0
rei1	YBR267W	5	0	0	0,0,0,0
rrp6	YOR001W	5	0	0	0,0,0,0
pml1	YLR016C	5	0	0	0,0,0,0
ygr151c	YGR151C	5	0	0	0,0,0,0
rpl24a	YGL031C	5	0	0	0,0,0,0
gle1-4	YDL207W	5	0	0	0,0,0,0
dbp5-1	YOR046C	5	0	0	0,0,0,0
prp18-1202	YGR006W	5	0	0	0,0,0,0
ntf2-h104y	YER009W	5	0	0	0,0,0,0
rfc2-1	YJR068W	5	0	0	0,0,0,0
nup82-7	YJL061W	5	0	0	0,0,0,0
sub2-1	YDL084W	5	0	0	0,0,0,0
ipi1-ph	YHR085W	5	0	0	0,0,0,0
cbc2	YPL178W	5	0	0	0,0,0,0
nop8-ph	YOL144W	5	0	0	0,0,0,0
yir035c	YIR035C	5	0	0	0,0,0,0
rix1-ph	YHR197W	5	0	0	0,0,0,0
eaf5	YEL018W	5	0	0	0,0,0,0
rrt16	YNL105W	5	0	0	0,0,0,0
yor293c-a	YOR293C-A	5	0	0	0,0,0,0
rrt8	YOL048C	5	0.181	0	0,0,0,0
pex14	YGL153W	5	0	0	0,0,0,0
yir020c	YIR020C	5	0	0	0,0,0,0
scw4	YGR279C	5	0	0	0,0,0,0
pep4	YPL154C	5	0	0	0,0,0,0
ygr201c	YGR201C	5	0	0	0,0,0,0
nmd4	YLR363C	5	0	0	0,0,0,0
mdl2	YPL270W	5	0	0	0,0,0,0
gsf2	YML048W	5	0	0	0,0,0,0
ume6	YDR207C	2	0.172	0	0,0,0,0
nop1-2	YDL014W	5	0	0	0,0,0,0
emc6	YLL014W	5	0	0	0,0,0,0
ecm18	YDR125C	5	0	0	0,0,0,0
lrp1	YHR081W	5	0	0	0,0,0,0
bul2	YML111W	5	0	0	0,0,0,0
scs22	YBL091C-A	5	0	0	0,0,0,0
bul1	YMR275C	5	0	0	0,0,0,0
yer119c-a	YER119C-A	5	0	0	0,0,0,0
sec7-1	YDR170C	5	0	0	0,0,0,0
grh1	YDR517W	5	0	0	0,0,0,0
bud9	YGR041W	2	0.12	0	0,0,0,0
bug1	YDL099W	5	0	0	0,0,0,0
msn1	YOL116W	5	0	0	0,0,0,0
spp1	YPL138C	5	0	0	0,0,0,0
ypr130c	YPR130C	5	0	0	0,0,0,0
xrn1	YGL173C	5	0	0	0,0,0,0
bud31	YCR063W	5	0	0	0,0,0,0
emg1-1	YLR186W	5	0	0	0,0,0,0
yor262w-ph	YOR262W	4	0.081	0	0,0,0,0
sap30	YMR263W	5	0	0	0,0,0,0
dcp2-7	YNL118C	5	0	0	0,0,0,0
bud3	YCL014W	5	0	0	0,0,0,0
rpl37a	YLR185W	5	0	0	0,0,0,0
rpc53-202	YDL150W	5	0	0	0,0,0,0
rtr1	YER139C	4	0.092	0	0,0,0,0
rba50-ph	YDR527W	4	0.095	0	0,0,0,0
tyw3	YGL050W	5	0	0	0,0,0,0
rpc34-1	YNR003C	5	0	0	0,0,0,0
om14	YBR230C	5	0	0	0,0,0,0
rpb5-ph	YBR154C	5	0	0	0,0,0,0
mus81	YDR386W	5	0	0	0,0,0,0
ydl148c-ph	YDL148C	5	0	0	0,0,0,0
bud19	YJL188C	5	0	0	0,0,0,0
rpl8a	YHL033C	5	0	0	0,0,0,0
mms4	YBR098W	5	0	0	0,0,0,0
fcf1-ph	YDR339C	5	0	0	0,0,0,0
rps10a	YOR293W	5	0	0	0,0,0,0
ybr221w-a	YBR221W-A	5	0	0	0,0,0,0
bud14	YAR014C	2	0.144	0	0,0,0,0
kin3	YAR018C	2	0.144	0	0,0,0,0
mcm10-1	YIL150C	5	0	0	0,0,0,0
dcr2	YLR361C	5	0	0	0,0,0,0
yhc1-2	YLR298C	5	0	0	0,0,0,0
ycl062w	YCL062W	5	0	0	0,0,0,0
sat4	YCR008W	5	0	0	0,0,0,0
ybl086c	YBL086C	3	0.059	0	0,0,0,0
sas5	YOR213C	5	0	0	0,0,0,0
slx1	YBR228W	5	0	0	0,0,0,0
rps11b	YBR048W	5	0	0	0,0,0,0
sas4	YDR181C	5	0	0	0,0,0,0
ymr181c	YMR181C	3	0.061	0	0,0,0,0
yhl042w	YHL042W	3	0.07	0	0,0,0,0
rpl23a	YBL087C	5	0	0	0,0,0,0
rec107	YJR021C	5	0	0	0,0,0,0
pnp1	YLR209C	3	0.065	0	0,0,0,0
rps0a	YGR214W	5	0	0	0,0,0,0
rad57	YDR004W	5	0	0	0,0,0,0
rpl9a	YGL147C	5	0	0	0,0,0,0
rpl43a	YPR043W	5	0	0	0,0,0,0
ymr160w	YMR160W	5	0	0	0,0,0,0
spt21	YMR179W	5	0	0	0,0,0,0
cad1	YDR423C	5	0	0	0,0,0,0
zrt2	YLR130C	5	0	0	0,0,0,0
nrm1	YNR009W	5	0	0	0,0,0,0
per33	YLR064W	3	0.061	0	0,0,0,0
nit1	YIL164C	3	0.077	0	0,0,0,0
pau23	YLR037C	5	0	0	0,0,0,0
ygr094w-ph	YGR094W	5	0	0	0,0,0,0
yap1802	YGR241C	5	0	0	0,0,0,0
spo21	YOL091W	5	0	0	0,0,0,0
msi1	YBR195C	5	0	0	0,0,0,0
ylr466c-b	YLR466C-B	5	0	0	0,0,0,0
rlf2	YPR018W	5	0	0	0,0,0,0
sbe2	YDR351W	5	0	0	0,0,0,0
nbp1-1	YLR457C	5	0	0	0,0,0,0
cac2	YML102W	5	0	0	0,0,0,0
rpl15b	YMR121C	5	0	0	0,0,0,0
ddi2	YFL061W	5	0	0	0,0,0,0
cab1-ph	YDR531W	5	0	0	0,0,0,0
yjl152w	YJL152W	5	0	0	0,0,0,0
npl3	YDR432W	5	0	0	0,0,0,0
fas2-440-3-1	YPL231W	5	0	0	0,0,0,0
cab4-ph	YGR277C	5	0	0	0,0,0,0
cab5-ph	YDR196C	5	0	0	0,0,0,0
ldh1	YBR204C	5	0	0	0,0,0,0
rpf2-ph	YKR081C	5	0	0	0,0,0,0
hom6	YJR139C	5	0	0	0,0,0,0
cab5-1	YDR196C	5	0	0	0,0,0,0
bye1	YKL005C	5	0	0	0,0,0,0
ded1-95	YOR204W	5	0	0	0,0,0,0
ded1-199	YOR204W	5	0	0	0,0,0,0
vps41	YDR080W	5	0	0	0,0,0,0
nip1-206	YMR309C	5	0	0	0,0,0,0
sro7	YPR032W	5	0	0	0,0,0,0
rpg1-1	YBR079C	5	0	0	0,0,0,0
ded1-f144c	YOR204W	5	0	0	0,0,0,0
ybr072c-a	YBR072C-A	5	0	0	0,0,0,0
ygl140c	YGL140C	5	0	0	0,0,0,0
msb4	YOL112W	5	0	0	0,0,0,0
det1	YDR051C	5	0	0	0,0,0,0
djp1	YIR004W	5	0	0	0,0,0,0
ycr051w	YCR051W	5	0	0	0,0,0,0
rsc4-2	YKR008W	5	0	0	0,0,0,0
pet127	YOR017W	5	0	0	0,0,0,0
yhm2	YMR241W	5	0	0	0,0,0,0
ypl277c	YPL277C	5	0	0	0,0,0,0
yhr033w	YHR033W	5	0	0	0,0,0,0
dfg16	YOR030W	5	0	0	0,0,0,0
yhr097c	YHR097C	5	0	0	0,0,0,0
hda3	YPR179C	5	0	0	0,0,0,0
msh4	YFL003C	5	0	0	0,0,0,0
taf12-l464a	YDR145W	5	0	0	0,0,0,0
tef1	YPR080W	5	0	0	0,0,0,0
pex3	YDR329C	5	0	0	0,0,0,0
pex8	YGR077C	5	0	0	0,0,0,0
pfk26	YIL107C	5	0	0	0,0,0,0
rps14b	YJL191W	5	0.153	0	0,0,0,0
sol4	YGR248W	5	0	0	0,0,0,0
tda9	YML081W	5	0	0	0,0,0,0
mis1	YBR084W	5	0	0	0,0,0,0
mix14	YDR031W	5	0	0	0,0,0,0
tpo1	YLL028W	5	0	0	0,0,0,0
dfr1-td	YOR236W	5	0	0	0,0,0,0
hrp1-1	YOL123W	5	0	0	0,0,0,0
shs1	YDL225W	5	0	0	0,0,0,0
ydr444w	YDR444W	5	0	0	0,0,0,0
iki3	YLR384C	2	0.093	0	0,0,0,0
dgk1	YOR311C	5	0	0	0,0,0,0
ylr126c	YLR126C	5	0	0	0,0,0,0
stp22	YCL008C	5	0	0	0,0,0,0
vps20	YMR077C	5	0	0	0,0,0,0
mlp2	YIL149C	5	0	0	0,0,0,0
vps25	YJR102C	5	0	0	0,0,0,0
yal037w	YAL037W	5	0	0	0,0,0,0
vps28	YPL065W	5	0	0	0,0,0,0
rim13	YMR154C	5	0	0	0,0,0,0
nha1	YLR138W	5	0	0	0,0,0,0
rim8	YGL045W	5	0	0	0,0,0,0
vht1-205	YGR065C	5	0	0	0,0,0,0
rim9	YMR063W	5	0	0	0,0,0,0
vps36	YLR417W	5	0	0	0,0,0,0
ynl058c	YNL058C	5	0	0	0,0,0,0
ypl014w	YPL014W	5	0	0	0,0,0,0
kex1	YGL203C	5	0	0	0,0,0,0
boi1	YBL085W	5	0	0	0,0,0,0
did4	YKL002W	5	0	0	0,0,0,0
opi8	YKR035C	5	0	0	0,0,0,0
did2	YKR035W-A	5	0	0	0,0,0,0
tre1	YPL176C	5	0	0	0,0,0,0
bud7	YOR299W	5	0	0	0,0,0,0
mrpl35	YDR322W	5	0	0	0,0,0,0
her2	YMR293C	5	0	0	0,0,0,0
bmt5	YIL096C	5	0	0	0,0,0,0
dia4	YHR011W	5	0	0	0,0,0,0
ubc13	YDR092W	5	0	0	0,0,0,0
mms2	YGL087C	5	0	0	0,0,0,0
mer1	YNL210W	5	0	0	0,0,0,0
bna7	YDR428C	5	0	0	0,0,0,0
vps4	YPR173C	5	0	0	0,0,0,0
vps27	YNR006W	5	0	0	0,0,0,0
vps24	YKL041W	5	0	0	0,0,0,0
bna4	YBL098W	5	0	0	0,0,0,0
vps16	YPL045W	5	0	0	0,0,0,0
ubp6	YFR010W	5	0	0	0,0,0,0
cdc11-3	YJR076C	5	0	0	0,0,0,0
ypk3	YBR028C	5	0	0	0,0,0,0
cdc11-5	YJR076C	5	0	0	0,0,0,0
yjl193w	YJL193W	5	0	0	0,0,0,0
cdc11-1	YJR076C	5	0	0	0,0,0,0
yme2	YMR302C	5	0	0	0,0,0,0
cdc11-2	YJR076C	5	0	0	0,0,0,0
cdc10-2	YCR002C	5	0	0	0,0,0,0
mdv1	YJL112W	5	0	0	0,0,0,0
cyk3	YDL117W	5	0	0	0,0,0,0
dph1	YIL103W	5	0	0	0,0,0,0
bpt1	YLL015W	5	0	0	0,0,0,0
bph1	YCR032W	5	0	0	0,0,0,0
bre2	YLR015W	4	0.343	1	0,0,55,0
bre1	YDL074C	4	0.335	1	0,0,55,0
dig1	YPL049C	5	0	0	0,0,0,0
dep1	YAL013W	4	0.339	1	0,0,55,0
cdc73	YLR418C	4	0.323	1	0,0,43,0
lge1	YPL055C	4	0.313	1	0,0,36,0
enp1-1	YBR247C	5	0	0	0,0,0,0
sdc1	YDR469W	4	0.343	1	0,0,55,0
dim1-2	YPL266W	5	0	0	0,0,0,0
rxt2	YBR095C	4	0.331	1	0,0,48,0
set1	YHR119W	4	0.317	1	0,0,3,0
sds3	YIL084C	4	0.335	1	0,0,55,0
rio1-1	YOR119C	5	0	0	0,0,0,0
sgv1-80	YPR161C	4	0.305	1	0,0,18,0
nob1-ph	YOR056C	5	0	0	0,0,0,0
sgv1-35	YPR161C	4	0.294	1	0,0,9,0
sin3	YOL004W	4	0.348	1	0,0,55,0
emp65	YER140W	2	0.243	0	0,0,0,0
soh1	YGL127C	5	0	0	0,0,0,0
srb2	YHR041C	5	0	0	0,0,0,0
rpl27b	YDR471W	5	0	0	0,0,0,0
rtn2	YDL204W	5	0	0	0,0,0,0
swd3	YBR175W	4	0.339	1	0,0,55,0
hxt8	YJL214W	5	0	0	0,0,0,0
rxt3	YDL076C	4	0.301	1	0,0,3,0
ybr296c-a	YBR296C-A	5	0	0	0,0,0,0
bre5	YNR051C	3	0.114	0	0,0,0,0
ykl106c-a	YKL106C-A	5	0	0	0,0,0,0
bop3	YNL042W	5	0	0	0,0,0,0
ygr053c	YGR053C	5	0	0	0,0,0,0
ypl276w	YPL276W	5	0	0	0,0,0,0
sec16-2	YPL085W	2	0.157	0	0,0,0,0
osw1	YOR255W	5	0	0	0,0,0,0
yml007c-a	YML007C-A	5	0	0	0,0,0,0
hut1	YPL244C	5	0	0	0,0,0,0
stb6	YKL072W	5	0	0	0,0,0,0
sfb3	YHR098C	5	0	0	0,0,0,0
rrp45-ph	YDR280W	5	0	0	0,0,0,0
mic19	YFR011C	5	0	0	0,0,0,0
sec23-1	YPR181C	5	0	0	0,0,0,0
sgm1	YJR134C	5	0	0	0,0,0,0
mkk1	YOR231W	5	0	0	0,0,0,0
tom70	YNL121C	5	0	0	0,0,0,0
srf1	YDL133W	5	0	0	0,0,0,0
pby1	YBR094W	5	0	0	0,0,0,0
sec1-1	YDR164C	5	0	0	0,0,0,0
msl5-9	YLR116W	5	0	0	0,0,0,0
ynl132w-ph	YNL132W	5	0	0	0,0,0,0
sec20-1	YDR498C	3	0.2	0	0,0,0,0
uba1-1	YKL210W	5	0	0	0,0,0,0
brn1-16	YBL097W	5	0	0	0,0,0,0
csm1	YCR086W	4	0.142	0	0,0,0,0
rib2-ph	YOL066C	5	0	0	0,0,0,0
sgf73	YGL066W	5	0	0	0,0,0,0
doa4	YDR069C	5	0	0	0,0,0,0
ybl096c	YBL096C	5	0	0	0,0,0,0
ycs4-1	YLR272C	4	0.119	0	0,0,0,0
rad23	YEL037C	5	0	0	0,0,0,0
srn2	YLR119W	5	0	0	0,0,0,0
dnf2	YDR093W	3	0.172	0	0,0,0,0
ynl140c	YNL140C	5	0	0	0,0,0,0
dnm1	YLL001W	5	0	0	0,0,0,0
sfl1	YOR140W	4	0.153	0	0,0,0,0
sfm1	YOR021C	5	0	0	0,0,0,0
rna1-1	YMR235C	5	0	0	0,0,0,0
rna1-s116f	YMR235C	5	0	0	0,0,0,0
sac3	YDR159W	5	0	0	0,0,0,0
snt1	YCR033W	4	0.073	0	0,0,0,0
luc7-1	YDL087C	5	0	0	0,0,0,0
nam8	YHR086W	5	0	0	0,0,0,0
mud2	YKL074C	5	0	0	0,0,0,0
dml1-ph	YMR211W	5	0	0	0,0,0,0
lsm6	YDR378C	5	0	0	0,0,0,0
mod5	YOR274W	5	0	0	0,0,0,0
dlt1	YMR126C	5	0	0	0,0,0,0
yjl064w	YJL064W	5	0	0	0,0,0,0
cus1-3	YMR240C	5	0	0	0,0,0,0
ypr153w	YPR153W	5	0	0	0,0,0,0
ygr266w	YGR266W	5	0	0	0,0,0,0
pmp2	YEL017C-A	5	0	0	0,0,0,0
lrs4	YDR439W	4	0.113	0	0,0,0,0
dls1	YJL065C	5	0	0	0,0,0,0
ice2	YIL090W	5	0	0	0,0,0,0
haa1	YPR008W	5	0	0	0,0,0,0
dph5	YLR172C	5	0	0	0,0,0,0
dph6	YLR143W	5	0	0	0,0,0,0
mot1-1033	YPL082C	5	0	0	0,0,0,0
dph2	YKL191W	5	0	0	0,0,0,0
yml033w	YML033W	5	0	0	0,0,0,0
itc1	YGL133W	5	0	0	0,0,0,0
qns1-202	YHR074W	5	0	0	0,0,0,0
brl1-k405i	YHR036W	5	0	0	0,0,0,0
moh1	YBL049W	5	0	0	0,0,0,0
brl1-c371r	YHR036W	5	0	0	0,0,0,0
pdr1	YGL013C	5	0	0	0,0,0,0
ubp3	YER151C	5	0	0	0,0,0,0
brl1-3231	YHR036W	5	0	0	0,0,0,0
dot6	YER088C	5	0	0	0,0,0,0
nup60	YAR002W	5	0	0	0,0,0,0
yjl067w	YJL067W	5	0	0	0,0,0,0
ybr196c-b	YBR196C-B	5	0	0	0,0,0,0
rad28	YDR030C	5	0	0	0,0,0,0
rcr1	YBR005W	5	0	0	0,0,0,0
yor364w	YOR364W	5	0	0	0,0,0,0
dot5	YIL010W	5	0	0	0,0,0,0
dot1	YDR440W	5	0	0	0,0,0,0
nem1	YHR004C	5	0	0	0,0,0,0
yil170w	YIL170W	5	0	0	0,0,0,0
leo1	YOR123C	4	0.069	0	0,0,0,0
dos2	YDR068W	5	0	0	0,0,0,0
ydl206w	YDL206W	5	0	0	0,0,0,0
met32	YDR253C	5	0	0	0,0,0,0
brn1-9	YBL097W	4	0.119	0	0,0,0,0
don1	YDR273W	5	0	0	0,0,0,0
mpc2	YHR162W	5	0	0	0,0,0,0
hbs1	YKR084C	5	0	0	0,0,0,0
dog1	YHR044C	5	0	0	0,0,0,0
nop2-3	YNL061W	5	0	0	0,0,0,0
pau19	YMR325W	5	0	0	0,0,0,0
nop2-5	YNL061W	5	0	0	0,0,0,0
nop2-9	YNL061W	5	0	0	0,0,0,0
sam3	YPL274W	5	0	0	0,0,0,0
puf6	YDR496C	5	0	0	0,0,0,0
rlp7-ph	YNL002C	5	0	0	0,0,0,0
mak16-ph	YAL025C	5	0	0	0,0,0,0
mak21-1	YDR060W	5	0	0	0,0,0,0
mak5-ph	YBR142W	5	0	0	0,0,0,0
mtr4-1	YJL050W	5	0	0	0,0,0,0
nip7-1	YPL211W	5	0	0	0,0,0,0
nop2-10	YNL061W	5	0	0	0,0,0,0
yol079w	YOL079W	5	0	0	0,0,0,0
ymr093w-ph	YMR093W	5	0	0	0,0,0,0
bsc1	YDL037C	5	0	0	0,0,0,0
fra2	YGL220W	5	0	0	0,0,0,0
rpp2a	YOL039W	5	0	0	0,0,0,0
bsc5	YNR069C	5	0	0	0,0,0,0
nat4	YMR069W	5	0	0	0,0,0,0
ypl257w	YPL257W	5	0	0	0,0,0,0
dpp1	YDR284C	5	0	0	0,0,0,0
rpf1-ph	YHR088W	5	0	0	0,0,0,0
ybr056w	YBR056W	5	0	0	0,0,0,0
rrp1-1	YDR087C	5	0	0	0,0,0,0
rrp14-209	YKL082C	5	0	0	0,0,0,0
rrp14-202	YKL082C	5	0	0	0,0,0,0
ssf1	YHR066W	5	0	0	0,0,0,0
sfa1	YDL168W	5	0	0	0,0,0,0
rpo31-698	YOR116C	5	0	0	0,0,0,0
ski3	YPR189W	5	0	0	0,0,0,0
rps14a	YCR031C	5	0	0	0,0,0,0
pxa2	YKL188C	2	0.091	0	0,0,0,0
sec39-2	YLR440C	5	0	0	0,0,0,0
rpa190-g728d	YOR341W	5	0	0	0,0,0,0
prp3-1	YDR473C	5	0	0	0,0,0,0
ymr279c	YMR279C	5	0	0	0,0,0,0
prp6-1	YBR055C	5	0	0	0,0,0,0
nfu1	YKL040C	5	0	0	0,0,0,0
hlj1	YMR161W	5	0	0	0,0,0,0
prp31-1	YGR091W	5	0	0	0,0,0,0
imd3	YLR432W	5	0	0	0,0,0,0
prp4-1	YPR178W	5	0	0	0,0,0,0
yhr172w-ph	YHR172W	5	0	0	0,0,0,0
mob2-8	YFL034C-B	5	0	0	0,0,0,0
ura2	YJL130C	5	0	0	0,0,0,0
mob2-40	YFL034C-B	5	0	0	0,0,0,0
isn1	YOR155C	5	0	0	0,0,0,0
mob2-38	YFL034C-B	5	0	0	0,0,0,0
ntf2-ph	YER009W	5	0	0	0,0,0,0
drs1-202	YLL008W	5	0	0	0,0,0,0
ybl029w	YBL029W	5	0	0	0,0,0,0
dbp9-ph	YLR276C	5	0	0	0,0,0,0
ypr088c-ph	YPR088C	5	0	0	0,0,0,0
mob2-19	YFL034C-B	5	0	0	0,0,0,0
rpl18b	YNL301C	5	0	0	0,0,0,0
dse1	YER124C	5	0	0	0,0,0,0
swm2	YNR004W	5	0	0	0,0,0,0
dsd1	YGL196W	5	0	0	0,0,0,0
spp381-ph	YBR152W	5	0	0	0,0,0,0
snu71-ph	YGR013W	5	0	0	0,0,0,0
mnr2	YKL064W	5	0	0	0,0,0,0
mob2-28	YFL034C-B	5	0	0	0,0,0,0
yhc1-3	YLR298C	5	0	0	0,0,0,0
yhc1-1	YLR298C	5	0	0	0,0,0,0
dse3	YOR264W	5	0	0	0,0,0,0
mob2-20	YFL034C-B	5	0	0	0,0,0,0
dse2	YHR143W	5	0	0	0,0,0,0
mob2-14	YFL034C-B	5	0	0	0,0,0,0
ydr240c-ph	YDR240C	5	0	0	0,0,0,0
nab3-11	YPL190C	5	0	0	0,0,0,0
nbp35-ph	YGL091C	5	0	0	0,0,0,0
pre2-1	YPR103W	5	0	0	0,0,0,0
yor019w	YOR019W	5	0	0	0,0,0,0
ypr174c	YPR174C	5	0	0	0,0,0,0
sec28	YIL076W	3	0.215	0	0,0,0,0
irc23	YOR044W	2	0.11	0	0,0,0,0
whi2	YOR043W	1	0.187	0	0,0,0,0
pry2	YKR013W	5	0	0	0,0,0,0
rkm5	YLR137W	5	0	0	0,0,0,0
yip1-4	YGR172C	3	0.179	0	0,0,0,0
sec12-4	YNR026C	5	0	0	0,0,0,0
tip20-5	YGL145W	3	0.296	1	0,8,0,0
swd2-1	YKL018W	5	0	0	0,0,0,0
yil175w	YIL175W	5	0	0	0,0,0,0
rpb2-6	YOR151C	5	0	0	0,0,0,0
mck1	YNL307C	5	0	0	0,0,0,0
vps45	YGL095C	3	0.272	1	0,3,0,0
ygl176c	YGL176C	5	0	0	0,0,0,0
met31	YPL038W	5	0	0	0,0,0,0
ygl262w	YGL262W	5	0	0	0,0,0,0
yip5	YGL161C	5	0	0	0,0,0,0
dia2	YOR080W	5	0	0	0,0,0,0
ykr015c	YKR015C	5	0	0	0,0,0,0
zds1	YMR273C	5	0	0	0,0,0,0
ypl229w	YPL229W	5	0	0	0,0,0,0
bem4	YPL161C	5	0	0	0,0,0,0
yps5	YGL259W	5	0	0	0,0,0,0
mmr1	YLR190W	5	0	0	0,0,0,0
ybr056w-a	YBR056W-A	5	0	0	0,0,0,0
mix17	YMR002W	5	0	0	0,0,0,0
rad51	YER095W	5	0	0	0,0,0,0
swi4	YER111C	5	0	0	0,0,0,0
rad55	YDR076W	5	0	0	0,0,0,0
ira2	YOL081W	5	0	0	0,0,0,0
bdf2	YDL070W	5	0	0	0,0,0,0
vti1-11	YMR197C	3	0.213	0	0,0,0,0
bts1	YPL069C	3	0.184	0	0,0,0,0
ypl182c	YPL182C	4	0.193	0	0,0,0,0
bet2-1	YPR176C	3	0.176	0	0,0,0,0
sec22-3	YLR268W	3	0.198	0	0,0,0,0
sec22	YLR268W	3	0.18	0	0,0,0,0
sed5-1	YLR026C	3	0.178	0	0,0,0,0
erp1	YAR002C-A	3	0.249	0	0,0,0,0
scl1-ph	YGL011C	5	0	0	0,0,0,0
get2	YER083C	3	0.207	0	0,0,0,0
bet1-1	YIL004C	5	0	0	0,0,0,0
bop2	YLR267W	3	0.142	0	0,0,0,0
cdc42-1	YLR229C	5	0.39	2	6,0,0,29
pre2-v214a	YPR103W	5	0	0	0,0,0,0
bos1-1	YLR078C	3	0.192	0	0,0,0,0
pup2-ph	YGR253C	5	0	0	0,0,0,0
tcb2	YNL087W	5	0	0	0,0,0,0
ipl1-2	YPL209C	5	0	0	0,0,0,0
sec24-2	YIL109C	5	0	0	0,0,0,0
mps1-417	YDL028C	5	0	0	0,0,0,0
kap95-e126k	YLR347C	5	0	0	0,0,0,0
kip3	YGL216W	5	0	0	0,0,0,0
kar9	YPL269W	5	0	0	0,0,0,0
ycg1-2	YDR325W	4	0.103	0	0,0,0,0
bil1	YOR304C-A	5	0	0	0,0,0,0
yor225w	YOR225W	5	0	0	0,0,0,0
sli15-3	YBR156C	5	0	0	0,0,0,0
ecm2	YBR065C	5	0	0	0,0,0,0
cin2	YPL241C	5	0	0	0,0,0,0
cin4	YMR138W	5	0	0	0,0,0,0
isw2	YOR304W	5	0	0	0,0,0,0
prs4	YBL068W	5	0	0	0,0,0,0
bub1	YGR188C	5	0	0	0,0,0,0
tif2	YJL138C	5	0	0	0,0,0,0
prb1	YEL060C	5	0	0	0,0,0,0
yor318c	YOR318C	5	0	0	0,0,0,0
cup9	YPL177C	5	0	0	0,0,0,0
hsm3	YBR272C	5	0	0	0,0,0,0
cup1-2	YHR055C	5	0	0	0,0,0,0
bio2	YGR286C	5	0	0	0,0,0,0
yjr146w	YJR146W	5	0	0	0,0,0,0
pry3	YJL078C	5	0	0	0,0,0,0
mri1	YPR118W	5	0	0	0,0,0,0
tub2-430	YFL037W	5	0	0	0,0,0,0
cul3	YGR003W	5	0	0	0,0,0,0
yor041c	YOR041C	5	0	0	0,0,0,0
bio4	YNR057C	5	0	0	0,0,0,0
yol107w	YOL107W	2	0.073	0	0,0,0,0
ynr073c	YNR073C	2	0.08	0	0,0,0,0
bio3	YNR058W	2	0.073	0	0,0,0,0
ubc6	YER100W	5	0	0	0,0,0,0
cwc15	YDR163W	5	0	0	0,0,0,0
scs2	YER120W	5	0	0	0,0,0,0
cuz1	YNL155W	5	0	0	0,0,0,0
ygr093w	YGR093W	5	0	0	0,0,0,0
srl4	YPL033C	5	0	0	0,0,0,0
rad61	YDR014W	5	0	0	0,0,0,0
yal044w-a	YAL044W-A	5	0	0	0,0,0,0
stu1-7	YBL034C	5	0	0	0,0,0,0
stu1-8	YBL034C	5	0	0	0,0,0,0
jjj3	YJR097W	5	0	0	0,0,0,0
dam1-5	YGR113W	5	0	0	0,0,0,0
smc3-1	YJL074C	5	0	0	0,0,0,0
ist2	YBR086C	5	0	0	0,0,0,0
snm1-ph	YDR478W	5	0	0	0,0,0,0
tim18	YOR297C	5	0	0	0,0,0,0
ume1	YPL139C	4	0.353	1	0,0,55,0
sof1-ph	YLL011W	5	0	0	0,0,0,0
ctl1	YMR180C	5	0	0	0,0,0,0
bgl2	YGR282C	5	0	0	0,0,0,0
kae1-216	YKR038C	5	0	0	0,0,0,0
sps22	YCL048W	5	0	0	0,0,0,0
utp7-204	YER082C	5	0	0	0,0,0,0
kap114	YGL241W	5	0	0	0,0,0,0
ygl199c	YGL199C	5	0	0	0,0,0,0
yll058w	YLL058W	5	0	0	0,0,0,0
pkp2	YGL059W	5	0	0	0,0,0,0
lys20	YDL182W	5	0	0	0,0,0,0
inh1	YDL181W	5	0	0	0,0,0,0
cdc21-1	YOR074C	5	0	0	0,0,0,0
ctp1	YBR291C	5	0	0	0,0,0,0
ctr1	YPR124W	5	0	0	0,0,0,0
flc2	YAL053W	2	0.388	1	11,0,0,0
taf12-9	YDR145W	5	0	0	0,0,0,0
taf12-w486stop	YDR145W	5	0	0	0,0,0,0
taf12-ts23	YDR145W	5	0	0	0,0,0,0
cts1	YLR286C	5	0	0	0,0,0,0
rpl6b	YLR448W	5	0	0	0,0,0,0
grx1	YCL035C	5	0	0	0,0,0,0
hrd3	YLR207W	5	0	0	0,0,0,0
rpl9b	YNL067W	5	0.045	0	0,0,0,0
rps18b	YML026C	5	0.046	0	0,0,0,0
puf3	YLL013C	5	0	0	0,0,0,0
bfa1	YJR053W	5	0	0	0,0,0,0
boi2	YER114C	5	0	0	0,0,0,0
ubc7	YMR022W	5	0	0	0,0,0,0
rps8a	YBL072C	5	0.062	0	0,0,0,0
fal1-1	YDR021W	5	0	0	0,0,0,0
krr1-17	YCL059C	5	0	0	0,0,0,0
lcp5-208	YER127W	5	0	0	0,0,0,0
mtr3-ts	YGR158C	5	0	0	0,0,0,0
pop3-ph	YNL282W	5	0	0	0,0,0,0
cue4	YML101C	5	0	0	0,0,0,0
jjj2	YJL162C	5	0	0	0,0,0,0
pug1	YER185W	5	0	0	0,0,0,0
ydl003w-ph	YDL003W	5	0	0	0,0,0,0
rpl2a	YFR031C-A	5	0	0	0,0,0,0
mps1-3796	YDL028C	5	0	0	0,0,0,0
ixr1	YKL032C	5	0	0	0,0,0,0
cti6	YPL181W	5	0	0	0,0,0,0
izh2	YOL002C	5	0	0	0,0,0,0
izh3	YLR023C	2	0.113	0	0,0,0,0
pho23	YNL097C	4	0.343	1	0,0,55,0
rpd3	YNL330C	4	0.322	1	0,0,3,0
izh1	YDR492W	5	0	0	0,0,0,0
qcr6	YFR033C	5	0	0	0,0,0,0
fun26	YAL022C	3	0.062	0	0,0,0,0
thi74	YDR438W	2	0.091	0	0,0,0,0
mzm1	YDR493W	5	0	0	0,0,0,0
cdc3-1	YLR314C	5	0	0	0,0,0,0
ynl067w-b	YNL067W-B	5	0.065	0	0,0,0,0
sfc1	YJR095W	5	0	0	0,0,0,0
icl1	YER065C	5	0	0	0,0,0,0
cdc12-1	YHR107C	5	0	0	0,0,0,0
cdc10-1	YCR002C	5	0	0	0,0,0,0
bem3	YPL115C	5	0	0	0,0,0,0
rcy1	YJL204C	3	0.153	0	0,0,0,0
axl2	YIL140W	5	0	0	0,0,0,0
put3	YKL015W	5	0	0	0,0,0,0
put2	YHR037W	5	0	0	0,0,0,0
gal83	YER027C	5	0	0	0,0,0,0
avt6	YER119C	5	0	0	0,0,0,0
ynl018c	YNL018C	5	0	0	0,0,0,0
snf8	YPL002C	5	0	0	0,0,0,0
yhr139c-a	YHR139C-A	5	0	0	0,0,0,0
azr1	YGR224W	5	0	0	0,0,0,0
cys3	YAL012W	5	0	0	0,0,0,0
azf1	YOR113W	2	0.147	0	0,0,0,0
cys4	YGR155W	5	0	0	0,0,0,0
sit1	YEL065W	2	0.136	0	0,0,0,0
rsf2	YJR127C	5	0	0	0,0,0,0
cym1	YDR430C	5	0	0	0,0,0,0
idp3	YNL009W	5	0	0	0,0,0,0
ydr431w	YDR431W	5	0	0	0,0,0,0
cyc8	YBR112C	5	0	0	0,0,0,0
ayr1	YIL124W	5	0	0	0,0,0,0
yil141w	YIL141W	5	0	0	0,0,0,0
idh2	YOR136W	3	0.135	0	0,0,0,0
irc14	YOR135C	3	0.135	0	0,0,0,0
yil089w	YIL089W	3	0.062	0	0,0,0,0
pom33	YLL023C	5	0	0	0,0,0,0
ict1	YLR099C	5	0	0	0,0,0,0
ycr007c	YCR007C	5	0	0	0,0,0,0
idh1	YNL037C	5	0	0	0,0,0,0
hts1-1	YPR033C	5	0	0	0,0,0,0
yjr141w-ph	YJR141W	5	0	0	0,0,0,0
pho2	YDL106C	5	0	0	0,0,0,0
yll032c	YLL032C	5	0	0	0,0,0,0
yil015c-a	YIL015C-A	5	0	0	0,0,0,0
bar1	YIL015W	5	0	0	0,0,0,0
bap2	YBR068C	5	0	0	0,0,0,0
rad1	YPL022W	5	0	0	0,0,0,0
utr1	YJR049C	5	0	0	0,0,0,0
bap3	YDR046C	5	0	0	0,0,0,0
stp1	YDR463W	5	0	0	0,0,0,0
cyb5	YNL111C	5	0	0	0,0,0,0
qri1-ts1	YDL103C	5	0	0	0,0,0,0
rbg1	YAL036C	5	0	0	0,0,0,0
rpl22a	YLR061W	5	0	0	0,0,0,0
hyr1	YIR037W	5	0	0	0,0,0,0
yap1	YML007W	5	0	0	0,0,0,0
bag7	YOR134W	5	0	0	0,0,0,0
qri5	YLR204W	5	0	0	0,0,0,0
ykr075c	YKR075C	5	0	0	0,0,0,0
bcd1-ph	YHR040W	5	0	0	0,0,0,0
bfr2-ph	YDR299W	5	0	0	0,0,0,0
mtc2	YKL098W	5	0	0	0,0,0,0
tof1	YNL273W	5	0	0	0,0,0,0
mrn1	YPL184C	5	0	0	0,0,0,0
lat1	YNL071W	5	0	0	0,0,0,0
pus5	YLR165C	5	0	0	0,0,0,0
qdr1	YIL120W	5	0	0	0,0,0,0
ykl050c	YKL050C	5	0	0	0,0,0,0
yju2-ph	YKL095W	5	0	0	0,0,0,0
bch2	YKR027W	5	0	0	0,0,0,0
bat2	YJR148W	5	0	0	0,0,0,0
iah1	YOR126C	5	0	0	0,0,0,0
kes1	YPL145C	5	0	0	0,0,0,0
cmc2	YBL059C-A	1	0.046	0	0,0,0,0
atp22	YDR350C	5	0	0	0,0,0,0
tim11	YDR322C-A	5	0	0	0,0,0,0
atp20	YPR020W	5	0	0	0,0,0,0
ykl107w	YKL107W	5	0.084	0	0,0,0,0
mrpl4	YLR439W	5	0	0	0,0,0,0
mmm1	YLL006W	5	0	0	0,0,0,0
ydr524c-b	YDR524C-B	2	0.272	1	1,0,0,0
gep3	YOR205C	5	0	0	0,0,0,0
ypr190c-ph	YPR190C	5	0	0	0,0,0,0
cox18	YGR062C	5	0	0	0,0,0,0
irc5	YFR038W	5	0	0	0,0,0,0
atp19	YOL077W-A	5	0	0	0,0,0,0
glo4	YOR040W	5	0	0	0,0,0,0
isa1	YLL027W	5	0.072	0	0,0,0,0
ynl115c	YNL115C	5	0	0	0,0,0,0
lac1	YKL008C	5	0	0	0,0,0,0
utp23-ph	YOR004W	5	0	0	0,0,0,0
ifm1	YOL023W	5	0	0	0,0,0,0
img2	YCR071C	5	0.064	0	0,0,0,0
yjr114w	YJR114W	5	0	0	0,0,0,0
ykl133c	YKL133C	5	0	0	0,0,0,0
ynl035c	YNL035C	5	0	0	0,0,0,0
ydr222w	YDR222W	5	0	0	0,0,0,0
prp6-ts	YBR055C	5	0	0	0,0,0,0
exo5	YBR163W	1	0.052	0	0,0,0,0
cox20	YDR231C	1	0.052	0	0,0,0,0
dss1	YMR287C	5	0	0	0,0,0,0
elp4	YPL101W	5	0	0	0,0,0,0
yfl013w-a	YFL013W-A	5	0	0	0,0,0,0
elp3	YPL086C	5	0	0	0,0,0,0
hrr25-ph	YPL204W	5	0	0	0,0,0,0
ygl149w	YGL149W	5	0	0	0,0,0,0
elp6	YMR312W	2	0.093	0	0,0,0,0
ypl102c	YPL102C	2	0.093	0	0,0,0,0
ies4	YOR189W	5	0	0	0,0,0,0
ybl071c	YBL071C	5	0	0	0,0,0,0
aua1	YFL010W-A	5	0	0	0,0,0,0
ssn2	YDR443C	5	0	0	0,0,0,0
pob3-q308k	YML069W	5	0	0	0,0,0,0
atx2	YOR079C	5	0	0	0,0,0,0
cox16	YJL003W	5	0.036	0	0,0,0,0
ats1	YAL020C	5	0	0	0,0,0,0
pho11	YAR071W	5	0	0	0,0,0,0
ygr039w	YGR039W	5	0	0	0,0,0,0
fyv1	YDR024W	5	0	0	0,0,0,0
lif1	YGL090W	3	0.064	0	0,0,0,0
mgs1	YNL218W	5	0	0	0,0,0,0
mga1	YGR249W	5	0	0	0,0,0,0
hmra1	YCR097W	5	0	0	0,0,0,0
pkh3	YDR466W	5	0	0	0,0,0,0
swt1	YOR166C	5	0	0	0,0,0,0
tir2	YOR010C	5	0	0	0,0,0,0
avt3	YKL146W	5	0	0	0,0,0,0
pdr16	YNL231C	5	0	0	0,0,0,0
dbf20	YPR111W	5	0	0	0,0,0,0
pfa4	YOL003C	5	0.426	2	14,0,0,30
rad7	YJR052W	5	0	0	0,0,0,0
dbf2-1	YGR092W	5	0	0	0,0,0,0
imo32	YGR031W	5	0	0	0,0,0,0
tps1	YBR126C	2	0.672	2	50,0,0,9
spa2	YLL021W	2	0.635	2	40,0,0,30
skt5	YBL061C	2	0.495	2	22,0,0,18
das1	YJL149W	5	0	0	0,0,0,0
cln1	YMR199W	5	0	0	0,0,0,0
sbh2	YER019C-A	5	0	0	0,0,0,0
dap1	YPL170W	5	0	0	0,0,0,0
cak1-23	YFL029C	5	0	0	0,0,0,0
bck2	YER167W	5	0	0	0,0,0,0
zeo1	YOL109W	5	0	0	0,0,0,0
ybr285w	YBR285W	5	0	0	0,0,0,0
ymr124w	YMR124W	2	0.655	2	33,0,0,32
mch2	YKL221W	5	0	0	0,0,0,0
dan1	YJR150C	5	0	0	0,0,0,0
rpl14a	YKL006W	5	0	0	0,0,0,0
rpl12a	YEL054C	5	0.042	0	0,0,0,0
pol5-3	YEL055C	5	0.044	0	0,0,0,0
pol5-1	YEL055C	5	0	0	0,0,0,0
mak11-2	YKL021C	5	0	0	0,0,0,0
yor277c	YOR277C	5	0	0	0,0,0,0
ymr317w	YMR317W	5	0	0	0,0,0,0
ykl200c	YKL200C	5	0	0	0,0,0,0
cox4	YGL187C	5	0.032	0	0,0,0,0
coq2	YNR041C	5	0.034	0	0,0,0,0
mss51	YLR203C	1	0.047	0	0,0,0,0
mei4	YER044C-A	5	0	0	0,0,0,0
sue1	YPR151C	5	0	0	0,0,0,0
pet191	YJR034W	5	0.034	0	0,0,0,0
ygl036w	YGL036W	5	0	0	0,0,0,0
ime1	YJR094C	5	0	0	0,0,0,0
nse4-ts3	YDL105W	5	0	0	0,0,0,0
bcy1	YIL033C	5	0	0	0,0,0,0
ydl241w	YDL241W	5	0	0	0,0,0,0
cct2-201	YIL142W	5	0	0	0,0,0,0
cct2-200	YIL142W	5	0	0	0,0,0,0
ssl2-ts	YIL143C	5	0	0	0,0,0,0
mlp1	YKR095W	5	0	0	0,0,0,0
npr3	YHL023C	5	0	0	0,0,0,0
rpl16b	YNL069C	5	0	0	0,0,0,0
krr1-18	YCL059C	5	0	0	0,0,0,0
nug1-2	YER006W	5	0	0	0,0,0,0
lcp5-205	YER127W	5	0	0	0,0,0,0
dip2-ph	YLR129W	5	0	0	0,0,0,0
fyv7	YLR068W	5	0	0	0,0,0,0
rds2	YPL133C	5	0	0	0,0,0,0
pta1-ph	YAL043C	5	0	0	0,0,0,0
nop1-3	YDL014W	5	0	0	0,0,0,0
tsr4-ph	YOL022C	5	0	0	0,0,0,0
nop2-6	YNL061W	5	0	0	0,0,0,0
mak11-ph	YKL021C	5	0	0	0,0,0,0
phs1-ph	YJL097W	5	0	0	0,0,0,0
nhp2-ph	YDL208W	5	0	0	0,0,0,0
rps13-ph	YDR064W	5	0	0	0,0,0,0
utp21-3	YLR409C	5	0	0	0,0,0,0
nop56-ph	YLR197W	5	0	0	0,0,0,0
pih1	YHR034C	5	0	0	0,0,0,0
vip1	YLR410W	5	0	0	0,0,0,0
rrt14	YIL127C	5	0	0	0,0,0,0
snu13-ph	YEL026W	5	0	0	0,0,0,0
rrp8	YDR083W	5	0	0	0,0,0,0
rrp9-1	YPR137W	5	0	0	0,0,0,0
utp9-ph	YHR196W	5	0	0	0,0,0,0
utp7-202	YER082C	5	0	0	0,0,0,0
rck1	YGL158W	5	0	0	0,0,0,0
yox1	YML027W	3	0.135	0	0,0,0,0
shr5	YOL110W	3	0.142	0	0,0,0,0
tma23	YMR269W	5	0	0	0,0,0,0
pdr17	YNL264C	5	0	0	0,0,0,0
srp40	YKR092C	5	0	0	0,0,0,0
jem1	YJL073W	5	0	0	0,0,0,0
fun30	YAL019W	5	0	0	0,0,0,0
egd1	YPL037C	5	0	0	0,0,0,0
yml131w	YML131W	5	0	0	0,0,0,0
pau4	YLR461W	5	0	0	0,0,0,0
orm1	YGR038W	5	0	0	0,0,0,0
lsb5	YCL034W	5	0	0	0,0,0,0
sse2	YBR169C	5	0	0	0,0,0,0
hse1	YHL002W	5	0	0	0,0,0,0
rcn1	YKL159C	5	0	0	0,0,0,0
she10	YGL228W	5	0	0	0,0,0,0
yjr015w	YJR015W	5	0	0	0,0,0,0
ygl152c	YGL152C	5	0	0	0,0,0,0
dal3	YIR032C	5	0	0	0,0,0,0
yor385w	YOR385W	5	0	0	0,0,0,0
ydr010c	YDR010C	5	0	0	0,0,0,0
yps6	YIR039C	5	0	0	0,0,0,0
pph3	YDR075W	5	0	0	0,0,0,0
dal4	YIR028W	5	0	0	0,0,0,0
tip41	YPR040W	5	0	0	0,0,0,0
meu1	YLR017W	5	0	0	0,0,0,0
ina1	YLR413W	5	0	0	0,0,0,0
opi10	YOL032W	5	0	0	0,0,0,0
ski8	YGL213C	5	0	0	0,0,0,0
qri1-ph	YDL103C	5	0	0	0,0,0,0
pcl8	YPL219W	5	0	0	0,0,0,0
sec39-ph	YLR440C	5	0	0	0,0,0,0
rpc37-ph	YKR025W	5	0	0	0,0,0,0
yfr024c	YFR024C	5	0	0	0,0,0,0
rrs1-124	YOR294W	5	0	0	0,0,0,0
sec21-1	YNL287W	5	0	0	0,0,0,0
bni4	YNL233W	5	0.427	2	3,0,0,30
sno1	YMR095C	5	0	0	0,0,0,0
yjl182c	YJL182C	5	0	0	0,0,0,0
chs3	YBR023C	2	0.57	2	33,0,0,30
chs7	YHR142W	2	0.524	2	28,0,0,27
dal80	YKR034W	5	0	0	0,0,0,0
mnn5	YJL186W	5	0	0	0,0,0,0
scs3	YGL126W	5	0	0	0,0,0,0
yjr037w	YJR037W	5	0	0	0,0,0,0
pex12	YMR026C	5	0	0	0,0,0,0
inp2	YMR163C	5	0	0	0,0,0,0
rec114	YMR133W	5	0	0	0,0,0,0
hsp150	YJL159W	5	0.387	2	11,0,0,27
ylr296w	YLR296W	5	0	0	0,0,0,0
def1	YKL054C	5	0	0	0,0,0,0
ipp1-ph	YBR011C	2	0.455	1	37,0,0,0
rps0b	YLR048W	5	0.055	0	0,0,0,0
irc13	YOR235W	5	0	0	0,0,0,0
rrp5-delta6	YMR229C	5	0	0	0,0,0,0
tkl2	YBR117C	5	0	0	0,0,0,0
atc1	YDR184C	5	0	0	0,0,0,0
atg1	YGL180W	5	0	0	0,0,0,0
atg13	YPR185W	5	0	0	0,0,0,0
ldb17	YDL146W	5	0	0	0,0,0,0
atg8	YBL078C	5	0	0	0,0,0,0
ydr449c-ph	YDR449C	5	0	0	0,0,0,0
yor309c	YOR309C	5	0	0	0,0,0,0
prr1	YKL116C	5	0	0	0,0,0,0
sfk1	YKL051W	5	0	0	0,0,0,0
ylr118c	YLR118C	5	0	0	0,0,0,0
elo1	YJL196C	5	0	0	0,0,0,0
ast1	YBL069W	5	0	0	0,0,0,0
trm3	YDL112W	5	0	0	0,0,0,0
hst3	YOR025W	5	0	0	0,0,0,0
hkr1	YDR420W	5	0	0	0,0,0,0
sur2	YDR297W	5	0	0	0,0,0,0
asp3-3	YLR158C	5	0	0	0,0,0,0
ypl168w	YPL168W	5	0	0	0,0,0,0
yjl068c	YJL068C	5	0	0	0,0,0,0
lcb5	YLR260W	5	0	0	0,0,0,0
rho4	YKR055W	5	0	0	0,0,0,0
yjl135w	YJL135W	5	0	0	0,0,0,0
pox1	YGL205W	5	0	0	0,0,0,0
kin2	YLR096W	5	0	0	0,0,0,0
spc1	YJR010C-A	5	0	0	0,0,0,0
tcb3	YML072C	5	0	0	0,0,0,0
she3	YBR130C	5	0	0	0,0,0,0
ybt1	YLL048C	5	0	0	0,0,0,0
ygr125w	YGR125W	5	0	0	0,0,0,0
icp55	YER078C	5	0	0	0,0,0,0
ykl069w	YKL069W	5	0	0	0,0,0,0
ymr153c-a	YMR153C-A	5	0	0	0,0,0,0
tpm2	YIL138C	5	0	0	0,0,0,0
yrb1-51	YDR002W	5	0	0	0,0,0,0
yhr140w	YHR140W	5	0	0	0,0,0,0
scw11	YGL028C	5	0	0	0,0,0,0
ygl138c	YGL138C	5	0	0	0,0,0,0
nup53	YMR153W	5	0	0	0,0,0,0
nup42	YDR192C	5	0	0	0,0,0,0
pom152	YMR129W	5	0	0	0,0,0,0
nup57-ph	YGR119C	5	0	0	0,0,0,0
pom34	YLR018C	5	0	0	0,0,0,0
sym1	YLR251W	5	0	0	0,0,0,0
yjr042w-ph	YJR042W	5	0	0	0,0,0,0
ydr193w	YDR193W	5	0	0	0,0,0,0
nup145-r4	YGL092W	5	0	0	0,0,0,0
nup133	YKR082W	5	0	0	0,0,0,0
ldb19	YOR322C	5	0	0	0,0,0,0
nup157	YER105C	5	0	0	0,0,0,0
msc6	YOR354C	5	0	0	0,0,0,0
nsi1	YDR026C	5	0	0	0,0,0,0
nup188	YML103C	5	0	0	0,0,0,0
nup170	YBL079W	5	0	0	0,0,0,0
ssp120	YLR250W	5	0	0	0,0,0,0
nup2	YLR335W	5	0	0	0,0,0,0
nup192-15	YJL039C	5	0	0	0,0,0,0
ynr034w-a	YNR034W-A	5	0	0	0,0,0,0
gsp1-p162l	YLR293C	5	0	0	0,0,0,0
ioc3	YFR013W	5	0	0	0,0,0,0
gle2	YER107C	5	0	0	0,0,0,0
ino4	YOL108C	5	0	0	0,0,0,0
asm4	YDL088C	5	0	0	0,0,0,0
ynr062c	YNR062C	5	0	0	0,0,0,0
cos111	YBR203W	5	0	0	0,0,0,0
ask10	YGR097W	5	0	0	0,0,0,0
mnt4	YNR059W	5	0.165	0	0,0,0,0
ygr047c-ph	YGR047C	5	0	0	0,0,0,0
lhs1	YKL073W	5	0	0	0,0,0,0
cos10	YNR075W	5	0	0	0,0,0,0
spc42-11	YKL042W	5	0	0	0,0,0,0
slk19	YOR195W	4	0.043	0	0,0,0,0
smc1-2	YFL008W	5	0	0	0,0,0,0
sxm1	YDR395W	5	0	0	0,0,0,0
she1	YBL031W	5	0	0	0,0,0,0
shp1	YBL058W	5	0	0	0,0,0,0
lhp1	YDL051W	5	0	0	0,0,0,0
scc2-4	YDR180W	5	0	0	0,0,0,0
sda1-2	YGR245C	5	0	0	0,0,0,0
rts1	YOR014W	4	0.04	0	0,0,0,0
rpl40a	YIL148W	5	0	0	0,0,0,0
rad6	YGL058W	4	0.364	1	0,0,55,0
mns1	YJR131W	5	0	0	0,0,0,0
prp16-ts	YKR086W	5	0	0	0,0,0,0
pol31-ph	YJR006W	5	0	0	0,0,0,0
mrt4	YKL009W	5	0	0	0,0,0,0
rpb4	YJL140W	5	0	0	0,0,0,0
gln4-ph	YOR168W	5	0	0	0,0,0,0
mcd1-73	YDL003W	5	0	0	0,0,0,0
mad3	YJL013C	5	0	0	0,0,0,0
ypr109w	YPR109W	5	0	0	0,0,0,0
rho2	YNL090W	5	0	0	0,0,0,0
ole1-m2	YGL055W	5	0	0	0,0,0,0
glc7-12	YER133W	5	0	0	0,0,0,0
leu4	YNL104C	5	0	0	0,0,0,0
eco1-1	YFR027W	4	0.044	0	0,0,0,0
dam1-11	YGR113W	5	0	0	0,0,0,0
dam1-19	YGR113W	5	0	0	0,0,0,0
tos1	YBR162C	5	0	0	0,0,0,0
ebp2-1	YKL172W	5	0	0	0,0,0,0
sds23	YGL056C	5	0	0	0,0,0,0
dad1-ph	YDR016C	5	0	0	0,0,0,0
loh1	YJL038C	5	0	0	0,0,0,0
spo23	YBR250W	5	0	0	0,0,0,0
los1	YKL205W	5	0	0	0,0,0,0
use1-ts	YGL098W	5	0	0	0,0,0,0
ask1-3	YKL052C	5	0	0	0,0,0,0
ybr184w	YBR184W	5	0	0	0,0,0,0
lip1-ph	YMR298W	5	0	0	0,0,0,0
mas2-10	YHR024C	5	0	0	0,0,0,0
mak21-3	YDR060W	5	0	0	0,0,0,0
ypr082c-ph	YPR082C	5	0	0	0,0,0,0
spt16-ts	YGL207W	5	0	0	0,0,0,0
tsc13-ph	YDL015C	5	0	0	0,0,0,0
pre3-2	YJL001W	5	0	0	0,0,0,0
dam1-9	YGR113W	5	0	0	0,0,0,0
rec104	YHR157W	5	0	0	0,0,0,0
kre29-ts2	YER038C	5	0	0	0,0,0,0
gpi1-1	YGR216C	5	0	0	0,0,0,0
cdc39-1	YCR093W	5	0	0	0,0,0,0
ask1-2	YKL052C	5	0	0	0,0,0,0
cdc21-ts	YOR074C	5	0	0	0,0,0,0
mrs2	YOR334W	5	0	0	0,0,0,0
lsc2	YGR244C	5	0	0	0,0,0,0
mfm1	YPL060W	5	0	0	0,0,0,0
ymr013w-a	YMR013W-A	5	0	0	0,0,0,0
lsc1	YOR142W	5	0	0	0,0,0,0
mf(alpha)1	YPL187W	5	0	0	0,0,0,0
mas1-1	YLR163C	5	0	0	0,0,0,0
rif2	YLR453C	5	0	0	0,0,0,0
gsh1	YJL101C	5	0	0	0,0,0,0
cox5b	YIL111W	5	0	0	0,0,0,0
fum1	YPL262W	5	0	0	0,0,0,0
lsm1	YJL124C	5	0	0	0,0,0,0
bcs1	YDR375C	5	0.032	0	0,0,0,0
sor2	YDL246C	5	0	0	0,0,0,0
pau10	YDR542W	5	0	0	0,0,0,0
tdh2	YJR009C	5	0	0	0,0,0,0
puf4	YGL014W	5	0	0	0,0,0,0
sdh1	YKL148C	5	0	0	0,0,0,0
mdm38	YOL027C	3	0.142	0	0,0,0,0
psd1	YNL169C	5	0.038	0	0,0,0,0
phb1	YGR132C	5	0.045	0	0,0,0,0
tim22-19	YDL217C	5	0	0	0,0,0,0
ynd1	YER005W	5	0	0	0,0,0,0
ydl157c	YDL157C	5	0	0	0,0,0,0
yfl052w	YFL052W	5	0	0	0,0,0,0
fmc1	YIL098C	5	0	0	0,0,0,0
ypl114w	YPL114W	5	0	0	0,0,0,0
smf2	YHR050W	5	0	0	0,0,0,0
yor365c	YOR365C	5	0	0	0,0,0,0
swf1	YDR126W	5	0	0	0,0,0,0
dbp2-204	YNL112W	5	0	0	0,0,0,0
atm1-201	YMR301C	5	0	0	0,0,0,0
ddp1	YOR163W	5	0	0	0,0,0,0
sso2	YMR183C	5	0	0	0,0,0,0
cpd1	YGR247W	5	0	0	0,0,0,0
est2	YLR318W	5	0	0	0,0,0,0
ydr154c	YDR154C	5	0	0	0,0,0,0
cpr1	YDR155C	5	0	0	0,0,0,0
krs1-109	YDR037W	5	0	0	0,0,0,0
erp3	YDL018C	5	0	0	0,0,0,0
ena1	YDR040C	5	0	0	0,0,0,0
fmp48	YGR052W	5	0	0	0,0,0,0
fmp46	YKR049C	5	0	0	0,0,0,0
las1-2	YKR063C	5	0	0	0,0,0,0
gdh3	YAL062W	5	0	0	0,0,0,0
sua5-207	YGL169W	5	0	0	0,0,0,0
sas10-110	YDL153C	5	0	0	0,0,0,0
lro1	YNR008W	5	0	0	0,0,0,0
pdr15	YDR406W	5	0	0	0,0,0,0
mtl1	YGR023W	5	0	0	0,0,0,0
scm4	YGR049W	5	0	0	0,0,0,0
pex1	YKL197C	5	0	0	0,0,0,0
rps27a	YKL156W	5	0	0	0,0,0,0
pex19	YDL065C	5	0	0	0,0,0,0
elf1	YKL160W	5	0	0	0,0,0,0
atg32	YIL146C	5	0	0	0,0,0,0
pex5	YDR244W	5	0	0	0,0,0,0
ylr122c	YLR122C	5	0	0	0,0,0,0
pkh1	YDR490C	5	0	0	0,0,0,0
ypr089w	YPR089W	5	0	0	0,0,0,0
rcn2	YOR220W	5	0	0	0,0,0,0
atg38	YLR211C	5	0	0	0,0,0,0
trp3	YKL211C	5	0	0	0,0,0,0
ylr030w	YLR030W	5	0	0	0,0,0,0
ubp11	YKR098C	5	0	0	0,0,0,0
prm4	YPL156C	5	0	0	0,0,0,0
ydl121c	YDL121C	5	0	0	0,0,0,0
rio2-1	YNL207W	5	0	0	0,0,0,0
yel025c	YEL025C	5	0	0	0,0,0,0
yor055w	YOR055W	5	0	0	0,0,0,0
yjr129c	YJR129C	5	0	0	0,0,0,0
ath1	YPR026W	5	0	0	0,0,0,0
pho87	YCR037C	5	0	0	0,0,0,0
ylr072w	YLR072W	5	0	0	0,0,0,0
yak1	YJL141C	5	0	0	0,0,0,0
ynr025c	YNR025C	5	0	0	0,0,0,0
ymr155w	YMR155W	5	0	0	0,0,0,0
stp2	YHR006W	5	0	0	0,0,0,0
rma1	YKL132C	5	0	0	0,0,0,0
tah1	YCR060W	5	0	0	0,0,0,0
lee1	YPL054W	5	0	0	0,0,0,0
ykr018c	YKR018C	5	0	0	0,0,0,0
yfl051c	YFL051C	5	0	0	0,0,0,0
lys21	YDL131W	5	0	0	0,0,0,0
yil169c	YIL169C	5	0	0	0,0,0,0
ygr164w	YGR164W	5	0	0	0,0,0,0
ydr455c	YDR455C	5	0	0	0,0,0,0
ydr274c	YDR274C	5	0	0	0,0,0,0
rrt5	YFR032C	5	0	0	0,0,0,0
mob2-24	YFL034C-B	5	0	0	0,0,0,0
atg3	YNR007C	5	0	0	0,0,0,0
fui1	YBL042C	5	0	0	0,0,0,0
spo77	YLR341W	5	0	0	0,0,0,0
atg26	YLR189C	5	0	0	0,0,0,0
ltp1	YPR073C	5	0	0	0,0,0,0
tad2-ph	YJL035C	5	0	0	0,0,0,0
ydl172c	YDL172C	5	0	0	0,0,0,0
atg17	YLR423C	5	0	0	0,0,0,0
atg19	YOL082W	5	0	0	0,0,0,0
ksp1	YHR082C	2	0.157	0	0,0,0,0
rpb8-ph	YOR224C	5	0	0	0,0,0,0
atg16	YMR159C	5	0	0	0,0,0,0
atg14	YBR128C	5	0	0	0,0,0,0
atg20	YDL113C	5	0	0	0,0,0,0
atg21	YPL100W	5	0	0	0,0,0,0
rki1-100	YOR095C	5	0	0	0,0,0,0
rpa43-5	YOR340C	5	0	0	0,0,0,0
bmt2	YBR141C	5	0	0	0,0,0,0
erv15	YBR210W	5	0	0	0,0,0,0
far3	YMR052W	5	0	0	0,0,0,0
mdl1	YLR188W	5	0	0	0,0,0,0
atg9	YDL149W	5	0	0	0,0,0,0
atg10	YLL042C	5	0	0	0,0,0,0
hif1	YLL022C	5	0	0	0,0,0,0
ybr071w	YBR071W	5	0	0	0,0,0,0
atg11	YPR049C	5	0	0	0,0,0,0
mss18	YPR134W	5	0	0	0,0,0,0
atg29	YPL166W	5	0	0	0,0,0,0
atg5	YPL149W	5	0	0	0,0,0,0
atg7	YHR171W	5	0	0	0,0,0,0
oms1	YDR316W	5	0	0	0,0,0,0
yjl147c	YJL147C	5	0	0	0,0,0,0
rad4	YER162C	3	0.089	0	0,0,0,0
yhr180w	YHR180W	5	0	0	0,0,0,0
tma22	YJR014W	5	0	0	0,0,0,0
atg12	YBR217W	5	0	0	0,0,0,0
cyc2	YOR037W	5	0	0	0,0,0,0
ymr158w-a	YMR158W-A	5	0	0	0,0,0,0
atg18	YFR021W	5	0	0	0,0,0,0
rrn3-s213p	YKL125W	5	0	0	0,0,0,0
taf3-201	YPL011C	4	0.077	0	0,0,0,0
med1	YPR070W	5	0	0	0,0,0,0
taf3-200	YPL011C	5	0	0	0,0,0,0
swc5	YBR231C	5	0	0	0,0,0,0
swc4-4	YGR002C	5	0	0	0,0,0,0
taf13-2	YML098W	5	0	0	0,0,0,0
tys1-1	YGR185C	5	0	0	0,0,0,0
vps71	YML041C	4	0.146	0	0,0,0,0
taf7-ts1	YMR227C	5	0	0	0,0,0,0
rrn7-ph	YJL025W	5	0	0	0,0,0,0
dst1	YGL043W	5	0	0	0,0,0,0
ylr222c-ph	YLR222C	5	0	0	0,0,0,0
rpa14	YDR156W	5	0	0	0,0,0,0
nut1	YGL151W	5	0	0	0,0,0,0
tad3-ph	YLR316C	5	0	0	0,0,0,0
ypr064w	YPR064W	5	0	0	0,0,0,0
esa1-d414	YOR244W	5	0	0	0,0,0,0
nut2-ts	YPR168W	4	0.07	0	0,0,0,0
kap123	YER110C	5	0	0	0,0,0,0
ies5	YER092W	5	0	0	0,0,0,0
esa1-l254p	YOR244W	5	0	0	0,0,0,0
pcf11-ts10	YDR228C	4	0.176	0	0,0,0,0
rsc9-ph	YML127W	5	0	0	0,0,0,0
cse1-200	YGL238W	5	0	0	0,0,0,0
sec12-1	YNR026C	5	0	0	0,0,0,0
set2	YJL168C	5	0	0	0,0,0,0
srp1-ph	YNL189W	5	0	0	0,0,0,0
tfa2-45	YKR062W	4	0.124	0	0,0,0,0
ydl071c	YDL071C	5	0	0	0,0,0,0
arp7-e411k	YPR034W	5	0	0	0,0,0,0
cse2	YNR010W	4	0.064	0	0,0,0,0
hos2	YGL194C	4	0.151	0	0,0,0,0
crn1	YLR429W	5	0	0	0,0,0,0
htz1	YOL012C	4	0.097	0	0,0,0,0
nde2	YDL085W	5	0	0	0,0,0,0
arp4-g161d	YJL081C	4	0.096	0	0,0,0,0
yip1-ph	YGR172C	5	0	0	0,0,0,0
sgv1-23	YPR161C	5	0	0	0,0,0,0
tsc11-5	YER093C	5	0	0	0,0,0,0
tsc11-1	YER093C	5	0	0	0,0,0,0
pal1	YDR348C	2	0.635	2	40,0,0,30
mob2-34	YFL034C-B	5	0	0	0,0,0,0
msc1	YML128C	5	0	0	0,0,0,0
sec62-ts	YPL094C	2	0.579	2	50,0,0,5
pac11	YDR488C	5	0	0	0,0,0,0
pac1	YOR269W	5	0	0	0,0,0,0
ydr149c	YDR149C	5	0	0	0,0,0,0
tub3	YML124C	5	0	0	0,0,0,0
rpl37b	YDR500C	5	0.043	0	0,0,0,0
ldb18	YLL049W	5	0	0	0,0,0,0
num1	YDR150W	5	0	0	0,0,0,0
nip100	YPL174C	5	0	0	0,0,0,0
dyn3	YMR299C	5	0	0	0,0,0,0
dyn2	YDR424C	5	0	0	0,0,0,0
hgh1	YGR187C	5	0	0	0,0,0,0
kar5	YMR065W	5	0	0	0,0,0,0
kip2	YPL155C	5	0	0	0,0,0,0
jnm1	YMR294W	5	0	0	0,0,0,0
rph1	YER169W	5	0	0	0,0,0,0
arp1	YHR129C	5	0	0	0,0,0,0
bik1	YCL029C	5	0	0	0,0,0,0
ylr217w	YLR217W	5	0	0	0,0,0,0
ypr036w-a	YPR036W-A	5	0	0	0,0,0,0
dyn1	YKR054C	5	0	0	0,0,0,0
bub2	YMR055C	5	0	0	0,0,0,0
fes1	YBR101C	5	0	0	0,0,0,0
ymr193c-a	YMR193C-A	5	0	0	0,0,0,0
prk1	YIL095W	5	0	0	0,0,0,0
msh3	YCR092C	5	0	0	0,0,0,0
tma10	YLR327C	5	0	0	0,0,0,0
mtc6	YHR151C	5	0	0	0,0,0,0
ptp2	YOR208W	5	0	0	0,0,0,0
ybr232c	YBR232C	5	0	0	0,0,0,0
ydl023c	YDL023C	5	0	0	0,0,0,0
ydl086w	YDL086W	5	0	0	0,0,0,0
ste23	YLR389C	5	0	0	0,0,0,0
yjl120w	YJL120W	5	0	0	0,0,0,0
kch1	YJR054W	5	0	0	0,0,0,0
cpr4	YCR069W	5	0	0	0,0,0,0
rdi1	YDL135C	5	0	0	0,0,0,0
mtc4	YBR255W	5	0	0	0,0,0,0
kcc4	YCL024W	5	0	0	0,0,0,0
yuh1	YJR099W	5	0	0	0,0,0,0
ycl023c	YCL023C	5	0	0	0,0,0,0
ycr016w	YCR016W	5	0	0	0,0,0,0
mrs3	YJL133W	5	0	0	0,0,0,0
tyr1	YBR166C	5	0	0	0,0,0,0
rad18	YCR066W	5	0	0	0,0,0,0
tkl1	YPR074C	5	0	0	0,0,0,0
nup100	YKL068W	5	0	0	0,0,0,0
snf1	YDR477W	5	0	0	0,0,0,0
nse5-ts4	YML023C	5	0	0	0,0,0,0
ilv1	YER086W	5	0	0	0,0,0,0
kip1	YBL063W	5	0	0	0,0,0,0
aro7	YPR060C	5	0	0	0,0,0,0
aro2	YGL148W	5	0	0	0,0,0,0
ura6-6	YKL024C	5	0	0	0,0,0,0
aro1	YDR127W	5	0	0	0,0,0,0
ynl050c	YNL050C	5	0	0	0,0,0,0
ylr125w	YLR125W	5	0	0	0,0,0,0
ylf2	YHL014C	5	0	0	0,0,0,0
ygr240c-a	YGR240C-A	5	0	0	0,0,0,0
crg1	YHR209W	5	0	0	0,0,0,0
kha1	YJL094C	5	0	0	0,0,0,0
dur1,2	YBR208C	5	0	0	0,0,0,0
ygr182c	YGR182C	5	0	0	0,0,0,0
dld2	YDL178W	5	0	0	0,0,0,0
ypl275w	YPL275W	5	0	0	0,0,0,0
ylr363w-a	YLR363W-A	5	0	0	0,0,0,0
ybr238c	YBR238C	5	0	0	0,0,0,0
mgr1	YCL044C	5	0	0	0,0,0,0
crd1	YDL142C	5	0	0	0,0,0,0
yll020c	YLL020C	5	0	0	0,0,0,0
tcd2	YKL027W	5	0	0	0,0,0,0
yjl181w	YJL181W	5	0	0	0,0,0,0
imd2	YHR216W	5	0	0	0,0,0,0
crc1	YOR100C	5	0	0	0,0,0,0
sut2	YPR009W	5	0	0	0,0,0,0
aro80	YDR421W	5	0	0	0,0,0,0
edc3	YEL015W	5	0	0	0,0,0,0
cpr8	YNR028W	5	0	0	0,0,0,0
mcp1	YOR228C	5	0	0	0,0,0,0
rpl8b	YLL045C	5	0	0	0,0,0,0
nat5	YOR253W	5	0	0	0,0,0,0
mfg1	YDL233W	5	0	0	0,0,0,0
nba1	YOL070C	5	0	0	0,0,0,0
rpl36a	YMR194W	5	0	0	0,0,0,0
pde1	YGL248W	5	0	0	0,0,0,0
pmt7	YDR307W	5	0	0	0,0,0,0
nse5-ts3	YML023C	5	0	0	0,0,0,0
rsm28	YDR494W	5	0	0	0,0,0,0
slm2	YNL047C	5	0	0	0,0,0,0
vid22	YLR373C	5	0	0	0,0,0,0
taf5-20	YBR198C	5	0	0	0,0,0,0
rps24a	YER074W	5	0	0	0,0,0,0
tda8	YAL064C-A	5	0	0	0,0,0,0
tir3	YIL011W	5	0	0	0,0,0,0
rps28a	YOR167C	5	0	0	0,0,0,0
ufd2	YDL190C	5	0	0	0,0,0,0
tfs1	YLR178C	5	0	0	0,0,0,0
yhr122w-ph	YHR122W	5	0	0	0,0,0,0
str2	YJR130C	5	0	0	0,0,0,0
csr2	YPR030W	5	0	0	0,0,0,0
mbr1	YKL093W	5	0	0	0,0,0,0
cst26	YBR042C	5	0	0	0,0,0,0
yhr112c	YHR112C	5	0	0	0,0,0,0
hpf1	YOL155C	5	0	0	0,0,0,0
rpl2b	YIL018W	5	0	0	0,0,0,0
cst9	YLR394W	5	0	0	0,0,0,0
ypl245w	YPL245W	5	0	0	0,0,0,0
mms1	YPR164W	5	0	0	0,0,0,0
mms22	YLR320W	5	0	0	0,0,0,0
hir3	YJR140C	5	0	0	0,0,0,0
rpl43b	YJR094W-A	5	0	0	0,0,0,0
rtt107	YHR154W	5	0	0	0,0,0,0
mre11	YMR224C	5	0	0	0,0,0,0
rad50	YNL250W	5	0	0	0,0,0,0
asf2	YDL197C	5	0	0	0,0,0,0
rtt109	YLL002W	5	0	0	0,0,0,0
ynl028w	YNL028W	5	0	0	0,0,0,0
smt3-331	YDR510W	5	0	0	0,0,0,0
npr2	YEL062W	5	0	0	0,0,0,0
asg7	YJL170C	5	0	0	0,0,0,0
rps26b	YER131W	5	0	0	0,0,0,0
dsf1	YEL070W	5	0	0	0,0,0,0
kdx1	YKL161C	5	0	0	0,0,0,0
cps1	YJL172W	5	0	0	0,0,0,0
atg27	YJL178C	5	0	0	0,0,0,0
ydr090c	YDR090C	5	0	0	0,0,0,0
ash1	YKL185W	5	0	0	0,0,0,0
cos7	YDL248W	5	0	0	0,0,0,0
cis3	YJL158C	5	0	0	0,0,0,0
avt7	YIL088C	5	0	0	0,0,0,0
rps17b	YDR447C	5	0.06	0	0,0,0,0
hit1	YJR055W	5	0	0	0,0,0,0
fig1	YBR040W	5	0	0	0,0,0,0
eki1	YDR147W	5	0	0	0,0,0,0
csh1	YBR161W	5	0	0	0,0,0,0
crm1-1	YGR218W	5	0	0	0,0,0,0
rrp42-ph	YDL111C	5	0	0	0,0,0,0
fun19	YAL034C	3	0.061	0	0,0,0,0
mex67-ts5	YPL169C	5	0	0	0,0,0,0
ymr295c	YMR295C	5	0	0	0,0,0,0
lap2	YNL045W	5	0	0	0,0,0,0
dis3-1	YOL021C	5	0	0	0,0,0,0
ktr1	YOR099W	5	0	0	0,0,0,0
mpp6	YNR024W	5	0	0	0,0,0,0
yil102c	YIL102C	5	0	0	0,0,0,0
nde1	YMR145C	5	0	0	0,0,0,0
arx1	YDR101C	3	0.064	0	0,0,0,0
rrp4-1	YHR069C	5	0	0	0,0,0,0
ydl062w	YDL062W	5	0	0	0,0,0,0
rpl16a	YIL133C	5	0	0	0,0,0,0
rsa3	YLR221C	5	0	0	0,0,0,0
slx9	YGR081C	5	0	0	0,0,0,0
rps16b	YDL083C	5	0.052	0	0,0,0,0
hir1	YBL008W	5	0	0	0,0,0,0
csg2	YBR036C	5	0.187	0	0,0,0,0
stu1-5	YBL034C	5	0	0	0,0,0,0
stu1-12	YBL034C	5	0	0	0,0,0,0
rps17a	YML024W	5	0	0	0,0,0,0
mpt5	YGL178W	5	0	0	0,0,0,0
ase1	YOR058C	5	0	0	0,0,0,0
zuo1	YGR285C	5	0	0	0,0,0,0
csi1	YMR025W	5	0	0	0,0,0,0
ybr051w	YBR051W	5	0	0	0,0,0,0
csl4-ph	YNL232W	5	0	0	0,0,0,0
cdc28-1	YBR160W	4	0.092	0	0,0,0,0
pms1	YNL082W	5	0	0	0,0,0,0
asf1	YJL115W	5	0	0	0,0,0,0
tom1	YDR457W	5	0	0	0,0,0,0
rsc8-ts16	YFR037C	5	0	0	0,0,0,0
rsc8-ts21	YFR037C	5	0	0	0,0,0,0
arp9-1	YMR033W	5	0	0	0,0,0,0
rad54	YGL163C	5	0	0	0,0,0,0
rsc58-ph	YLR033W	5	0	0	0,0,0,0
yjl169w	YJL169W	4	0.114	0	0,0,0,0
yme1	YPR024W	5	0	0	0,0,0,0
yat2	YER024W	5	0	0	0,0,0,0
arr3	YPR201W	5	0	0	0,0,0,0
ydr182w-a	YDR182W-A	5	0	0	0,0,0,0
arr2	YPR200C	5	0	0	0,0,0,0
rpl33b	YOR234C	5	0	0	0,0,0,0
yta7	YGR270W	5	0	0	0,0,0,0
sae2	YGL175C	5	0	0	0,0,0,0
bud27	YFL023W	5	0	0	0,0,0,0
lcb2-16	YDR062W	5	0	0	0,0,0,0
arv1	YLR242C	2	0.459	1	54,0,0,0
yor012w	YOR012W	5	0	0	0,0,0,0
lcb2-1	YDR062W	5	0	0	0,0,0,0
lcb1-5	YMR296C	5	0	0	0,0,0,0
rrn9-204	YMR270C	5	0	0	0,0,0,0
art5	YGR068C	5	0	0	0,0,0,0
rps18a	YDR450W	5	0	0	0,0,0,0
lcb1-10	YMR296C	5	0	0	0,0,0,0
pau9	YBL108C-A	5	0	0	0,0,0,0
art10	YLR392C	5	0	0	0,0,0,0
svf1	YDR346C	5	0	0	0,0,0,0
tae2	YPL009C	5	0	0	0,0,0,0
ufe1-1	YOR075W	3	0.104	0	0,0,0,0
vhr2	YER064C	5	0	0	0,0,0,0
ydr134c	YDR134C	3	0.062	0	0,0,0,0
ynl211c	YNL211C	3	0.059	0	0,0,0,0
tdp1	YBR223C	5	0	0	0,0,0,0
arg81	YML099C	5	0	0	0,0,0,0
cgi121	YML036W	5	0	0	0,0,0,0
ctr3	YLR411W	5	0	0	0,0,0,0
yor011w-a	YOR011W-A	3	0.064	0	0,0,0,0
yor022c	YOR022C	5	0	0	0,0,0,0
matalpha2	YCR039C	5	0	0	0,0,0,0
mft1	YML062C	3	0.064	0	0,0,0,0
gzf3	YJL110C	5	0	0	0,0,0,0
ycr099c	YCR099C	5	0	0	0,0,0,0
tep1	YNL128W	5	0	0	0,0,0,0
trs31-2	YDR472W	5	0	0	0,0,0,0
yel043w	YEL043W	3	0.321	1	0,11,0,0
htb2	YBL002W	5	0	0	0,0,0,0
ypr126c	YPR126C	5	0	0	0,0,0,0
ark1	YNL020C	5	0	0	0,0,0,0
bet5-ph	YML077W	3	0.302	1	0,9,0,0
bet3-ph	YKR068C	3	0.242	0	0,0,0,0
mho1	YJR008W	5	0	0	0,0,0,0
pma1-105	YGL008C	5	0	0	0,0,0,0
sfh5	YJL145W	5	0	0	0,0,0,0
ent3	YJR125C	5	0	0	0,0,0,0
cog8	YML071C	3	0.239	0	0,0,0,0
cpr7	YJR032W	3	0.179	0	0,0,0,0
tpi1-1670	YDR050C	5	0	0	0,0,0,0
get1	YGL020C	3	0.295	1	0,8,0,0
get3	YDL100C	3	0.206	0	0,0,0,0
yip1-40	YGR172C	5	0	0	0,0,0,0
tfc1-e447k	YBR123C	5	0	0	0,0,0,0
ent5	YDR153C	3	0.106	0	0,0,0,0
erv14	YGL054C	3	0.304	1	0,9,0,0
cog2-1	YGR120C	3	0.293	1	0,8,0,0
cog3-1	YER157W	3	0.176	0	0,0,0,0
cbf1	YJR060W	3	0.215	0	0,0,0,0
cex1	YOR112W	5	0	0	0,0,0,0
yfl012w	YFL012W	5	0	0	0,0,0,0
cog6	YNL041C	3	0.242	0	0,0,0,0
cog7	YGL005C	3	0.205	0	0,0,0,0
pes4	YFR023W	5	0	0	0,0,0,0
cog5	YNL051W	3	0.252	0	0,0,0,0
pik1-104	YNL267W	3	0.085	0	0,0,0,0
nnf2	YGR089W	3	0.302	2	1,9,0,0
mtc1	YJL123C	3	0.204	0	0,0,0,0
rce1	YMR274C	3	0.252	0	0,0,0,0
rav1	YJR033C	3	0.198	0	0,0,0,0
ypl260w	YPL260W	5	0	0	0,0,0,0
pkr1	YMR123W	3	0.184	0	0,0,0,0
ymc2	YBR104W	5	0	0	0,0,0,0
yml037c	YML037C	5	0	0	0,0,0,0
imh1	YLR309C	3	0.212	0	0,0,0,0
ypr078c	YPR078C	5	0	0	0,0,0,0
yil152w	YIL152W	5	0	0	0,0,0,0
got1	YMR292W	3	0.197	0	0,0,0,0
spo22	YIL073C	5	0	0	0,0,0,0
gmh1	YKR030W	3	0.222	0	0,0,0,0
mrs6-2	YOR370C	2	0.309	2	1,2,0,0
thi3	YDL080C	5	0	0	0,0,0,0
mak3	YPR051W	3	0.222	0	0,0,0,0
mak10	YEL053C	3	0.193	0	0,0,0,0
gvp36	YIL041W	5	0	0	0,0,0,0
pef1	YGR058W	5	0	0	0,0,0,0
pho80	YOL001W	5	0	0	0,0,0,0
sys1	YJL004C	3	0.292	1	0,5,0,0
tbf1-ph	YPL128C	5	0	0	0,0,0,0
trs20-ph	YBR254C	3	0.248	0	0,0,0,0
she9	YDR393W	5	0	0	0,0,0,0
gtt2	YLL060C	5	0	0	0,0,0,0
sec27-1	YGL137W	3	0.251	0	0,0,0,0
sft2	YBL102W	3	0.212	0	0,0,0,0
sgt2	YOR007C	3	0.308	1	0,11,0,0
ygl165c	YGL165C	5	0	0	0,0,0,0
sly1-ts	YDR189W	3	0.197	0	0,0,0,0
sec17-1	YBL050W	3	0.205	0	0,0,0,0
ydr109c	YDR109C	5	0	0	0,0,0,0
sec26-11d26	YDR238C	3	0.244	0	0,0,0,0
sec26-f856aw860a	YDR238C	3	0.175	0	0,0,0,0
ret2-1	YFR051C	3	0.328	1	0,11,0,0
ynl108c	YNL108C	5	0	0	0,0,0,0
ret3-1	YPL010W	3	0.256	0	0,0,0,0
gts1	YGL181W	5	0	0	0,0,0,0
rgp1	YDR137W	3	0.259	0	0,0,0,0
ric1	YLR039C	3	0.205	0	0,0,0,0
yer084w	YER084W	3	0.327	1	0,11,0,0
vma8	YEL051W	3	0.208	0	0,0,0,0
yar029w	YAR029W	5	0	0	0,0,0,0
vma5	YKL080W	5	0	0	0,0,0,0
ylr269c	YLR269C	3	0.187	0	0,0,0,0
ykt6-ph	YKL196C	3	0.178	0	0,0,0,0
vma9	YCL005W-A	5	0	0	0,0,0,0
ipi3-ph	YNL182C	5	0	0	0,0,0,0
vps63	YLR261C	3	0.255	0	0,0,0,0
vps53	YJL029C	3	0.21	0	0,0,0,0
vma11	YPL234C	3	0.106	0	0,0,0,0
vti1-2	YMR197C	3	0.249	0	0,0,0,0
vma1	YDL185W	5	0	0	0,0,0,0
shm2	YLR058C	5	0	0	0,0,0,0
vps30	YPL120W	2	0.372	2	3,3,0,0
vps51	YKR020W	3	0.197	0	0,0,0,0
ypl162c	YPL162C	5	0	0	0,0,0,0
trs23-ph	YDR246W	3	0.319	1	0,11,0,0
uso1-1	YDL058W	3	0.327	1	0,11,0,0
san1	YDR143C	5	0	0	0,0,0,0
trs85	YDR108W	3	0.313	1	0,11,0,0
iwr1	YDL115C	3	0.19	0	0,0,0,0
ybr287w	YBR287W	5	0	0	0,0,0,0
tbs1	YBR150C	5	0	0	0,0,0,0
ubp9	YER098W	5	0	0	0,0,0,0
pdr3	YBL005W	5	0	0	0,0,0,0
pst1	YDR055W	5	0	0	0,0,0,0
cds1-ph	YBR029C	2	0.383	2	7,5,0,0
rex3	YLR107W	5	0	0	0,0,0,0
pau8	YAL068C	5	0	0	0,0,0,0
ypt1-3	YFL038C	3	0.201	0	0,0,0,0
mlf3	YNL074C	5	0	0	0,0,0,0
ypt6	YLR262C	3	0.202	0	0,0,0,0
ynl122c	YNL122C	5	0	0	0,0,0,0
utp18-1	YJL069C	5	0	0	0,0,0,0
vma10	YHR039C-A	5	0	0	0,0,0,0
lst8-15	YNL006W	5	0	0	0,0,0,0
sma1	YPL027W	5	0	0	0,0,0,0
rpp1-1000	YHR062C	5	0	0	0,0,0,0
psd2	YGR170W	5	0	0	0,0,0,0
sec22-1	YLR268W	3	0.129	0	0,0,0,0
ubs1	YBR165W	5	0	0	0,0,0,0
hho1	YPL127C	5	0	0	0,0,0,0
vam3	YOR106W	5	0	0	0,0,0,0
trx1	YLR043C	5	0	0	0,0,0,0
idi1-200	YPL117C	5	0	0	0,0,0,0
yor283w	YOR283W	5	0	0	0,0,0,0
trm2	YKR056W	5	0	0	0,0,0,0
sec13-1	YLR208W	5	0	0	0,0,0,0
rav2	YDR202C	3	0.183	0	0,0,0,0
par32	YDL173W	5	0	0	0,0,0,0
ylr374c	YLR374C	5	0	0	0,0,0,0
tcd1	YHR003C	5	0	0	0,0,0,0
mtc5	YDR128W	5	0	0	0,0,0,0
meh1	YKR007W	5	0	0	0,0,0,0
kog1-1	YHR186C	5	0	0	0,0,0,0
rmd6	YEL072W	5	0	0	0,0,0,0
mal11	YGR289C	5	0	0	0,0,0,0
kre2	YDR483W	5	0	0	0,0,0,0
ydr003w-a	YDR003W-A	5	0	0	0,0,0,0
grx6	YDL010W	5	0	0	0,0,0,0
hxt14	YNL318C	5	0	0	0,0,0,0
ydl242w	YDL242W	5	0	0	0,0,0,0
ara1	YBR149W	5	0	0	0,0,0,0
nvj1	YHR195W	5	0	0	0,0,0,0
srl1	YOR247W	5	0	0	0,0,0,0
tos8	YGL096W	5	0	0	0,0,0,0
sol2	YCR073W-A	5	0	0	0,0,0,0
pau5	YFL020C	5	0	0	0,0,0,0
gsh2	YOL049W	5	0	0	0,0,0,0
vps73	YGL104C	5	0	0	0,0,0,0
ara2	YMR041C	5	0	0	0,0,0,0
arc1	YGL105W	5	0	0	0,0,0,0
ynl144c	YNL144C	5	0	0	0,0,0,0
gcd7-ph	YLR291C	5	0	0	0,0,0,0
tpo2	YGR138C	5	0	0	0,0,0,0
deg1	YFL001W	5	0	0	0,0,0,0
nit2	YJL126W	5	0	0	0,0,0,0
rpl21b	YPL079W	5	0	0	0,0,0,0
trk2	YKR050W	5	0	0	0,0,0,0
yel1	YBL060W	5	0	0	0,0,0,0
ils1-1	YBL076C	5	0	0	0,0,0,0
rpl35b	YDL136W	5	0	0	0,0,0,0
rpp2b	YDR382W	5	0.044	0	0,0,0,0
tef2	YBR118W	5	0	0	0,0,0,0
yar1	YPL239W	5	0	0	0,0,0,0
ydr541c	YDR541C	5	0	0	0,0,0,0
ydr341c-ph	YDR341C	5	0	0	0,0,0,0
cyt2	YKL087C	5	0.056	0	0,0,0,0
trp4	YDR354W	5	0	0	0,0,0,0
gsp2	YOR185C	5	0	0	0,0,0,0
mrp49	YKL167C	5	0.058	0	0,0,0,0
mss1	YMR023C	5	0	0	0,0,0,0
yor186w	YOR186W	5	0	0	0,0,0,0
gsy1	YFR015C	5	0	0	0,0,0,0
yhr045w	YHR045W	5	0	0	0,0,0,0
gpp1	YIL053W	5	0	0	0,0,0,0
jlp2	YMR132C	5	0	0	0,0,0,0
ydr282c	YDR282C	5	0	0	0,0,0,0
ysp2	YDR326C	5	0	0	0,0,0,0
ydl027c	YDL027C	5	0	0	0,0,0,0
vma6	YLR447C	5	0	0	0,0,0,0
rpo21-1	YDL140C	5	0	0	0,0,0,0
yjl211c	YJL211C	5	0	0	0,0,0,0
ydr210w	YDR210W	5	0	0	0,0,0,0
gre3	YHR104W	5	0	0	0,0,0,0
pet10	YKR046C	5	0	0	0,0,0,0
ecm30	YLR436C	5	0	0	0,0,0,0
mrp13	YGR084C	5	0	0	0,0,0,0
mnn2	YBR015C	2	0.757	2	48,0,0,16
yhr020w-ph	YHR020W	5	0	0	0,0,0,0
hch1	YNL281W	5	0	0	0,0,0,0
yil083c-ph	YIL083C	5	0	0	0,0,0,0
grx2	YDR513W	5	0	0	0,0,0,0
ubx7	YBR273C	5	0	0	0,0,0,0
yjr124c	YJR124C	5	0	0	0,0,0,0
get4	YOR164C	3	0.229	0	0,0,0,0
coy1	YKL179C	5	0	0	0,0,0,0
trm44	YPL030W	5	0	0	0,0,0,0
pad1	YDR538W	5	0	0	0,0,0,0
rps7b	YNL096C	5	0.054	0	0,0,0,0
mdy2	YOL111C	3	0.236	0	0,0,0,0
cof1-5	YLL050C	5	0	0	0,0,0,0
tel2-7	YGR099W	5	0	0	0,0,0,0
cmp2	YML057W	5	0	0	0,0,0,0
are1	YCR048W	5	0	0	0,0,0,0
syp1	YCR030C	5	0	0	0,0,0,0
yil134c-a	YIL134C-A	5	0	0	0,0,0,0
ycr015c	YCR015C	5	0	0	0,0,0,0
ycr049c	YCR049C	5	0	0	0,0,0,0
uba3	YPR066W	5	0	0	0,0,0,0
paa1	YDR071C	5	0	0	0,0,0,0
pab1-201	YER165W	5	0	0	0,0,0,0
ard1	YHR013C	5	0	0	0,0,0,0
ygr127w	YGR127W	5	0	0	0,0,0,0
nat1	YDL040C	5	0	0	0,0,0,0
pau15	YIR041W	5	0	0	0,0,0,0
sec39-1	YLR440C	5	0	0	0,0,0,0
rtk1	YDL025C	5	0	0	0,0,0,0
arf2	YDL137W	5	0	0	0,0,0,0
stt3-1	YGL022W	5	0	0	0,0,0,0
arf1	YDL192W	5	0	0	0,0,0,0
trr2	YHR106W	5	0	0	0,0,0,0
ecm29	YHL030W	5	0	0	0,0,0,0
are2	YNR019W	5	0	0	0,0,0,0
ykr040c	YKR040C	5	0	0	0,0,0,0
gto1	YGR154C	5	0	0	0,0,0,0
ent1	YDL161W	5	0	0	0,0,0,0
cpr5	YDR304C	5	0	0	0,0,0,0
bcp1-ts	YDR361C	5	0	0	0,0,0,0
rts3	YGR161C	5	0	0	0,0,0,0
arf3	YOR094W	5	0	0	0,0,0,0
pex21	YGR239C	5	0	0	0,0,0,0
pex25	YPL112C	5	0	0	0,0,0,0
pex2	YJL210W	5	0	0	0,0,0,0
mhf1	YOL086W-A	5	0	0	0,0,0,0
mpd2	YOL088C	5	0	0	0,0,0,0
yml108w	YML108W	5	0	0	0,0,0,0
pan2	YGL094C	5	0	0	0,0,0,0
pan3	YKL025C	5	0	0	0,0,0,0
tom6	YOR045W	5	0	0	0,0,0,0
tom7	YNL070W	5	0	0	0,0,0,0
ygr017w	YGR017W	5	0	0	0,0,0,0
tof2	YKR010C	5	0	0	0,0,0,0
mrp20	YDR405W	5	0.05	0	0,0,0,0
ycl001w-a	YCL001W-A	5	0	0	0,0,0,0
ymr034c	YMR034C	2	0.157	0	0,0,0,0
ylr179c	YLR179C	5	0	0	0,0,0,0
yir024c	YIR024C	5	0	0	0,0,0,0
ydc1	YPL087W	5	0	0	0,0,0,0
see1	YIL064W	5	0	0	0,0,0,0
sam4	YPL273W	5	0	0	0,0,0,0
rec8	YPR007C	5	0	0	0,0,0,0
rdl2	YOR286W	5	0	0	0,0,0,0
tvp15	YDR100W	5	0	0	0,0,0,0
snf4	YGL115W	5	0	0	0,0,0,0
tmn3	YER113C	5	0	0	0,0,0,0
tcm62	YBR044C	5	0	0	0,0,0,0
pha2	YNL316C	5	0	0	0,0,0,0
spe3	YPR069C	5	0	0	0,0,0,0
inp53	YOR109W	3	0.23	0	0,0,0,0
nab6	YML117W	5	0.493	2	18,0,0,34
ape3	YBR286W	5	0	0	0,0,0,0
hmx1	YLR205C	2	0.157	0	0,0,0,0
pbp2	YBR233W	5	0	0	0,0,0,0
ptc4	YBR125C	5	0	0	0,0,0,0
osw7	YFR039C	5	0	0	0,0,0,0
whi3	YNL197C	5	0	0	0,0,0,0
pba1	YLR199C	5	0	0	0,0,0,0
apd1	YBR151W	5	0	0	0,0,0,0
hmi1	YOL095C	5	0	0	0,0,0,0
ymr130w	YMR130W	5	0	0	0,0,0,0
ybr137w	YBR137W	5	0	0	0,0,0,0
vts1	YOR359W	5	0	0	0,0,0,0
flx1	YIL134W	5	0	0	0,0,0,0
sop4	YJL192C	5	0	0	0,0,0,0
tri1	YMR233W	5	0	0	0,0,0,0
ape1	YKL103C	5	0	0	0,0,0,0
cpr3	YML078W	5	0	0	0,0,0,0
msn4	YKL062W	5	0	0	0,0,0,0
yng1	YOR064C	5	0	0	0,0,0,0
hst4	YDR191W	5	0	0	0,0,0,0
thi21	YPL258C	5	0	0	0,0,0,0
apl3	YBL037W	5	0	0	0,0,0,0
[truncated: 1,975 more rows]

## Sheet:  ATOR_S288C -Gene
##
## This file lists the properties of all nodes in the network.
##
Node label	Node label ORF	Domain (predominant)	Neighborhood score [max=1, min=0] (predominant)	Total number of enriched domains	Number of enriched attributes per domain
gcd1-ph	YOR260W	1	0	0	0,0
rtc3	YHR087W	1	0	0	0,0
rpl4a	YBR031W	1	0	0	0,0
msy1	YPL097W	1	0	0	0,0
mog1	YJR074W	3	0.056	0	0,0
tfb2-2	YPL122C	1	0	0	0,0
yer077c	YER077C	3	0.024	0	0,0
ccr4	YAL021C	1	0	0	0,0
irc3	YDR332W	1	0	0	0,0
irc21	YMR073C	1	0	0	0,0
rps1b	YML063W	1	0	0	0,0
slp1	YOR154W	1	0	0	0,0
cog4-201	YPR105C	1	0	0	0,0
ygl010w	YGL010W	1	0	0	0,0
kap122	YGL016W	3	0.048	0	0,0
cct3-200	YJL014W	1	0	0	0,0
ypr084w	YPR084W	3	0.1	0	0,0
hca4-201	YJL033W	1	0	0	0,0
spt8	YLR055C	1	0	0	0,0
cct7-1	YJL111W	1	0	0	0,0
nop9-1	YJL010C	1	0	0	0,0
sec61-2	YLR378C	2	0.336	1	1,0
ylr312c	YLR312C	1	0	0	0,0
met16	YPR167C	1	0	0	0,0
rgr1-100	YLR071C	1	0	0	0,0
trs130-203	YMR218C	2	0.111	0	0,0
uth1	YKR042W	1	0	0	0,0
rmp1-ts	YLR145W	1	0	0	0,0
ccw14	YLR390W-A	1	0	0	0,0
dic1	YLR348C	1	0	0	0,0
msp1	YGR028W	1	0	0	0,0
mac1	YMR021C	3	0.032	0	0,0
irc6	YFR043C	1	0	0	0,0
rfa3-313	YJL173C	1	0	0	0,0
ynl019c	YNL019C	1	0	0	0,0
eaf1	YDR359C	1	0	0	0,0
rpl23b	YER117W	1	0	0	0,0
rpl24b	YGR148C	1	0	0	0,0
cdc11-4	YJR076C	1	0.114	0	0,0
eaf3	YPR023C	1	0	0	0,0
rco1	YMR075W	1	0	0	0,0
rad14	YMR201C	1	0	0	0,0
sac1	YKL212W	1	0	0	0,0
yap6	YDR259C	1	0	0	0,0
npa3-ph	YJR072C	1	0	0	0,0
ydl085c-a	YDL085C-A	1	0	0	0,0
pps1	YBR276C	1	0.176	0	0,0
ylr366w	YLR366W	1	0	0	0,0
seg1	YMR086W	1	0	0	0,0
ldb7	YBL006C	1	0	0	0,0
ccz1	YBR131W	1	0	0	0,0
vam7	YGL212W	1	0	0	0,0
opi7	YDR360W	1	0	0	0,0
yjl206c	YJL206C	1	0	0	0,0
mon1	YGL124C	1	0	0	0,0
swc7	YLR385C	1	0	0	0,0
eaf7	YNL136W	1	0	0	0,0
yfl043c	YFL043C	1	0	0	0,0
phm6	YDR281C	1	0	0	0,0
ymr075c-a	YMR075C-A	1	0	0	0,0
mdm31	YHR194W	1	0	0	0,0
yor296w	YOR296W	1	0	0	0,0
tea1	YOR337W	1	0	0	0,0
phb2	YGR231C	1	0	0	0,0
ear1	YMR171C	1	0	0	0,0
ypt7	YML001W	1	0	0	0,0
mdm12	YOL009C	1	0	0	0,0
tim13	YGR181W	1	0	0	0,0
tim8	YJR135W-A	1	0	0	0,0
dcp2-7d	YNL118C	1	0	0	0,0
dug2	YBR281C	1	0	0	0,0
gpm3	YOL056W	1	0	0	0,0
yim1	YMR152W	1	0	0	0,0
dus3	YLR401C	1	0	0	0,0
yor362c-ph	YOR362C	1	0	0	0,0
mde1	YJR024C	1	0	0	0,0
rad5	YLR032W	1	0	0	0,0
ydl118w	YDL118W	1	0	0	0,0
ydl119c	YDL119C	1	0	0	0,0
yfl017c-ph	YFL017C	1	0	0	0,0
dun1	YDL101C	1	0	0	0,0
cdc3-3	YLR314C	1	0.125	0	0,0
dus4	YLR405W	1	0	0	0,0
trm10	YOL093W	1	0	0	0,0
cdc12-td	YHR107C	1	0.112	0	0,0
yml119w	YML119W	1	0	0	0,0
yip3	YNL044W	1	0	0	0,0
ho	YDL227C	1	0	0	0,0
yfl041w-a	YFL041W-A	1	0	0	0,0
plm2	YDR501W	1	0	0	0,0
cdh1	YGL003C	3	0.016	0	0,0
ybr090c	YBR090C	1	0	0	0,0
cdc46-1	YLR274W	3	0.011	0	0,0
yor268c	YOR268C	1	0	0	0,0
ilv5-105	YLR355C	1	0	0	0,0
mcm4-ph	YPR019W	1	0	0	0,0
ecm27	YJR106W	1	0	0	0,0
lte1	YAL024C	3	0.034	0	0,0
gcd1-502	YOR260W	1	0	0	0,0
cdc13-1	YDL220C	1	0	0	0,0
cdc14-1	YFR028C	3	0.012	0	0,0
cdc14-2	YFR028C	3	0.01	0	0,0
yol057w	YOL057W	1	0	0	0,0
yor024w	YOR024W	1	0	0	0,0
mgr3	YMR115W	3	0.035	0	0,0
mrpl44	YMR225C	1	0	0	0,0
mgr2	YPL098C	1	0	0	0,0
elm1	YKL048C	1	0	0	0,0
erg11-td	YHR007C	1	0	0	0,0
sup35-td	YDR172W	1	0	0	0,0
yjl011c-ph	YJL011C	1	0	0	0,0
cdc123-4	YLR215C	1	0	0	0,0
yor333c	YOR333C	1	0	0	0,0
phm8	YER037W	1	0	0	0,0
top1	YOL006C	1	0	0	0,0
tdh3	YGR192C	1	0	0	0,0
ubp15	YMR304W	1	0	0	0,0
ydr509w	YDR509W	1	0	0	0,0
spr2	YOR214C	1	0	0	0,0
thi80-ph	YOR143C	1	0	0	0,0
ecl1	YGR146C	1	0	0	0,0
spt3	YDR392W	3	0.071	0	0,0
upf3	YGR072W	1	0	0	0,0
cdc7-4	YDL017W	3	0.01	0	0,0
pam17	YKR065C	1	0	0	0,0
ecm10	YEL030W	1	0	0	0,0
pmc1	YGL006W	1	0	0	0,0
cdc24-2	YAL041W	1	0	0	0,0
pho8	YDR481C	1	0	0	0,0
ecm1	YAL059W	1	0	0	0,0
orc6-ph	YHR118C	3	0.012	0	0,0
ebs1	YDR206W	1	0	0	0,0
met22	YOL064C	1	0	0	0,0
ugp1-ph	YKL035W	1	0	0	0,0
rrn5-200	YLR141W	1	0	0	0,0
nmd2	YHR077C	1	0	0	0,0
nam7	YMR080C	1	0	0	0,0
rtt102	YGR275W	1	0	0	0,0
yap7	YOL028C	1	0	0	0,0
sso1	YPL232W	1	0.104	0	0,0
nar1-202	YNL240C	1	0	0	0,0
cdc47-ts	YBR202W	3	0.009	0	0,0
met18	YIL128W	1	0	0	0,0
thi6	YPL214C	1	0	0	0,0
ecm14	YHR132C	1	0	0	0,0
orc2-3	YBR060C	3	0.009	0	0,0
rdr1	YOR380W	1	0	0	0,0
orc3-70	YLL004W	3	0.011	0	0,0
yef1	YEL041W	1	0	0	0,0
mrc1	YCL061C	1	0	0	0,0
orc2-2	YBR060C	3	0.011	0	0,0
pex22	YAL055W	1	0	0	0,0
mep2	YNL142W	1	0	0	0,0
say1	YGR263C	3	0.074	0	0,0
pol32	YJR043C	3	0.011	0	0,0
mep1	YGR121C	1	0	0	0,0
emc1	YCL045C	3	0.134	0	0,0
dbf2-2	YGR092W	3	0.138	0	0,0
ydr306c	YDR306C	1	0	0	0,0
dbf2-3	YGR092W	3	0.1	0	0,0
gsm1	YJL103C	1	0	0	0,0
taf5-3	YBR198C	1	0	0	0,0
glg2	YJL137C	1	0	0	0,0
pam1	YDR251W	1	0	0	0,0
tah11-ts	YJR046W	1	0	0	0,0
edc2	YER035W	1	0	0	0,0
sec14-3	YMR079W	1	0	0	0,0
ndl1	YLR254C	1	0	0	0,0
eps1	YIL005W	1	0	0	0,0
stn1-13	YDR082W	1	0	0	0,0
inm1	YHR046C	1	0	0	0,0
rad27	YKL113C	1	0	0	0,0
edc1	YGL222C	1	0	0	0,0
rpt2-rf	YDL007W	1	0	0	0,0
thi2	YBR240C	1	0	0	0,0
vcx1	YDL128W	1	0	0	0,0
ybl055c	YBL055C	1	0	0	0,0
pol1-1	YNL102W	1	0	0	0,0
pol1-13	YNL102W	1	0	0	0,0
mcm2-1	YBL023C	1	0	0	0,0
gde1	YPL110C	1	0	0	0,0
orc2-1	YBR060C	3	0.013	0	0,0
tpc1	YGR096W	1	0	0	0,0
pfa5	YDR459C	1	0	0	0,0
dbf4-4	YDR052C	1	0	0	0,0
erg8-1	YMR220W	1	0	0	0,0
ylr412c-a	YLR412C-A	1	0	0	0,0
hem13-ph	YDR044W	1	0	0	0,0
cdc8-1	YJR057W	1	0	0	0,0
yaf9	YNL107W	1	0	0	0,0
csm3	YMR048W	3	0.01	0	0,0
tos2	YGR221C	1	0	0	0,0
eeb1	YPL095C	1	0	0	0,0
yhr078w	YHR078W	3	0.049	0	0,0
orc2-4	YBR060C	1	0	0	0,0
mec1-4ts	YBR136W	3	0.012	0	0,0
hys2-ts	YJR006W	1	0	0	0,0
elg1	YOR144C	1	0	0	0,0
syt1	YPR095C	1	0	0	0,0
ddc1	YPL194W	1	0	0	0,0
sec72	YLR292C	2	0.279	1	3,0
cdc2-7	YDL102W	1	0	0	0,0
cdc2-2	YDL102W	1	0	0	0,0
cdc2-1	YDL102W	1	0	0	0,0
yol050c	YOL050C	1	0	0	0,0
srp102-510	YKL154W	1	0	0	0,0
rpc25-ph	YKL144C	1	0	0	0,0
ecm34	YHL043W	1	0	0	0,0
ecm8	YBR076W	1	0	0	0,0
cdc15-2	YAR019C	3	0.1	0	0,0
ypr076w	YPR076W	1	0	0	0,0
tem1-3	YML064C	3	0.136	0	0,0
ysp3	YOR003W	1	0	0	0,0
ynl011c	YNL011C	1	0	0	0,0
gdh1	YOR375C	1	0	0	0,0
elp2	YGR200C	1	0	0	0,0
caf20	YOR276W	1	0	0	0,0
caf130	YGR134W	1	0	0	0,0
ycl002c	YCL002C	1	0	0	0,0
kti12	YKL110C	1	0	0	0,0
lds1	YAL018C	1	0	0	0,0
iki1	YHR187W	1	0	0	0,0
gut2	YIL155C	1	0	0	0,0
caf40	YNL288W	1	0	0	0,0
urm1	YIL008W	1	0	0	0,0
cdc28-4	YBR160W	1	0	0	0,0
uba4	YHR111W	1	0	0	0,0
cdc28-13	YBR160W	1	0	0	0,0
tum1	YOR251C	1	0	0	0,0
ncs6	YGL211W	1	0	0	0,0
cdc4-3	YFL009W	1	0	0	0,0
cdc4-1	YFL009W	1	0	0	0,0
ynl120c	YNL120C	1	0	0	0,0
cdc37-ts	YDR168W	1	0	0	0,0
mih1	YMR036C	1	0	0	0,0
pet20	YPL159C	1	0	0	0,0
rnh202	YDR279W	1	0	0	0,0
pxa1	YPL147W	1	0	0	0,0
rad34	YDR314C	1	0	0	0,0
hsl1	YKL101W	3	0.026	0	0,0
plb3	YOL011W	1	0	0	0,0
pth2	YBL057C	1	0	0	0,0
sna2	YDR525W-A	1	0	0	0,0
rnh203	YLR154C	1	0	0	0,0
tma17	YDL110C	1	0	0	0,0
mal12	YGR292W	1	0	0	0,0
vta1	YLR181C	1	0	0	0,0
car1	YPL111W	1	0	0	0,0
rpl29	YFR032C-A	1	0	0	0,0
mgt1	YDL200C	1	0	0	0,0
yhl015w-a	YHL015W-A	1	0	0	0,0
yjl077w-b	YJL077W-B	1	0	0	0,0
egd2	YHR193C	1	0	0	0,0
ybr284w	YBR284W	1	0	0	0,0
pam16-3	YJL104W	1	0	0	0,0
ela1	YNL230C	1	0	0	0,0
mak31	YCR020C-A	1	0	0	0,0
ylr050c	YLR050C	1	0	0	0,0
pmt3	YOR321W	1	0	0	0,0
rme1	YGR044C	1	0	0	0,0
rpl13a	YDL082W	1	0	0	0,0
spn1-k192n	YPR133C	1	0	0	0,0
tna1	YGR260W	1	0	0	0,0
ygl242c	YGL242C	1	0	0	0,0
rsb1	YOR049C	1	0	0	0,0
emp46	YLR080W	1	0	0	0,0
ygl042c	YGL042C	1	0	0	0,0
sdh2	YLL041C	1	0	0	0,0
fbp1	YLR377C	1	0	0	0,0
emi5	YOL071W	1	0	0	0,0
qcr7	YDR529C	3	0.065	0	0,0
mag2	YLR427W	1	0	0	0,0
mag1	YER142C	1	0	0	0,0
emp70	YLR083C	1	0	0	0,0
emg1-ph	YLR186W	1	0	0	0,0
sfh1-1	YLR321C	1	0	0	0,0
sdo1-vma1-ts	YLR022C	1	0	0	0,0
spt15-p65s	YER148W	1	0	0	0,0
cdc50	YCR094W	3	0.1	0	0,0
emc3	YKL207W	3	0.07	0	0,0
emc2	YJR088C	3	0.099	0	0,0
emc4	YGL231C	3	0.174	0	0,0
cep3-1	YMR168C	1	0	0	0,0
rps7a	YOR096W	1	0	0	0,0
cbf2-2	YGR140W	1	0	0	0,0
jhd2	YJR119C	1	0	0	0,0
ycl046w	YCL046W	3	0.14	0	0,0
ded81-ph	YHR019C	1	0	0	0,0
ncs2	YNL119W	1	0	0	0,0
sgs1	YMR190C	1	0	0	0,0
cmc1	YKL137W	3	0.022	0	0,0
env7	YPL236C	1	0	0	0,0
env11	YGR071C	1	0	0	0,0
pet100	YDR079W	3	0.082	0	0,0
ubc9-2	YDL064W	1	0	0	0,0
spg5	YMR191W	1	0	0	0,0
sgt1-3	YOR057W	1	0	0	0,0
tdh1	YJL052W	1	0	0	0,0
cbp1	YJL209W	3	0.06	0	0,0
lcl1	YPL056C	1	0	0	0,0
mto1	YGL236C	3	0.025	0	0,0
mtm1	YGR257C	3	0.054	0	0,0
rcf2	YNR018W	3	0.046	0	0,0
pth1	YHR189W	3	0.082	0	0,0
yjr115w	YJR115W	1	0	0	0,0
ygr111w	YGR111W	1	0	0	0,0
fmp30	YPL103C	3	0.06	0	0,0
nop9-107	YJL010C	1	0	0	0,0
cue5	YOR042W	1	0	0	0,0
rkm4	YDR257C	1	0	0	0,0
rtc6	YPL183W-A	3	0.081	0	0,0
nop6	YDL213C	1	0	0	0,0
ygl114w	YGL114W	1	0	0	0,0
ygr250c	YGR250C	1	0	0	0,0
spr28	YDR218C	1	0	0	0,0
ogg1	YML060W	1	0	0	0,0
ics3	YJL077C	1	0	0	0,0
yil165c	YIL165C	1	0	0	0,0
ygr149w	YGR149W	1	0	0	0,0
enb1	YOL158C	1	0	0	0,0
gap1	YKR039W	1	0	0	0,0
ybr085c-a	YBR085C-A	1	0	0	0,0
yfl064c	YFL064C	1	0	0	0,0
ics2	YBR157C	1	0	0	0,0
ygl006w-a	YGL006W-A	1	0	0	0,0
ybl028c	YBL028C	1	0	0	0,0
msh6	YDR097C	1	0	0	0,0
nce103	YNL036W	1	0	0	0,0
mef2	YJL102W	1	0	0	0,0
ykl096c-b	YKL096C-B	1	0	0	0,0
oxa1	YER154W	3	0.06	0	0,0
sas3	YBL052C	1	0	0	0,0
ubr1	YGR184C	1	0	0	0,0
rer1	YCL001W	2	0.064	0	0,0
osw5	YMR148W	1	0	0	0,0
lrg1	YDL240W	1	0	0	0,0
cbt1	YKL208W	3	0.023	0	0,0
ugo1	YDR470C	1	0	0	0,0
mrp1	YDR347W	1	0	0	0,0
cbs2	YDR197W	1	0	0	0,0
mch5	YOR306C	1	0	0	0,0
ydl183c	YDL183C	1	0	0	0,0
yer078w-a	YER078W-A	1	0	0	0,0
cce1	YKL011C	1	0	0	0,0
fis1	YIL065C	1	0	0	0,0
gep7	YGL057C	1	0	0	0,0
ssh4	YKL124W	1	0	0	0,0
wtm1	YOR230W	1	0	0	0,0
ccc1	YLR220W	1	0	0	0,0
snx41	YDR425W	1	0	0	0,0
mam33	YIL070C	1	0	0	0,0
tim44-8	YIL022W	1	0	0	0,0
med7-163	YOL135C	3	0.096	0	0,0
med7-141	YOL135C	3	0.099	0	0,0
ytm1-1	YOR272W	1	0	0	0,0
ssl1-ph	YLR005W	1	0	0	0,0
ylr444c	YLR444C	1	0	0	0,0
ccl1-ts4	YPR025C	1	0	0	0,0
kgd1	YIL125W	1	0	0	0,0
noc3-ph	YLR002C	1	0	0	0,0
clb4	YLR210W	1	0	0	0,0
ymr084w	YMR084W	1	0	0	0,0
pif1	YML061C	1	0	0	0,0
snt309	YPR101W	1	0	0	0,0
yel077c	YEL077C	1	0	0	0,0
ybl111c	YBL111C	1	0	0	0,0
rtc4	YNL254C	1	0	0	0,0
mrl1	YPR079W	1	0	0	0,0
erb1-ph	YMR049C	1	0	0	0,0
drs1-201	YLL008W	1	0	0	0,0
dbp6-ph	YNR038W	1	0	0	0,0
dbp10-203	YDL031W	1	0	0	0,0
mrh1	YDR033W	1	0	0	0,0
rtg2	YGL252C	1	0	0	0,0
rtg1	YOL067C	1	0	0	0,0
rrp15-209	YPR143W	1	0	0	0,0
rtg3	YBL103C	1	0	0	0,0
msf1	YPR047W	1	0	0	0,0
esf2-206	YNR054C	1	0	0	0,0
nop4-3	YPL043W	1	0	0	0,0
gat3	YLR013W	1	0	0	0,0
ynl181w-924	YNL181W	1	0	0	0,0
thi13	YDL244W	1	0	0	0,0
gcd2-207	YGR083C	1	0	0	0,0
fas2-440-3-12	YPL231W	1	0	0	0,0
nup82-101	YJL061W	1	0	0	0,0
ydr404c-ph	YDR404C	1	0	0	0,0
lsg1-208	YGL099W	1	0	0	0,0
mrpl1	YDR116C	1	0	0	0,0
cdc1-6	YDR182W	1	0	0	0,0
yer034w	YER034W	1	0	0	0,0
cdc1-1	YDR182W	1	0	0	0,0
mrps28	YDR337W	1	0	0	0,0
ygr174w-a	YGR174W-A	1	0	0	0,0
gpi13-5	YLL031C	2	0.276	1	3,0
utp25-104	YIL091C	1	0	0	0,0
mrpl39	YML009C	1	0	0	0,0
efm1	YHL039W	1	0	0	0,0
mrp7	YNL005C	1	0	0	0,0
prp31-ts	YGR091W	1	0	0	0,0
erg7-200	YHR072W	3	0.218	0	0,0
sfi1-3	YLL003W	1	0	0	0,0
prp24-ts	YMR268C	1	0	0	0,0
pop1-200	YNL221C	1	0	0	0,0
rpc11-ph	YDR045C	1	0	0	0,0
rvb1-100	YDR190C	1	0	0	0,0
prp42-ph	YDR235W	1	0	0	0,0
mrm2	YGL136C	1	0	0	0,0
slu7-ts1	YDR088C	1	0	0	0,0
rox1	YPR065W	1	0	0	0,0
ypp1-4	YGR198W	1	0	0	0,0
slu7-ts2	YDR088C	1	0	0	0,0
dbp3	YGL078C	1	0	0	0,0
srp68-104	YPL243W	1	0	0	0,0
opy2	YPR075C	1	0	0	0,0
hub1	YNR032C-A	1	0	0	0,0
nop16	YER002W	1	0	0	0,0
rex4	YOL080C	1	0	0	0,0
rei1	YBR267W	1	0	0	0,0
rrp6	YOR001W	1	0	0	0,0
pml1	YLR016C	1	0	0	0,0
ygr151c	YGR151C	1	0	0	0,0
rpl24a	YGL031C	1	0	0	0,0
gle1-4	YDL207W	1	0	0	0,0
dbp5-1	YOR046C	1	0	0	0,0
prp18-1202	YGR006W	1	0	0	0,0
ntf2-h104y	YER009W	1	0	0	0,0
rfc2-1	YJR068W	3	0.01	0	0,0
nup82-7	YJL061W	1	0	0	0,0
sub2-1	YDL084W	3	0.071	0	0,0
ipi1-ph	YHR085W	1	0	0	0,0
cbc2	YPL178W	1	0	0	0,0
nop8-ph	YOL144W	1	0	0	0,0
yir035c	YIR035C	1	0	0	0,0
rix1-ph	YHR197W	1	0	0	0,0
eaf5	YEL018W	1	0	0	0,0
rrt16	YNL105W	1	0	0	0,0
yor293c-a	YOR293C-A	1	0	0	0,0
rrt8	YOL048C	1	0	0	0,0
pex14	YGL153W	3	0.079	0	0,0
yir020c	YIR020C	3	0.063	0	0,0
scw4	YGR279C	1	0	0	0,0
pep4	YPL154C	1	0	0	0,0
ygr201c	YGR201C	1	0	0	0,0
nmd4	YLR363C	1	0	0	0,0
mdl2	YPL270W	1	0	0	0,0
gsf2	YML048W	1	0	0	0,0
ume6	YDR207C	1	0	0	0,0
nop1-2	YDL014W	1	0	0	0,0
emc6	YLL014W	3	0.075	0	0,0
ecm18	YDR125C	1	0	0	0,0
lrp1	YHR081W	1	0	0	0,0
bul2	YML111W	1	0	0	0,0
scs22	YBL091C-A	1	0	0	0,0
bul1	YMR275C	1	0	0	0,0
yer119c-a	YER119C-A	1	0	0	0,0
sec7-1	YDR170C	1	0	0	0,0
grh1	YDR517W	1	0	0	0,0
bud9	YGR041W	1	0	0	0,0
bug1	YDL099W	3	0.062	0	0,0
msn1	YOL116W	1	0	0	0,0
spp1	YPL138C	1	0	0	0,0
ypr130c	YPR130C	1	0	0	0,0
xrn1	YGL173C	1	0	0	0,0
bud31	YCR063W	1	0	0	0,0
emg1-1	YLR186W	1	0	0	0,0
yor262w-ph	YOR262W	3	0.135	0	0,0
sap30	YMR263W	3	0.129	0	0,0
dcp2-7	YNL118C	1	0	0	0,0
bud3	YCL014W	1	0	0	0,0
rpl37a	YLR185W	1	0	0	0,0
rpc53-202	YDL150W	1	0	0	0,0
rtr1	YER139C	3	0.142	0	0,0
rba50-ph	YDR527W	3	0.153	0	0,0
tyw3	YGL050W	1	0	0	0,0
rpc34-1	YNR003C	1	0	0	0,0
om14	YBR230C	1	0	0	0,0
rpb5-ph	YBR154C	3	0.091	0	0,0
mus81	YDR386W	1	0	0	0,0
ydl148c-ph	YDL148C	1	0	0	0,0
bud19	YJL188C	1	0	0	0,0
rpl8a	YHL033C	1	0	0	0,0
mms4	YBR098W	1	0	0	0,0
fcf1-ph	YDR339C	1	0	0	0,0
rps10a	YOR293W	1	0	0	0,0
ybr221w-a	YBR221W-A	1	0	0	0,0
bud14	YAR014C	1	0	0	0,0
kin3	YAR018C	1	0	0	0,0
mcm10-1	YIL150C	1	0	0	0,0
dcr2	YLR361C	1	0	0	0,0
yhc1-2	YLR298C	1	0	0	0,0
ycl062w	YCL062W	1	0	0	0,0
sat4	YCR008W	1	0	0	0,0
ybl086c	YBL086C	1	0	0	0,0
sas5	YOR213C	1	0	0	0,0
slx1	YBR228W	1	0	0	0,0
rps11b	YBR048W	1	0	0	0,0
sas4	YDR181C	1	0	0	0,0
ymr181c	YMR181C	1	0	0	0,0
yhl042w	YHL042W	1	0	0	0,0
rpl23a	YBL087C	1	0	0	0,0
rec107	YJR021C	1	0	0	0,0
pnp1	YLR209C	1	0	0	0,0
rps0a	YGR214W	1	0	0	0,0
rad57	YDR004W	1	0	0	0,0
rpl9a	YGL147C	1	0	0	0,0
rpl43a	YPR043W	1	0	0	0,0
ymr160w	YMR160W	1	0	0	0,0
spt21	YMR179W	1	0	0	0,0
cad1	YDR423C	1	0	0	0,0
zrt2	YLR130C	1	0	0	0,0
nrm1	YNR009W	1	0	0	0,0
per33	YLR064W	1	0	0	0,0
nit1	YIL164C	1	0	0	0,0
pau23	YLR037C	1	0	0	0,0
ygr094w-ph	YGR094W	3	0.108	0	0,0
yap1802	YGR241C	1	0	0	0,0
spo21	YOL091W	1	0	0	0,0
msi1	YBR195C	1	0	0	0,0
ylr466c-b	YLR466C-B	1	0	0	0,0
rlf2	YPR018W	1	0	0	0,0
sbe2	YDR351W	1	0	0	0,0
nbp1-1	YLR457C	1	0	0	0,0
cac2	YML102W	1	0	0	0,0
rpl15b	YMR121C	1	0	0	0,0
ddi2	YFL061W	1	0	0	0,0
cab1-ph	YDR531W	1	0	0	0,0
yjl152w	YJL152W	1	0	0	0,0
npl3	YDR432W	1	0	0	0,0
fas2-440-3-1	YPL231W	1	0	0	0,0
cab4-ph	YGR277C	1	0	0	0,0
cab5-ph	YDR196C	1	0	0	0,0
ldh1	YBR204C	1	0	0	0,0
rpf2-ph	YKR081C	1	0	0	0,0
hom6	YJR139C	1	0	0	0,0
cab5-1	YDR196C	1	0	0	0,0
bye1	YKL005C	1	0	0	0,0
ded1-95	YOR204W	1	0	0	0,0
ded1-199	YOR204W	1	0	0	0,0
vps41	YDR080W	1	0	0	0,0
nip1-206	YMR309C	1	0	0	0,0
sro7	YPR032W	1	0	0	0,0
rpg1-1	YBR079C	1	0	0	0,0
ded1-f144c	YOR204W	1	0	0	0,0
ybr072c-a	YBR072C-A	1	0	0	0,0
ygl140c	YGL140C	1	0	0	0,0
msb4	YOL112W	1	0	0	0,0
det1	YDR051C	1	0	0	0,0
djp1	YIR004W	1	0	0	0,0
ycr051w	YCR051W	1	0	0	0,0
rsc4-2	YKR008W	1	0	0	0,0
pet127	YOR017W	1	0	0	0,0
yhm2	YMR241W	1	0	0	0,0
ypl277c	YPL277C	1	0	0	0,0
yhr033w	YHR033W	1	0	0	0,0
dfg16	YOR030W	1	0	0	0,0
yhr097c	YHR097C	1	0	0	0,0
hda3	YPR179C	1	0	0	0,0
msh4	YFL003C	1	0	0	0,0
taf12-l464a	YDR145W	3	0.049	0	0,0
tef1	YPR080W	1	0	0	0,0
pex3	YDR329C	3	0.08	0	0,0
pex8	YGR077C	3	0.08	0	0,0
pfk26	YIL107C	1	0	0	0,0
rps14b	YJL191W	1	0	0	0,0
sol4	YGR248W	1	0	0	0,0
tda9	YML081W	1	0	0	0,0
mis1	YBR084W	1	0	0	0,0
mix14	YDR031W	1	0	0	0,0
tpo1	YLL028W	3	0.092	0	0,0
dfr1-td	YOR236W	1	0	0	0,0
hrp1-1	YOL123W	1	0	0	0,0
shs1	YDL225W	1	0	0	0,0
ydr444w	YDR444W	1	0	0	0,0
iki3	YLR384C	1	0	0	0,0
dgk1	YOR311C	1	0	0	0,0
ylr126c	YLR126C	1	0	0	0,0
stp22	YCL008C	1	0	0	0,0
vps20	YMR077C	1	0	0	0,0
mlp2	YIL149C	1	0	0	0,0
vps25	YJR102C	1	0	0	0,0
yal037w	YAL037W	1	0	0	0,0
vps28	YPL065W	1	0	0	0,0
rim13	YMR154C	1	0	0	0,0
nha1	YLR138W	1	0	0	0,0
rim8	YGL045W	1	0	0	0,0
vht1-205	YGR065C	1	0	0	0,0
rim9	YMR063W	1	0	0	0,0
vps36	YLR417W	1	0	0	0,0
ynl058c	YNL058C	1	0	0	0,0
ypl014w	YPL014W	1	0	0	0,0
kex1	YGL203C	1	0	0	0,0
boi1	YBL085W	1	0	0	0,0
did4	YKL002W	1	0	0	0,0
opi8	YKR035C	1	0	0	0,0
did2	YKR035W-A	1	0	0	0,0
tre1	YPL176C	1	0	0	0,0
bud7	YOR299W	1	0	0	0,0
mrpl35	YDR322W	1	0	0	0,0
her2	YMR293C	1	0	0	0,0
bmt5	YIL096C	1	0	0	0,0
dia4	YHR011W	1	0	0	0,0
ubc13	YDR092W	1	0	0	0,0
mms2	YGL087C	1	0	0	0,0
mer1	YNL210W	1	0	0	0,0
bna7	YDR428C	1	0	0	0,0
vps4	YPR173C	1	0	0	0,0
vps27	YNR006W	1	0	0	0,0
vps24	YKL041W	1	0	0	0,0
bna4	YBL098W	1	0	0	0,0
vps16	YPL045W	3	0.077	0	0,0
ubp6	YFR010W	1	0	0	0,0
cdc11-3	YJR076C	1	0.189	0	0,0
ypk3	YBR028C	1	0	0	0,0
cdc11-5	YJR076C	1	0.111	0	0,0
yjl193w	YJL193W	1	0	0	0,0
cdc11-1	YJR076C	1	0.232	0	0,0
yme2	YMR302C	1	0	0	0,0
cdc11-2	YJR076C	1	0.102	0	0,0
cdc10-2	YCR002C	1	0.22	0	0,0
mdv1	YJL112W	1	0	0	0,0
cyk3	YDL117W	1	0	0	0,0
dph1	YIL103W	1	0	0	0,0
bpt1	YLL015W	1	0	0	0,0
bph1	YCR032W	1	0	0	0,0
bre2	YLR015W	1	0	0	0,0
bre1	YDL074C	1	0	0	0,0
dig1	YPL049C	1	0	0	0,0
dep1	YAL013W	1	0	0	0,0
cdc73	YLR418C	1	0	0	0,0
lge1	YPL055C	1	0	0	0,0
enp1-1	YBR247C	1	0	0	0,0
sdc1	YDR469W	1	0	0	0,0
dim1-2	YPL266W	1	0	0	0,0
rxt2	YBR095C	1	0	0	0,0
set1	YHR119W	1	0	0	0,0
sds3	YIL084C	1	0	0	0,0
rio1-1	YOR119C	1	0	0	0,0
sgv1-80	YPR161C	1	0	0	0,0
nob1-ph	YOR056C	1	0	0	0,0
sgv1-35	YPR161C	3	0.045	0	0,0
sin3	YOL004W	1	0	0	0,0
emp65	YER140W	2	0.283	1	2,0
soh1	YGL127C	3	0.117	0	0,0
srb2	YHR041C	3	0.122	0	0,0
rpl27b	YDR471W	1	0	0	0,0
rtn2	YDL204W	1	0	0	0,0
swd3	YBR175W	1	0	0	0,0
hxt8	YJL214W	3	0.092	0	0,0
rxt3	YDL076C	1	0	0	0,0
ybr296c-a	YBR296C-A	1	0	0	0,0
bre5	YNR051C	3	0.088	0	0,0
ykl106c-a	YKL106C-A	1	0	0	0,0
bop3	YNL042W	1	0	0	0,0
ygr053c	YGR053C	1	0	0	0,0
ypl276w	YPL276W	1	0	0	0,0
sec16-2	YPL085W	1	0	0	0,0
osw1	YOR255W	1	0	0	0,0
yml007c-a	YML007C-A	1	0	0	0,0
hut1	YPL244C	1	0	0	0,0
stb6	YKL072W	1	0	0	0,0
sfb3	YHR098C	1	0	0	0,0
rrp45-ph	YDR280W	1	0	0	0,0
mic19	YFR011C	1	0	0	0,0
sec23-1	YPR181C	1	0	0	0,0
sgm1	YJR134C	1	0	0	0,0
mkk1	YOR231W	1	0	0	0,0
tom70	YNL121C	1	0	0	0,0
srf1	YDL133W	1	0	0	0,0
pby1	YBR094W	1	0	0	0,0
sec1-1	YDR164C	1	0.094	0	0,0
msl5-9	YLR116W	1	0	0	0,0
ynl132w-ph	YNL132W	1	0	0	0,0
sec20-1	YDR498C	3	0.076	0	0,0
uba1-1	YKL210W	1	0	0	0,0
brn1-16	YBL097W	1	0	0	0,0
csm1	YCR086W	1	0	0	0,0
rib2-ph	YOL066C	1	0	0	0,0
sgf73	YGL066W	1	0	0	0,0
doa4	YDR069C	1	0	0	0,0
ybl096c	YBL096C	1	0	0	0,0
ycs4-1	YLR272C	1	0	0	0,0
rad23	YEL037C	1	0	0	0,0
srn2	YLR119W	1	0	0	0,0
dnf2	YDR093W	1	0	0	0,0
ynl140c	YNL140C	3	0.075	0	0,0
dnm1	YLL001W	1	0	0	0,0
sfl1	YOR140W	1	0	0	0,0
sfm1	YOR021C	1	0	0	0,0
rna1-1	YMR235C	1	0	0	0,0
rna1-s116f	YMR235C	3	0.082	0	0,0
sac3	YDR159W	3	0.082	0	0,0
snt1	YCR033W	3	0.115	0	0,0
luc7-1	YDL087C	1	0	0	0,0
nam8	YHR086W	1	0	0	0,0
mud2	YKL074C	1	0	0	0,0
dml1-ph	YMR211W	1	0	0	0,0
lsm6	YDR378C	1	0	0	0,0
mod5	YOR274W	1	0	0	0,0
dlt1	YMR126C	1	0	0	0,0
yjl064w	YJL064W	1	0	0	0,0
cus1-3	YMR240C	1	0	0	0,0
ypr153w	YPR153W	1	0	0	0,0
ygr266w	YGR266W	1	0	0	0,0
pmp2	YEL017C-A	1	0	0	0,0
lrs4	YDR439W	1	0	0	0,0
dls1	YJL065C	1	0	0	0,0
ice2	YIL090W	1	0	0	0,0
haa1	YPR008W	1	0	0	0,0
dph5	YLR172C	1	0	0	0,0
dph6	YLR143W	1	0	0	0,0
mot1-1033	YPL082C	1	0	0	0,0
dph2	YKL191W	1	0	0	0,0
yml033w	YML033W	1	0	0	0,0
itc1	YGL133W	1	0	0	0,0
qns1-202	YHR074W	1	0	0	0,0
brl1-k405i	YHR036W	1	0	0	0,0
moh1	YBL049W	1	0	0	0,0
brl1-c371r	YHR036W	1	0	0	0,0
pdr1	YGL013C	3	0.138	0	0,0
ubp3	YER151C	3	0.082	0	0,0
brl1-3231	YHR036W	1	0	0	0,0
dot6	YER088C	1	0	0	0,0
nup60	YAR002W	3	0.055	0	0,0
yjl067w	YJL067W	1	0	0	0,0
ybr196c-b	YBR196C-B	1	0	0	0,0
rad28	YDR030C	1	0	0	0,0
rcr1	YBR005W	1	0	0	0,0
yor364w	YOR364W	1	0	0	0,0
dot5	YIL010W	1	0	0	0,0
dot1	YDR440W	1	0	0	0,0
nem1	YHR004C	1	0	0	0,0
yil170w	YIL170W	1	0	0	0,0
leo1	YOR123C	3	0.109	0	0,0
dos2	YDR068W	1	0	0	0,0
ydl206w	YDL206W	1	0	0	0,0
met32	YDR253C	1	0	0	0,0
brn1-9	YBL097W	1	0	0	0,0
don1	YDR273W	1	0	0	0,0
mpc2	YHR162W	1	0	0	0,0
hbs1	YKR084C	1	0	0	0,0
dog1	YHR044C	1	0	0	0,0
nop2-3	YNL061W	1	0	0	0,0
pau19	YMR325W	1	0	0	0,0
nop2-5	YNL061W	1	0	0	0,0
nop2-9	YNL061W	1	0	0	0,0
sam3	YPL274W	1	0	0	0,0
puf6	YDR496C	1	0	0	0,0
rlp7-ph	YNL002C	1	0	0	0,0
mak16-ph	YAL025C	1	0	0	0,0
mak21-1	YDR060W	1	0	0	0,0
mak5-ph	YBR142W	1	0	0	0,0
mtr4-1	YJL050W	1	0	0	0,0
nip7-1	YPL211W	1	0	0	0,0
nop2-10	YNL061W	1	0	0	0,0
yol079w	YOL079W	1	0	0	0,0
ymr093w-ph	YMR093W	1	0	0	0,0
bsc1	YDL037C	1	0	0	0,0
fra2	YGL220W	1	0	0	0,0
rpp2a	YOL039W	1	0	0	0,0
bsc5	YNR069C	1	0	0	0,0
nat4	YMR069W	1	0	0	0,0
ypl257w	YPL257W	1	0	0	0,0
dpp1	YDR284C	1	0	0	0,0
rpf1-ph	YHR088W	1	0	0	0,0
ybr056w	YBR056W	1	0	0	0,0
rrp1-1	YDR087C	1	0	0	0,0
rrp14-209	YKL082C	1	0	0	0,0
rrp14-202	YKL082C	1	0	0	0,0
ssf1	YHR066W	1	0	0	0,0
sfa1	YDL168W	1	0	0	0,0
rpo31-698	YOR116C	1	0	0	0,0
ski3	YPR189W	1	0	0	0,0
rps14a	YCR031C	1	0	0	0,0
pxa2	YKL188C	1	0	0	0,0
sec39-2	YLR440C	1	0	0	0,0
rpa190-g728d	YOR341W	1	0	0	0,0
prp3-1	YDR473C	1	0	0	0,0
ymr279c	YMR279C	1	0	0	0,0
prp6-1	YBR055C	1	0	0	0,0
nfu1	YKL040C	1	0	0	0,0
hlj1	YMR161W	1	0	0	0,0
prp31-1	YGR091W	1	0	0	0,0
imd3	YLR432W	1	0	0	0,0
prp4-1	YPR178W	1	0	0	0,0
yhr172w-ph	YHR172W	3	0.031	0	0,0
mob2-8	YFL034C-B	1	0	0	0,0
ura2	YJL130C	1	0	0	0,0
mob2-40	YFL034C-B	1	0	0	0,0
isn1	YOR155C	1	0	0	0,0
mob2-38	YFL034C-B	1	0	0	0,0
ntf2-ph	YER009W	1	0	0	0,0
drs1-202	YLL008W	1	0	0	0,0
ybl029w	YBL029W	1	0	0	0,0
dbp9-ph	YLR276C	1	0	0	0,0
ypr088c-ph	YPR088C	1	0	0	0,0
mob2-19	YFL034C-B	1	0	0	0,0
rpl18b	YNL301C	1	0	0	0,0
dse1	YER124C	1	0	0	0,0
swm2	YNR004W	1	0	0	0,0
dsd1	YGL196W	1	0	0	0,0
spp381-ph	YBR152W	1	0	0	0,0
snu71-ph	YGR013W	1	0	0	0,0
mnr2	YKL064W	1	0	0	0,0
mob2-28	YFL034C-B	1	0	0	0,0
yhc1-3	YLR298C	1	0	0	0,0
yhc1-1	YLR298C	1	0	0	0,0
dse3	YOR264W	1	0	0	0,0
mob2-20	YFL034C-B	1	0	0	0,0
dse2	YHR143W	1	0	0	0,0
mob2-14	YFL034C-B	1	0	0	0,0
ydr240c-ph	YDR240C	1	0	0	0,0
nab3-11	YPL190C	1	0	0	0,0
nbp35-ph	YGL091C	1	0	0	0,0
pre2-1	YPR103W	1	0	0	0,0
yor019w	YOR019W	1	0	0	0,0
ypr174c	YPR174C	1	0	0	0,0
sec28	YIL076W	3	0.119	0	0,0
irc23	YOR044W	1	0	0	0,0
whi2	YOR043W	1	0	0	0,0
pry2	YKR013W	1	0	0	0,0
rkm5	YLR137W	1	0	0	0,0
yip1-4	YGR172C	3	0.065	0	0,0
sec12-4	YNR026C	1	0	0	0,0
tip20-5	YGL145W	3	0.156	0	0,0
swd2-1	YKL018W	1	0	0	0,0
yil175w	YIL175W	1	0	0	0,0
rpb2-6	YOR151C	3	0.079	0	0,0
mck1	YNL307C	1	0	0	0,0
vps45	YGL095C	3	0.145	0	0,0
ygl176c	YGL176C	1	0	0	0,0
met31	YPL038W	1	0	0	0,0
ygl262w	YGL262W	1	0	0	0,0
yip5	YGL161C	1	0	0	0,0
dia2	YOR080W	1	0	0	0,0
ykr015c	YKR015C	1	0	0	0,0
zds1	YMR273C	1	0	0	0,0
ypl229w	YPL229W	1	0	0	0,0
bem4	YPL161C	3	0.102	0	0,0
yps5	YGL259W	1	0	0	0,0
mmr1	YLR190W	1	0	0	0,0
ybr056w-a	YBR056W-A	1	0	0	0,0
mix17	YMR002W	1	0	0	0,0
rad51	YER095W	1	0	0	0,0
swi4	YER111C	1	0	0	0,0
rad55	YDR076W	1	0	0	0,0
ira2	YOL081W	1	0	0	0,0
bdf2	YDL070W	1	0	0	0,0
vti1-11	YMR197C	3	0.121	0	0,0
bts1	YPL069C	3	0.074	0	0,0
ypl182c	YPL182C	3	0.131	0	0,0
bet2-1	YPR176C	3	0.066	0	0,0
sec22-3	YLR268W	3	0.079	0	0,0
sec22	YLR268W	3	0.072	0	0,0
sed5-1	YLR026C	3	0.071	0	0,0
erp1	YAR002C-A	3	0.131	0	0,0
scl1-ph	YGL011C	1	0	0	0,0
get2	YER083C	3	0.106	0	0,0
bet1-1	YIL004C	1	0	0	0,0
bop2	YLR267W	3	0.059	0	0,0
cdc42-1	YLR229C	3	0.45	2	4,22
pre2-v214a	YPR103W	1	0	0	0,0
bos1-1	YLR078C	3	0.079	0	0,0
pup2-ph	YGR253C	1	0	0	0,0
tcb2	YNL087W	1	0	0	0,0
ipl1-2	YPL209C	3	0.012	0	0,0
sec24-2	YIL109C	1	0	0	0,0
mps1-417	YDL028C	3	0.01	0	0,0
kap95-e126k	YLR347C	1	0	0	0,0
kip3	YGL216W	3	0.049	0	0,0
kar9	YPL269W	1	0	0	0,0
ycg1-2	YDR325W	1	0	0	0,0
bil1	YOR304C-A	1	0	0	0,0
yor225w	YOR225W	1	0	0	0,0
sli15-3	YBR156C	3	0.024	0	0,0
ecm2	YBR065C	1	0	0	0,0
cin2	YPL241C	3	0.047	0	0,0
cin4	YMR138W	3	0.046	0	0,0
isw2	YOR304W	1	0	0	0,0
prs4	YBL068W	1	0	0	0,0
bub1	YGR188C	3	0.024	0	0,0
tif2	YJL138C	1	0	0	0,0
prb1	YEL060C	3	0.07	0	0,0
yor318c	YOR318C	1	0	0	0,0
cup9	YPL177C	1	0	0	0,0
hsm3	YBR272C	1	0	0	0,0
cup1-2	YHR055C	1	0	0	0,0
bio2	YGR286C	3	0.068	0	0,0
yjr146w	YJR146W	1	0	0	0,0
pry3	YJL078C	1	0	0	0,0
mri1	YPR118W	1	0	0	0,0
tub2-430	YFL037W	3	0.05	0	0,0
cul3	YGR003W	1	0	0	0,0
yor041c	YOR041C	1	0	0	0,0
bio4	YNR057C	1	0	0	0,0
yol107w	YOL107W	3	0.078	0	0,0
ynr073c	YNR073C	3	0.078	0	0,0
bio3	YNR058W	3	0.078	0	0,0
ubc6	YER100W	3	0.076	0	0,0
cwc15	YDR163W	1	0	0	0,0
scs2	YER120W	1	0	0	0,0
cuz1	YNL155W	1	0	0	0,0
ygr093w	YGR093W	1	0	0	0,0
srl4	YPL033C	1	0	0	0,0
rad61	YDR014W	3	0.008	0	0,0
yal044w-a	YAL044W-A	1	0	0	0,0
stu1-7	YBL034C	1	0	0	0,0
stu1-8	YBL034C	3	0.034	0	0,0
jjj3	YJR097W	1	0	0	0,0
dam1-5	YGR113W	1	0	0	0,0
smc3-1	YJL074C	3	0.009	0	0,0
ist2	YBR086C	1	0	0	0,0
snm1-ph	YDR478W	1	0	0	0,0
tim18	YOR297C	1	0	0	0,0
ume1	YPL139C	1	0	0	0,0
sof1-ph	YLL011W	3	0.04	0	0,0
ctl1	YMR180C	1	0	0	0,0
bgl2	YGR282C	1	0	0	0,0
kae1-216	YKR038C	1	0	0	0,0
sps22	YCL048W	1	0	0	0,0
utp7-204	YER082C	1	0	0	0,0
kap114	YGL241W	1	0	0	0,0
ygl199c	YGL199C	1	0	0	0,0
yll058w	YLL058W	1	0	0	0,0
pkp2	YGL059W	1	0	0	0,0
lys20	YDL182W	1	0	0	0,0
inh1	YDL181W	1	0	0	0,0
cdc21-1	YOR074C	1	0	0	0,0
ctp1	YBR291C	1	0	0	0,0
ctr1	YPR124W	1	0	0	0,0
flc2	YAL053W	2	0.112	0	0,0
taf12-9	YDR145W	3	0.111	0	0,0
taf12-w486stop	YDR145W	3	0.048	0	0,0
taf12-ts23	YDR145W	3	0.118	0	0,0
cts1	YLR286C	1	0	0	0,0
rpl6b	YLR448W	1	0	0	0,0
grx1	YCL035C	1	0	0	0,0
hrd3	YLR207W	1	0	0	0,0
rpl9b	YNL067W	1	0	0	0,0
rps18b	YML026C	1	0	0	0,0
puf3	YLL013C	1	0	0	0,0
bfa1	YJR053W	1	0	0	0,0
boi2	YER114C	1	0	0	0,0
ubc7	YMR022W	1	0	0	0,0
rps8a	YBL072C	1	0	0	0,0
fal1-1	YDR021W	1	0	0	0,0
krr1-17	YCL059C	3	0.044	0	0,0
lcp5-208	YER127W	1	0	0	0,0
mtr3-ts	YGR158C	1	0	0	0,0
pop3-ph	YNL282W	1	0	0	0,0
cue4	YML101C	1	0	0	0,0
jjj2	YJL162C	1	0	0	0,0
pug1	YER185W	1	0	0	0,0
ydl003w-ph	YDL003W	3	0.033	0	0,0
rpl2a	YFR031C-A	1	0	0	0,0
mps1-3796	YDL028C	3	0.031	0	0,0
ixr1	YKL032C	1	0	0	0,0
cti6	YPL181W	3	0.157	0	0,0
izh2	YOL002C	1	0	0	0,0
izh3	YLR023C	1	0	0	0,0
pho23	YNL097C	1	0	0	0,0
rpd3	YNL330C	1	0	0	0,0
izh1	YDR492W	1	0	0	0,0
qcr6	YFR033C	1	0	0	0,0
fun26	YAL022C	1	0	0	0,0
thi74	YDR438W	1	0	0	0,0
mzm1	YDR493W	1	0	0	0,0
cdc3-1	YLR314C	1	0.198	0	0,0
ynl067w-b	YNL067W-B	1	0	0	0,0
sfc1	YJR095W	1	0	0	0,0
icl1	YER065C	1	0	0	0,0
cdc12-1	YHR107C	1	0.287	1	0,2
cdc10-1	YCR002C	1	0.296	1	0,2
bem3	YPL115C	1	0	0	0,0
rcy1	YJL204C	1	0	0	0,0
axl2	YIL140W	1	0	0	0,0
put3	YKL015W	1	0	0	0,0
put2	YHR037W	1	0	0	0,0
gal83	YER027C	1	0	0	0,0
avt6	YER119C	1	0	0	0,0
ynl018c	YNL018C	1	0	0	0,0
snf8	YPL002C	1	0	0	0,0
yhr139c-a	YHR139C-A	1	0	0	0,0
azr1	YGR224W	1	0	0	0,0
cys3	YAL012W	1	0	0	0,0
azf1	YOR113W	1	0	0	0,0
cys4	YGR155W	1	0	0	0,0
sit1	YEL065W	1	0	0	0,0
rsf2	YJR127C	1	0	0	0,0
cym1	YDR430C	1	0	0	0,0
idp3	YNL009W	1	0	0	0,0
ydr431w	YDR431W	1	0	0	0,0
cyc8	YBR112C	1	0	0	0,0
ayr1	YIL124W	1	0	0	0,0
yil141w	YIL141W	1	0.118	0	0,0
idh2	YOR136W	1	0	0	0,0
irc14	YOR135C	1	0	0	0,0
yil089w	YIL089W	1	0	0	0,0
pom33	YLL023C	1	0	0	0,0
ict1	YLR099C	1	0	0	0,0
ycr007c	YCR007C	1	0	0	0,0
idh1	YNL037C	1	0	0	0,0
hts1-1	YPR033C	1	0	0	0,0
yjr141w-ph	YJR141W	1	0	0	0,0
pho2	YDL106C	1	0	0	0,0
yll032c	YLL032C	1	0	0	0,0
yil015c-a	YIL015C-A	1	0	0	0,0
bar1	YIL015W	1	0	0	0,0
bap2	YBR068C	1	0	0	0,0
rad1	YPL022W	1	0	0	0,0
utr1	YJR049C	1	0	0	0,0
bap3	YDR046C	1	0	0	0,0
stp1	YDR463W	1	0	0	0,0
cyb5	YNL111C	1	0	0	0,0
qri1-ts1	YDL103C	1	0	0	0,0
rbg1	YAL036C	1	0	0	0,0
rpl22a	YLR061W	1	0	0	0,0
hyr1	YIR037W	1	0	0	0,0
yap1	YML007W	1	0	0	0,0
bag7	YOR134W	1	0	0	0,0
qri5	YLR204W	3	0.108	0	0,0
ykr075c	YKR075C	1	0	0	0,0
bcd1-ph	YHR040W	1	0	0	0,0
bfr2-ph	YDR299W	3	0.038	0	0,0
mtc2	YKL098W	1	0	0	0,0
tof1	YNL273W	3	0.011	0	0,0
mrn1	YPL184C	1	0	0	0,0
lat1	YNL071W	1	0	0	0,0
pus5	YLR165C	1	0	0	0,0
qdr1	YIL120W	1	0	0	0,0
ykl050c	YKL050C	1	0	0	0,0
yju2-ph	YKL095W	1	0	0	0,0
bch2	YKR027W	1	0	0	0,0
bat2	YJR148W	1	0	0	0,0
iah1	YOR126C	1	0	0	0,0
kes1	YPL145C	1	0	0	0,0
cmc2	YBL059C-A	3	0.074	0	0,0
atp22	YDR350C	3	0.029	0	0,0
tim11	YDR322C-A	1	0	0	0,0
atp20	YPR020W	1	0	0	0,0
ykl107w	YKL107W	3	0.034	0	0,0
mrpl4	YLR439W	1	0	0	0,0
mmm1	YLL006W	1	0	0	0,0
ydr524c-b	YDR524C-B	2	0.192	0	0,0
gep3	YOR205C	1	0	0	0,0
ypr190c-ph	YPR190C	1	0	0	0,0
cox18	YGR062C	1	0	0	0,0
irc5	YFR038W	1	0	0	0,0
atp19	YOL077W-A	1	0	0	0,0
glo4	YOR040W	1	0	0	0,0
isa1	YLL027W	3	0.029	0	0,0
ynl115c	YNL115C	1	0	0	0,0
lac1	YKL008C	1	0	0	0,0
utp23-ph	YOR004W	1	0	0	0,0
ifm1	YOL023W	3	0.072	0	0,0
img2	YCR071C	3	0.07	0	0,0
yjr114w	YJR114W	1	0	0	0,0
ykl133c	YKL133C	1	0	0	0,0
ynl035c	YNL035C	1	0	0	0,0
ydr222w	YDR222W	1	0	0	0,0
prp6-ts	YBR055C	1	0	0	0,0
exo5	YBR163W	3	0.055	0	0,0
cox20	YDR231C	3	0.054	0	0,0
dss1	YMR287C	1	0	0	0,0
elp4	YPL101W	1	0	0	0,0
yfl013w-a	YFL013W-A	1	0	0	0,0
elp3	YPL086C	1	0	0	0,0
hrr25-ph	YPL204W	1	0	0	0,0
ygl149w	YGL149W	1	0	0	0,0
elp6	YMR312W	1	0	0	0,0
ypl102c	YPL102C	1	0	0	0,0
ies4	YOR189W	1	0	0	0,0
ybl071c	YBL071C	1	0	0	0,0
aua1	YFL010W-A	1	0	0	0,0
ssn2	YDR443C	1	0	0	0,0
pob3-q308k	YML069W	1	0	0	0,0
atx2	YOR079C	1	0	0	0,0
cox16	YJL003W	3	0.078	0	0,0
ats1	YAL020C	1	0	0	0,0
pho11	YAR071W	1	0	0	0,0
ygr039w	YGR039W	1	0	0	0,0
fyv1	YDR024W	1	0	0	0,0
lif1	YGL090W	1	0	0	0,0
mgs1	YNL218W	1	0	0	0,0
mga1	YGR249W	1	0	0	0,0
hmra1	YCR097W	1	0	0	0,0
pkh3	YDR466W	1	0	0	0,0
swt1	YOR166C	1	0	0	0,0
tir2	YOR010C	1	0	0	0,0
avt3	YKL146W	1	0	0	0,0
pdr16	YNL231C	1	0	0	0,0
dbf20	YPR111W	1	0	0	0,0
pfa4	YOL003C	3	0.385	2	4,22
rad7	YJR052W	1	0	0	0,0
dbf2-1	YGR092W	3	0.138	0	0,0
imo32	YGR031W	1	0	0	0,0
tps1	YBR126C	2	0.405	2	6,9
spa2	YLL021W	3	0.431	2	4,22
skt5	YBL061C	2	0.423	2	6,14
das1	YJL149W	1	0	0	0,0
cln1	YMR199W	1	0	0	0,0
sbh2	YER019C-A	1	0	0	0,0
dap1	YPL170W	1	0	0	0,0
cak1-23	YFL029C	1	0	0	0,0
bck2	YER167W	1	0	0	0,0
zeo1	YOL109W	1	0	0	0,0
ybr285w	YBR285W	1	0	0	0,0
ymr124w	YMR124W	2	0.414	2	6,7
mch2	YKL221W	1	0	0	0,0
dan1	YJR150C	1	0	0	0,0
rpl14a	YKL006W	1	0	0	0,0
rpl12a	YEL054C	1	0	0	0,0
pol5-3	YEL055C	1	0	0	0,0
pol5-1	YEL055C	1	0	0	0,0
mak11-2	YKL021C	1	0	0	0,0
yor277c	YOR277C	1	0	0	0,0
ymr317w	YMR317W	1	0	0	0,0
ykl200c	YKL200C	1	0	0	0,0
cox4	YGL187C	3	0.069	0	0,0
coq2	YNR041C	3	0.071	0	0,0
mss51	YLR203C	3	0.077	0	0,0
mei4	YER044C-A	1	0	0	0,0
sue1	YPR151C	1	0	0	0,0
pet191	YJR034W	3	0.075	0	0,0
ygl036w	YGL036W	1	0	0	0,0
ime1	YJR094C	1	0	0	0,0
nse4-ts3	YDL105W	1	0	0	0,0
bcy1	YIL033C	3	0.125	0	0,0
ydl241w	YDL241W	1	0	0	0,0
cct2-201	YIL142W	1	0	0	0,0
cct2-200	YIL142W	1	0	0	0,0
ssl2-ts	YIL143C	1	0	0	0,0
mlp1	YKR095W	1	0	0	0,0
npr3	YHL023C	1	0	0	0,0
rpl16b	YNL069C	1	0	0	0,0
krr1-18	YCL059C	1	0	0	0,0
nug1-2	YER006W	1	0	0	0,0
lcp5-205	YER127W	1	0	0	0,0
dip2-ph	YLR129W	1	0	0	0,0
fyv7	YLR068W	1	0	0	0,0
rds2	YPL133C	1	0	0	0,0
pta1-ph	YAL043C	1	0	0	0,0
nop1-3	YDL014W	1	0	0	0,0
tsr4-ph	YOL022C	1	0	0	0,0
nop2-6	YNL061W	1	0	0	0,0
mak11-ph	YKL021C	1	0	0	0,0
phs1-ph	YJL097W	1	0	0	0,0
nhp2-ph	YDL208W	1	0	0	0,0
rps13-ph	YDR064W	1	0	0	0,0
utp21-3	YLR409C	1	0	0	0,0
nop56-ph	YLR197W	1	0	0	0,0
pih1	YHR034C	1	0	0	0,0
vip1	YLR410W	1	0	0	0,0
rrt14	YIL127C	3	0.046	0	0,0
snu13-ph	YEL026W	1	0	0	0,0
rrp8	YDR083W	1	0	0	0,0
rrp9-1	YPR137W	3	0.044	0	0,0
utp9-ph	YHR196W	1	0	0	0,0
utp7-202	YER082C	3	0.048	0	0,0
rck1	YGL158W	1	0	0	0,0
yox1	YML027W	1	0	0	0,0
shr5	YOL110W	1	0	0	0,0
tma23	YMR269W	1	0	0	0,0
pdr17	YNL264C	1	0	0	0,0
srp40	YKR092C	1	0	0	0,0
jem1	YJL073W	1	0	0	0,0
fun30	YAL019W	3	0.076	0	0,0
egd1	YPL037C	1	0	0	0,0
yml131w	YML131W	1	0	0	0,0
pau4	YLR461W	3	0.069	0	0,0
orm1	YGR038W	3	0.084	0	0,0
lsb5	YCL034W	3	0.072	0	0,0
sse2	YBR169C	3	0.067	0	0,0
hse1	YHL002W	1	0	0	0,0
rcn1	YKL159C	1	0	0	0,0
she10	YGL228W	3	0.074	0	0,0
yjr015w	YJR015W	3	0.086	0	0,0
ygl152c	YGL152C	1	0	0	0,0
dal3	YIR032C	1	0	0	0,0
yor385w	YOR385W	3	0.086	0	0,0
ydr010c	YDR010C	1	0	0	0,0
yps6	YIR039C	3	0.085	0	0,0
pph3	YDR075W	1	0	0	0,0
dal4	YIR028W	1	0	0	0,0
tip41	YPR040W	1	0	0	0,0
meu1	YLR017W	1	0	0	0,0
ina1	YLR413W	1	0	0	0,0
opi10	YOL032W	1	0	0	0,0
ski8	YGL213C	1	0	0	0,0
qri1-ph	YDL103C	1	0	0	0,0
pcl8	YPL219W	1	0	0	0,0
sec39-ph	YLR440C	1	0	0	0,0
rpc37-ph	YKR025W	1	0	0	0,0
yfr024c	YFR024C	1	0	0	0,0
rrs1-124	YOR294W	1	0	0	0,0
sec21-1	YNL287W	1	0	0	0,0
bni4	YNL233W	3	0.355	1	0,7
sno1	YMR095C	1	0	0	0,0
yjl182c	YJL182C	1	0	0	0,0
chs3	YBR023C	2	0.428	2	6,14
chs7	YHR142W	2	0.408	2	6,13
dal80	YKR034W	1	0	0	0,0
mnn5	YJL186W	1	0	0	0,0
scs3	YGL126W	1	0	0	0,0
yjr037w	YJR037W	1	0	0	0,0
pex12	YMR026C	1	0	0	0,0
inp2	YMR163C	1	0	0	0,0
rec114	YMR133W	1	0	0	0,0
hsp150	YJL159W	3	0.369	2	6,21
ylr296w	YLR296W	1	0	0	0,0
def1	YKL054C	1	0	0	0,0
ipp1-ph	YBR011C	2	0.227	0	0,0
rps0b	YLR048W	1	0	0	0,0
irc13	YOR235W	1	0	0	0,0
rrp5-delta6	YMR229C	1	0	0	0,0
tkl2	YBR117C	3	0.068	0	0,0
atc1	YDR184C	1	0	0	0,0
atg1	YGL180W	1	0	0	0,0
atg13	YPR185W	1	0	0	0,0
ldb17	YDL146W	1	0	0	0,0
atg8	YBL078C	1	0	0	0,0
ydr449c-ph	YDR449C	1	0	0	0,0
yor309c	YOR309C	1	0	0	0,0
prr1	YKL116C	1	0	0	0,0
sfk1	YKL051W	1	0	0	0,0
ylr118c	YLR118C	1	0	0	0,0
elo1	YJL196C	1	0	0	0,0
ast1	YBL069W	1	0	0	0,0
trm3	YDL112W	1	0	0	0,0
hst3	YOR025W	1	0	0	0,0
hkr1	YDR420W	1	0	0	0,0
sur2	YDR297W	1	0	0	0,0
asp3-3	YLR158C	1	0	0	0,0
ypl168w	YPL168W	1	0	0	0,0
yjl068c	YJL068C	1	0	0	0,0
lcb5	YLR260W	1	0	0	0,0
rho4	YKR055W	1	0	0	0,0
yjl135w	YJL135W	1	0	0	0,0
pox1	YGL205W	1	0	0	0,0
kin2	YLR096W	1	0	0	0,0
spc1	YJR010C-A	1	0	0	0,0
tcb3	YML072C	1	0	0	0,0
she3	YBR130C	1	0	0	0,0
ybt1	YLL048C	1	0	0	0,0
ygr125w	YGR125W	1	0	0	0,0
icp55	YER078C	1	0	0	0,0
ykl069w	YKL069W	3	0.057	0	0,0
ymr153c-a	YMR153C-A	3	0.061	0	0,0
tpm2	YIL138C	1	0	0	0,0
yrb1-51	YDR002W	3	0.066	0	0,0
yhr140w	YHR140W	1	0	0	0,0
scw11	YGL028C	1	0	0	0,0
ygl138c	YGL138C	1	0	0	0,0
nup53	YMR153W	3	0.083	0	0,0
nup42	YDR192C	1	0	0	0,0
pom152	YMR129W	3	0.063	0	0,0
nup57-ph	YGR119C	1	0	0	0,0
pom34	YLR018C	3	0.065	0	0,0
sym1	YLR251W	1	0	0	0,0
yjr042w-ph	YJR042W	3	0.066	0	0,0
ydr193w	YDR193W	1	0	0	0,0
nup145-r4	YGL092W	3	0.053	0	0,0
nup133	YKR082W	3	0.066	0	0,0
ldb19	YOR322C	1	0	0	0,0
nup157	YER105C	1	0	0	0,0
msc6	YOR354C	1	0	0	0,0
nsi1	YDR026C	1	0	0	0,0
nup188	YML103C	3	0.065	0	0,0
nup170	YBL079W	1	0	0	0,0
ssp120	YLR250W	1	0	0	0,0
nup2	YLR335W	3	0.064	0	0,0
nup192-15	YJL039C	3	0.069	0	0,0
ynr034w-a	YNR034W-A	1	0	0	0,0
gsp1-p162l	YLR293C	1	0	0	0,0
ioc3	YFR013W	1	0	0	0,0
gle2	YER107C	3	0.069	0	0,0
ino4	YOL108C	1	0	0	0,0
asm4	YDL088C	3	0.075	0	0,0
ynr062c	YNR062C	1	0	0	0,0
cos111	YBR203W	1	0	0	0,0
ask10	YGR097W	1	0	0	0,0
mnt4	YNR059W	1	0	0	0,0
ygr047c-ph	YGR047C	1	0	0	0,0
lhs1	YKL073W	1	0	0	0,0
cos10	YNR075W	1	0	0	0,0
spc42-11	YKL042W	1	0	0	0,0
slk19	YOR195W	3	0.014	0	0,0
smc1-2	YFL008W	3	0.008	0	0,0
sxm1	YDR395W	1	0	0	0,0
she1	YBL031W	1	0	0	0,0
shp1	YBL058W	3	0.041	0	0,0
lhp1	YDL051W	1	0	0	0,0
scc2-4	YDR180W	3	0.025	0	0,0
sda1-2	YGR245C	1	0	0	0,0
rts1	YOR014W	3	0.028	0	0,0
rpl40a	YIL148W	1	0	0	0,0
rad6	YGL058W	1	0	0	0,0
mns1	YJR131W	1	0	0	0,0
prp16-ts	YKR086W	1	0	0	0,0
pol31-ph	YJR006W	1	0	0	0,0
mrt4	YKL009W	1	0	0	0,0
rpb4	YJL140W	1	0	0	0,0
gln4-ph	YOR168W	1	0	0	0,0
mcd1-73	YDL003W	3	0.009	0	0,0
mad3	YJL013C	3	0.009	0	0,0
ypr109w	YPR109W	1	0	0	0,0
rho2	YNL090W	1	0	0	0,0
ole1-m2	YGL055W	1	0	0	0,0
glc7-12	YER133W	3	0.036	0	0,0
leu4	YNL104C	1	0	0	0,0
eco1-1	YFR027W	3	0.014	0	0,0
dam1-11	YGR113W	1	0	0	0,0
dam1-19	YGR113W	3	0.017	0	0,0
tos1	YBR162C	1	0	0	0,0
ebp2-1	YKL172W	1	0	0	0,0
sds23	YGL056C	1	0	0	0,0
dad1-ph	YDR016C	3	0.009	0	0,0
loh1	YJL038C	1	0	0	0,0
spo23	YBR250W	1	0	0	0,0
los1	YKL205W	3	0.148	0	0,0
use1-ts	YGL098W	1	0	0	0,0
ask1-3	YKL052C	3	0.038	0	0,0
ybr184w	YBR184W	1	0	0	0,0
lip1-ph	YMR298W	1	0	0	0,0
mas2-10	YHR024C	1	0	0	0,0
mak21-3	YDR060W	1	0	0	0,0
ypr082c-ph	YPR082C	1	0	0	0,0
spt16-ts	YGL207W	1	0	0	0,0
tsc13-ph	YDL015C	1	0	0	0,0
pre3-2	YJL001W	1	0	0	0,0
dam1-9	YGR113W	1	0	0	0,0
rec104	YHR157W	1	0	0	0,0
kre29-ts2	YER038C	1	0	0	0,0
gpi1-1	YGR216C	1	0	0	0,0
cdc39-1	YCR093W	1	0	0	0,0
ask1-2	YKL052C	1	0	0	0,0
cdc21-ts	YOR074C	1	0	0	0,0
mrs2	YOR334W	1	0	0	0,0
lsc2	YGR244C	1	0	0	0,0
mfm1	YPL060W	1	0	0	0,0
ymr013w-a	YMR013W-A	1	0	0	0,0
lsc1	YOR142W	1	0	0	0,0
mf(alpha)1	YPL187W	1	0	0	0,0
mas1-1	YLR163C	1	0	0	0,0
rif2	YLR453C	1	0	0	0,0
gsh1	YJL101C	1	0	0	0,0
cox5b	YIL111W	1	0	0	0,0
fum1	YPL262W	1	0	0	0,0
lsm1	YJL124C	1	0	0	0,0
bcs1	YDR375C	3	0.072	0	0,0
sor2	YDL246C	1	0	0	0,0
pau10	YDR542W	1	0	0	0,0
tdh2	YJR009C	1	0	0	0,0
puf4	YGL014W	1	0	0	0,0
sdh1	YKL148C	1	0	0	0,0
mdm38	YOL027C	1	0	0	0,0
psd1	YNL169C	3	0.078	0	0,0
phb1	YGR132C	3	0.091	0	0,0
tim22-19	YDL217C	1	0	0	0,0
ynd1	YER005W	1	0	0	0,0
ydl157c	YDL157C	3	0.069	0	0,0
yfl052w	YFL052W	1	0	0	0,0
fmc1	YIL098C	1	0	0	0,0
ypl114w	YPL114W	1	0	0	0,0
smf2	YHR050W	3	0.082	0	0,0
yor365c	YOR365C	1	0	0	0,0
swf1	YDR126W	1	0	0	0,0
dbp2-204	YNL112W	1	0	0	0,0
atm1-201	YMR301C	1	0	0	0,0
ddp1	YOR163W	1	0	0	0,0
sso2	YMR183C	1	0	0	0,0
cpd1	YGR247W	1	0	0	0,0
est2	YLR318W	1	0	0	0,0
ydr154c	YDR154C	1	0	0	0,0
cpr1	YDR155C	1	0	0	0,0
krs1-109	YDR037W	1	0	0	0,0
erp3	YDL018C	1	0	0	0,0
ena1	YDR040C	1	0	0	0,0
fmp48	YGR052W	3	0.077	0	0,0
fmp46	YKR049C	1	0	0	0,0
las1-2	YKR063C	1	0	0	0,0
gdh3	YAL062W	1	0	0	0,0
sua5-207	YGL169W	1	0	0	0,0
sas10-110	YDL153C	1	0	0	0,0
lro1	YNR008W	1	0	0	0,0
pdr15	YDR406W	1	0	0	0,0
mtl1	YGR023W	1	0	0	0,0
scm4	YGR049W	1	0	0	0,0
pex1	YKL197C	3	0.078	0	0,0
rps27a	YKL156W	1	0	0	0,0
pex19	YDL065C	1	0	0	0,0
elf1	YKL160W	1	0	0	0,0
atg32	YIL146C	1	0	0	0,0
pex5	YDR244W	3	0.084	0	0,0
ylr122c	YLR122C	1	0	0	0,0
pkh1	YDR490C	3	0.087	0	0,0
ypr089w	YPR089W	1	0	0	0,0
rcn2	YOR220W	3	0.083	0	0,0
atg38	YLR211C	1	0	0	0,0
trp3	YKL211C	1	0	0	0,0
ylr030w	YLR030W	1	0	0	0,0
ubp11	YKR098C	1	0	0	0,0
prm4	YPL156C	1	0	0	0,0
ydl121c	YDL121C	1	0	0	0,0
rio2-1	YNL207W	1	0	0	0,0
yel025c	YEL025C	1	0	0	0,0
yor055w	YOR055W	1	0	0	0,0
yjr129c	YJR129C	3	0.107	0	0,0
ath1	YPR026W	1	0	0	0,0
pho87	YCR037C	1	0	0	0,0
ylr072w	YLR072W	3	0.124	0	0,0
yak1	YJL141C	1	0	0	0,0
ynr025c	YNR025C	1	0	0	0,0
ymr155w	YMR155W	1	0	0	0,0
stp2	YHR006W	1	0	0	0,0
rma1	YKL132C	1	0	0	0,0
tah1	YCR060W	1	0	0	0,0
lee1	YPL054W	1	0	0	0,0
ykr018c	YKR018C	1	0	0	0,0
yfl051c	YFL051C	1	0	0	0,0
lys21	YDL131W	1	0	0	0,0
yil169c	YIL169C	1	0	0	0,0
ygr164w	YGR164W	1	0	0	0,0
ydr455c	YDR455C	1	0	0	0,0
ydr274c	YDR274C	1	0	0	0,0
rrt5	YFR032C	1	0	0	0,0
mob2-24	YFL034C-B	1	0	0	0,0
atg3	YNR007C	1	0	0	0,0
fui1	YBL042C	1	0	0	0,0
spo77	YLR341W	1	0	0	0,0
atg26	YLR189C	1	0	0	0,0
ltp1	YPR073C	1	0	0	0,0
tad2-ph	YJL035C	1	0	0	0,0
ydl172c	YDL172C	1	0	0	0,0
atg17	YLR423C	1	0	0	0,0
atg19	YOL082W	1	0	0	0,0
ksp1	YHR082C	1	0	0	0,0
rpb8-ph	YOR224C	1	0	0	0,0
atg16	YMR159C	1	0	0	0,0
atg14	YBR128C	1	0	0	0,0
atg20	YDL113C	1	0	0	0,0
atg21	YPL100W	3	0.117	0	0,0
rki1-100	YOR095C	1	0	0	0,0
rpa43-5	YOR340C	1	0	0	0,0
bmt2	YBR141C	1	0	0	0,0
erv15	YBR210W	1	0	0	0,0
far3	YMR052W	1	0	0	0,0
mdl1	YLR188W	1	0	0	0,0
atg9	YDL149W	1	0	0	0,0
atg10	YLL042C	1	0	0	0,0
hif1	YLL022C	1	0	0	0,0
ybr071w	YBR071W	1	0	0	0,0
atg11	YPR049C	1	0	0	0,0
mss18	YPR134W	1	0	0	0,0
atg29	YPL166W	1	0	0	0,0
atg5	YPL149W	1	0	0	0,0
atg7	YHR171W	1	0	0	0,0
oms1	YDR316W	3	0.026	0	0,0
yjl147c	YJL147C	3	0.078	0	0,0
rad4	YER162C	1	0	0	0,0
yhr180w	YHR180W	1	0	0	0,0
tma22	YJR014W	1	0	0	0,0
atg12	YBR217W	1	0	0	0,0
cyc2	YOR037W	1	0	0	0,0
ymr158w-a	YMR158W-A	1	0	0	0,0
atg18	YFR021W	1	0	0	0,0
rrn3-s213p	YKL125W	1	0	0	0,0
taf3-201	YPL011C	3	0.048	0	0,0
med1	YPR070W	3	0.043	0	0,0
taf3-200	YPL011C	3	0.046	0	0,0
swc5	YBR231C	1	0	0	0,0
swc4-4	YGR002C	3	0.049	0	0,0
taf13-2	YML098W	3	0.044	0	0,0
tys1-1	YGR185C	1	0	0	0,0
vps71	YML041C	3	0.105	0	0,0
taf7-ts1	YMR227C	1	0	0	0,0
rrn7-ph	YJL025W	1	0	0	0,0
dst1	YGL043W	3	0.106	0	0,0
ylr222c-ph	YLR222C	1	0	0	0,0
rpa14	YDR156W	1	0	0	0,0
nut1	YGL151W	1	0	0	0,0
tad3-ph	YLR316C	1	0	0	0,0
ypr064w	YPR064W	1	0	0	0,0
esa1-d414	YOR244W	1	0	0	0,0
nut2-ts	YPR168W	3	0.105	0	0,0
kap123	YER110C	1	0	0	0,0
ies5	YER092W	1	0	0	0,0
esa1-l254p	YOR244W	1	0	0	0,0
pcf11-ts10	YDR228C	3	0.117	0	0,0
rsc9-ph	YML127W	1	0	0	0,0
cse1-200	YGL238W	1	0	0	0,0
sec12-1	YNR026C	1	0	0	0,0
set2	YJL168C	3	0.051	0	0,0
srp1-ph	YNL189W	1	0	0	0,0
tfa2-45	YKR062W	3	0.096	0	0,0
ydl071c	YDL071C	1	0	0	0,0
arp7-e411k	YPR034W	3	0.054	0	0,0
cse2	YNR010W	3	0.102	0	0,0
hos2	YGL194C	3	0.109	0	0,0
crn1	YLR429W	1	0	0	0,0
htz1	YOL012C	3	0.13	0	0,0
nde2	YDL085W	1	0	0	0,0
arp4-g161d	YJL081C	3	0.131	0	0,0
yip1-ph	YGR172C	1	0	0	0,0
sgv1-23	YPR161C	1	0	0	0,0
tsc11-5	YER093C	3	0.19	0	0,0
tsc11-1	YER093C	3	0.19	0	0,0
pal1	YDR348C	2	0.397	2	6,12
mob2-34	YFL034C-B	1	0	0	0,0
msc1	YML128C	1	0	0	0,0
sec62-ts	YPL094C	2	0.319	1	1,0
pac11	YDR488C	1	0	0	0,0
pac1	YOR269W	1	0	0	0,0
ydr149c	YDR149C	1	0	0	0,0
tub3	YML124C	3	0.025	0	0,0
rpl37b	YDR500C	1	0	0	0,0
ldb18	YLL049W	1	0	0	0,0
num1	YDR150W	1	0	0	0,0
nip100	YPL174C	1	0	0	0,0
dyn3	YMR299C	1	0	0	0,0
dyn2	YDR424C	1	0	0	0,0
hgh1	YGR187C	1	0	0	0,0
kar5	YMR065W	1	0	0	0,0
kip2	YPL155C	1	0	0	0,0
jnm1	YMR294W	1	0	0	0,0
rph1	YER169W	3	0.129	0	0,0
arp1	YHR129C	1	0	0	0,0
bik1	YCL029C	1	0	0	0,0
ylr217w	YLR217W	1	0	0	0,0
ypr036w-a	YPR036W-A	3	0.122	0	0,0
dyn1	YKR054C	1	0	0	0,0
bub2	YMR055C	3	0.031	0	0,0
fes1	YBR101C	1	0	0	0,0
ymr193c-a	YMR193C-A	1	0	0	0,0
prk1	YIL095W	3	0.083	0	0,0
msh3	YCR092C	1	0	0	0,0
tma10	YLR327C	1	0	0	0,0
mtc6	YHR151C	1	0	0	0,0
ptp2	YOR208W	1	0	0	0,0
ybr232c	YBR232C	1	0	0	0,0
ydl023c	YDL023C	3	0.084	0	0,0
ydl086w	YDL086W	1	0	0	0,0
ste23	YLR389C	1	0	0	0,0
yjl120w	YJL120W	1	0	0	0,0
kch1	YJR054W	1	0	0	0,0
cpr4	YCR069W	1	0	0	0,0
rdi1	YDL135C	3	0.09	0	0,0
mtc4	YBR255W	1	0	0	0,0
kcc4	YCL024W	1	0	0	0,0
yuh1	YJR099W	3	0.078	0	0,0
ycl023c	YCL023C	1	0	0	0,0
ycr016w	YCR016W	1	0	0	0,0
mrs3	YJL133W	1	0	0	0,0
tyr1	YBR166C	1	0	0	0,0
rad18	YCR066W	1	0	0	0,0
tkl1	YPR074C	1	0	0	0,0
nup100	YKL068W	1	0	0	0,0
snf1	YDR477W	1	0	0	0,0
nse5-ts4	YML023C	1	0	0	0,0
ilv1	YER086W	1	0	0	0,0
kip1	YBL063W	1	0	0	0,0
aro7	YPR060C	1	0	0	0,0
aro2	YGL148W	1	0	0	0,0
ura6-6	YKL024C	1	0	0	0,0
aro1	YDR127W	1	0	0	0,0
ynl050c	YNL050C	1	0	0	0,0
ylr125w	YLR125W	1	0	0	0,0
ylf2	YHL014C	1	0	0	0,0
ygr240c-a	YGR240C-A	1	0	0	0,0
crg1	YHR209W	1	0	0	0,0
kha1	YJL094C	1	0	0	0,0
dur1,2	YBR208C	1	0	0	0,0
ygr182c	YGR182C	1	0	0	0,0
dld2	YDL178W	1	0	0	0,0
ypl275w	YPL275W	1	0	0	0,0
ylr363w-a	YLR363W-A	1	0	0	0,0
ybr238c	YBR238C	3	0.079	0	0,0
mgr1	YCL044C	3	0.068	0	0,0
crd1	YDL142C	3	0.053	0	0,0
yll020c	YLL020C	1	0	0	0,0
tcd2	YKL027W	1	0	0	0,0
yjl181w	YJL181W	1	0	0	0,0
imd2	YHR216W	1	0	0	0,0
crc1	YOR100C	1	0	0	0,0
sut2	YPR009W	1	0	0	0,0
aro80	YDR421W	1	0	0	0,0
edc3	YEL015W	1	0	0	0,0
cpr8	YNR028W	1	0	0	0,0
mcp1	YOR228C	1	0	0	0,0
rpl8b	YLL045C	1	0	0	0,0
nat5	YOR253W	1	0	0	0,0
mfg1	YDL233W	1	0	0	0,0
nba1	YOL070C	1	0	0	0,0
rpl36a	YMR194W	1	0	0	0,0
pde1	YGL248W	1	0	0	0,0
pmt7	YDR307W	1	0	0	0,0
nse5-ts3	YML023C	1	0	0	0,0
rsm28	YDR494W	1	0	0	0,0
slm2	YNL047C	1	0	0	0,0
vid22	YLR373C	1	0	0	0,0
taf5-20	YBR198C	1	0	0	0,0
rps24a	YER074W	1	0	0	0,0
tda8	YAL064C-A	1	0	0	0,0
tir3	YIL011W	1	0	0	0,0
rps28a	YOR167C	1	0	0	0,0
ufd2	YDL190C	1	0	0	0,0
tfs1	YLR178C	1	0	0	0,0
yhr122w-ph	YHR122W	1	0	0	0,0
str2	YJR130C	3	0.127	0	0,0
csr2	YPR030W	1	0	0	0,0
mbr1	YKL093W	1	0	0	0,0
cst26	YBR042C	1	0	0	0,0
yhr112c	YHR112C	1	0	0	0,0
hpf1	YOL155C	1	0	0	0,0
rpl2b	YIL018W	1	0	0	0,0
cst9	YLR394W	1	0	0	0,0
ypl245w	YPL245W	1	0	0	0,0
mms1	YPR164W	1	0	0	0,0
mms22	YLR320W	3	0.012	0	0,0
hir3	YJR140C	1	0	0	0,0
rpl43b	YJR094W-A	1	0	0	0,0
rtt107	YHR154W	1	0	0	0,0
mre11	YMR224C	1	0	0	0,0
rad50	YNL250W	1	0	0	0,0
asf2	YDL197C	1	0	0	0,0
rtt109	YLL002W	1	0	0	0,0
ynl028w	YNL028W	1	0	0	0,0
smt3-331	YDR510W	1	0	0	0,0
npr2	YEL062W	3	0.072	0	0,0
asg7	YJL170C	1	0	0	0,0
rps26b	YER131W	1	0	0	0,0
dsf1	YEL070W	1	0	0	0,0
kdx1	YKL161C	1	0	0	0,0
cps1	YJL172W	1	0	0	0,0
atg27	YJL178C	1	0	0	0,0
ydr090c	YDR090C	3	0.078	0	0,0
ash1	YKL185W	3	0.138	0	0,0
cos7	YDL248W	1	0	0	0,0
cis3	YJL158C	1	0	0	0,0
avt7	YIL088C	1	0	0	0,0
rps17b	YDR447C	1	0	0	0,0
hit1	YJR055W	1	0	0	0,0
fig1	YBR040W	1	0	0	0,0
eki1	YDR147W	1	0	0	0,0
csh1	YBR161W	3	0.097	0	0,0
crm1-1	YGR218W	1	0	0	0,0
rrp42-ph	YDL111C	1	0	0	0,0
fun19	YAL034C	1	0	0	0,0
mex67-ts5	YPL169C	1	0	0	0,0
ymr295c	YMR295C	3	0.115	0	0,0
lap2	YNL045W	1	0	0	0,0
dis3-1	YOL021C	1	0	0	0,0
ktr1	YOR099W	1	0	0	0,0
mpp6	YNR024W	1	0	0	0,0
yil102c	YIL102C	1	0	0	0,0
nde1	YMR145C	1	0	0	0,0
arx1	YDR101C	1	0	0	0,0
rrp4-1	YHR069C	1	0	0	0,0
ydl062w	YDL062W	1	0	0	0,0
rpl16a	YIL133C	1	0	0	0,0
rsa3	YLR221C	1	0	0	0,0
slx9	YGR081C	3	0.082	0	0,0
rps16b	YDL083C	1	0	0	0,0
hir1	YBL008W	1	0	0	0,0
csg2	YBR036C	3	0.135	0	0,0
stu1-5	YBL034C	3	0.038	0	0,0
stu1-12	YBL034C	3	0.04	0	0,0
rps17a	YML024W	1	0	0	0,0
mpt5	YGL178W	1	0	0	0,0
ase1	YOR058C	1	0	0	0,0
zuo1	YGR285C	1	0	0	0,0
csi1	YMR025W	1	0	0	0,0
ybr051w	YBR051W	1	0	0	0,0
csl4-ph	YNL232W	1	0	0	0,0
cdc28-1	YBR160W	1	0	0	0,0
pms1	YNL082W	1	0	0	0,0
asf1	YJL115W	1	0	0	0,0
tom1	YDR457W	1	0	0	0,0
rsc8-ts16	YFR037C	1	0	0	0,0
rsc8-ts21	YFR037C	1	0	0	0,0
arp9-1	YMR033W	1	0	0	0,0
rad54	YGL163C	1	0	0	0,0
rsc58-ph	YLR033W	1	0	0	0,0
yjl169w	YJL169W	3	0.045	0	0,0
yme1	YPR024W	1	0	0	0,0
yat2	YER024W	1	0	0	0,0
arr3	YPR201W	1	0	0	0,0
ydr182w-a	YDR182W-A	1	0	0	0,0
arr2	YPR200C	1	0	0	0,0
rpl33b	YOR234C	1	0	0	0,0
yta7	YGR270W	1	0	0	0,0
sae2	YGL175C	1	0	0	0,0
bud27	YFL023W	1	0	0	0,0
lcb2-16	YDR062W	1	0	0	0,0
arv1	YLR242C	2	0.23	0	0,0
yor012w	YOR012W	1	0	0	0,0
lcb2-1	YDR062W	1	0	0	0,0
lcb1-5	YMR296C	1	0	0	0,0
rrn9-204	YMR270C	1	0	0	0,0
art5	YGR068C	1	0	0	0,0
rps18a	YDR450W	1	0	0	0,0
lcb1-10	YMR296C	1	0	0	0,0
pau9	YBL108C-A	1	0	0	0,0
art10	YLR392C	1	0	0	0,0
svf1	YDR346C	1	0	0	0,0
tae2	YPL009C	1	0	0	0,0
ufe1-1	YOR075W	3	0.084	0	0,0
vhr2	YER064C	1	0	0	0,0
ydr134c	YDR134C	1	0	0	0,0
ynl211c	YNL211C	1	0	0	0,0
tdp1	YBR223C	1	0	0	0,0
arg81	YML099C	1	0	0	0,0
cgi121	YML036W	1	0	0	0,0
ctr3	YLR411W	1	0	0	0,0
yor011w-a	YOR011W-A	1	0	0	0,0
yor022c	YOR022C	1	0	0	0,0
matalpha2	YCR039C	1	0	0	0,0
mft1	YML062C	1	0	0	0,0
gzf3	YJL110C	3	0.176	0	0,0
ycr099c	YCR099C	1	0	0	0,0
tep1	YNL128W	1	0	0	0,0
trs31-2	YDR472W	1	0	0	0,0
yel043w	YEL043W	3	0.131	0	0,0
htb2	YBL002W	1	0	0	0,0
ypr126c	YPR126C	1	0	0	0,0
ark1	YNL020C	1	0	0	0,0
bet5-ph	YML077W	3	0.155	0	0,0
bet3-ph	YKR068C	3	0.091	0	0,0
mho1	YJR008W	1	0	0	0,0
pma1-105	YGL008C	1	0	0	0,0
sfh5	YJL145W	1	0	0	0,0
ent3	YJR125C	1	0	0	0,0
cog8	YML071C	2	0.11	0	0,0
cpr7	YJR032W	3	0.065	0	0,0
tpi1-1670	YDR050C	1	0	0	0,0
get1	YGL020C	3	0.156	0	0,0
get3	YDL100C	3	0.101	0	0,0
yip1-40	YGR172C	1	0	0	0,0
tfc1-e447k	YBR123C	1	0	0	0,0
ent5	YDR153C	3	0.084	0	0,0
erv14	YGL054C	3	0.156	0	0,0
cog2-1	YGR120C	3	0.152	0	0,0
cog3-1	YER157W	3	0.066	0	0,0
cbf1	YJR060W	3	0.119	0	0,0
cex1	YOR112W	1	0	0	0,0
yfl012w	YFL012W	1	0	0	0,0
cog6	YNL041C	3	0.091	0	0,0
cog7	YGL005C	3	0.102	0	0,0
pes4	YFR023W	1	0	0	0,0
cog5	YNL051W	3	0.095	0	0,0
pik1-104	YNL267W	3	0.151	0	0,0
nnf2	YGR089W	3	0.152	0	0,0
mtc1	YJL123C	3	0.1	0	0,0
rce1	YMR274C	3	0.096	0	0,0
rav1	YJR033C	3	0.077	0	0,0
ypl260w	YPL260W	1	0	0	0,0
pkr1	YMR123W	3	0.063	0	0,0
ymc2	YBR104W	1	0	0	0,0
yml037c	YML037C	1	0	0	0,0
imh1	YLR309C	3	0.116	0	0,0
ypr078c	YPR078C	1	0	0	0,0
yil152w	YIL152W	1	0	0	0,0
got1	YMR292W	3	0.105	0	0,0
spo22	YIL073C	1	0	0	0,0
gmh1	YKR030W	3	0.124	0	0,0
mrs6-2	YOR370C	3	0.145	0	0,0
thi3	YDL080C	1	0	0	0,0
mak3	YPR051W	3	0.118	0	0,0
mak10	YEL053C	3	0.075	0	0,0
gvp36	YIL041W	1	0	0	0,0
pef1	YGR058W	1	0	0	0,0
pho80	YOL001W	1	0	0	0,0
sys1	YJL004C	3	0.151	0	0,0
tbf1-ph	YPL128C	1	0	0	0,0
trs20-ph	YBR254C	3	0.094	0	0,0
she9	YDR393W	1	0	0	0,0
gtt2	YLL060C	1	0	0	0,0
sec27-1	YGL137W	3	0.097	0	0,0
sft2	YBL102W	3	0.112	0	0,0
sgt2	YOR007C	3	0.154	0	0,0
ygl165c	YGL165C	1	0	0	0,0
sly1-ts	YDR189W	1	0.078	0	0,0
sec17-1	YBL050W	3	0.101	0	0,0
ydr109c	YDR109C	1	0	0	0,0
sec26-11d26	YDR238C	3	0.13	0	0,0
sec26-f856aw860a	YDR238C	3	0.11	0	0,0
ret2-1	YFR051C	3	0.099	0	0,0
ynl108c	YNL108C	1	0	0	0,0
ret3-1	YPL010W	3	0.098	0	0,0
gts1	YGL181W	1	0	0	0,0
rgp1	YDR137W	3	0.096	0	0,0
ric1	YLR039C	3	0.099	0	0,0
yer084w	YER084W	3	0.134	0	0,0
vma8	YEL051W	3	0.076	0	0,0
yar029w	YAR029W	3	0.092	0	0,0
vma5	YKL080W	3	0.062	0	0,0
ylr269c	YLR269C	3	0.074	0	0,0
ykt6-ph	YKL196C	3	0.068	0	0,0
vma9	YCL005W-A	1	0	0	0,0
ipi3-ph	YNL182C	1	0	0	0,0
vps63	YLR261C	3	0.095	0	0,0
vps53	YJL029C	3	0.096	0	0,0
vma11	YPL234C	3	0.084	0	0,0
vti1-2	YMR197C	3	0.095	0	0,0
vma1	YDL185W	3	0.055	0	0,0
shm2	YLR058C	3	0.092	0	0,0
vps30	YPL120W	3	0.142	0	0,0
vps51	YKR020W	3	0.104	0	0,0
ypl162c	YPL162C	1	0	0	0,0
trs23-ph	YDR246W	3	0.128	0	0,0
uso1-1	YDL058W	3	0.099	0	0,0
san1	YDR143C	1	0	0	0,0
trs85	YDR108W	3	0.167	0	0,0
iwr1	YDL115C	3	0.102	0	0,0
ybr287w	YBR287W	1	0	0	0,0
tbs1	YBR150C	1	0	0	0,0
ubp9	YER098W	1	0	0	0,0
pdr3	YBL005W	1	0	0	0,0
pst1	YDR055W	1	0	0	0,0
cds1-ph	YBR029C	3	0.134	0	0,0
rex3	YLR107W	1	0	0	0,0
pau8	YAL068C	1	0	0	0,0
ypt1-3	YFL038C	3	0.099	0	0,0
mlf3	YNL074C	1	0	0	0,0
ypt6	YLR262C	3	0.099	0	0,0
ynl122c	YNL122C	1	0	0	0,0
utp18-1	YJL069C	1	0	0	0,0
vma10	YHR039C-A	1	0	0	0,0
lst8-15	YNL006W	1	0	0	0,0
sma1	YPL027W	1	0	0	0,0
rpp1-1000	YHR062C	1	0	0	0,0
psd2	YGR170W	1	0	0	0,0
sec22-1	YLR268W	3	0.085	0	0,0
ubs1	YBR165W	1	0	0	0,0
hho1	YPL127C	1	0	0	0,0
vam3	YOR106W	1	0	0	0,0
trx1	YLR043C	1	0	0	0,0
idi1-200	YPL117C	1	0	0	0,0
yor283w	YOR283W	1	0	0	0,0
trm2	YKR056W	1	0	0	0,0
sec13-1	YLR208W	1	0	0	0,0
rav2	YDR202C	3	0.072	0	0,0
par32	YDL173W	1	0	0	0,0
ylr374c	YLR374C	1	0	0	0,0
tcd1	YHR003C	1	0	0	0,0
mtc5	YDR128W	1	0	0	0,0
meh1	YKR007W	1	0	0	0,0
kog1-1	YHR186C	1	0	0	0,0
rmd6	YEL072W	1	0	0	0,0
mal11	YGR289C	1	0	0	0,0
kre2	YDR483W	1	0	0	0,0
ydr003w-a	YDR003W-A	1	0	0	0,0
grx6	YDL010W	1	0	0	0,0
hxt14	YNL318C	1	0	0	0,0
ydl242w	YDL242W	1	0	0	0,0
ara1	YBR149W	1	0	0	0,0
nvj1	YHR195W	1	0	0	0,0
srl1	YOR247W	1	0	0	0,0
tos8	YGL096W	1	0	0	0,0
sol2	YCR073W-A	1	0	0	0,0
pau5	YFL020C	1	0	0	0,0
gsh2	YOL049W	1	0	0	0,0
vps73	YGL104C	1	0	0	0,0
ara2	YMR041C	1	0	0	0,0
arc1	YGL105W	1	0	0	0,0
ynl144c	YNL144C	1	0	0	0,0
gcd7-ph	YLR291C	1	0	0	0,0
tpo2	YGR138C	1	0	0	0,0
deg1	YFL001W	1	0	0	0,0
nit2	YJL126W	1	0	0	0,0
rpl21b	YPL079W	1	0	0	0,0
trk2	YKR050W	1	0	0	0,0
yel1	YBL060W	1	0	0	0,0
ils1-1	YBL076C	1	0	0	0,0
rpl35b	YDL136W	1	0	0	0,0
rpp2b	YDR382W	1	0	0	0,0
tef2	YBR118W	1	0	0	0,0
yar1	YPL239W	1	0	0	0,0
ydr541c	YDR541C	1	0	0	0,0
ydr341c-ph	YDR341C	1	0	0	0,0
cyt2	YKL087C	3	0.062	0	0,0
trp4	YDR354W	1	0	0	0,0
gsp2	YOR185C	1	0	0	0,0
mrp49	YKL167C	3	0.022	0	0,0
mss1	YMR023C	3	0.068	0	0,0
yor186w	YOR186W	1	0	0	0,0
gsy1	YFR015C	1	0	0	0,0
yhr045w	YHR045W	1	0	0	0,0
gpp1	YIL053W	1	0	0	0,0
jlp2	YMR132C	1	0	0	0,0
ydr282c	YDR282C	1	0	0	0,0
ysp2	YDR326C	1	0	0	0,0
ydl027c	YDL027C	1	0	0	0,0
vma6	YLR447C	1	0	0	0,0
rpo21-1	YDL140C	1	0	0	0,0
yjl211c	YJL211C	1	0	0	0,0
ydr210w	YDR210W	1	0	0	0,0
gre3	YHR104W	1	0	0	0,0
pet10	YKR046C	1	0	0	0,0
ecm30	YLR436C	1	0	0	0,0
mrp13	YGR084C	1	0	0	0,0
mnn2	YBR015C	2	0.278	1	1,0
yhr020w-ph	YHR020W	1	0	0	0,0
hch1	YNL281W	1	0	0	0,0
yil083c-ph	YIL083C	1	0	0	0,0
grx2	YDR513W	1	0	0	0,0
ubx7	YBR273C	1	0	0	0,0
yjr124c	YJR124C	1	0	0	0,0
get4	YOR164C	3	0.123	0	0,0
coy1	YKL179C	1	0	0	0,0
trm44	YPL030W	1	0	0	0,0
pad1	YDR538W	1	0	0	0,0
rps7b	YNL096C	1	0	0	0,0
mdy2	YOL111C	3	0.05	0	0,0
cof1-5	YLL050C	1	0	0	0,0
tel2-7	YGR099W	1	0	0	0,0
cmp2	YML057W	1	0	0	0,0
are1	YCR048W	1	0	0	0,0
syp1	YCR030C	1	0	0	0,0
yil134c-a	YIL134C-A	1	0	0	0,0
ycr015c	YCR015C	1	0	0	0,0
ycr049c	YCR049C	1	0	0	0,0
uba3	YPR066W	1	0	0	0,0
paa1	YDR071C	3	0.134	0	0,0
pab1-201	YER165W	1	0	0	0,0
ard1	YHR013C	1	0	0	0,0
ygr127w	YGR127W	1	0	0	0,0
nat1	YDL040C	1	0	0	0,0
pau15	YIR041W	1	0	0	0,0
sec39-1	YLR440C	1	0	0	0,0
rtk1	YDL025C	1	0	0	0,0
arf2	YDL137W	1	0	0	0,0
stt3-1	YGL022W	1	0	0	0,0
arf1	YDL192W	1	0	0	0,0
trr2	YHR106W	1	0	0	0,0
ecm29	YHL030W	1	0	0	0,0
are2	YNR019W	1	0	0	0,0
ykr040c	YKR040C	1	0	0	0,0
gto1	YGR154C	1	0	0	0,0
ent1	YDL161W	1	0	0	0,0
cpr5	YDR304C	1	0	0	0,0
bcp1-ts	YDR361C	1	0	0	0,0
rts3	YGR161C	1	0	0	0,0
arf3	YOR094W	1	0	0	0,0
pex21	YGR239C	1	0	0	0,0
pex25	YPL112C	1	0	0	0,0
pex2	YJL210W	1	0	0	0,0
mhf1	YOL086W-A	1	0	0	0,0
mpd2	YOL088C	1	0	0	0,0
yml108w	YML108W	1	0	0	0,0
pan2	YGL094C	1	0	0	0,0
pan3	YKL025C	1	0	0	0,0
tom6	YOR045W	1	0	0	0,0
tom7	YNL070W	1	0	0	0,0
ygr017w	YGR017W	1	0	0	0,0
tof2	YKR010C	1	0	0	0,0
mrp20	YDR405W	3	0.054	0	0,0
ycl001w-a	YCL001W-A	1	0	0	0,0
ymr034c	YMR034C	1	0	0	0,0
ylr179c	YLR179C	1	0	0	0,0
yir024c	YIR024C	1	0	0	0,0
ydc1	YPL087W	1	0	0	0,0
see1	YIL064W	1	0	0	0,0
sam4	YPL273W	1	0	0	0,0
rec8	YPR007C	1	0	0	0,0
rdl2	YOR286W	1	0	0	0,0
tvp15	YDR100W	1	0	0	0,0
snf4	YGL115W	1	0	0	0,0
tmn3	YER113C	1	0	0	0,0
tcm62	YBR044C	1	0	0	0,0
pha2	YNL316C	1	0	0	0,0
spe3	YPR069C	1	0	0	0,0
inp53	YOR109W	2	0.118	0	0,0
nab6	YML117W	3	0.427	2	3,13
ape3	YBR286W	1	0	0	0,0
hmx1	YLR205C	1	0	0	0,0
pbp2	YBR233W	1	0	0	0,0
ptc4	YBR125C	1	0	0	0,0
osw7	YFR039C	1	0	0	0,0
whi3	YNL197C	1	0	0	0,0
pba1	YLR199C	1	0	0	0,0
apd1	YBR151W	1	0	0	0,0
hmi1	YOL095C	1	0	0	0,0
ymr130w	YMR130W	1	0	0	0,0
ybr137w	YBR137W	1	0	0	0,0
vts1	YOR359W	1	0	0	0,0
flx1	YIL134W	1	0	0	0,0
sop4	YJL192C	1	0	0	0,0
tri1	YMR233W	1	0	0	0,0
ape1	YKL103C	1	0	0	0,0
cpr3	YML078W	1	0	0	0,0
msn4	YKL062W	1	0	0	0,0
yng1	YOR064C	1	0	0	0,0
hst4	YDR191W	1	0	0	0,0
thi21	YPL258C	1	0	0	0,0
apl3	YBL037W	1	0	0	0,0
[truncated: 1,975 more rows]

## Sheet:  ATOR_UWOPS87 -Gene
##
## This file lists the properties of all nodes in the network.
##
Node label	Node label ORF	Domain (predominant)	Neighborhood score [max=1, min=0] (predominant)	Total number of enriched domains	Number of enriched attributes per domain
gcd1-ph	YOR260W	2	0	0	0
rtc3	YHR087W	2	0	0	0
rpl4a	YBR031W	2	0	0	0
msy1	YPL097W	2	0	0	0
mog1	YJR074W	2	0	0	0
tfb2-2	YPL122C	2	0	0	0
yer077c	YER077C	2	0	0	0
ccr4	YAL021C	2	0	0	0
irc3	YDR332W	2	0	0	0
irc21	YMR073C	2	0	0	0
rps1b	YML063W	2	0	0	0
slp1	YOR154W	2	0	0	0
cog4-201	YPR105C	2	0	0	0
ygl010w	YGL010W	2	0	0	0
kap122	YGL016W	2	0	0	0
cct3-200	YJL014W	2	0	0	0
ypr084w	YPR084W	2	0	0	0
hca4-201	YJL033W	2	0	0	0
spt8	YLR055C	2	0	0	0
cct7-1	YJL111W	2	0	0	0
nop9-1	YJL010C	2	0	0	0
sec61-2	YLR378C	2	0.198	0	0
ylr312c	YLR312C	2	0	0	0
met16	YPR167C	2	0	0	0
rgr1-100	YLR071C	2	0	0	0
trs130-203	YMR218C	2	0	0	0
uth1	YKR042W	2	0	0	0
rmp1-ts	YLR145W	2	0	0	0
ccw14	YLR390W-A	2	0	0	0
dic1	YLR348C	2	0	0	0
msp1	YGR028W	2	0	0	0
mac1	YMR021C	2	0	0	0
irc6	YFR043C	2	0	0	0
rfa3-313	YJL173C	2	0	0	0
ynl019c	YNL019C	2	0	0	0
eaf1	YDR359C	2	0	0	0
rpl23b	YER117W	2	0	0	0
rpl24b	YGR148C	2	0	0	0
cdc11-4	YJR076C	2	0	0	0
eaf3	YPR023C	2	0	0	0
rco1	YMR075W	2	0	0	0
rad14	YMR201C	2	0	0	0
sac1	YKL212W	2	0	0	0
yap6	YDR259C	2	0	0	0
npa3-ph	YJR072C	2	0	0	0
ydl085c-a	YDL085C-A	2	0	0	0
pps1	YBR276C	2	0	0	0
ylr366w	YLR366W	2	0	0	0
seg1	YMR086W	2	0	0	0
ldb7	YBL006C	2	0	0	0
ccz1	YBR131W	2	0	0	0
vam7	YGL212W	2	0	0	0
opi7	YDR360W	2	0	0	0
yjl206c	YJL206C	2	0	0	0
mon1	YGL124C	2	0	0	0
swc7	YLR385C	2	0	0	0
eaf7	YNL136W	2	0	0	0
yfl043c	YFL043C	2	0	0	0
phm6	YDR281C	2	0	0	0
ymr075c-a	YMR075C-A	2	0	0	0
mdm31	YHR194W	2	0	0	0
yor296w	YOR296W	2	0	0	0
tea1	YOR337W	2	0	0	0
phb2	YGR231C	2	0	0	0
ear1	YMR171C	2	0	0	0
ypt7	YML001W	2	0	0	0
mdm12	YOL009C	2	0	0	0
tim13	YGR181W	2	0	0	0
tim8	YJR135W-A	2	0	0	0
dcp2-7d	YNL118C	2	0	0	0
dug2	YBR281C	2	0	0	0
gpm3	YOL056W	2	0	0	0
yim1	YMR152W	2	0	0	0
dus3	YLR401C	2	0	0	0
yor362c-ph	YOR362C	2	0	0	0
mde1	YJR024C	2	0	0	0
rad5	YLR032W	2	0	0	0
ydl118w	YDL118W	2	0	0	0
ydl119c	YDL119C	2	0	0	0
yfl017c-ph	YFL017C	2	0	0	0
dun1	YDL101C	2	0	0	0
cdc3-3	YLR314C	2	0	0	0
dus4	YLR405W	2	0	0	0
trm10	YOL093W	2	0	0	0
cdc12-td	YHR107C	2	0	0	0
yml119w	YML119W	2	0	0	0
yip3	YNL044W	2	0	0	0
ho	YDL227C	2	0	0	0
yfl041w-a	YFL041W-A	2	0	0	0
plm2	YDR501W	2	0	0	0
cdh1	YGL003C	2	0	0	0
ybr090c	YBR090C	2	0	0	0
cdc46-1	YLR274W	2	0	0	0
yor268c	YOR268C	2	0	0	0
ilv5-105	YLR355C	2	0	0	0
mcm4-ph	YPR019W	2	0	0	0
ecm27	YJR106W	2	0	0	0
lte1	YAL024C	2	0	0	0
gcd1-502	YOR260W	2	0	0	0
cdc13-1	YDL220C	2	0	0	0
cdc14-1	YFR028C	2	0	0	0
cdc14-2	YFR028C	2	0	0	0
yol057w	YOL057W	2	0	0	0
yor024w	YOR024W	2	0	0	0
mgr3	YMR115W	2	0	0	0
mrpl44	YMR225C	2	0	0	0
mgr2	YPL098C	2	0	0	0
elm1	YKL048C	2	0	0	0
erg11-td	YHR007C	2	0	0	0
sup35-td	YDR172W	2	0	0	0
yjl011c-ph	YJL011C	2	0	0	0
cdc123-4	YLR215C	2	0	0	0
yor333c	YOR333C	2	0	0	0
phm8	YER037W	2	0	0	0
top1	YOL006C	2	0	0	0
tdh3	YGR192C	2	0	0	0
ubp15	YMR304W	2	0	0	0
ydr509w	YDR509W	2	0	0	0
spr2	YOR214C	2	0	0	0
thi80-ph	YOR143C	2	0	0	0
ecl1	YGR146C	2	0	0	0
spt3	YDR392W	2	0	0	0
upf3	YGR072W	2	0	0	0
cdc7-4	YDL017W	2	0	0	0
pam17	YKR065C	2	0	0	0
ecm10	YEL030W	2	0	0	0
pmc1	YGL006W	2	0	0	0
cdc24-2	YAL041W	2	0	0	0
pho8	YDR481C	2	0	0	0
ecm1	YAL059W	2	0	0	0
orc6-ph	YHR118C	2	0	0	0
ebs1	YDR206W	2	0	0	0
met22	YOL064C	2	0	0	0
ugp1-ph	YKL035W	2	0	0	0
rrn5-200	YLR141W	2	0	0	0
nmd2	YHR077C	2	0	0	0
nam7	YMR080C	2	0	0	0
rtt102	YGR275W	2	0	0	0
yap7	YOL028C	2	0	0	0
sso1	YPL232W	2	0	0	0
nar1-202	YNL240C	2	0	0	0
cdc47-ts	YBR202W	2	0	0	0
met18	YIL128W	2	0	0	0
thi6	YPL214C	2	0	0	0
ecm14	YHR132C	2	0	0	0
orc2-3	YBR060C	2	0	0	0
rdr1	YOR380W	2	0	0	0
orc3-70	YLL004W	2	0	0	0
yef1	YEL041W	2	0	0	0
mrc1	YCL061C	2	0	0	0
orc2-2	YBR060C	2	0	0	0
pex22	YAL055W	2	0	0	0
mep2	YNL142W	2	0	0	0
say1	YGR263C	2	0	0	0
pol32	YJR043C	2	0	0	0
mep1	YGR121C	2	0	0	0
emc1	YCL045C	2	0	0	0
dbf2-2	YGR092W	2	0	0	0
ydr306c	YDR306C	2	0	0	0
dbf2-3	YGR092W	2	0	0	0
gsm1	YJL103C	2	0	0	0
taf5-3	YBR198C	2	0	0	0
glg2	YJL137C	2	0	0	0
pam1	YDR251W	2	0	0	0
tah11-ts	YJR046W	2	0	0	0
edc2	YER035W	2	0	0	0
sec14-3	YMR079W	2	0	0	0
ndl1	YLR254C	2	0	0	0
eps1	YIL005W	2	0	0	0
stn1-13	YDR082W	2	0	0	0
inm1	YHR046C	2	0	0	0
rad27	YKL113C	2	0	0	0
edc1	YGL222C	2	0	0	0
rpt2-rf	YDL007W	2	0	0	0
thi2	YBR240C	2	0	0	0
vcx1	YDL128W	2	0	0	0
ybl055c	YBL055C	2	0	0	0
pol1-1	YNL102W	2	0	0	0
pol1-13	YNL102W	2	0	0	0
mcm2-1	YBL023C	2	0	0	0
gde1	YPL110C	2	0	0	0
orc2-1	YBR060C	2	0	0	0
tpc1	YGR096W	2	0	0	0
pfa5	YDR459C	2	0	0	0
dbf4-4	YDR052C	2	0	0	0
erg8-1	YMR220W	2	0	0	0
ylr412c-a	YLR412C-A	2	0	0	0
hem13-ph	YDR044W	2	0	0	0
cdc8-1	YJR057W	2	0	0	0
yaf9	YNL107W	2	0	0	0
csm3	YMR048W	2	0	0	0
tos2	YGR221C	2	0	0	0
eeb1	YPL095C	2	0	0	0
yhr078w	YHR078W	2	0	0	0
orc2-4	YBR060C	2	0	0	0
mec1-4ts	YBR136W	2	0	0	0
hys2-ts	YJR006W	2	0	0	0
elg1	YOR144C	2	0	0	0
syt1	YPR095C	2	0	0	0
ddc1	YPL194W	2	0	0	0
sec72	YLR292C	2	0	0	0
cdc2-7	YDL102W	2	0	0	0
cdc2-2	YDL102W	2	0	0	0
cdc2-1	YDL102W	2	0	0	0
yol050c	YOL050C	2	0	0	0
srp102-510	YKL154W	2	0	0	0
rpc25-ph	YKL144C	2	0	0	0
ecm34	YHL043W	2	0	0	0
ecm8	YBR076W	2	0	0	0
cdc15-2	YAR019C	2	0	0	0
ypr076w	YPR076W	2	0	0	0
tem1-3	YML064C	2	0	0	0
ysp3	YOR003W	2	0	0	0
ynl011c	YNL011C	2	0	0	0
gdh1	YOR375C	2	0	0	0
elp2	YGR200C	2	0	0	0
caf20	YOR276W	2	0	0	0
caf130	YGR134W	2	0	0	0
ycl002c	YCL002C	2	0	0	0
kti12	YKL110C	2	0	0	0
lds1	YAL018C	2	0	0	0
iki1	YHR187W	2	0	0	0
gut2	YIL155C	2	0	0	0
caf40	YNL288W	2	0	0	0
urm1	YIL008W	2	0	0	0
cdc28-4	YBR160W	2	0	0	0
uba4	YHR111W	2	0	0	0
cdc28-13	YBR160W	2	0	0	0
tum1	YOR251C	2	0	0	0
ncs6	YGL211W	2	0	0	0
cdc4-3	YFL009W	2	0	0	0
cdc4-1	YFL009W	2	0	0	0
ynl120c	YNL120C	2	0	0	0
cdc37-ts	YDR168W	2	0	0	0
mih1	YMR036C	2	0	0	0
pet20	YPL159C	2	0	0	0
rnh202	YDR279W	2	0	0	0
pxa1	YPL147W	2	0	0	0
rad34	YDR314C	2	0	0	0
hsl1	YKL101W	2	0	0	0
plb3	YOL011W	2	0	0	0
pth2	YBL057C	2	0	0	0
sna2	YDR525W-A	2	0	0	0
rnh203	YLR154C	2	0	0	0
tma17	YDL110C	2	0	0	0
mal12	YGR292W	2	0	0	0
vta1	YLR181C	2	0	0	0
car1	YPL111W	2	0	0	0
rpl29	YFR032C-A	2	0	0	0
mgt1	YDL200C	2	0	0	0
yhl015w-a	YHL015W-A	2	0	0	0
yjl077w-b	YJL077W-B	2	0	0	0
egd2	YHR193C	2	0	0	0
ybr284w	YBR284W	2	0	0	0
pam16-3	YJL104W	2	0	0	0
ela1	YNL230C	2	0	0	0
mak31	YCR020C-A	2	0	0	0
ylr050c	YLR050C	2	0	0	0
pmt3	YOR321W	2	0	0	0
rme1	YGR044C	2	0	0	0
rpl13a	YDL082W	2	0	0	0
spn1-k192n	YPR133C	2	0	0	0
tna1	YGR260W	2	0	0	0
ygl242c	YGL242C	2	0	0	0
rsb1	YOR049C	2	0	0	0
emp46	YLR080W	2	0	0	0
ygl042c	YGL042C	2	0	0	0
sdh2	YLL041C	2	0	0	0
fbp1	YLR377C	2	0	0	0
emi5	YOL071W	2	0	0	0
qcr7	YDR529C	2	0	0	0
mag2	YLR427W	2	0	0	0
mag1	YER142C	2	0	0	0
emp70	YLR083C	2	0	0	0
emg1-ph	YLR186W	2	0	0	0
sfh1-1	YLR321C	2	0	0	0
sdo1-vma1-ts	YLR022C	2	0	0	0
spt15-p65s	YER148W	2	0	0	0
cdc50	YCR094W	2	0	0	0
emc3	YKL207W	2	0	0	0
emc2	YJR088C	2	0	0	0
emc4	YGL231C	2	0	0	0
cep3-1	YMR168C	2	0	0	0
rps7a	YOR096W	2	0	0	0
cbf2-2	YGR140W	2	0	0	0
jhd2	YJR119C	2	0	0	0
ycl046w	YCL046W	2	0	0	0
ded81-ph	YHR019C	2	0	0	0
ncs2	YNL119W	2	0	0	0
sgs1	YMR190C	2	0	0	0
cmc1	YKL137W	2	0	0	0
env7	YPL236C	2	0	0	0
env11	YGR071C	2	0	0	0
pet100	YDR079W	2	0	0	0
ubc9-2	YDL064W	2	0	0	0
spg5	YMR191W	2	0	0	0
sgt1-3	YOR057W	2	0	0	0
tdh1	YJL052W	2	0	0	0
cbp1	YJL209W	2	0	0	0
lcl1	YPL056C	2	0	0	0
mto1	YGL236C	2	0	0	0
mtm1	YGR257C	2	0	0	0
rcf2	YNR018W	2	0	0	0
pth1	YHR189W	2	0	0	0
yjr115w	YJR115W	2	0	0	0
ygr111w	YGR111W	2	0	0	0
fmp30	YPL103C	2	0	0	0
nop9-107	YJL010C	2	0	0	0
cue5	YOR042W	2	0	0	0
rkm4	YDR257C	2	0	0	0
rtc6	YPL183W-A	2	0	0	0
nop6	YDL213C	2	0	0	0
ygl114w	YGL114W	2	0	0	0
ygr250c	YGR250C	2	0	0	0
spr28	YDR218C	2	0	0	0
ogg1	YML060W	2	0	0	0
ics3	YJL077C	2	0	0	0
yil165c	YIL165C	2	0	0	0
ygr149w	YGR149W	2	0	0	0
enb1	YOL158C	2	0	0	0
gap1	YKR039W	2	0	0	0
ybr085c-a	YBR085C-A	2	0	0	0
yfl064c	YFL064C	2	0	0	0
ics2	YBR157C	2	0	0	0
ygl006w-a	YGL006W-A	2	0	0	0
ybl028c	YBL028C	2	0	0	0
msh6	YDR097C	2	0	0	0
nce103	YNL036W	2	0	0	0
mef2	YJL102W	2	0	0	0
ykl096c-b	YKL096C-B	2	0	0	0
oxa1	YER154W	2	0	0	0
sas3	YBL052C	2	0	0	0
ubr1	YGR184C	2	0	0	0
rer1	YCL001W	2	0	0	0
osw5	YMR148W	2	0	0	0
lrg1	YDL240W	2	0	0	0
cbt1	YKL208W	2	0	0	0
ugo1	YDR470C	2	0	0	0
mrp1	YDR347W	2	0	0	0
cbs2	YDR197W	2	0	0	0
mch5	YOR306C	2	0	0	0
ydl183c	YDL183C	2	0	0	0
yer078w-a	YER078W-A	2	0	0	0
cce1	YKL011C	2	0	0	0
fis1	YIL065C	2	0	0	0
gep7	YGL057C	2	0	0	0
ssh4	YKL124W	2	0	0	0
wtm1	YOR230W	2	0	0	0
ccc1	YLR220W	2	0	0	0
snx41	YDR425W	2	0	0	0
mam33	YIL070C	2	0	0	0
tim44-8	YIL022W	2	0	0	0
med7-163	YOL135C	2	0	0	0
med7-141	YOL135C	2	0	0	0
ytm1-1	YOR272W	2	0	0	0
ssl1-ph	YLR005W	2	0	0	0
ylr444c	YLR444C	2	0	0	0
ccl1-ts4	YPR025C	2	0	0	0
kgd1	YIL125W	2	0	0	0
noc3-ph	YLR002C	2	0	0	0
clb4	YLR210W	2	0	0	0
ymr084w	YMR084W	2	0	0	0
pif1	YML061C	2	0	0	0
snt309	YPR101W	2	0	0	0
yel077c	YEL077C	2	0	0	0
ybl111c	YBL111C	2	0	0	0
rtc4	YNL254C	2	0	0	0
mrl1	YPR079W	2	0	0	0
erb1-ph	YMR049C	2	0	0	0
drs1-201	YLL008W	2	0	0	0
dbp6-ph	YNR038W	2	0	0	0
dbp10-203	YDL031W	2	0	0	0
mrh1	YDR033W	2	0	0	0
rtg2	YGL252C	2	0	0	0
rtg1	YOL067C	2	0	0	0
rrp15-209	YPR143W	2	0	0	0
rtg3	YBL103C	2	0	0	0
msf1	YPR047W	2	0	0	0
esf2-206	YNR054C	2	0	0	0
nop4-3	YPL043W	2	0	0	0
gat3	YLR013W	2	0	0	0
ynl181w-924	YNL181W	2	0	0	0
thi13	YDL244W	2	0	0	0
gcd2-207	YGR083C	2	0	0	0
fas2-440-3-12	YPL231W	2	0	0	0
nup82-101	YJL061W	2	0	0	0
ydr404c-ph	YDR404C	2	0	0	0
lsg1-208	YGL099W	2	0	0	0
mrpl1	YDR116C	2	0	0	0
cdc1-6	YDR182W	2	0	0	0
yer034w	YER034W	2	0	0	0
cdc1-1	YDR182W	2	0	0	0
mrps28	YDR337W	2	0	0	0
ygr174w-a	YGR174W-A	2	0	0	0
gpi13-5	YLL031C	2	0	0	0
utp25-104	YIL091C	2	0	0	0
mrpl39	YML009C	2	0	0	0
efm1	YHL039W	2	0	0	0
mrp7	YNL005C	2	0	0	0
prp31-ts	YGR091W	2	0	0	0
erg7-200	YHR072W	2	0	0	0
sfi1-3	YLL003W	2	0	0	0
prp24-ts	YMR268C	2	0	0	0
pop1-200	YNL221C	2	0	0	0
rpc11-ph	YDR045C	2	0	0	0
rvb1-100	YDR190C	2	0	0	0
prp42-ph	YDR235W	2	0	0	0
mrm2	YGL136C	2	0	0	0
slu7-ts1	YDR088C	2	0	0	0
rox1	YPR065W	2	0	0	0
ypp1-4	YGR198W	2	0	0	0
slu7-ts2	YDR088C	2	0	0	0
dbp3	YGL078C	2	0	0	0
srp68-104	YPL243W	2	0	0	0
opy2	YPR075C	2	0	0	0
hub1	YNR032C-A	2	0	0	0
nop16	YER002W	2	0	0	0
rex4	YOL080C	2	0	0	0
rei1	YBR267W	2	0	0	0
rrp6	YOR001W	2	0	0	0
pml1	YLR016C	2	0	0	0
ygr151c	YGR151C	2	0	0	0
rpl24a	YGL031C	2	0	0	0
gle1-4	YDL207W	2	0	0	0
dbp5-1	YOR046C	2	0	0	0
prp18-1202	YGR006W	2	0	0	0
ntf2-h104y	YER009W	2	0	0	0
rfc2-1	YJR068W	2	0	0	0
nup82-7	YJL061W	2	0	0	0
sub2-1	YDL084W	1	0.109	0	0
ipi1-ph	YHR085W	2	0	0	0
cbc2	YPL178W	2	0	0	0
nop8-ph	YOL144W	2	0	0	0
yir035c	YIR035C	2	0	0	0
rix1-ph	YHR197W	2	0	0	0
eaf5	YEL018W	2	0	0	0
rrt16	YNL105W	2	0	0	0
yor293c-a	YOR293C-A	2	0	0	0
rrt8	YOL048C	2	0	0	0
pex14	YGL153W	2	0	0	0
yir020c	YIR020C	2	0	0	0
scw4	YGR279C	2	0	0	0
pep4	YPL154C	2	0	0	0
ygr201c	YGR201C	2	0	0	0
nmd4	YLR363C	2	0	0	0
mdl2	YPL270W	2	0	0	0
gsf2	YML048W	2	0	0	0
ume6	YDR207C	2	0	0	0
nop1-2	YDL014W	2	0	0	0
emc6	YLL014W	2	0	0	0
ecm18	YDR125C	2	0	0	0
lrp1	YHR081W	2	0	0	0
bul2	YML111W	2	0	0	0
scs22	YBL091C-A	2	0	0	0
bul1	YMR275C	2	0	0	0
yer119c-a	YER119C-A	2	0	0	0
sec7-1	YDR170C	2	0	0	0
grh1	YDR517W	2	0	0	0
bud9	YGR041W	2	0	0	0
bug1	YDL099W	2	0	0	0
msn1	YOL116W	2	0	0	0
spp1	YPL138C	2	0	0	0
ypr130c	YPR130C	2	0	0	0
xrn1	YGL173C	2	0	0	0
bud31	YCR063W	2	0	0	0
emg1-1	YLR186W	2	0	0	0
yor262w-ph	YOR262W	2	0	0	0
sap30	YMR263W	2	0	0	0
dcp2-7	YNL118C	2	0	0	0
bud3	YCL014W	2	0	0	0
rpl37a	YLR185W	2	0	0	0
rpc53-202	YDL150W	2	0	0	0
rtr1	YER139C	2	0	0	0
rba50-ph	YDR527W	2	0	0	0
tyw3	YGL050W	2	0	0	0
rpc34-1	YNR003C	2	0	0	0
om14	YBR230C	2	0	0	0
rpb5-ph	YBR154C	2	0	0	0
mus81	YDR386W	2	0	0	0
ydl148c-ph	YDL148C	2	0	0	0
bud19	YJL188C	2	0	0	0
rpl8a	YHL033C	2	0	0	0
mms4	YBR098W	2	0	0	0
fcf1-ph	YDR339C	2	0	0	0
rps10a	YOR293W	2	0	0	0
ybr221w-a	YBR221W-A	2	0	0	0
bud14	YAR014C	2	0	0	0
kin3	YAR018C	2	0	0	0
mcm10-1	YIL150C	2	0	0	0
dcr2	YLR361C	2	0	0	0
yhc1-2	YLR298C	2	0	0	0
ycl062w	YCL062W	2	0	0	0
sat4	YCR008W	2	0	0	0
ybl086c	YBL086C	2	0	0	0
sas5	YOR213C	2	0	0	0
slx1	YBR228W	2	0	0	0
rps11b	YBR048W	2	0	0	0
sas4	YDR181C	2	0	0	0
ymr181c	YMR181C	2	0	0	0
yhl042w	YHL042W	2	0	0	0
rpl23a	YBL087C	2	0	0	0
rec107	YJR021C	2	0	0	0
pnp1	YLR209C	2	0	0	0
rps0a	YGR214W	2	0	0	0
rad57	YDR004W	2	0	0	0
rpl9a	YGL147C	2	0	0	0
rpl43a	YPR043W	2	0	0	0
ymr160w	YMR160W	2	0	0	0
spt21	YMR179W	2	0	0	0
cad1	YDR423C	2	0	0	0
zrt2	YLR130C	2	0	0	0
nrm1	YNR009W	2	0	0	0
per33	YLR064W	2	0	0	0
nit1	YIL164C	2	0	0	0
pau23	YLR037C	2	0	0	0
ygr094w-ph	YGR094W	2	0	0	0
yap1802	YGR241C	2	0	0	0
spo21	YOL091W	2	0	0	0
msi1	YBR195C	2	0	0	0
ylr466c-b	YLR466C-B	2	0	0	0
rlf2	YPR018W	2	0	0	0
sbe2	YDR351W	2	0	0	0
nbp1-1	YLR457C	2	0	0	0
cac2	YML102W	2	0	0	0
rpl15b	YMR121C	2	0	0	0
ddi2	YFL061W	2	0	0	0
cab1-ph	YDR531W	2	0	0	0
yjl152w	YJL152W	2	0	0	0
npl3	YDR432W	2	0	0	0
fas2-440-3-1	YPL231W	2	0	0	0
cab4-ph	YGR277C	2	0	0	0
cab5-ph	YDR196C	2	0	0	0
ldh1	YBR204C	2	0	0	0
rpf2-ph	YKR081C	2	0	0	0
hom6	YJR139C	2	0	0	0
cab5-1	YDR196C	2	0	0	0
bye1	YKL005C	2	0	0	0
ded1-95	YOR204W	2	0	0	0
ded1-199	YOR204W	2	0	0	0
vps41	YDR080W	2	0	0	0
nip1-206	YMR309C	2	0	0	0
sro7	YPR032W	2	0	0	0
rpg1-1	YBR079C	2	0	0	0
ded1-f144c	YOR204W	2	0	0	0
ybr072c-a	YBR072C-A	2	0	0	0
ygl140c	YGL140C	2	0	0	0
msb4	YOL112W	2	0	0	0
det1	YDR051C	2	0	0	0
djp1	YIR004W	1	0.187	0	0
ycr051w	YCR051W	2	0	0	0
rsc4-2	YKR008W	2	0	0	0
pet127	YOR017W	2	0	0	0
yhm2	YMR241W	2	0	0	0
ypl277c	YPL277C	2	0	0	0
yhr033w	YHR033W	2	0	0	0
dfg16	YOR030W	2	0	0	0
yhr097c	YHR097C	2	0	0	0
hda3	YPR179C	2	0	0	0
msh4	YFL003C	2	0	0	0
taf12-l464a	YDR145W	2	0	0	0
tef1	YPR080W	2	0	0	0
pex3	YDR329C	2	0	0	0
pex8	YGR077C	2	0	0	0
pfk26	YIL107C	2	0	0	0
rps14b	YJL191W	2	0	0	0
sol4	YGR248W	2	0	0	0
tda9	YML081W	2	0	0	0
mis1	YBR084W	2	0	0	0
mix14	YDR031W	2	0	0	0
tpo1	YLL028W	2	0	0	0
dfr1-td	YOR236W	2	0	0	0
hrp1-1	YOL123W	2	0	0	0
shs1	YDL225W	2	0	0	0
ydr444w	YDR444W	2	0	0	0
iki3	YLR384C	2	0	0	0
dgk1	YOR311C	2	0	0	0
ylr126c	YLR126C	2	0	0	0
stp22	YCL008C	2	0	0	0
vps20	YMR077C	2	0	0	0
mlp2	YIL149C	2	0	0	0
vps25	YJR102C	2	0	0	0
yal037w	YAL037W	2	0	0	0
vps28	YPL065W	2	0	0	0
rim13	YMR154C	2	0	0	0
nha1	YLR138W	2	0	0	0
rim8	YGL045W	2	0	0	0
vht1-205	YGR065C	2	0	0	0
rim9	YMR063W	2	0	0	0
vps36	YLR417W	2	0	0	0
ynl058c	YNL058C	2	0	0	0
ypl014w	YPL014W	2	0	0	0
kex1	YGL203C	2	0	0	0
boi1	YBL085W	2	0	0	0
did4	YKL002W	2	0	0	0
opi8	YKR035C	2	0	0	0
did2	YKR035W-A	2	0	0	0
tre1	YPL176C	2	0	0	0
bud7	YOR299W	2	0	0	0
mrpl35	YDR322W	2	0	0	0
her2	YMR293C	2	0	0	0
bmt5	YIL096C	2	0	0	0
dia4	YHR011W	2	0	0	0
ubc13	YDR092W	2	0	0	0
mms2	YGL087C	2	0	0	0
mer1	YNL210W	2	0	0	0
bna7	YDR428C	2	0	0	0
vps4	YPR173C	2	0	0	0
vps27	YNR006W	2	0	0	0
vps24	YKL041W	2	0	0	0
bna4	YBL098W	2	0	0	0
vps16	YPL045W	2	0	0	0
ubp6	YFR010W	2	0	0	0
cdc11-3	YJR076C	2	0	0	0
ypk3	YBR028C	2	0	0	0
cdc11-5	YJR076C	2	0	0	0
yjl193w	YJL193W	2	0	0	0
cdc11-1	YJR076C	2	0	0	0
yme2	YMR302C	2	0	0	0
cdc11-2	YJR076C	2	0	0	0
cdc10-2	YCR002C	2	0	0	0
mdv1	YJL112W	2	0	0	0
cyk3	YDL117W	2	0	0	0
dph1	YIL103W	2	0	0	0
bpt1	YLL015W	2	0	0	0
bph1	YCR032W	2	0	0	0
bre2	YLR015W	2	0	0	0
bre1	YDL074C	2	0	0	0
dig1	YPL049C	2	0	0	0
dep1	YAL013W	2	0	0	0
cdc73	YLR418C	2	0	0	0
lge1	YPL055C	2	0	0	0
enp1-1	YBR247C	2	0	0	0
sdc1	YDR469W	2	0	0	0
dim1-2	YPL266W	2	0	0	0
rxt2	YBR095C	2	0	0	0
set1	YHR119W	2	0	0	0
sds3	YIL084C	2	0	0	0
rio1-1	YOR119C	2	0	0	0
sgv1-80	YPR161C	2	0	0	0
nob1-ph	YOR056C	2	0	0	0
sgv1-35	YPR161C	2	0	0	0
sin3	YOL004W	2	0	0	0
emp65	YER140W	2	0	0	0
soh1	YGL127C	2	0	0	0
srb2	YHR041C	2	0	0	0
rpl27b	YDR471W	2	0	0	0
rtn2	YDL204W	2	0	0	0
swd3	YBR175W	2	0	0	0
hxt8	YJL214W	2	0	0	0
rxt3	YDL076C	2	0	0	0
ybr296c-a	YBR296C-A	2	0	0	0
bre5	YNR051C	2	0	0	0
ykl106c-a	YKL106C-A	2	0	0	0
bop3	YNL042W	2	0	0	0
ygr053c	YGR053C	2	0	0	0
ypl276w	YPL276W	2	0	0	0
sec16-2	YPL085W	2	0	0	0
osw1	YOR255W	2	0	0	0
yml007c-a	YML007C-A	2	0	0	0
hut1	YPL244C	2	0	0	0
stb6	YKL072W	2	0	0	0
sfb3	YHR098C	2	0	0	0
rrp45-ph	YDR280W	2	0	0	0
mic19	YFR011C	2	0	0	0
sec23-1	YPR181C	2	0	0	0
sgm1	YJR134C	2	0	0	0
mkk1	YOR231W	2	0	0	0
tom70	YNL121C	2	0	0	0
srf1	YDL133W	2	0	0	0
pby1	YBR094W	2	0	0	0
sec1-1	YDR164C	2	0	0	0
msl5-9	YLR116W	2	0	0	0
ynl132w-ph	YNL132W	2	0	0	0
sec20-1	YDR498C	2	0	0	0
uba1-1	YKL210W	2	0	0	0
brn1-16	YBL097W	2	0	0	0
csm1	YCR086W	2	0	0	0
rib2-ph	YOL066C	2	0	0	0
sgf73	YGL066W	2	0	0	0
doa4	YDR069C	2	0	0	0
ybl096c	YBL096C	2	0	0	0
ycs4-1	YLR272C	2	0	0	0
rad23	YEL037C	2	0	0	0
srn2	YLR119W	2	0	0	0
dnf2	YDR093W	2	0	0	0
ynl140c	YNL140C	1	0.112	0	0
dnm1	YLL001W	2	0	0	0
sfl1	YOR140W	2	0	0	0
sfm1	YOR021C	2	0	0	0
rna1-1	YMR235C	2	0	0	0
rna1-s116f	YMR235C	2	0	0	0
sac3	YDR159W	1	0.118	0	0
snt1	YCR033W	2	0	0	0
luc7-1	YDL087C	2	0	0	0
nam8	YHR086W	2	0	0	0
mud2	YKL074C	2	0	0	0
dml1-ph	YMR211W	2	0	0	0
lsm6	YDR378C	2	0	0	0
mod5	YOR274W	2	0	0	0
dlt1	YMR126C	2	0	0	0
yjl064w	YJL064W	2	0	0	0
cus1-3	YMR240C	2	0	0	0
ypr153w	YPR153W	2	0	0	0
ygr266w	YGR266W	2	0	0	0
pmp2	YEL017C-A	2	0	0	0
lrs4	YDR439W	2	0	0	0
dls1	YJL065C	2	0	0	0
ice2	YIL090W	2	0	0	0
haa1	YPR008W	2	0	0	0
dph5	YLR172C	2	0	0	0
dph6	YLR143W	2	0	0	0
mot1-1033	YPL082C	2	0	0	0
dph2	YKL191W	2	0	0	0
yml033w	YML033W	2	0	0	0
itc1	YGL133W	2	0	0	0
qns1-202	YHR074W	2	0	0	0
brl1-k405i	YHR036W	2	0	0	0
moh1	YBL049W	2	0	0	0
brl1-c371r	YHR036W	2	0	0	0
pdr1	YGL013C	2	0	0	0
ubp3	YER151C	2	0	0	0
brl1-3231	YHR036W	2	0	0	0
dot6	YER088C	2	0	0	0
nup60	YAR002W	1	0.094	0	0
yjl067w	YJL067W	2	0	0	0
ybr196c-b	YBR196C-B	2	0	0	0
rad28	YDR030C	2	0	0	0
rcr1	YBR005W	2	0	0	0
yor364w	YOR364W	2	0	0	0
dot5	YIL010W	2	0	0	0
dot1	YDR440W	2	0	0	0
nem1	YHR004C	2	0	0	0
yil170w	YIL170W	2	0	0	0
leo1	YOR123C	2	0	0	0
dos2	YDR068W	2	0	0	0
ydl206w	YDL206W	2	0	0	0
met32	YDR253C	2	0	0	0
brn1-9	YBL097W	2	0	0	0
don1	YDR273W	2	0	0	0
mpc2	YHR162W	2	0	0	0
hbs1	YKR084C	2	0	0	0
dog1	YHR044C	2	0	0	0
nop2-3	YNL061W	2	0	0	0
pau19	YMR325W	2	0	0	0
nop2-5	YNL061W	2	0	0	0
nop2-9	YNL061W	2	0	0	0
sam3	YPL274W	2	0	0	0
puf6	YDR496C	2	0	0	0
rlp7-ph	YNL002C	2	0	0	0
mak16-ph	YAL025C	2	0	0	0
mak21-1	YDR060W	2	0	0	0
mak5-ph	YBR142W	2	0	0	0
mtr4-1	YJL050W	2	0	0	0
nip7-1	YPL211W	2	0	0	0
nop2-10	YNL061W	2	0	0	0
yol079w	YOL079W	2	0	0	0
ymr093w-ph	YMR093W	2	0	0	0
bsc1	YDL037C	2	0	0	0
fra2	YGL220W	2	0	0	0
rpp2a	YOL039W	2	0	0	0
bsc5	YNR069C	2	0	0	0
nat4	YMR069W	2	0	0	0
ypl257w	YPL257W	2	0	0	0
dpp1	YDR284C	2	0	0	0
rpf1-ph	YHR088W	2	0	0	0
ybr056w	YBR056W	2	0	0	0
rrp1-1	YDR087C	2	0	0	0
rrp14-209	YKL082C	2	0	0	0
rrp14-202	YKL082C	2	0	0	0
ssf1	YHR066W	2	0	0	0
sfa1	YDL168W	2	0	0	0
rpo31-698	YOR116C	2	0	0	0
ski3	YPR189W	2	0	0	0
rps14a	YCR031C	2	0	0	0
pxa2	YKL188C	2	0	0	0
sec39-2	YLR440C	2	0	0	0
rpa190-g728d	YOR341W	2	0	0	0
prp3-1	YDR473C	2	0	0	0
ymr279c	YMR279C	2	0	0	0
prp6-1	YBR055C	2	0	0	0
nfu1	YKL040C	2	0	0	0
hlj1	YMR161W	2	0	0	0
prp31-1	YGR091W	2	0	0	0
imd3	YLR432W	2	0	0	0
prp4-1	YPR178W	2	0	0	0
yhr172w-ph	YHR172W	2	0	0	0
mob2-8	YFL034C-B	2	0	0	0
ura2	YJL130C	2	0	0	0
mob2-40	YFL034C-B	2	0	0	0
isn1	YOR155C	2	0	0	0
mob2-38	YFL034C-B	2	0	0	0
ntf2-ph	YER009W	2	0	0	0
drs1-202	YLL008W	2	0	0	0
ybl029w	YBL029W	2	0	0	0
dbp9-ph	YLR276C	2	0	0	0
ypr088c-ph	YPR088C	2	0	0	0
mob2-19	YFL034C-B	2	0	0	0
rpl18b	YNL301C	2	0	0	0
dse1	YER124C	2	0	0	0
swm2	YNR004W	2	0	0	0
dsd1	YGL196W	2	0	0	0
spp381-ph	YBR152W	2	0	0	0
snu71-ph	YGR013W	2	0	0	0
mnr2	YKL064W	2	0	0	0
mob2-28	YFL034C-B	2	0	0	0
yhc1-3	YLR298C	2	0	0	0
yhc1-1	YLR298C	2	0	0	0
dse3	YOR264W	2	0	0	0
mob2-20	YFL034C-B	2	0	0	0
dse2	YHR143W	2	0	0	0
mob2-14	YFL034C-B	2	0	0	0
ydr240c-ph	YDR240C	2	0	0	0
nab3-11	YPL190C	2	0	0	0
nbp35-ph	YGL091C	2	0	0	0
pre2-1	YPR103W	2	0	0	0
yor019w	YOR019W	2	0	0	0
ypr174c	YPR174C	2	0	0	0
sec28	YIL076W	2	0	0	0
irc23	YOR044W	2	0	0	0
whi2	YOR043W	2	0	0	0
pry2	YKR013W	2	0	0	0
rkm5	YLR137W	2	0	0	0
yip1-4	YGR172C	2	0	0	0
sec12-4	YNR026C	2	0	0	0
tip20-5	YGL145W	2	0	0	0
swd2-1	YKL018W	2	0	0	0
yil175w	YIL175W	2	0	0	0
rpb2-6	YOR151C	2	0	0	0
mck1	YNL307C	2	0	0	0
vps45	YGL095C	2	0	0	0
ygl176c	YGL176C	2	0	0	0
met31	YPL038W	2	0	0	0
ygl262w	YGL262W	2	0	0	0
yip5	YGL161C	2	0	0	0
dia2	YOR080W	2	0	0	0
ykr015c	YKR015C	2	0	0	0
zds1	YMR273C	2	0	0	0
ypl229w	YPL229W	2	0	0	0
bem4	YPL161C	2	0	0	0
yps5	YGL259W	2	0	0	0
mmr1	YLR190W	2	0	0	0
ybr056w-a	YBR056W-A	2	0	0	0
mix17	YMR002W	2	0	0	0
rad51	YER095W	2	0	0	0
swi4	YER111C	2	0	0	0
rad55	YDR076W	2	0	0	0
ira2	YOL081W	2	0	0	0
bdf2	YDL070W	2	0	0	0
vti1-11	YMR197C	2	0	0	0
bts1	YPL069C	2	0	0	0
ypl182c	YPL182C	2	0	0	0
bet2-1	YPR176C	2	0	0	0
sec22-3	YLR268W	2	0	0	0
sec22	YLR268W	2	0	0	0
sed5-1	YLR026C	2	0	0	0
erp1	YAR002C-A	2	0	0	0
scl1-ph	YGL011C	2	0	0	0
get2	YER083C	2	0	0	0
bet1-1	YIL004C	2	0	0	0
bop2	YLR267W	2	0	0	0
cdc42-1	YLR229C	2	0	0	0
pre2-v214a	YPR103W	2	0	0	0
bos1-1	YLR078C	2	0	0	0
pup2-ph	YGR253C	2	0	0	0
tcb2	YNL087W	2	0	0	0
ipl1-2	YPL209C	2	0	0	0
sec24-2	YIL109C	2	0	0	0
mps1-417	YDL028C	2	0	0	0
kap95-e126k	YLR347C	2	0	0	0
kip3	YGL216W	2	0	0	0
kar9	YPL269W	2	0	0	0
ycg1-2	YDR325W	2	0	0	0
bil1	YOR304C-A	2	0	0	0
yor225w	YOR225W	2	0	0	0
sli15-3	YBR156C	2	0	0	0
ecm2	YBR065C	2	0	0	0
cin2	YPL241C	2	0	0	0
cin4	YMR138W	2	0	0	0
isw2	YOR304W	2	0	0	0
prs4	YBL068W	2	0	0	0
bub1	YGR188C	2	0	0	0
tif2	YJL138C	2	0	0	0
prb1	YEL060C	2	0	0	0
yor318c	YOR318C	2	0	0	0
cup9	YPL177C	2	0	0	0
hsm3	YBR272C	2	0	0	0
cup1-2	YHR055C	2	0	0	0
bio2	YGR286C	2	0	0	0
yjr146w	YJR146W	2	0	0	0
pry3	YJL078C	2	0	0	0
mri1	YPR118W	2	0	0	0
tub2-430	YFL037W	2	0	0	0
cul3	YGR003W	2	0	0	0
yor041c	YOR041C	2	0	0	0
bio4	YNR057C	2	0	0	0
yol107w	YOL107W	2	0	0	0
ynr073c	YNR073C	2	0	0	0
bio3	YNR058W	2	0	0	0
ubc6	YER100W	2	0	0	0
cwc15	YDR163W	2	0	0	0
scs2	YER120W	2	0	0	0
cuz1	YNL155W	2	0	0	0
ygr093w	YGR093W	2	0	0	0
srl4	YPL033C	2	0	0	0
rad61	YDR014W	2	0	0	0
yal044w-a	YAL044W-A	2	0	0	0
stu1-7	YBL034C	2	0	0	0
stu1-8	YBL034C	2	0	0	0
jjj3	YJR097W	2	0	0	0
dam1-5	YGR113W	2	0	0	0
smc3-1	YJL074C	2	0	0	0
ist2	YBR086C	2	0	0	0
snm1-ph	YDR478W	2	0	0	0
tim18	YOR297C	2	0	0	0
ume1	YPL139C	2	0	0	0
sof1-ph	YLL011W	2	0	0	0
ctl1	YMR180C	2	0	0	0
bgl2	YGR282C	2	0	0	0
kae1-216	YKR038C	2	0	0	0
sps22	YCL048W	2	0	0	0
utp7-204	YER082C	2	0	0	0
kap114	YGL241W	2	0	0	0
ygl199c	YGL199C	2	0	0	0
yll058w	YLL058W	2	0	0	0
pkp2	YGL059W	2	0	0	0
lys20	YDL182W	2	0	0	0
inh1	YDL181W	2	0	0	0
cdc21-1	YOR074C	2	0	0	0
ctp1	YBR291C	2	0	0	0
ctr1	YPR124W	2	0	0	0
flc2	YAL053W	2	0	0	0
taf12-9	YDR145W	2	0	0	0
taf12-w486stop	YDR145W	2	0	0	0
taf12-ts23	YDR145W	2	0	0	0
cts1	YLR286C	2	0	0	0
rpl6b	YLR448W	2	0	0	0
grx1	YCL035C	2	0	0	0
hrd3	YLR207W	2	0	0	0
rpl9b	YNL067W	2	0	0	0
rps18b	YML026C	2	0	0	0
puf3	YLL013C	2	0	0	0
bfa1	YJR053W	2	0	0	0
boi2	YER114C	2	0	0	0
ubc7	YMR022W	2	0	0	0
rps8a	YBL072C	2	0	0	0
fal1-1	YDR021W	2	0	0	0
krr1-17	YCL059C	2	0	0	0
lcp5-208	YER127W	2	0	0	0
mtr3-ts	YGR158C	2	0	0	0
pop3-ph	YNL282W	2	0	0	0
cue4	YML101C	2	0	0	0
jjj2	YJL162C	2	0	0	0
pug1	YER185W	2	0	0	0
ydl003w-ph	YDL003W	2	0	0	0
rpl2a	YFR031C-A	2	0	0	0
mps1-3796	YDL028C	2	0	0	0
ixr1	YKL032C	2	0	0	0
cti6	YPL181W	2	0	0	0
izh2	YOL002C	2	0	0	0
izh3	YLR023C	2	0	0	0
pho23	YNL097C	2	0	0	0
rpd3	YNL330C	2	0	0	0
izh1	YDR492W	2	0	0	0
qcr6	YFR033C	2	0	0	0
fun26	YAL022C	2	0	0	0
thi74	YDR438W	2	0	0	0
mzm1	YDR493W	2	0	0	0
cdc3-1	YLR314C	2	0	0	0
ynl067w-b	YNL067W-B	2	0	0	0
sfc1	YJR095W	2	0	0	0
icl1	YER065C	2	0	0	0
cdc12-1	YHR107C	2	0	0	0
cdc10-1	YCR002C	2	0	0	0
bem3	YPL115C	2	0	0	0
rcy1	YJL204C	2	0	0	0
axl2	YIL140W	2	0	0	0
put3	YKL015W	2	0	0	0
put2	YHR037W	2	0	0	0
gal83	YER027C	2	0	0	0
avt6	YER119C	2	0	0	0
ynl018c	YNL018C	2	0	0	0
snf8	YPL002C	2	0	0	0
yhr139c-a	YHR139C-A	2	0	0	0
azr1	YGR224W	2	0	0	0
cys3	YAL012W	2	0	0	0
azf1	YOR113W	2	0	0	0
cys4	YGR155W	2	0	0	0
sit1	YEL065W	2	0	0	0
rsf2	YJR127C	2	0	0	0
cym1	YDR430C	2	0	0	0
idp3	YNL009W	2	0	0	0
ydr431w	YDR431W	2	0	0	0
cyc8	YBR112C	2	0	0	0
ayr1	YIL124W	2	0	0	0
yil141w	YIL141W	2	0	0	0
idh2	YOR136W	2	0	0	0
irc14	YOR135C	2	0	0	0
yil089w	YIL089W	2	0	0	0
pom33	YLL023C	2	0	0	0
ict1	YLR099C	2	0	0	0
ycr007c	YCR007C	2	0	0	0
idh1	YNL037C	2	0	0	0
hts1-1	YPR033C	2	0	0	0
yjr141w-ph	YJR141W	2	0	0	0
pho2	YDL106C	2	0	0	0
yll032c	YLL032C	2	0	0	0
yil015c-a	YIL015C-A	2	0	0	0
bar1	YIL015W	2	0	0	0
bap2	YBR068C	2	0	0	0
rad1	YPL022W	2	0	0	0
utr1	YJR049C	2	0	0	0
bap3	YDR046C	2	0	0	0
stp1	YDR463W	2	0	0	0
cyb5	YNL111C	2	0	0	0
qri1-ts1	YDL103C	2	0	0	0
rbg1	YAL036C	2	0	0	0
rpl22a	YLR061W	2	0	0	0
hyr1	YIR037W	2	0	0	0
yap1	YML007W	2	0	0	0
bag7	YOR134W	2	0	0	0
qri5	YLR204W	2	0	0	0
ykr075c	YKR075C	2	0	0	0
bcd1-ph	YHR040W	2	0	0	0
bfr2-ph	YDR299W	2	0	0	0
mtc2	YKL098W	2	0	0	0
tof1	YNL273W	2	0	0	0
mrn1	YPL184C	2	0	0	0
lat1	YNL071W	2	0	0	0
pus5	YLR165C	2	0	0	0
qdr1	YIL120W	2	0	0	0
ykl050c	YKL050C	2	0	0	0
yju2-ph	YKL095W	2	0	0	0
bch2	YKR027W	2	0	0	0
bat2	YJR148W	2	0	0	0
iah1	YOR126C	2	0	0	0
kes1	YPL145C	2	0	0	0
cmc2	YBL059C-A	2	0	0	0
atp22	YDR350C	2	0	0	0
tim11	YDR322C-A	2	0	0	0
atp20	YPR020W	2	0	0	0
ykl107w	YKL107W	2	0	0	0
mrpl4	YLR439W	2	0	0	0
mmm1	YLL006W	2	0	0	0
ydr524c-b	YDR524C-B	2	0	0	0
gep3	YOR205C	2	0	0	0
ypr190c-ph	YPR190C	2	0	0	0
cox18	YGR062C	2	0	0	0
irc5	YFR038W	2	0	0	0
atp19	YOL077W-A	2	0	0	0
glo4	YOR040W	2	0	0	0
isa1	YLL027W	2	0	0	0
ynl115c	YNL115C	2	0	0	0
lac1	YKL008C	2	0	0	0
utp23-ph	YOR004W	2	0	0	0
ifm1	YOL023W	2	0	0	0
img2	YCR071C	2	0	0	0
yjr114w	YJR114W	2	0	0	0
ykl133c	YKL133C	2	0	0	0
ynl035c	YNL035C	2	0	0	0
ydr222w	YDR222W	2	0	0	0
prp6-ts	YBR055C	2	0	0	0
exo5	YBR163W	2	0	0	0
cox20	YDR231C	2	0	0	0
dss1	YMR287C	2	0	0	0
elp4	YPL101W	2	0	0	0
yfl013w-a	YFL013W-A	2	0	0	0
elp3	YPL086C	2	0	0	0
hrr25-ph	YPL204W	2	0	0	0
ygl149w	YGL149W	2	0	0	0
elp6	YMR312W	2	0	0	0
ypl102c	YPL102C	2	0	0	0
ies4	YOR189W	2	0	0	0
ybl071c	YBL071C	2	0	0	0
aua1	YFL010W-A	2	0	0	0
ssn2	YDR443C	2	0	0	0
pob3-q308k	YML069W	2	0	0	0
atx2	YOR079C	2	0	0	0
cox16	YJL003W	2	0	0	0
ats1	YAL020C	2	0	0	0
pho11	YAR071W	2	0	0	0
ygr039w	YGR039W	2	0	0	0
fyv1	YDR024W	2	0	0	0
lif1	YGL090W	2	0	0	0
mgs1	YNL218W	2	0	0	0
mga1	YGR249W	2	0	0	0
hmra1	YCR097W	2	0	0	0
pkh3	YDR466W	2	0	0	0
swt1	YOR166C	2	0	0	0
tir2	YOR010C	2	0	0	0
avt3	YKL146W	2	0	0	0
pdr16	YNL231C	2	0	0	0
dbf20	YPR111W	2	0	0	0
pfa4	YOL003C	2	0.204	0	0
rad7	YJR052W	2	0	0	0
dbf2-1	YGR092W	2	0	0	0
imo32	YGR031W	2	0	0	0
tps1	YBR126C	2	0.403	1	14
spa2	YLL021W	2	0.374	1	14
skt5	YBL061C	2	0.306	1	10
das1	YJL149W	2	0	0	0
cln1	YMR199W	2	0	0	0
sbh2	YER019C-A	2	0	0	0
dap1	YPL170W	2	0	0	0
cak1-23	YFL029C	2	0	0	0
bck2	YER167W	2	0	0	0
zeo1	YOL109W	2	0	0	0
ybr285w	YBR285W	2	0	0	0
ymr124w	YMR124W	2	0.334	1	14
mch2	YKL221W	2	0	0	0
dan1	YJR150C	2	0	0	0
rpl14a	YKL006W	2	0	0	0
rpl12a	YEL054C	2	0	0	0
pol5-3	YEL055C	2	0	0	0
pol5-1	YEL055C	2	0	0	0
mak11-2	YKL021C	2	0	0	0
yor277c	YOR277C	2	0	0	0
ymr317w	YMR317W	2	0	0	0
ykl200c	YKL200C	2	0	0	0
cox4	YGL187C	2	0	0	0
coq2	YNR041C	2	0	0	0
mss51	YLR203C	2	0	0	0
mei4	YER044C-A	2	0	0	0
sue1	YPR151C	2	0	0	0
pet191	YJR034W	2	0	0	0
ygl036w	YGL036W	2	0	0	0
ime1	YJR094C	2	0	0	0
nse4-ts3	YDL105W	2	0	0	0
bcy1	YIL033C	2	0	0	0
ydl241w	YDL241W	2	0	0	0
cct2-201	YIL142W	2	0	0	0
cct2-200	YIL142W	2	0	0	0
ssl2-ts	YIL143C	2	0	0	0
mlp1	YKR095W	2	0	0	0
npr3	YHL023C	2	0	0	0
rpl16b	YNL069C	2	0	0	0
krr1-18	YCL059C	2	0	0	0
nug1-2	YER006W	2	0	0	0
lcp5-205	YER127W	2	0	0	0
dip2-ph	YLR129W	2	0	0	0
fyv7	YLR068W	2	0	0	0
rds2	YPL133C	2	0	0	0
pta1-ph	YAL043C	2	0	0	0
nop1-3	YDL014W	2	0	0	0
tsr4-ph	YOL022C	2	0	0	0
nop2-6	YNL061W	2	0	0	0
mak11-ph	YKL021C	2	0	0	0
phs1-ph	YJL097W	2	0	0	0
nhp2-ph	YDL208W	2	0	0	0
rps13-ph	YDR064W	2	0	0	0
utp21-3	YLR409C	2	0	0	0
nop56-ph	YLR197W	2	0	0	0
pih1	YHR034C	2	0	0	0
vip1	YLR410W	2	0	0	0
rrt14	YIL127C	2	0	0	0
snu13-ph	YEL026W	2	0	0	0
rrp8	YDR083W	2	0	0	0
rrp9-1	YPR137W	2	0	0	0
utp9-ph	YHR196W	2	0	0	0
utp7-202	YER082C	2	0	0	0
rck1	YGL158W	2	0	0	0
yox1	YML027W	2	0	0	0
shr5	YOL110W	2	0	0	0
tma23	YMR269W	2	0	0	0
pdr17	YNL264C	2	0	0	0
srp40	YKR092C	2	0	0	0
jem1	YJL073W	2	0	0	0
fun30	YAL019W	2	0	0	0
egd1	YPL037C	2	0	0	0
yml131w	YML131W	2	0	0	0
pau4	YLR461W	2	0	0	0
orm1	YGR038W	2	0	0	0
lsb5	YCL034W	2	0	0	0
sse2	YBR169C	2	0	0	0
hse1	YHL002W	2	0	0	0
rcn1	YKL159C	2	0	0	0
she10	YGL228W	2	0	0	0
yjr015w	YJR015W	2	0	0	0
ygl152c	YGL152C	2	0	0	0
dal3	YIR032C	2	0	0	0
yor385w	YOR385W	2	0	0	0
ydr010c	YDR010C	2	0	0	0
yps6	YIR039C	2	0	0	0
pph3	YDR075W	2	0	0	0
dal4	YIR028W	2	0	0	0
tip41	YPR040W	2	0	0	0
meu1	YLR017W	2	0	0	0
ina1	YLR413W	2	0	0	0
opi10	YOL032W	2	0	0	0
ski8	YGL213C	2	0	0	0
qri1-ph	YDL103C	2	0	0	0
pcl8	YPL219W	2	0	0	0
sec39-ph	YLR440C	2	0	0	0
rpc37-ph	YKR025W	2	0	0	0
yfr024c	YFR024C	2	0	0	0
rrs1-124	YOR294W	2	0	0	0
sec21-1	YNL287W	2	0	0	0
bni4	YNL233W	2	0	0	0
sno1	YMR095C	2	0	0	0
yjl182c	YJL182C	2	0	0	0
chs3	YBR023C	2	0.343	1	14
chs7	YHR142W	2	0.32	1	12
dal80	YKR034W	2	0	0	0
mnn5	YJL186W	2	0	0	0
scs3	YGL126W	2	0	0	0
yjr037w	YJR037W	2	0	0	0
pex12	YMR026C	2	0	0	0
inp2	YMR163C	2	0	0	0
rec114	YMR133W	2	0	0	0
hsp150	YJL159W	2	0.185	0	0
ylr296w	YLR296W	2	0	0	0
def1	YKL054C	2	0	0	0
ipp1-ph	YBR011C	2	0.214	0	0
rps0b	YLR048W	2	0	0	0
irc13	YOR235W	2	0	0	0
rrp5-delta6	YMR229C	2	0	0	0
tkl2	YBR117C	2	0	0	0
atc1	YDR184C	2	0	0	0
atg1	YGL180W	2	0	0	0
atg13	YPR185W	2	0	0	0
ldb17	YDL146W	2	0	0	0
atg8	YBL078C	2	0	0	0
ydr449c-ph	YDR449C	2	0	0	0
yor309c	YOR309C	2	0	0	0
prr1	YKL116C	2	0	0	0
sfk1	YKL051W	2	0	0	0
ylr118c	YLR118C	2	0	0	0
elo1	YJL196C	2	0	0	0
ast1	YBL069W	2	0	0	0
trm3	YDL112W	2	0	0	0
hst3	YOR025W	2	0	0	0
hkr1	YDR420W	2	0	0	0
sur2	YDR297W	2	0	0	0
asp3-3	YLR158C	2	0	0	0
ypl168w	YPL168W	2	0	0	0
yjl068c	YJL068C	2	0	0	0
lcb5	YLR260W	2	0	0	0
rho4	YKR055W	2	0	0	0
yjl135w	YJL135W	2	0	0	0
pox1	YGL205W	2	0	0	0
kin2	YLR096W	2	0	0	0
spc1	YJR010C-A	2	0	0	0
tcb3	YML072C	2	0	0	0
she3	YBR130C	2	0	0	0
ybt1	YLL048C	2	0	0	0
ygr125w	YGR125W	2	0	0	0
icp55	YER078C	2	0	0	0
ykl069w	YKL069W	1	0.093	0	0
ymr153c-a	YMR153C-A	2	0	0	0
tpm2	YIL138C	2	0	0	0
yrb1-51	YDR002W	1	0.093	0	0
yhr140w	YHR140W	2	0	0	0
scw11	YGL028C	2	0	0	0
ygl138c	YGL138C	2	0	0	0
nup53	YMR153W	2	0	0	0
nup42	YDR192C	2	0	0	0
pom152	YMR129W	2	0	0	0
nup57-ph	YGR119C	2	0	0	0
pom34	YLR018C	2	0	0	0
sym1	YLR251W	2	0	0	0
yjr042w-ph	YJR042W	1	0.095	0	0
ydr193w	YDR193W	2	0	0	0
nup145-r4	YGL092W	2	0	0	0
nup133	YKR082W	1	0.09	0	0
ldb19	YOR322C	2	0	0	0
nup157	YER105C	2	0	0	0
msc6	YOR354C	2	0	0	0
nsi1	YDR026C	2	0	0	0
nup188	YML103C	2	0	0	0
nup170	YBL079W	2	0	0	0
ssp120	YLR250W	2	0	0	0
nup2	YLR335W	2	0	0	0
nup192-15	YJL039C	1	0.092	0	0
ynr034w-a	YNR034W-A	2	0	0	0
gsp1-p162l	YLR293C	2	0	0	0
ioc3	YFR013W	2	0	0	0
gle2	YER107C	2	0	0	0
ino4	YOL108C	2	0	0	0
asm4	YDL088C	2	0	0	0
ynr062c	YNR062C	2	0	0	0
cos111	YBR203W	2	0	0	0
ask10	YGR097W	2	0	0	0
mnt4	YNR059W	2	0	0	0
ygr047c-ph	YGR047C	2	0	0	0
lhs1	YKL073W	2	0	0	0
cos10	YNR075W	2	0	0	0
spc42-11	YKL042W	2	0	0	0
slk19	YOR195W	2	0	0	0
smc1-2	YFL008W	2	0	0	0
sxm1	YDR395W	2	0	0	0
she1	YBL031W	2	0	0	0
shp1	YBL058W	2	0	0	0
lhp1	YDL051W	2	0	0	0
scc2-4	YDR180W	2	0	0	0
sda1-2	YGR245C	2	0	0	0
rts1	YOR014W	2	0	0	0
rpl40a	YIL148W	2	0	0	0
rad6	YGL058W	2	0	0	0
mns1	YJR131W	2	0	0	0
prp16-ts	YKR086W	2	0	0	0
pol31-ph	YJR006W	2	0	0	0
mrt4	YKL009W	2	0	0	0
rpb4	YJL140W	2	0	0	0
gln4-ph	YOR168W	2	0	0	0
mcd1-73	YDL003W	2	0	0	0
mad3	YJL013C	2	0	0	0
ypr109w	YPR109W	2	0	0	0
rho2	YNL090W	2	0	0	0
ole1-m2	YGL055W	2	0	0	0
glc7-12	YER133W	2	0	0	0
leu4	YNL104C	2	0	0	0
eco1-1	YFR027W	2	0	0	0
dam1-11	YGR113W	2	0	0	0
dam1-19	YGR113W	2	0	0	0
tos1	YBR162C	2	0	0	0
ebp2-1	YKL172W	2	0	0	0
sds23	YGL056C	2	0	0	0
dad1-ph	YDR016C	2	0	0	0
loh1	YJL038C	2	0	0	0
spo23	YBR250W	2	0	0	0
los1	YKL205W	2	0	0	0
use1-ts	YGL098W	2	0	0	0
ask1-3	YKL052C	2	0	0	0
ybr184w	YBR184W	2	0	0	0
lip1-ph	YMR298W	2	0	0	0
mas2-10	YHR024C	2	0	0	0
mak21-3	YDR060W	2	0	0	0
ypr082c-ph	YPR082C	2	0	0	0
spt16-ts	YGL207W	2	0	0	0
tsc13-ph	YDL015C	2	0	0	0
pre3-2	YJL001W	2	0	0	0
dam1-9	YGR113W	2	0	0	0
rec104	YHR157W	2	0	0	0
kre29-ts2	YER038C	2	0	0	0
gpi1-1	YGR216C	2	0	0	0
cdc39-1	YCR093W	2	0	0	0
ask1-2	YKL052C	2	0	0	0
cdc21-ts	YOR074C	2	0	0	0
mrs2	YOR334W	2	0	0	0
lsc2	YGR244C	2	0	0	0
mfm1	YPL060W	2	0	0	0
ymr013w-a	YMR013W-A	2	0	0	0
lsc1	YOR142W	2	0	0	0
mf(alpha)1	YPL187W	2	0	0	0
mas1-1	YLR163C	2	0	0	0
rif2	YLR453C	2	0	0	0
gsh1	YJL101C	2	0	0	0
cox5b	YIL111W	2	0	0	0
fum1	YPL262W	2	0	0	0
lsm1	YJL124C	2	0	0	0
bcs1	YDR375C	2	0	0	0
sor2	YDL246C	2	0	0	0
pau10	YDR542W	2	0	0	0
tdh2	YJR009C	2	0	0	0
puf4	YGL014W	2	0	0	0
sdh1	YKL148C	2	0	0	0
mdm38	YOL027C	2	0	0	0
psd1	YNL169C	2	0	0	0
phb1	YGR132C	2	0	0	0
tim22-19	YDL217C	2	0	0	0
ynd1	YER005W	2	0	0	0
ydl157c	YDL157C	2	0	0	0
yfl052w	YFL052W	2	0	0	0
fmc1	YIL098C	2	0	0	0
ypl114w	YPL114W	2	0	0	0
smf2	YHR050W	2	0	0	0
yor365c	YOR365C	2	0	0	0
swf1	YDR126W	2	0	0	0
dbp2-204	YNL112W	2	0	0	0
atm1-201	YMR301C	2	0	0	0
ddp1	YOR163W	2	0	0	0
sso2	YMR183C	2	0	0	0
cpd1	YGR247W	2	0	0	0
est2	YLR318W	2	0	0	0
ydr154c	YDR154C	2	0	0	0
cpr1	YDR155C	2	0	0	0
krs1-109	YDR037W	2	0	0	0
erp3	YDL018C	2	0	0	0
ena1	YDR040C	2	0	0	0
fmp48	YGR052W	2	0	0	0
fmp46	YKR049C	2	0	0	0
las1-2	YKR063C	2	0	0	0
gdh3	YAL062W	2	0	0	0
sua5-207	YGL169W	2	0	0	0
sas10-110	YDL153C	2	0	0	0
lro1	YNR008W	2	0	0	0
pdr15	YDR406W	2	0	0	0
mtl1	YGR023W	2	0	0	0
scm4	YGR049W	2	0	0	0
pex1	YKL197C	2	0	0	0
rps27a	YKL156W	2	0	0	0
pex19	YDL065C	2	0	0	0
elf1	YKL160W	2	0	0	0
atg32	YIL146C	2	0	0	0
pex5	YDR244W	2	0	0	0
ylr122c	YLR122C	2	0	0	0
pkh1	YDR490C	2	0	0	0
ypr089w	YPR089W	2	0	0	0
rcn2	YOR220W	2	0	0	0
atg38	YLR211C	2	0	0	0
trp3	YKL211C	2	0	0	0
ylr030w	YLR030W	2	0	0	0
ubp11	YKR098C	2	0	0	0
prm4	YPL156C	2	0	0	0
ydl121c	YDL121C	2	0	0	0
rio2-1	YNL207W	2	0	0	0
yel025c	YEL025C	2	0	0	0
yor055w	YOR055W	2	0	0	0
yjr129c	YJR129C	2	0	0	0
ath1	YPR026W	2	0	0	0
pho87	YCR037C	2	0	0	0
ylr072w	YLR072W	2	0	0	0
yak1	YJL141C	2	0	0	0
ynr025c	YNR025C	2	0	0	0
ymr155w	YMR155W	2	0	0	0
stp2	YHR006W	2	0	0	0
rma1	YKL132C	2	0	0	0
tah1	YCR060W	2	0	0	0
lee1	YPL054W	2	0	0	0
ykr018c	YKR018C	2	0	0	0
yfl051c	YFL051C	2	0	0	0
lys21	YDL131W	2	0	0	0
yil169c	YIL169C	2	0	0	0
ygr164w	YGR164W	2	0	0	0
ydr455c	YDR455C	2	0	0	0
ydr274c	YDR274C	2	0	0	0
rrt5	YFR032C	2	0	0	0
mob2-24	YFL034C-B	2	0	0	0
atg3	YNR007C	2	0	0	0
fui1	YBL042C	2	0	0	0
spo77	YLR341W	2	0	0	0
atg26	YLR189C	2	0	0	0
ltp1	YPR073C	2	0	0	0
tad2-ph	YJL035C	2	0	0	0
ydl172c	YDL172C	2	0	0	0
atg17	YLR423C	2	0	0	0
atg19	YOL082W	2	0	0	0
ksp1	YHR082C	2	0	0	0
rpb8-ph	YOR224C	2	0	0	0
atg16	YMR159C	2	0	0	0
atg14	YBR128C	2	0	0	0
atg20	YDL113C	2	0	0	0
atg21	YPL100W	2	0	0	0
rki1-100	YOR095C	2	0	0	0
rpa43-5	YOR340C	2	0	0	0
bmt2	YBR141C	2	0	0	0
erv15	YBR210W	2	0	0	0
far3	YMR052W	2	0	0	0
mdl1	YLR188W	2	0	0	0
atg9	YDL149W	2	0	0	0
atg10	YLL042C	2	0	0	0
hif1	YLL022C	2	0	0	0
ybr071w	YBR071W	2	0	0	0
atg11	YPR049C	2	0	0	0
mss18	YPR134W	2	0	0	0
atg29	YPL166W	2	0	0	0
atg5	YPL149W	2	0	0	0
atg7	YHR171W	2	0	0	0
oms1	YDR316W	2	0	0	0
yjl147c	YJL147C	2	0	0	0
rad4	YER162C	2	0	0	0
yhr180w	YHR180W	2	0	0	0
tma22	YJR014W	2	0	0	0
atg12	YBR217W	2	0	0	0
cyc2	YOR037W	2	0	0	0
ymr158w-a	YMR158W-A	2	0	0	0
atg18	YFR021W	2	0	0	0
rrn3-s213p	YKL125W	2	0	0	0
taf3-201	YPL011C	2	0	0	0
med1	YPR070W	2	0	0	0
taf3-200	YPL011C	2	0	0	0
swc5	YBR231C	2	0	0	0
swc4-4	YGR002C	2	0	0	0
taf13-2	YML098W	2	0	0	0
tys1-1	YGR185C	2	0	0	0
vps71	YML041C	2	0	0	0
taf7-ts1	YMR227C	2	0	0	0
rrn7-ph	YJL025W	2	0	0	0
dst1	YGL043W	2	0	0	0
ylr222c-ph	YLR222C	2	0	0	0
rpa14	YDR156W	2	0	0	0
nut1	YGL151W	2	0	0	0
tad3-ph	YLR316C	2	0	0	0
ypr064w	YPR064W	2	0	0	0
esa1-d414	YOR244W	2	0	0	0
nut2-ts	YPR168W	2	0	0	0
kap123	YER110C	2	0	0	0
ies5	YER092W	2	0	0	0
esa1-l254p	YOR244W	2	0	0	0
pcf11-ts10	YDR228C	2	0	0	0
rsc9-ph	YML127W	2	0	0	0
cse1-200	YGL238W	2	0	0	0
sec12-1	YNR026C	2	0	0	0
set2	YJL168C	2	0	0	0
srp1-ph	YNL189W	2	0	0	0
tfa2-45	YKR062W	2	0	0	0
ydl071c	YDL071C	2	0	0	0
arp7-e411k	YPR034W	2	0	0	0
cse2	YNR010W	2	0	0	0
hos2	YGL194C	2	0	0	0
crn1	YLR429W	2	0	0	0
htz1	YOL012C	2	0	0	0
nde2	YDL085W	2	0	0	0
arp4-g161d	YJL081C	2	0	0	0
yip1-ph	YGR172C	2	0	0	0
sgv1-23	YPR161C	2	0	0	0
tsc11-5	YER093C	2	0	0	0
tsc11-1	YER093C	2	0	0	0
pal1	YDR348C	2	0.374	1	14
mob2-34	YFL034C-B	2	0	0	0
msc1	YML128C	2	0	0	0
sec62-ts	YPL094C	2	0.402	1	16
pac11	YDR488C	2	0	0	0
pac1	YOR269W	2	0	0	0
ydr149c	YDR149C	2	0	0	0
tub3	YML124C	2	0	0	0
rpl37b	YDR500C	2	0	0	0
ldb18	YLL049W	2	0	0	0
num1	YDR150W	2	0	0	0
nip100	YPL174C	2	0	0	0
dyn3	YMR299C	2	0	0	0
dyn2	YDR424C	2	0	0	0
hgh1	YGR187C	2	0	0	0
kar5	YMR065W	2	0	0	0
kip2	YPL155C	2	0	0	0
jnm1	YMR294W	2	0	0	0
rph1	YER169W	2	0	0	0
arp1	YHR129C	2	0	0	0
bik1	YCL029C	2	0	0	0
ylr217w	YLR217W	2	0	0	0
ypr036w-a	YPR036W-A	2	0	0	0
dyn1	YKR054C	2	0	0	0
bub2	YMR055C	2	0	0	0
fes1	YBR101C	2	0	0	0
ymr193c-a	YMR193C-A	2	0	0	0
prk1	YIL095W	2	0	0	0
msh3	YCR092C	2	0	0	0
tma10	YLR327C	2	0	0	0
mtc6	YHR151C	2	0	0	0
ptp2	YOR208W	2	0	0	0
ybr232c	YBR232C	2	0	0	0
ydl023c	YDL023C	2	0	0	0
ydl086w	YDL086W	2	0	0	0
ste23	YLR389C	2	0	0	0
yjl120w	YJL120W	2	0	0	0
kch1	YJR054W	2	0	0	0
cpr4	YCR069W	2	0	0	0
rdi1	YDL135C	2	0	0	0
mtc4	YBR255W	2	0	0	0
kcc4	YCL024W	2	0	0	0
yuh1	YJR099W	2	0	0	0
ycl023c	YCL023C	2	0	0	0
ycr016w	YCR016W	2	0	0	0
mrs3	YJL133W	2	0	0	0
tyr1	YBR166C	2	0	0	0
rad18	YCR066W	2	0	0	0
tkl1	YPR074C	1	0.187	0	0
nup100	YKL068W	2	0	0	0
snf1	YDR477W	2	0	0	0
nse5-ts4	YML023C	2	0	0	0
ilv1	YER086W	2	0	0	0
kip1	YBL063W	2	0	0	0
aro7	YPR060C	2	0	0	0
aro2	YGL148W	2	0	0	0
ura6-6	YKL024C	2	0	0	0
aro1	YDR127W	2	0	0	0
ynl050c	YNL050C	2	0	0	0
ylr125w	YLR125W	2	0	0	0
ylf2	YHL014C	2	0	0	0
ygr240c-a	YGR240C-A	2	0	0	0
crg1	YHR209W	2	0	0	0
kha1	YJL094C	2	0	0	0
dur1,2	YBR208C	2	0	0	0
ygr182c	YGR182C	2	0	0	0
dld2	YDL178W	2	0	0	0
ypl275w	YPL275W	2	0	0	0
ylr363w-a	YLR363W-A	2	0	0	0
ybr238c	YBR238C	2	0	0	0
mgr1	YCL044C	2	0	0	0
crd1	YDL142C	2	0	0	0
yll020c	YLL020C	2	0	0	0
tcd2	YKL027W	2	0	0	0
yjl181w	YJL181W	2	0	0	0
imd2	YHR216W	2	0	0	0
crc1	YOR100C	2	0	0	0
sut2	YPR009W	2	0	0	0
aro80	YDR421W	2	0	0	0
edc3	YEL015W	2	0	0	0
cpr8	YNR028W	2	0	0	0
mcp1	YOR228C	2	0	0	0
rpl8b	YLL045C	2	0	0	0
nat5	YOR253W	2	0	0	0
mfg1	YDL233W	2	0	0	0
nba1	YOL070C	2	0	0	0
rpl36a	YMR194W	2	0	0	0
pde1	YGL248W	2	0	0	0
pmt7	YDR307W	2	0	0	0
nse5-ts3	YML023C	2	0	0	0
rsm28	YDR494W	2	0	0	0
slm2	YNL047C	2	0	0	0
vid22	YLR373C	2	0	0	0
taf5-20	YBR198C	2	0	0	0
rps24a	YER074W	2	0	0	0
tda8	YAL064C-A	2	0	0	0
tir3	YIL011W	2	0	0	0
rps28a	YOR167C	2	0	0	0
ufd2	YDL190C	2	0	0	0
tfs1	YLR178C	2	0	0	0
yhr122w-ph	YHR122W	2	0	0	0
str2	YJR130C	2	0	0	0
csr2	YPR030W	2	0	0	0
mbr1	YKL093W	2	0	0	0
cst26	YBR042C	2	0	0	0
yhr112c	YHR112C	2	0	0	0
hpf1	YOL155C	2	0	0	0
rpl2b	YIL018W	2	0	0	0
cst9	YLR394W	2	0	0	0
ypl245w	YPL245W	2	0	0	0
mms1	YPR164W	2	0	0	0
mms22	YLR320W	2	0	0	0
hir3	YJR140C	2	0	0	0
rpl43b	YJR094W-A	2	0	0	0
rtt107	YHR154W	2	0	0	0
mre11	YMR224C	2	0	0	0
rad50	YNL250W	2	0	0	0
asf2	YDL197C	2	0	0	0
rtt109	YLL002W	2	0	0	0
ynl028w	YNL028W	2	0	0	0
smt3-331	YDR510W	2	0	0	0
npr2	YEL062W	2	0	0	0
asg7	YJL170C	2	0	0	0
rps26b	YER131W	2	0	0	0
dsf1	YEL070W	2	0	0	0
kdx1	YKL161C	2	0	0	0
cps1	YJL172W	2	0	0	0
atg27	YJL178C	2	0	0	0
ydr090c	YDR090C	2	0	0	0
ash1	YKL185W	2	0	0	0
cos7	YDL248W	2	0	0	0
cis3	YJL158C	2	0	0	0
avt7	YIL088C	2	0	0	0
rps17b	YDR447C	2	0	0	0
hit1	YJR055W	2	0	0	0
fig1	YBR040W	2	0	0	0
eki1	YDR147W	2	0	0	0
csh1	YBR161W	2	0	0	0
crm1-1	YGR218W	2	0	0	0
rrp42-ph	YDL111C	2	0	0	0
fun19	YAL034C	2	0	0	0
mex67-ts5	YPL169C	2	0	0	0
ymr295c	YMR295C	2	0	0	0
lap2	YNL045W	2	0	0	0
dis3-1	YOL021C	2	0	0	0
ktr1	YOR099W	2	0	0	0
mpp6	YNR024W	2	0	0	0
yil102c	YIL102C	2	0	0	0
nde1	YMR145C	2	0	0	0
arx1	YDR101C	2	0	0	0
rrp4-1	YHR069C	2	0	0	0
ydl062w	YDL062W	2	0	0	0
rpl16a	YIL133C	2	0	0	0
rsa3	YLR221C	2	0	0	0
slx9	YGR081C	2	0	0	0
rps16b	YDL083C	2	0	0	0
hir1	YBL008W	2	0	0	0
csg2	YBR036C	2	0	0	0
stu1-5	YBL034C	2	0	0	0
stu1-12	YBL034C	2	0	0	0
rps17a	YML024W	2	0	0	0
mpt5	YGL178W	2	0	0	0
ase1	YOR058C	2	0	0	0
zuo1	YGR285C	2	0	0	0
csi1	YMR025W	2	0	0	0
ybr051w	YBR051W	2	0	0	0
csl4-ph	YNL232W	2	0	0	0
cdc28-1	YBR160W	2	0	0	0
pms1	YNL082W	2	0	0	0
asf1	YJL115W	2	0	0	0
tom1	YDR457W	2	0	0	0
rsc8-ts16	YFR037C	2	0	0	0
rsc8-ts21	YFR037C	2	0	0	0
arp9-1	YMR033W	2	0	0	0
rad54	YGL163C	2	0	0	0
rsc58-ph	YLR033W	2	0	0	0
yjl169w	YJL169W	2	0	0	0
yme1	YPR024W	2	0	0	0
yat2	YER024W	2	0	0	0
arr3	YPR201W	2	0	0	0
ydr182w-a	YDR182W-A	2	0	0	0
arr2	YPR200C	2	0	0	0
rpl33b	YOR234C	2	0	0	0
yta7	YGR270W	2	0	0	0
sae2	YGL175C	2	0	0	0
bud27	YFL023W	2	0	0	0
lcb2-16	YDR062W	2	0	0	0
arv1	YLR242C	2	0.367	1	16
yor012w	YOR012W	2	0	0	0
lcb2-1	YDR062W	2	0	0	0
lcb1-5	YMR296C	2	0	0	0
rrn9-204	YMR270C	2	0	0	0
art5	YGR068C	2	0	0	0
rps18a	YDR450W	2	0	0	0
lcb1-10	YMR296C	2	0	0	0
pau9	YBL108C-A	2	0	0	0
art10	YLR392C	2	0	0	0
svf1	YDR346C	2	0	0	0
tae2	YPL009C	2	0	0	0
ufe1-1	YOR075W	2	0	0	0
vhr2	YER064C	2	0	0	0
ydr134c	YDR134C	2	0	0	0
ynl211c	YNL211C	2	0	0	0
tdp1	YBR223C	2	0	0	0
arg81	YML099C	2	0	0	0
cgi121	YML036W	2	0	0	0
ctr3	YLR411W	2	0	0	0
yor011w-a	YOR011W-A	2	0	0	0
yor022c	YOR022C	2	0	0	0
matalpha2	YCR039C	2	0	0	0
mft1	YML062C	2	0	0	0
gzf3	YJL110C	2	0	0	0
ycr099c	YCR099C	2	0	0	0
tep1	YNL128W	2	0	0	0
trs31-2	YDR472W	2	0	0	0
yel043w	YEL043W	2	0	0	0
htb2	YBL002W	2	0	0	0
ypr126c	YPR126C	2	0	0	0
ark1	YNL020C	2	0	0	0
bet5-ph	YML077W	2	0	0	0
bet3-ph	YKR068C	2	0	0	0
mho1	YJR008W	2	0	0	0
pma1-105	YGL008C	2	0	0	0
sfh5	YJL145W	2	0	0	0
ent3	YJR125C	2	0	0	0
cog8	YML071C	2	0	0	0
cpr7	YJR032W	2	0	0	0
tpi1-1670	YDR050C	2	0	0	0
get1	YGL020C	2	0	0	0
get3	YDL100C	2	0	0	0
yip1-40	YGR172C	2	0	0	0
tfc1-e447k	YBR123C	2	0	0	0
ent5	YDR153C	2	0	0	0
erv14	YGL054C	2	0	0	0
cog2-1	YGR120C	2	0	0	0
cog3-1	YER157W	2	0	0	0
cbf1	YJR060W	2	0	0	0
cex1	YOR112W	2	0	0	0
yfl012w	YFL012W	2	0	0	0
cog6	YNL041C	2	0	0	0
cog7	YGL005C	2	0	0	0
pes4	YFR023W	2	0	0	0
cog5	YNL051W	2	0	0	0
pik1-104	YNL267W	2	0	0	0
nnf2	YGR089W	2	0	0	0
mtc1	YJL123C	2	0	0	0
rce1	YMR274C	2	0	0	0
rav1	YJR033C	2	0	0	0
ypl260w	YPL260W	2	0	0	0
pkr1	YMR123W	2	0	0	0
ymc2	YBR104W	2	0	0	0
yml037c	YML037C	2	0	0	0
imh1	YLR309C	2	0	0	0
ypr078c	YPR078C	2	0	0	0
yil152w	YIL152W	2	0	0	0
got1	YMR292W	2	0	0	0
spo22	YIL073C	2	0	0	0
gmh1	YKR030W	2	0	0	0
mrs6-2	YOR370C	2	0.061	0	0
thi3	YDL080C	2	0	0	0
mak3	YPR051W	2	0	0	0
mak10	YEL053C	2	0	0	0
gvp36	YIL041W	2	0	0	0
pef1	YGR058W	2	0	0	0
pho80	YOL001W	2	0	0	0
sys1	YJL004C	2	0	0	0
tbf1-ph	YPL128C	2	0	0	0
trs20-ph	YBR254C	2	0	0	0
she9	YDR393W	2	0	0	0
gtt2	YLL060C	2	0	0	0
sec27-1	YGL137W	2	0	0	0
sft2	YBL102W	2	0	0	0
sgt2	YOR007C	2	0	0	0
ygl165c	YGL165C	2	0	0	0
sly1-ts	YDR189W	2	0	0	0
sec17-1	YBL050W	2	0	0	0
ydr109c	YDR109C	2	0	0	0
sec26-11d26	YDR238C	2	0	0	0
sec26-f856aw860a	YDR238C	2	0	0	0
ret2-1	YFR051C	2	0	0	0
ynl108c	YNL108C	2	0	0	0
ret3-1	YPL010W	2	0	0	0
gts1	YGL181W	2	0	0	0
rgp1	YDR137W	2	0	0	0
ric1	YLR039C	2	0	0	0
yer084w	YER084W	2	0	0	0
vma8	YEL051W	2	0	0	0
yar029w	YAR029W	2	0	0	0
vma5	YKL080W	2	0	0	0
ylr269c	YLR269C	2	0	0	0
ykt6-ph	YKL196C	2	0	0	0
vma9	YCL005W-A	2	0	0	0
ipi3-ph	YNL182C	2	0	0	0
vps63	YLR261C	2	0	0	0
vps53	YJL029C	2	0	0	0
vma11	YPL234C	2	0	0	0
vti1-2	YMR197C	2	0	0	0
vma1	YDL185W	2	0	0	0
shm2	YLR058C	2	0	0	0
vps30	YPL120W	2	0	0	0
vps51	YKR020W	2	0	0	0
ypl162c	YPL162C	2	0	0	0
trs23-ph	YDR246W	2	0	0	0
uso1-1	YDL058W	2	0	0	0
san1	YDR143C	2	0	0	0
trs85	YDR108W	2	0	0	0
iwr1	YDL115C	2	0	0	0
ybr287w	YBR287W	2	0	0	0
tbs1	YBR150C	2	0	0	0
ubp9	YER098W	2	0	0	0
pdr3	YBL005W	2	0	0	0
pst1	YDR055W	2	0	0	0
cds1-ph	YBR029C	2	0.058	0	0
rex3	YLR107W	2	0	0	0
pau8	YAL068C	2	0	0	0
ypt1-3	YFL038C	2	0	0	0
mlf3	YNL074C	2	0	0	0
ypt6	YLR262C	2	0	0	0
ynl122c	YNL122C	2	0	0	0
utp18-1	YJL069C	2	0	0	0
vma10	YHR039C-A	2	0	0	0
lst8-15	YNL006W	2	0	0	0
sma1	YPL027W	2	0	0	0
rpp1-1000	YHR062C	2	0	0	0
psd2	YGR170W	2	0	0	0
sec22-1	YLR268W	2	0	0	0
ubs1	YBR165W	2	0	0	0
hho1	YPL127C	2	0	0	0
vam3	YOR106W	2	0	0	0
trx1	YLR043C	2	0	0	0
idi1-200	YPL117C	2	0	0	0
yor283w	YOR283W	2	0	0	0
trm2	YKR056W	2	0	0	0
sec13-1	YLR208W	2	0	0	0
rav2	YDR202C	2	0	0	0
par32	YDL173W	2	0	0	0
ylr374c	YLR374C	2	0	0	0
tcd1	YHR003C	2	0	0	0
mtc5	YDR128W	2	0	0	0
meh1	YKR007W	2	0	0	0
kog1-1	YHR186C	2	0	0	0
rmd6	YEL072W	2	0	0	0
mal11	YGR289C	2	0	0	0
kre2	YDR483W	2	0	0	0
ydr003w-a	YDR003W-A	2	0	0	0
grx6	YDL010W	2	0	0	0
hxt14	YNL318C	2	0	0	0
ydl242w	YDL242W	2	0	0	0
ara1	YBR149W	2	0	0	0
nvj1	YHR195W	2	0	0	0
srl1	YOR247W	2	0	0	0
tos8	YGL096W	2	0	0	0
sol2	YCR073W-A	2	0	0	0
pau5	YFL020C	2	0	0	0
gsh2	YOL049W	2	0	0	0
vps73	YGL104C	2	0	0	0
ara2	YMR041C	2	0	0	0
arc1	YGL105W	2	0	0	0
ynl144c	YNL144C	2	0	0	0
gcd7-ph	YLR291C	2	0	0	0
tpo2	YGR138C	2	0	0	0
deg1	YFL001W	2	0	0	0
nit2	YJL126W	2	0	0	0
rpl21b	YPL079W	2	0	0	0
trk2	YKR050W	2	0	0	0
yel1	YBL060W	2	0	0	0
ils1-1	YBL076C	2	0	0	0
rpl35b	YDL136W	2	0	0	0
rpp2b	YDR382W	2	0	0	0
tef2	YBR118W	2	0	0	0
yar1	YPL239W	2	0	0	0
ydr541c	YDR541C	2	0	0	0
ydr341c-ph	YDR341C	2	0	0	0
cyt2	YKL087C	2	0	0	0
trp4	YDR354W	2	0	0	0
gsp2	YOR185C	2	0	0	0
mrp49	YKL167C	2	0	0	0
mss1	YMR023C	2	0	0	0
yor186w	YOR186W	2	0	0	0
gsy1	YFR015C	2	0	0	0
yhr045w	YHR045W	2	0	0	0
gpp1	YIL053W	2	0	0	0
jlp2	YMR132C	2	0	0	0
ydr282c	YDR282C	2	0	0	0
ysp2	YDR326C	2	0	0	0
ydl027c	YDL027C	2	0	0	0
vma6	YLR447C	2	0	0	0
rpo21-1	YDL140C	2	0	0	0
yjl211c	YJL211C	2	0	0	0
ydr210w	YDR210W	2	0	0	0
gre3	YHR104W	2	0	0	0
pet10	YKR046C	2	0	0	0
ecm30	YLR436C	2	0	0	0
mrp13	YGR084C	2	0	0	0
mnn2	YBR015C	2	0.362	1	4
yhr020w-ph	YHR020W	2	0	0	0
hch1	YNL281W	2	0	0	0
yil083c-ph	YIL083C	2	0	0	0
grx2	YDR513W	2	0	0	0
ubx7	YBR273C	2	0	0	0
yjr124c	YJR124C	2	0	0	0
get4	YOR164C	2	0	0	0
coy1	YKL179C	2	0	0	0
trm44	YPL030W	2	0	0	0
pad1	YDR538W	2	0	0	0
rps7b	YNL096C	2	0	0	0
mdy2	YOL111C	2	0	0	0
cof1-5	YLL050C	2	0	0	0
tel2-7	YGR099W	2	0	0	0
cmp2	YML057W	2	0	0	0
are1	YCR048W	2	0	0	0
syp1	YCR030C	2	0	0	0
yil134c-a	YIL134C-A	2	0	0	0
ycr015c	YCR015C	2	0	0	0
ycr049c	YCR049C	2	0	0	0
uba3	YPR066W	2	0	0	0
paa1	YDR071C	2	0	0	0
pab1-201	YER165W	2	0	0	0
ard1	YHR013C	2	0	0	0
ygr127w	YGR127W	2	0	0	0
nat1	YDL040C	2	0	0	0
pau15	YIR041W	2	0	0	0
sec39-1	YLR440C	2	0	0	0
rtk1	YDL025C	2	0	0	0
arf2	YDL137W	2	0	0	0
stt3-1	YGL022W	2	0	0	0
arf1	YDL192W	2	0	0	0
trr2	YHR106W	2	0	0	0
ecm29	YHL030W	2	0	0	0
are2	YNR019W	2	0	0	0
ykr040c	YKR040C	2	0	0	0
gto1	YGR154C	2	0	0	0
ent1	YDL161W	2	0	0	0
cpr5	YDR304C	2	0	0	0
bcp1-ts	YDR361C	2	0	0	0
rts3	YGR161C	2	0	0	0
arf3	YOR094W	2	0	0	0
pex21	YGR239C	2	0	0	0
pex25	YPL112C	2	0	0	0
pex2	YJL210W	2	0	0	0
mhf1	YOL086W-A	2	0	0	0
mpd2	YOL088C	2	0	0	0
yml108w	YML108W	2	0	0	0
pan2	YGL094C	2	0	0	0
pan3	YKL025C	2	0	0	0
tom6	YOR045W	2	0	0	0
tom7	YNL070W	2	0	0	0
ygr017w	YGR017W	2	0	0	0
tof2	YKR010C	2	0	0	0
mrp20	YDR405W	2	0	0	0
ycl001w-a	YCL001W-A	2	0	0	0
ymr034c	YMR034C	2	0	0	0
ylr179c	YLR179C	2	0	0	0
yir024c	YIR024C	2	0	0	0
ydc1	YPL087W	2	0	0	0
see1	YIL064W	2	0	0	0
sam4	YPL273W	2	0	0	0
rec8	YPR007C	2	0	0	0
rdl2	YOR286W	2	0	0	0
tvp15	YDR100W	2	0	0	0
snf4	YGL115W	2	0	0	0
tmn3	YER113C	2	0	0	0
tcm62	YBR044C	2	0	0	0
pha2	YNL316C	2	0	0	0
spe3	YPR069C	2	0	0	0
inp53	YOR109W	2	0	0	0
nab6	YML117W	2	0.236	0	0
ape3	YBR286W	2	0	0	0
hmx1	YLR205C	2	0	0	0
pbp2	YBR233W	2	0	0	0
ptc4	YBR125C	2	0	0	0
osw7	YFR039C	2	0	0	0
whi3	YNL197C	2	0	0	0
pba1	YLR199C	2	0	0	0
apd1	YBR151W	2	0	0	0
hmi1	YOL095C	2	0	0	0
ymr130w	YMR130W	2	0	0	0
ybr137w	YBR137W	2	0	0	0
vts1	YOR359W	2	0	0	0
flx1	YIL134W	2	0	0	0
sop4	YJL192C	2	0	0	0
tri1	YMR233W	2	0	0	0
ape1	YKL103C	2	0	0	0
cpr3	YML078W	2	0	0	0
msn4	YKL062W	2	0	0	0
yng1	YOR064C	2	0	0	0
hst4	YDR191W	2	0	0	0
thi21	YPL258C	2	0	0	0
apl3	YBL037W	2	0	0	0
[truncated: 1,975 more rows]

## Sheet:  ATOR_Y55 -Gene
##
## This file lists the properties of all nodes in the network.
##
Node label	Node label ORF	Domain (predominant)	Neighborhood score [max=1, min=0] (predominant)	Total number of enriched domains	Number of enriched attributes per domain
gcd1-ph	YOR260W	1	0	0	0
rtc3	YHR087W	1	0	0	0
rpl4a	YBR031W	1	0	0	0
msy1	YPL097W	1	0	0	0
mog1	YJR074W	1	0	0	0
tfb2-2	YPL122C	1	0	0	0
yer077c	YER077C	1	0	0	0
ccr4	YAL021C	1	0	0	0
irc3	YDR332W	1	0	0	0
irc21	YMR073C	1	0	0	0
rps1b	YML063W	1	0	0	0
slp1	YOR154W	1	0	0	0
cog4-201	YPR105C	1	0	0	0
ygl010w	YGL010W	1	0	0	0
kap122	YGL016W	1	0	0	0
cct3-200	YJL014W	1	0	0	0
ypr084w	YPR084W	1	0	0	0
hca4-201	YJL033W	1	0	0	0
spt8	YLR055C	1	0	0	0
cct7-1	YJL111W	1	0	0	0
nop9-1	YJL010C	1	0	0	0
sec61-2	YLR378C	1	0.084	0	0
ylr312c	YLR312C	1	0	0	0
met16	YPR167C	1	0	0	0
rgr1-100	YLR071C	1	0	0	0
trs130-203	YMR218C	1	0.199	0	0
uth1	YKR042W	1	0	0	0
rmp1-ts	YLR145W	1	0	0	0
ccw14	YLR390W-A	1	0	0	0
dic1	YLR348C	1	0	0	0
msp1	YGR028W	1	0	0	0
mac1	YMR021C	1	0	0	0
irc6	YFR043C	1	0	0	0
rfa3-313	YJL173C	1	0	0	0
ynl019c	YNL019C	1	0	0	0
eaf1	YDR359C	1	0	0	0
rpl23b	YER117W	1	0	0	0
rpl24b	YGR148C	1	0	0	0
cdc11-4	YJR076C	1	0	0	0
eaf3	YPR023C	1	0	0	0
rco1	YMR075W	1	0	0	0
rad14	YMR201C	1	0	0	0
sac1	YKL212W	1	0	0	0
yap6	YDR259C	1	0	0	0
npa3-ph	YJR072C	1	0	0	0
ydl085c-a	YDL085C-A	1	0	0	0
pps1	YBR276C	1	0	0	0
ylr366w	YLR366W	1	0	0	0
seg1	YMR086W	1	0	0	0
ldb7	YBL006C	1	0	0	0
ccz1	YBR131W	1	0	0	0
vam7	YGL212W	1	0	0	0
opi7	YDR360W	1	0	0	0
yjl206c	YJL206C	1	0	0	0
mon1	YGL124C	1	0	0	0
swc7	YLR385C	1	0	0	0
eaf7	YNL136W	1	0	0	0
yfl043c	YFL043C	1	0	0	0
phm6	YDR281C	1	0	0	0
ymr075c-a	YMR075C-A	1	0	0	0
mdm31	YHR194W	1	0	0	0
yor296w	YOR296W	1	0	0	0
tea1	YOR337W	1	0	0	0
phb2	YGR231C	1	0	0	0
ear1	YMR171C	1	0	0	0
ypt7	YML001W	1	0	0	0
mdm12	YOL009C	1	0	0	0
tim13	YGR181W	1	0	0	0
tim8	YJR135W-A	1	0	0	0
dcp2-7d	YNL118C	1	0	0	0
dug2	YBR281C	1	0	0	0
gpm3	YOL056W	1	0	0	0
yim1	YMR152W	1	0	0	0
dus3	YLR401C	1	0	0	0
yor362c-ph	YOR362C	1	0	0	0
mde1	YJR024C	1	0	0	0
rad5	YLR032W	1	0	0	0
ydl118w	YDL118W	1	0	0	0
ydl119c	YDL119C	1	0	0	0
yfl017c-ph	YFL017C	1	0	0	0
dun1	YDL101C	1	0	0	0
cdc3-3	YLR314C	1	0	0	0
dus4	YLR405W	1	0	0	0
trm10	YOL093W	1	0	0	0
cdc12-td	YHR107C	1	0	0	0
yml119w	YML119W	1	0	0	0
yip3	YNL044W	1	0	0	0
ho	YDL227C	1	0	0	0
yfl041w-a	YFL041W-A	1	0	0	0
plm2	YDR501W	1	0	0	0
cdh1	YGL003C	1	0	0	0
ybr090c	YBR090C	1	0	0	0
cdc46-1	YLR274W	1	0	0	0
yor268c	YOR268C	1	0	0	0
ilv5-105	YLR355C	1	0	0	0
mcm4-ph	YPR019W	1	0	0	0
ecm27	YJR106W	1	0	0	0
lte1	YAL024C	1	0	0	0
gcd1-502	YOR260W	1	0	0	0
cdc13-1	YDL220C	1	0	0	0
cdc14-1	YFR028C	1	0	0	0
cdc14-2	YFR028C	1	0	0	0
yol057w	YOL057W	1	0	0	0
yor024w	YOR024W	1	0	0	0
mgr3	YMR115W	1	0	0	0
mrpl44	YMR225C	1	0	0	0
mgr2	YPL098C	1	0	0	0
elm1	YKL048C	1	0	0	0
erg11-td	YHR007C	1	0	0	0
sup35-td	YDR172W	1	0	0	0
yjl011c-ph	YJL011C	1	0	0	0
cdc123-4	YLR215C	1	0	0	0
yor333c	YOR333C	1	0	0	0
phm8	YER037W	1	0	0	0
top1	YOL006C	1	0	0	0
tdh3	YGR192C	1	0	0	0
ubp15	YMR304W	1	0	0	0
ydr509w	YDR509W	1	0	0	0
spr2	YOR214C	1	0	0	0
thi80-ph	YOR143C	1	0	0	0
ecl1	YGR146C	1	0	0	0
spt3	YDR392W	1	0	0	0
upf3	YGR072W	1	0	0	0
cdc7-4	YDL017W	1	0	0	0
pam17	YKR065C	1	0	0	0
ecm10	YEL030W	1	0	0	0
pmc1	YGL006W	1	0	0	0
cdc24-2	YAL041W	1	0	0	0
pho8	YDR481C	1	0	0	0
ecm1	YAL059W	1	0	0	0
orc6-ph	YHR118C	1	0	0	0
ebs1	YDR206W	1	0	0	0
met22	YOL064C	1	0	0	0
ugp1-ph	YKL035W	1	0	0	0
rrn5-200	YLR141W	1	0	0	0
nmd2	YHR077C	1	0	0	0
nam7	YMR080C	1	0	0	0
rtt102	YGR275W	1	0	0	0
yap7	YOL028C	1	0	0	0
sso1	YPL232W	1	0	0	0
nar1-202	YNL240C	1	0	0	0
cdc47-ts	YBR202W	1	0	0	0
met18	YIL128W	1	0	0	0
thi6	YPL214C	1	0	0	0
ecm14	YHR132C	1	0	0	0
orc2-3	YBR060C	1	0	0	0
rdr1	YOR380W	1	0	0	0
orc3-70	YLL004W	1	0	0	0
yef1	YEL041W	1	0	0	0
mrc1	YCL061C	1	0	0	0
orc2-2	YBR060C	1	0	0	0
pex22	YAL055W	1	0	0	0
mep2	YNL142W	1	0	0	0
say1	YGR263C	1	0	0	0
pol32	YJR043C	1	0	0	0
mep1	YGR121C	1	0	0	0
emc1	YCL045C	1	0	0	0
dbf2-2	YGR092W	1	0	0	0
ydr306c	YDR306C	1	0	0	0
dbf2-3	YGR092W	1	0	0	0
gsm1	YJL103C	1	0	0	0
taf5-3	YBR198C	1	0	0	0
glg2	YJL137C	1	0	0	0
pam1	YDR251W	1	0	0	0
tah11-ts	YJR046W	1	0	0	0
edc2	YER035W	1	0	0	0
sec14-3	YMR079W	1	0	0	0
ndl1	YLR254C	1	0	0	0
eps1	YIL005W	1	0	0	0
stn1-13	YDR082W	1	0	0	0
inm1	YHR046C	1	0	0	0
rad27	YKL113C	1	0	0	0
edc1	YGL222C	1	0	0	0
rpt2-rf	YDL007W	1	0	0	0
thi2	YBR240C	1	0	0	0
vcx1	YDL128W	1	0	0	0
ybl055c	YBL055C	1	0	0	0
pol1-1	YNL102W	1	0	0	0
pol1-13	YNL102W	1	0	0	0
mcm2-1	YBL023C	1	0	0	0
gde1	YPL110C	1	0	0	0
orc2-1	YBR060C	1	0	0	0
tpc1	YGR096W	1	0	0	0
pfa5	YDR459C	1	0	0	0
dbf4-4	YDR052C	1	0	0	0
erg8-1	YMR220W	1	0	0	0
ylr412c-a	YLR412C-A	1	0	0	0
hem13-ph	YDR044W	1	0	0	0
cdc8-1	YJR057W	1	0	0	0
yaf9	YNL107W	1	0	0	0
csm3	YMR048W	1	0	0	0
tos2	YGR221C	1	0	0	0
eeb1	YPL095C	1	0	0	0
yhr078w	YHR078W	1	0.114	0	0
orc2-4	YBR060C	1	0	0	0
mec1-4ts	YBR136W	1	0	0	0
hys2-ts	YJR006W	1	0	0	0
elg1	YOR144C	1	0	0	0
syt1	YPR095C	1	0	0	0
ddc1	YPL194W	1	0	0	0
sec72	YLR292C	1	0.18	0	0
cdc2-7	YDL102W	1	0	0	0
cdc2-2	YDL102W	1	0	0	0
cdc2-1	YDL102W	1	0	0	0
yol050c	YOL050C	1	0	0	0
srp102-510	YKL154W	1	0	0	0
rpc25-ph	YKL144C	1	0	0	0
ecm34	YHL043W	1	0	0	0
ecm8	YBR076W	1	0	0	0
cdc15-2	YAR019C	1	0	0	0
ypr076w	YPR076W	1	0	0	0
tem1-3	YML064C	1	0	0	0
ysp3	YOR003W	1	0	0	0
ynl011c	YNL011C	1	0	0	0
gdh1	YOR375C	1	0	0	0
elp2	YGR200C	1	0	0	0
caf20	YOR276W	1	0	0	0
caf130	YGR134W	1	0	0	0
ycl002c	YCL002C	1	0	0	0
kti12	YKL110C	1	0	0	0
lds1	YAL018C	1	0	0	0
iki1	YHR187W	1	0	0	0
gut2	YIL155C	1	0	0	0
caf40	YNL288W	1	0	0	0
urm1	YIL008W	1	0	0	0
cdc28-4	YBR160W	1	0	0	0
uba4	YHR111W	1	0	0	0
cdc28-13	YBR160W	1	0	0	0
tum1	YOR251C	1	0	0	0
ncs6	YGL211W	1	0	0	0
cdc4-3	YFL009W	1	0	0	0
cdc4-1	YFL009W	1	0	0	0
ynl120c	YNL120C	1	0	0	0
cdc37-ts	YDR168W	1	0	0	0
mih1	YMR036C	1	0	0	0
pet20	YPL159C	1	0	0	0
rnh202	YDR279W	1	0	0	0
pxa1	YPL147W	1	0	0	0
rad34	YDR314C	1	0	0	0
hsl1	YKL101W	1	0	0	0
plb3	YOL011W	1	0	0	0
pth2	YBL057C	1	0	0	0
sna2	YDR525W-A	1	0	0	0
rnh203	YLR154C	1	0	0	0
tma17	YDL110C	1	0	0	0
mal12	YGR292W	1	0	0	0
vta1	YLR181C	1	0	0	0
car1	YPL111W	1	0	0	0
rpl29	YFR032C-A	1	0	0	0
mgt1	YDL200C	1	0	0	0
yhl015w-a	YHL015W-A	1	0	0	0
yjl077w-b	YJL077W-B	1	0	0	0
egd2	YHR193C	1	0	0	0
ybr284w	YBR284W	1	0	0	0
pam16-3	YJL104W	1	0	0	0
ela1	YNL230C	1	0	0	0
mak31	YCR020C-A	1	0	0	0
ylr050c	YLR050C	1	0	0	0
pmt3	YOR321W	1	0	0	0
rme1	YGR044C	1	0	0	0
rpl13a	YDL082W	1	0	0	0
spn1-k192n	YPR133C	1	0	0	0
tna1	YGR260W	1	0	0	0
ygl242c	YGL242C	1	0	0	0
rsb1	YOR049C	1	0	0	0
emp46	YLR080W	1	0	0	0
ygl042c	YGL042C	1	0	0	0
sdh2	YLL041C	1	0	0	0
fbp1	YLR377C	1	0	0	0
emi5	YOL071W	1	0	0	0
qcr7	YDR529C	1	0	0	0
mag2	YLR427W	1	0	0	0
mag1	YER142C	1	0	0	0
emp70	YLR083C	1	0	0	0
emg1-ph	YLR186W	1	0	0	0
sfh1-1	YLR321C	1	0	0	0
sdo1-vma1-ts	YLR022C	1	0	0	0
spt15-p65s	YER148W	1	0	0	0
cdc50	YCR094W	1	0	0	0
emc3	YKL207W	1	0	0	0
emc2	YJR088C	1	0	0	0
emc4	YGL231C	1	0	0	0
cep3-1	YMR168C	1	0	0	0
rps7a	YOR096W	1	0	0	0
cbf2-2	YGR140W	1	0	0	0
jhd2	YJR119C	1	0	0	0
ycl046w	YCL046W	1	0	0	0
ded81-ph	YHR019C	1	0	0	0
ncs2	YNL119W	1	0	0	0
sgs1	YMR190C	1	0	0	0
cmc1	YKL137W	1	0	0	0
env7	YPL236C	1	0	0	0
env11	YGR071C	1	0	0	0
pet100	YDR079W	1	0	0	0
ubc9-2	YDL064W	1	0	0	0
spg5	YMR191W	1	0	0	0
sgt1-3	YOR057W	1	0	0	0
tdh1	YJL052W	1	0	0	0
cbp1	YJL209W	1	0	0	0
lcl1	YPL056C	1	0	0	0
mto1	YGL236C	1	0	0	0
mtm1	YGR257C	1	0	0	0
rcf2	YNR018W	1	0	0	0
pth1	YHR189W	1	0	0	0
yjr115w	YJR115W	1	0	0	0
ygr111w	YGR111W	1	0	0	0
fmp30	YPL103C	1	0	0	0
nop9-107	YJL010C	1	0	0	0
cue5	YOR042W	1	0	0	0
rkm4	YDR257C	1	0	0	0
rtc6	YPL183W-A	1	0	0	0
nop6	YDL213C	1	0	0	0
ygl114w	YGL114W	1	0	0	0
ygr250c	YGR250C	1	0	0	0
spr28	YDR218C	1	0	0	0
ogg1	YML060W	1	0	0	0
ics3	YJL077C	1	0	0	0
yil165c	YIL165C	1	0	0	0
ygr149w	YGR149W	1	0	0	0
enb1	YOL158C	1	0	0	0
gap1	YKR039W	1	0	0	0
ybr085c-a	YBR085C-A	1	0	0	0
yfl064c	YFL064C	1	0	0	0
ics2	YBR157C	1	0	0	0
ygl006w-a	YGL006W-A	1	0	0	0
ybl028c	YBL028C	1	0	0	0
msh6	YDR097C	1	0	0	0
nce103	YNL036W	1	0	0	0
mef2	YJL102W	1	0	0	0
ykl096c-b	YKL096C-B	1	0	0	0
oxa1	YER154W	1	0	0	0
sas3	YBL052C	1	0	0	0
ubr1	YGR184C	1	0	0	0
rer1	YCL001W	2	0.176	0	0
osw5	YMR148W	1	0	0	0
lrg1	YDL240W	1	0	0	0
cbt1	YKL208W	1	0	0	0
ugo1	YDR470C	1	0	0	0
mrp1	YDR347W	1	0	0	0
cbs2	YDR197W	1	0	0	0
mch5	YOR306C	1	0	0	0
ydl183c	YDL183C	1	0	0	0
yer078w-a	YER078W-A	1	0	0	0
cce1	YKL011C	1	0	0	0
fis1	YIL065C	1	0	0	0
gep7	YGL057C	1	0	0	0
ssh4	YKL124W	1	0	0	0
wtm1	YOR230W	1	0	0	0
ccc1	YLR220W	1	0	0	0
snx41	YDR425W	1	0	0	0
mam33	YIL070C	1	0	0	0
tim44-8	YIL022W	1	0	0	0
med7-163	YOL135C	1	0	0	0
med7-141	YOL135C	1	0	0	0
ytm1-1	YOR272W	1	0	0	0
ssl1-ph	YLR005W	1	0	0	0
ylr444c	YLR444C	1	0	0	0
ccl1-ts4	YPR025C	1	0	0	0
kgd1	YIL125W	1	0	0	0
noc3-ph	YLR002C	1	0	0	0
clb4	YLR210W	1	0	0	0
ymr084w	YMR084W	1	0	0	0
pif1	YML061C	1	0	0	0
snt309	YPR101W	1	0	0	0
yel077c	YEL077C	1	0	0	0
ybl111c	YBL111C	1	0	0	0
rtc4	YNL254C	1	0	0	0
mrl1	YPR079W	1	0	0	0
erb1-ph	YMR049C	1	0	0	0
drs1-201	YLL008W	1	0	0	0
dbp6-ph	YNR038W	1	0	0	0
dbp10-203	YDL031W	1	0	0	0
mrh1	YDR033W	1	0	0	0
rtg2	YGL252C	1	0	0	0
rtg1	YOL067C	1	0	0	0
rrp15-209	YPR143W	1	0	0	0
rtg3	YBL103C	1	0	0	0
msf1	YPR047W	1	0	0	0
esf2-206	YNR054C	1	0	0	0
nop4-3	YPL043W	1	0	0	0
gat3	YLR013W	1	0	0	0
ynl181w-924	YNL181W	1	0	0	0
thi13	YDL244W	1	0	0	0
gcd2-207	YGR083C	1	0	0	0
fas2-440-3-12	YPL231W	1	0	0	0
nup82-101	YJL061W	1	0	0	0
ydr404c-ph	YDR404C	1	0	0	0
lsg1-208	YGL099W	1	0	0	0
mrpl1	YDR116C	1	0	0	0
cdc1-6	YDR182W	1	0	0	0
yer034w	YER034W	1	0	0	0
cdc1-1	YDR182W	1	0	0	0
mrps28	YDR337W	1	0	0	0
ygr174w-a	YGR174W-A	1	0	0	0
gpi13-5	YLL031C	1	0.18	0	0
utp25-104	YIL091C	1	0	0	0
mrpl39	YML009C	1	0	0	0
efm1	YHL039W	1	0	0	0
mrp7	YNL005C	1	0	0	0
prp31-ts	YGR091W	1	0	0	0
erg7-200	YHR072W	1	0	0	0
sfi1-3	YLL003W	1	0	0	0
prp24-ts	YMR268C	1	0	0	0
pop1-200	YNL221C	1	0	0	0
rpc11-ph	YDR045C	1	0	0	0
rvb1-100	YDR190C	1	0	0	0
prp42-ph	YDR235W	1	0	0	0
mrm2	YGL136C	1	0	0	0
slu7-ts1	YDR088C	1	0	0	0
rox1	YPR065W	1	0	0	0
ypp1-4	YGR198W	1	0	0	0
slu7-ts2	YDR088C	1	0	0	0
dbp3	YGL078C	1	0	0	0
srp68-104	YPL243W	1	0	0	0
opy2	YPR075C	1	0	0	0
hub1	YNR032C-A	1	0	0	0
nop16	YER002W	1	0	0	0
rex4	YOL080C	1	0	0	0
rei1	YBR267W	1	0	0	0
rrp6	YOR001W	1	0	0	0
pml1	YLR016C	1	0	0	0
ygr151c	YGR151C	1	0	0	0
rpl24a	YGL031C	1	0	0	0
gle1-4	YDL207W	1	0	0	0
dbp5-1	YOR046C	1	0	0	0
prp18-1202	YGR006W	1	0	0	0
ntf2-h104y	YER009W	1	0	0	0
rfc2-1	YJR068W	1	0	0	0
nup82-7	YJL061W	1	0	0	0
sub2-1	YDL084W	1	0	0	0
ipi1-ph	YHR085W	1	0	0	0
cbc2	YPL178W	1	0	0	0
nop8-ph	YOL144W	1	0	0	0
yir035c	YIR035C	1	0	0	0
rix1-ph	YHR197W	1	0	0	0
eaf5	YEL018W	1	0	0	0
rrt16	YNL105W	1	0	0	0
yor293c-a	YOR293C-A	1	0	0	0
rrt8	YOL048C	1	0	0	0
pex14	YGL153W	1	0	0	0
yir020c	YIR020C	1	0	0	0
scw4	YGR279C	1	0	0	0
pep4	YPL154C	1	0	0	0
ygr201c	YGR201C	1	0	0	0
nmd4	YLR363C	1	0	0	0
mdl2	YPL270W	1	0	0	0
gsf2	YML048W	1	0	0	0
ume6	YDR207C	1	0	0	0
nop1-2	YDL014W	1	0	0	0
emc6	YLL014W	1	0	0	0
ecm18	YDR125C	1	0	0	0
lrp1	YHR081W	1	0	0	0
bul2	YML111W	1	0	0	0
scs22	YBL091C-A	1	0	0	0
bul1	YMR275C	1	0	0	0
yer119c-a	YER119C-A	1	0	0	0
sec7-1	YDR170C	1	0	0	0
grh1	YDR517W	1	0	0	0
bud9	YGR041W	1	0	0	0
bug1	YDL099W	1	0	0	0
msn1	YOL116W	1	0	0	0
spp1	YPL138C	1	0	0	0
ypr130c	YPR130C	1	0	0	0
xrn1	YGL173C	1	0	0	0
bud31	YCR063W	1	0	0	0
emg1-1	YLR186W	1	0	0	0
yor262w-ph	YOR262W	1	0	0	0
sap30	YMR263W	1	0	0	0
dcp2-7	YNL118C	1	0	0	0
bud3	YCL014W	1	0	0	0
rpl37a	YLR185W	1	0	0	0
rpc53-202	YDL150W	1	0	0	0
rtr1	YER139C	1	0	0	0
rba50-ph	YDR527W	1	0	0	0
tyw3	YGL050W	1	0	0	0
rpc34-1	YNR003C	1	0	0	0
om14	YBR230C	1	0	0	0
rpb5-ph	YBR154C	1	0	0	0
mus81	YDR386W	1	0	0	0
ydl148c-ph	YDL148C	1	0	0	0
bud19	YJL188C	1	0	0	0
rpl8a	YHL033C	1	0	0	0
mms4	YBR098W	1	0	0	0
fcf1-ph	YDR339C	1	0	0	0
rps10a	YOR293W	1	0	0	0
ybr221w-a	YBR221W-A	1	0	0	0
bud14	YAR014C	1	0	0	0
kin3	YAR018C	1	0	0	0
mcm10-1	YIL150C	1	0	0	0
dcr2	YLR361C	1	0	0	0
yhc1-2	YLR298C	1	0	0	0
ycl062w	YCL062W	1	0	0	0
sat4	YCR008W	1	0	0	0
ybl086c	YBL086C	1	0	0	0
sas5	YOR213C	1	0	0	0
slx1	YBR228W	1	0	0	0
rps11b	YBR048W	1	0	0	0
sas4	YDR181C	1	0	0	0
ymr181c	YMR181C	1	0	0	0
yhl042w	YHL042W	1	0	0	0
rpl23a	YBL087C	1	0	0	0
rec107	YJR021C	1	0	0	0
pnp1	YLR209C	1	0	0	0
rps0a	YGR214W	1	0	0	0
rad57	YDR004W	1	0	0	0
rpl9a	YGL147C	1	0	0	0
rpl43a	YPR043W	1	0	0	0
ymr160w	YMR160W	1	0	0	0
spt21	YMR179W	1	0	0	0
cad1	YDR423C	1	0	0	0
zrt2	YLR130C	1	0	0	0
nrm1	YNR009W	1	0	0	0
per33	YLR064W	1	0	0	0
nit1	YIL164C	1	0	0	0
pau23	YLR037C	1	0	0	0
ygr094w-ph	YGR094W	1	0	0	0
yap1802	YGR241C	1	0	0	0
spo21	YOL091W	1	0	0	0
msi1	YBR195C	1	0	0	0
ylr466c-b	YLR466C-B	1	0	0	0
rlf2	YPR018W	1	0	0	0
sbe2	YDR351W	1	0	0	0
nbp1-1	YLR457C	1	0	0	0
cac2	YML102W	1	0	0	0
rpl15b	YMR121C	1	0	0	0
ddi2	YFL061W	1	0	0	0
cab1-ph	YDR531W	1	0	0	0
yjl152w	YJL152W	1	0	0	0
npl3	YDR432W	1	0	0	0
fas2-440-3-1	YPL231W	1	0	0	0
cab4-ph	YGR277C	1	0	0	0
cab5-ph	YDR196C	1	0	0	0
ldh1	YBR204C	1	0	0	0
rpf2-ph	YKR081C	1	0	0	0
hom6	YJR139C	1	0	0	0
cab5-1	YDR196C	1	0	0	0
bye1	YKL005C	1	0	0	0
ded1-95	YOR204W	1	0	0	0
ded1-199	YOR204W	1	0	0	0
vps41	YDR080W	1	0	0	0
nip1-206	YMR309C	1	0	0	0
sro7	YPR032W	1	0	0	0
rpg1-1	YBR079C	1	0	0	0
ded1-f144c	YOR204W	1	0	0	0
ybr072c-a	YBR072C-A	1	0	0	0
ygl140c	YGL140C	1	0	0	0
msb4	YOL112W	1	0	0	0
det1	YDR051C	1	0	0	0
djp1	YIR004W	1	0	0	0
ycr051w	YCR051W	1	0	0	0
rsc4-2	YKR008W	1	0	0	0
pet127	YOR017W	1	0	0	0
yhm2	YMR241W	1	0	0	0
ypl277c	YPL277C	1	0	0	0
yhr033w	YHR033W	1	0	0	0
dfg16	YOR030W	1	0	0	0
yhr097c	YHR097C	1	0	0	0
hda3	YPR179C	1	0	0	0
msh4	YFL003C	1	0	0	0
taf12-l464a	YDR145W	1	0	0	0
tef1	YPR080W	1	0	0	0
pex3	YDR329C	1	0	0	0
pex8	YGR077C	1	0	0	0
pfk26	YIL107C	1	0	0	0
rps14b	YJL191W	1	0	0	0
sol4	YGR248W	1	0	0	0
tda9	YML081W	1	0	0	0
mis1	YBR084W	1	0	0	0
mix14	YDR031W	1	0	0	0
tpo1	YLL028W	1	0	0	0
dfr1-td	YOR236W	1	0	0	0
hrp1-1	YOL123W	1	0	0	0
shs1	YDL225W	1	0	0	0
ydr444w	YDR444W	1	0	0	0
iki3	YLR384C	1	0	0	0
dgk1	YOR311C	1	0	0	0
ylr126c	YLR126C	1	0	0	0
stp22	YCL008C	1	0	0	0
vps20	YMR077C	1	0	0	0
mlp2	YIL149C	1	0	0	0
vps25	YJR102C	1	0	0	0
yal037w	YAL037W	1	0	0	0
vps28	YPL065W	1	0	0	0
rim13	YMR154C	1	0	0	0
nha1	YLR138W	1	0	0	0
rim8	YGL045W	1	0	0	0
vht1-205	YGR065C	1	0	0	0
rim9	YMR063W	1	0	0	0
vps36	YLR417W	1	0	0	0
ynl058c	YNL058C	1	0	0	0
ypl014w	YPL014W	1	0	0	0
kex1	YGL203C	1	0	0	0
boi1	YBL085W	1	0	0	0
did4	YKL002W	1	0	0	0
opi8	YKR035C	1	0	0	0
did2	YKR035W-A	1	0	0	0
tre1	YPL176C	1	0	0	0
bud7	YOR299W	1	0	0	0
mrpl35	YDR322W	1	0	0	0
her2	YMR293C	1	0	0	0
bmt5	YIL096C	1	0	0	0
dia4	YHR011W	1	0	0	0
ubc13	YDR092W	1	0	0	0
mms2	YGL087C	1	0	0	0
mer1	YNL210W	1	0	0	0
bna7	YDR428C	1	0	0	0
vps4	YPR173C	1	0	0	0
vps27	YNR006W	1	0	0	0
vps24	YKL041W	1	0	0	0
bna4	YBL098W	1	0	0	0
vps16	YPL045W	1	0	0	0
ubp6	YFR010W	1	0	0	0
cdc11-3	YJR076C	1	0	0	0
ypk3	YBR028C	1	0	0	0
cdc11-5	YJR076C	1	0	0	0
yjl193w	YJL193W	1	0	0	0
cdc11-1	YJR076C	1	0	0	0
yme2	YMR302C	1	0	0	0
cdc11-2	YJR076C	1	0	0	0
cdc10-2	YCR002C	1	0	0	0
mdv1	YJL112W	1	0	0	0
cyk3	YDL117W	1	0	0	0
dph1	YIL103W	1	0	0	0
bpt1	YLL015W	1	0	0	0
bph1	YCR032W	1	0	0	0
bre2	YLR015W	1	0	0	0
bre1	YDL074C	1	0	0	0
dig1	YPL049C	1	0	0	0
dep1	YAL013W	1	0	0	0
cdc73	YLR418C	1	0	0	0
lge1	YPL055C	1	0	0	0
enp1-1	YBR247C	1	0	0	0
sdc1	YDR469W	1	0	0	0
dim1-2	YPL266W	1	0	0	0
rxt2	YBR095C	1	0	0	0
set1	YHR119W	1	0	0	0
sds3	YIL084C	1	0	0	0
rio1-1	YOR119C	1	0	0	0
sgv1-80	YPR161C	1	0	0	0
nob1-ph	YOR056C	1	0	0	0
sgv1-35	YPR161C	1	0	0	0
sin3	YOL004W	1	0	0	0
emp65	YER140W	2	0.186	0	0
soh1	YGL127C	1	0	0	0
srb2	YHR041C	1	0	0	0
rpl27b	YDR471W	1	0	0	0
rtn2	YDL204W	1	0	0	0
swd3	YBR175W	1	0	0	0
hxt8	YJL214W	1	0	0	0
rxt3	YDL076C	1	0	0	0
ybr296c-a	YBR296C-A	1	0	0	0
bre5	YNR051C	1	0	0	0
ykl106c-a	YKL106C-A	1	0	0	0
bop3	YNL042W	1	0	0	0
ygr053c	YGR053C	1	0	0	0
ypl276w	YPL276W	1	0	0	0
sec16-2	YPL085W	1	0.176	0	0
osw1	YOR255W	1	0	0	0
yml007c-a	YML007C-A	1	0	0	0
hut1	YPL244C	1	0	0	0
stb6	YKL072W	1	0	0	0
sfb3	YHR098C	1	0	0	0
rrp45-ph	YDR280W	1	0	0	0
mic19	YFR011C	1	0	0	0
sec23-1	YPR181C	1	0	0	0
sgm1	YJR134C	1	0	0	0
mkk1	YOR231W	1	0	0	0
tom70	YNL121C	1	0	0	0
srf1	YDL133W	1	0	0	0
pby1	YBR094W	1	0	0	0
sec1-1	YDR164C	1	0	0	0
msl5-9	YLR116W	1	0	0	0
ynl132w-ph	YNL132W	1	0	0	0
sec20-1	YDR498C	1	0	0	0
uba1-1	YKL210W	1	0	0	0
brn1-16	YBL097W	1	0	0	0
csm1	YCR086W	1	0	0	0
rib2-ph	YOL066C	1	0	0	0
sgf73	YGL066W	1	0	0	0
doa4	YDR069C	1	0	0	0
ybl096c	YBL096C	1	0	0	0
ycs4-1	YLR272C	1	0	0	0
rad23	YEL037C	1	0	0	0
srn2	YLR119W	1	0	0	0
dnf2	YDR093W	1	0	0	0
ynl140c	YNL140C	1	0	0	0
dnm1	YLL001W	1	0	0	0
sfl1	YOR140W	1	0	0	0
sfm1	YOR021C	1	0	0	0
rna1-1	YMR235C	1	0	0	0
rna1-s116f	YMR235C	1	0	0	0
sac3	YDR159W	1	0	0	0
snt1	YCR033W	1	0	0	0
luc7-1	YDL087C	1	0	0	0
nam8	YHR086W	1	0	0	0
mud2	YKL074C	1	0	0	0
dml1-ph	YMR211W	1	0	0	0
lsm6	YDR378C	1	0	0	0
mod5	YOR274W	1	0	0	0
dlt1	YMR126C	1	0	0	0
yjl064w	YJL064W	1	0	0	0
cus1-3	YMR240C	1	0	0	0
ypr153w	YPR153W	1	0	0	0
ygr266w	YGR266W	1	0	0	0
pmp2	YEL017C-A	1	0	0	0
lrs4	YDR439W	1	0	0	0
dls1	YJL065C	1	0	0	0
ice2	YIL090W	1	0	0	0
haa1	YPR008W	1	0	0	0
dph5	YLR172C	1	0	0	0
dph6	YLR143W	1	0	0	0
mot1-1033	YPL082C	1	0	0	0
dph2	YKL191W	1	0	0	0
yml033w	YML033W	1	0	0	0
itc1	YGL133W	1	0	0	0
qns1-202	YHR074W	1	0	0	0
brl1-k405i	YHR036W	1	0	0	0
moh1	YBL049W	1	0	0	0
brl1-c371r	YHR036W	1	0	0	0
pdr1	YGL013C	1	0	0	0
ubp3	YER151C	1	0	0	0
brl1-3231	YHR036W	1	0	0	0
dot6	YER088C	1	0	0	0
nup60	YAR002W	1	0	0	0
yjl067w	YJL067W	1	0	0	0
ybr196c-b	YBR196C-B	1	0	0	0
rad28	YDR030C	1	0	0	0
rcr1	YBR005W	1	0	0	0
yor364w	YOR364W	1	0	0	0
dot5	YIL010W	1	0	0	0
dot1	YDR440W	1	0	0	0
nem1	YHR004C	1	0	0	0
yil170w	YIL170W	1	0	0	0
leo1	YOR123C	1	0	0	0
dos2	YDR068W	1	0	0	0
ydl206w	YDL206W	1	0	0	0
met32	YDR253C	1	0	0	0
brn1-9	YBL097W	1	0	0	0
don1	YDR273W	1	0	0	0
mpc2	YHR162W	1	0	0	0
hbs1	YKR084C	1	0	0	0
dog1	YHR044C	1	0	0	0
nop2-3	YNL061W	1	0	0	0
pau19	YMR325W	1	0	0	0
nop2-5	YNL061W	1	0	0	0
nop2-9	YNL061W	1	0	0	0
sam3	YPL274W	1	0	0	0
puf6	YDR496C	1	0	0	0
rlp7-ph	YNL002C	1	0	0	0
mak16-ph	YAL025C	1	0	0	0
mak21-1	YDR060W	1	0	0	0
mak5-ph	YBR142W	1	0	0	0
mtr4-1	YJL050W	1	0	0	0
nip7-1	YPL211W	1	0	0	0
nop2-10	YNL061W	1	0	0	0
yol079w	YOL079W	1	0	0	0
ymr093w-ph	YMR093W	1	0	0	0
bsc1	YDL037C	1	0	0	0
fra2	YGL220W	1	0	0	0
rpp2a	YOL039W	1	0	0	0
bsc5	YNR069C	1	0	0	0
nat4	YMR069W	1	0	0	0
ypl257w	YPL257W	1	0	0	0
dpp1	YDR284C	1	0	0	0
rpf1-ph	YHR088W	1	0	0	0
ybr056w	YBR056W	1	0	0	0
rrp1-1	YDR087C	1	0	0	0
rrp14-209	YKL082C	1	0	0	0
rrp14-202	YKL082C	1	0	0	0
ssf1	YHR066W	1	0	0	0
sfa1	YDL168W	1	0	0	0
rpo31-698	YOR116C	1	0	0	0
ski3	YPR189W	1	0	0	0
rps14a	YCR031C	1	0	0	0
pxa2	YKL188C	1	0	0	0
sec39-2	YLR440C	1	0	0	0
rpa190-g728d	YOR341W	1	0	0	0
prp3-1	YDR473C	1	0	0	0
ymr279c	YMR279C	1	0	0	0
prp6-1	YBR055C	1	0	0	0
nfu1	YKL040C	1	0	0	0
hlj1	YMR161W	1	0	0	0
prp31-1	YGR091W	1	0	0	0
imd3	YLR432W	1	0	0	0
prp4-1	YPR178W	1	0	0	0
yhr172w-ph	YHR172W	1	0	0	0
mob2-8	YFL034C-B	1	0	0	0
ura2	YJL130C	1	0	0	0
mob2-40	YFL034C-B	1	0	0	0
isn1	YOR155C	1	0	0	0
mob2-38	YFL034C-B	1	0	0	0
ntf2-ph	YER009W	1	0	0	0
drs1-202	YLL008W	1	0	0	0
ybl029w	YBL029W	1	0	0	0
dbp9-ph	YLR276C	1	0	0	0
ypr088c-ph	YPR088C	1	0	0	0
mob2-19	YFL034C-B	1	0	0	0
rpl18b	YNL301C	1	0	0	0
dse1	YER124C	1	0	0	0
swm2	YNR004W	1	0	0	0
dsd1	YGL196W	1	0	0	0
spp381-ph	YBR152W	1	0	0	0
snu71-ph	YGR013W	1	0	0	0
mnr2	YKL064W	1	0	0	0
mob2-28	YFL034C-B	1	0	0	0
yhc1-3	YLR298C	1	0	0	0
yhc1-1	YLR298C	1	0	0	0
dse3	YOR264W	1	0	0	0
mob2-20	YFL034C-B	1	0	0	0
dse2	YHR143W	1	0	0	0
mob2-14	YFL034C-B	1	0	0	0
ydr240c-ph	YDR240C	1	0	0	0
nab3-11	YPL190C	1	0	0	0
nbp35-ph	YGL091C	1	0	0	0
pre2-1	YPR103W	1	0	0	0
yor019w	YOR019W	1	0	0	0
ypr174c	YPR174C	1	0	0	0
sec28	YIL076W	1	0	0	0
irc23	YOR044W	1	0	0	0
whi2	YOR043W	1	0	0	0
pry2	YKR013W	1	0	0	0
rkm5	YLR137W	1	0	0	0
yip1-4	YGR172C	1	0	0	0
sec12-4	YNR026C	1	0	0	0
tip20-5	YGL145W	1	0.063	0	0
swd2-1	YKL018W	1	0	0	0
yil175w	YIL175W	1	0	0	0
rpb2-6	YOR151C	1	0	0	0
mck1	YNL307C	1	0	0	0
vps45	YGL095C	1	0.062	0	0
ygl176c	YGL176C	1	0	0	0
met31	YPL038W	1	0	0	0
ygl262w	YGL262W	1	0	0	0
yip5	YGL161C	1	0	0	0
dia2	YOR080W	1	0	0	0
ykr015c	YKR015C	1	0	0	0
zds1	YMR273C	1	0	0	0
ypl229w	YPL229W	1	0	0	0
bem4	YPL161C	1	0	0	0
yps5	YGL259W	1	0	0	0
mmr1	YLR190W	1	0	0	0
ybr056w-a	YBR056W-A	1	0	0	0
mix17	YMR002W	1	0	0	0
rad51	YER095W	1	0	0	0
swi4	YER111C	1	0	0	0
rad55	YDR076W	1	0	0	0
ira2	YOL081W	1	0	0	0
bdf2	YDL070W	1	0	0	0
vti1-11	YMR197C	1	0	0	0
bts1	YPL069C	1	0	0	0
ypl182c	YPL182C	1	0	0	0
bet2-1	YPR176C	1	0	0	0
sec22-3	YLR268W	1	0	0	0
sec22	YLR268W	1	0	0	0
sed5-1	YLR026C	1	0	0	0
erp1	YAR002C-A	1	0.068	0	0
scl1-ph	YGL011C	1	0	0	0
get2	YER083C	1	0.071	0	0
bet1-1	YIL004C	1	0	0	0
bop2	YLR267W	1	0	0	0
cdc42-1	YLR229C	1	0	0	0
pre2-v214a	YPR103W	1	0	0	0
bos1-1	YLR078C	1	0	0	0
pup2-ph	YGR253C	1	0	0	0
tcb2	YNL087W	1	0	0	0
ipl1-2	YPL209C	1	0	0	0
sec24-2	YIL109C	1	0	0	0
mps1-417	YDL028C	1	0	0	0
kap95-e126k	YLR347C	1	0	0	0
kip3	YGL216W	1	0	0	0
kar9	YPL269W	1	0	0	0
ycg1-2	YDR325W	1	0	0	0
bil1	YOR304C-A	1	0	0	0
yor225w	YOR225W	1	0	0	0
sli15-3	YBR156C	1	0	0	0
ecm2	YBR065C	1	0	0	0
cin2	YPL241C	1	0	0	0
cin4	YMR138W	1	0	0	0
isw2	YOR304W	1	0	0	0
prs4	YBL068W	1	0	0	0
bub1	YGR188C	1	0	0	0
tif2	YJL138C	1	0	0	0
prb1	YEL060C	1	0	0	0
yor318c	YOR318C	1	0	0	0
cup9	YPL177C	1	0	0	0
hsm3	YBR272C	1	0	0	0
cup1-2	YHR055C	1	0	0	0
bio2	YGR286C	1	0	0	0
yjr146w	YJR146W	1	0	0	0
pry3	YJL078C	1	0	0	0
mri1	YPR118W	1	0	0	0
tub2-430	YFL037W	1	0	0	0
cul3	YGR003W	1	0	0	0
yor041c	YOR041C	1	0	0	0
bio4	YNR057C	1	0	0	0
yol107w	YOL107W	1	0	0	0
ynr073c	YNR073C	1	0	0	0
bio3	YNR058W	1	0	0	0
ubc6	YER100W	1	0	0	0
cwc15	YDR163W	1	0	0	0
scs2	YER120W	1	0	0	0
cuz1	YNL155W	1	0	0	0
ygr093w	YGR093W	1	0	0	0
srl4	YPL033C	1	0	0	0
rad61	YDR014W	1	0	0	0
yal044w-a	YAL044W-A	1	0	0	0
stu1-7	YBL034C	1	0	0	0
stu1-8	YBL034C	1	0	0	0
jjj3	YJR097W	1	0	0	0
dam1-5	YGR113W	1	0	0	0
smc3-1	YJL074C	1	0	0	0
ist2	YBR086C	1	0	0	0
snm1-ph	YDR478W	1	0	0	0
tim18	YOR297C	1	0	0	0
ume1	YPL139C	1	0	0	0
sof1-ph	YLL011W	1	0	0	0
ctl1	YMR180C	1	0	0	0
bgl2	YGR282C	1	0	0	0
kae1-216	YKR038C	1	0	0	0
sps22	YCL048W	1	0	0	0
utp7-204	YER082C	1	0	0	0
kap114	YGL241W	1	0	0	0
ygl199c	YGL199C	1	0	0	0
yll058w	YLL058W	1	0	0	0
pkp2	YGL059W	1	0	0	0
lys20	YDL182W	1	0	0	0
inh1	YDL181W	1	0	0	0
cdc21-1	YOR074C	1	0	0	0
ctp1	YBR291C	1	0	0	0
ctr1	YPR124W	1	0	0	0
flc2	YAL053W	1	0.19	0	0
taf12-9	YDR145W	1	0	0	0
taf12-w486stop	YDR145W	1	0	0	0
taf12-ts23	YDR145W	1	0	0	0
cts1	YLR286C	1	0	0	0
rpl6b	YLR448W	1	0	0	0
grx1	YCL035C	1	0	0	0
hrd3	YLR207W	1	0	0	0
rpl9b	YNL067W	1	0	0	0
rps18b	YML026C	1	0	0	0
puf3	YLL013C	1	0	0	0
bfa1	YJR053W	1	0	0	0
boi2	YER114C	1	0	0	0
ubc7	YMR022W	1	0	0	0
rps8a	YBL072C	1	0	0	0
fal1-1	YDR021W	1	0	0	0
krr1-17	YCL059C	1	0	0	0
lcp5-208	YER127W	1	0	0	0
mtr3-ts	YGR158C	1	0	0	0
pop3-ph	YNL282W	1	0	0	0
cue4	YML101C	1	0	0	0
jjj2	YJL162C	1	0	0	0
pug1	YER185W	1	0	0	0
ydl003w-ph	YDL003W	1	0	0	0
rpl2a	YFR031C-A	1	0	0	0
mps1-3796	YDL028C	1	0	0	0
ixr1	YKL032C	1	0	0	0
cti6	YPL181W	1	0	0	0
izh2	YOL002C	1	0	0	0
izh3	YLR023C	1	0	0	0
pho23	YNL097C	1	0	0	0
rpd3	YNL330C	1	0	0	0
izh1	YDR492W	1	0	0	0
qcr6	YFR033C	1	0	0	0
fun26	YAL022C	1	0	0	0
thi74	YDR438W	1	0	0	0
mzm1	YDR493W	1	0	0	0
cdc3-1	YLR314C	1	0	0	0
ynl067w-b	YNL067W-B	1	0	0	0
sfc1	YJR095W	1	0	0	0
icl1	YER065C	1	0	0	0
cdc12-1	YHR107C	1	0	0	0
cdc10-1	YCR002C	1	0	0	0
bem3	YPL115C	1	0	0	0
rcy1	YJL204C	1	0	0	0
axl2	YIL140W	1	0	0	0
put3	YKL015W	1	0	0	0
put2	YHR037W	1	0	0	0
gal83	YER027C	1	0	0	0
avt6	YER119C	1	0	0	0
ynl018c	YNL018C	1	0	0	0
snf8	YPL002C	1	0	0	0
yhr139c-a	YHR139C-A	1	0	0	0
azr1	YGR224W	1	0	0	0
cys3	YAL012W	1	0	0	0
azf1	YOR113W	1	0	0	0
cys4	YGR155W	1	0	0	0
sit1	YEL065W	1	0	0	0
rsf2	YJR127C	1	0	0	0
cym1	YDR430C	1	0	0	0
idp3	YNL009W	1	0	0	0
ydr431w	YDR431W	1	0	0	0
cyc8	YBR112C	1	0	0	0
ayr1	YIL124W	1	0	0	0
yil141w	YIL141W	1	0	0	0
idh2	YOR136W	1	0	0	0
irc14	YOR135C	1	0	0	0
yil089w	YIL089W	1	0	0	0
pom33	YLL023C	1	0	0	0
ict1	YLR099C	1	0	0	0
ycr007c	YCR007C	1	0	0	0
idh1	YNL037C	1	0	0	0
hts1-1	YPR033C	1	0	0	0
yjr141w-ph	YJR141W	1	0	0	0
pho2	YDL106C	1	0	0	0
yll032c	YLL032C	1	0	0	0
yil015c-a	YIL015C-A	1	0	0	0
bar1	YIL015W	1	0	0	0
bap2	YBR068C	1	0	0	0
rad1	YPL022W	1	0	0	0
utr1	YJR049C	1	0	0	0
bap3	YDR046C	1	0	0	0
stp1	YDR463W	1	0	0	0
cyb5	YNL111C	1	0	0	0
qri1-ts1	YDL103C	1	0	0	0
rbg1	YAL036C	1	0	0	0
rpl22a	YLR061W	1	0	0	0
hyr1	YIR037W	1	0	0	0
yap1	YML007W	1	0	0	0
bag7	YOR134W	1	0	0	0
qri5	YLR204W	1	0	0	0
ykr075c	YKR075C	1	0	0	0
bcd1-ph	YHR040W	1	0	0	0
bfr2-ph	YDR299W	1	0	0	0
mtc2	YKL098W	1	0	0	0
tof1	YNL273W	1	0	0	0
mrn1	YPL184C	1	0	0	0
lat1	YNL071W	1	0	0	0
pus5	YLR165C	1	0	0	0
qdr1	YIL120W	1	0	0	0
ykl050c	YKL050C	1	0	0	0
yju2-ph	YKL095W	1	0	0	0
bch2	YKR027W	1	0	0	0
bat2	YJR148W	1	0	0	0
iah1	YOR126C	1	0	0	0
kes1	YPL145C	1	0	0	0
cmc2	YBL059C-A	1	0	0	0
atp22	YDR350C	1	0	0	0
tim11	YDR322C-A	1	0	0	0
atp20	YPR020W	1	0	0	0
ykl107w	YKL107W	1	0	0	0
mrpl4	YLR439W	1	0	0	0
mmm1	YLL006W	1	0	0	0
ydr524c-b	YDR524C-B	2	0.198	0	0
gep3	YOR205C	1	0	0	0
ypr190c-ph	YPR190C	1	0	0	0
cox18	YGR062C	1	0	0	0
irc5	YFR038W	1	0	0	0
atp19	YOL077W-A	1	0	0	0
glo4	YOR040W	1	0	0	0
isa1	YLL027W	1	0	0	0
ynl115c	YNL115C	1	0	0	0
lac1	YKL008C	1	0	0	0
utp23-ph	YOR004W	1	0	0	0
ifm1	YOL023W	1	0	0	0
img2	YCR071C	1	0	0	0
yjr114w	YJR114W	1	0	0	0
ykl133c	YKL133C	1	0	0	0
ynl035c	YNL035C	1	0	0	0
ydr222w	YDR222W	1	0	0	0
prp6-ts	YBR055C	1	0	0	0
exo5	YBR163W	1	0	0	0
cox20	YDR231C	1	0	0	0
dss1	YMR287C	1	0	0	0
elp4	YPL101W	1	0	0	0
yfl013w-a	YFL013W-A	1	0	0	0
elp3	YPL086C	1	0	0	0
hrr25-ph	YPL204W	1	0	0	0
ygl149w	YGL149W	1	0	0	0
elp6	YMR312W	1	0	0	0
ypl102c	YPL102C	1	0	0	0
ies4	YOR189W	1	0	0	0
ybl071c	YBL071C	1	0	0	0
aua1	YFL010W-A	1	0	0	0
ssn2	YDR443C	1	0	0	0
pob3-q308k	YML069W	1	0	0	0
atx2	YOR079C	1	0	0	0
cox16	YJL003W	1	0	0	0
ats1	YAL020C	1	0	0	0
pho11	YAR071W	1	0	0	0
ygr039w	YGR039W	1	0	0	0
fyv1	YDR024W	1	0	0	0
lif1	YGL090W	1	0	0	0
mgs1	YNL218W	1	0	0	0
mga1	YGR249W	1	0	0	0
hmra1	YCR097W	1	0	0	0
pkh3	YDR466W	1	0	0	0
swt1	YOR166C	1	0	0	0
tir2	YOR010C	1	0	0	0
avt3	YKL146W	1	0	0	0
pdr16	YNL231C	1	0	0	0
dbf20	YPR111W	1	0	0	0
pfa4	YOL003C	1	0.087	0	0
rad7	YJR052W	1	0	0	0
dbf2-1	YGR092W	1	0	0	0
imo32	YGR031W	1	0	0	0
tps1	YBR126C	2	0.403	1	0
spa2	YLL021W	1	0.095	0	0
skt5	YBL061C	1	0.072	0	0
das1	YJL149W	1	0	0	0
cln1	YMR199W	1	0	0	0
sbh2	YER019C-A	1	0	0	0
dap1	YPL170W	1	0	0	0
cak1-23	YFL029C	1	0	0	0
bck2	YER167W	1	0	0	0
zeo1	YOL109W	1	0	0	0
ybr285w	YBR285W	1	0	0	0
ymr124w	YMR124W	2	0.192	0	0
mch2	YKL221W	1	0	0	0
dan1	YJR150C	1	0	0	0
rpl14a	YKL006W	1	0	0	0
rpl12a	YEL054C	1	0	0	0
pol5-3	YEL055C	1	0	0	0
pol5-1	YEL055C	1	0	0	0
mak11-2	YKL021C	1	0	0	0
yor277c	YOR277C	1	0	0	0
ymr317w	YMR317W	1	0	0	0
ykl200c	YKL200C	1	0	0	0
cox4	YGL187C	1	0	0	0
coq2	YNR041C	1	0	0	0
mss51	YLR203C	1	0	0	0
mei4	YER044C-A	1	0	0	0
sue1	YPR151C	1	0	0	0
pet191	YJR034W	1	0	0	0
ygl036w	YGL036W	1	0	0	0
ime1	YJR094C	1	0	0	0
nse4-ts3	YDL105W	1	0	0	0
bcy1	YIL033C	1	0	0	0
ydl241w	YDL241W	1	0	0	0
cct2-201	YIL142W	1	0	0	0
cct2-200	YIL142W	1	0	0	0
ssl2-ts	YIL143C	1	0	0	0
mlp1	YKR095W	1	0	0	0
npr3	YHL023C	1	0	0	0
rpl16b	YNL069C	1	0	0	0
krr1-18	YCL059C	1	0	0	0
nug1-2	YER006W	1	0	0	0
lcp5-205	YER127W	1	0	0	0
dip2-ph	YLR129W	1	0	0	0
fyv7	YLR068W	1	0	0	0
rds2	YPL133C	1	0	0	0
pta1-ph	YAL043C	1	0	0	0
nop1-3	YDL014W	1	0	0	0
tsr4-ph	YOL022C	1	0	0	0
nop2-6	YNL061W	1	0	0	0
mak11-ph	YKL021C	1	0	0	0
phs1-ph	YJL097W	1	0	0	0
nhp2-ph	YDL208W	1	0	0	0
rps13-ph	YDR064W	1	0	0	0
utp21-3	YLR409C	1	0	0	0
nop56-ph	YLR197W	1	0	0	0
pih1	YHR034C	1	0	0	0
vip1	YLR410W	1	0	0	0
rrt14	YIL127C	1	0	0	0
snu13-ph	YEL026W	1	0	0	0
rrp8	YDR083W	1	0	0	0
rrp9-1	YPR137W	1	0	0	0
utp9-ph	YHR196W	1	0	0	0
utp7-202	YER082C	1	0	0	0
rck1	YGL158W	1	0	0	0
yox1	YML027W	1	0	0	0
shr5	YOL110W	1	0	0	0
tma23	YMR269W	1	0	0	0
pdr17	YNL264C	1	0	0	0
srp40	YKR092C	1	0	0	0
jem1	YJL073W	1	0	0	0
fun30	YAL019W	1	0	0	0
egd1	YPL037C	1	0	0	0
yml131w	YML131W	1	0	0	0
pau4	YLR461W	1	0	0	0
orm1	YGR038W	1	0	0	0
lsb5	YCL034W	1	0	0	0
sse2	YBR169C	1	0	0	0
hse1	YHL002W	1	0	0	0
rcn1	YKL159C	1	0	0	0
she10	YGL228W	1	0	0	0
yjr015w	YJR015W	1	0	0	0
ygl152c	YGL152C	1	0	0	0
dal3	YIR032C	1	0	0	0
yor385w	YOR385W	1	0	0	0
ydr010c	YDR010C	1	0	0	0
yps6	YIR039C	1	0	0	0
pph3	YDR075W	1	0	0	0
dal4	YIR028W	1	0	0	0
tip41	YPR040W	1	0	0	0
meu1	YLR017W	1	0	0	0
ina1	YLR413W	1	0	0	0
opi10	YOL032W	1	0	0	0
ski8	YGL213C	1	0	0	0
qri1-ph	YDL103C	1	0	0	0
pcl8	YPL219W	1	0	0	0
sec39-ph	YLR440C	1	0	0	0
rpc37-ph	YKR025W	1	0	0	0
yfr024c	YFR024C	1	0	0	0
rrs1-124	YOR294W	1	0	0	0
sec21-1	YNL287W	1	0	0	0
bni4	YNL233W	1	0	0	0
sno1	YMR095C	1	0	0	0
yjl182c	YJL182C	1	0	0	0
chs3	YBR023C	1	0.084	0	0
chs7	YHR142W	1	0.077	0	0
dal80	YKR034W	1	0	0	0
mnn5	YJL186W	1	0	0	0
scs3	YGL126W	1	0	0	0
yjr037w	YJR037W	1	0	0	0
pex12	YMR026C	1	0	0	0
inp2	YMR163C	1	0	0	0
rec114	YMR133W	1	0	0	0
hsp150	YJL159W	1	0.078	0	0
ylr296w	YLR296W	1	0	0	0
def1	YKL054C	1	0	0	0
ipp1-ph	YBR011C	2	0.367	1	0
rps0b	YLR048W	1	0	0	0
irc13	YOR235W	1	0	0	0
rrp5-delta6	YMR229C	1	0	0	0
tkl2	YBR117C	1	0	0	0
atc1	YDR184C	1	0	0	0
atg1	YGL180W	1	0	0	0
atg13	YPR185W	1	0	0	0
ldb17	YDL146W	1	0	0	0
atg8	YBL078C	1	0	0	0
ydr449c-ph	YDR449C	1	0	0	0
yor309c	YOR309C	1	0	0	0
prr1	YKL116C	1	0	0	0
sfk1	YKL051W	1	0	0	0
ylr118c	YLR118C	1	0	0	0
elo1	YJL196C	1	0	0	0
ast1	YBL069W	1	0	0	0
trm3	YDL112W	1	0	0	0
hst3	YOR025W	1	0	0	0
hkr1	YDR420W	1	0	0	0
sur2	YDR297W	1	0	0	0
asp3-3	YLR158C	1	0	0	0
ypl168w	YPL168W	1	0	0	0
yjl068c	YJL068C	1	0	0	0
lcb5	YLR260W	1	0	0	0
rho4	YKR055W	1	0	0	0
yjl135w	YJL135W	1	0	0	0
pox1	YGL205W	1	0	0	0
kin2	YLR096W	1	0	0	0
spc1	YJR010C-A	1	0	0	0
tcb3	YML072C	1	0	0	0
she3	YBR130C	1	0	0	0
ybt1	YLL048C	1	0	0	0
ygr125w	YGR125W	1	0	0	0
icp55	YER078C	1	0	0	0
ykl069w	YKL069W	1	0	0	0
ymr153c-a	YMR153C-A	1	0	0	0
tpm2	YIL138C	1	0	0	0
yrb1-51	YDR002W	1	0	0	0
yhr140w	YHR140W	1	0	0	0
scw11	YGL028C	1	0	0	0
ygl138c	YGL138C	1	0	0	0
nup53	YMR153W	1	0	0	0
nup42	YDR192C	1	0	0	0
pom152	YMR129W	1	0	0	0
nup57-ph	YGR119C	1	0	0	0
pom34	YLR018C	1	0	0	0
sym1	YLR251W	1	0	0	0
yjr042w-ph	YJR042W	1	0	0	0
ydr193w	YDR193W	1	0	0	0
nup145-r4	YGL092W	1	0	0	0
nup133	YKR082W	1	0	0	0
ldb19	YOR322C	1	0	0	0
nup157	YER105C	1	0	0	0
msc6	YOR354C	1	0	0	0
nsi1	YDR026C	1	0	0	0
nup188	YML103C	1	0	0	0
nup170	YBL079W	1	0	0	0
ssp120	YLR250W	1	0	0	0
nup2	YLR335W	1	0	0	0
nup192-15	YJL039C	1	0	0	0
ynr034w-a	YNR034W-A	1	0	0	0
gsp1-p162l	YLR293C	1	0	0	0
ioc3	YFR013W	1	0	0	0
gle2	YER107C	1	0	0	0
ino4	YOL108C	1	0	0	0
asm4	YDL088C	1	0	0	0
ynr062c	YNR062C	1	0	0	0
cos111	YBR203W	1	0	0	0
ask10	YGR097W	1	0	0	0
mnt4	YNR059W	1	0	0	0
ygr047c-ph	YGR047C	1	0	0	0
lhs1	YKL073W	1	0	0	0
cos10	YNR075W	1	0	0	0
spc42-11	YKL042W	1	0	0	0
slk19	YOR195W	1	0	0	0
smc1-2	YFL008W	1	0	0	0
sxm1	YDR395W	1	0	0	0
she1	YBL031W	1	0	0	0
shp1	YBL058W	1	0	0	0
lhp1	YDL051W	1	0	0	0
scc2-4	YDR180W	1	0	0	0
sda1-2	YGR245C	1	0	0	0
rts1	YOR014W	1	0	0	0
rpl40a	YIL148W	1	0	0	0
rad6	YGL058W	1	0	0	0
mns1	YJR131W	1	0	0	0
prp16-ts	YKR086W	1	0	0	0
pol31-ph	YJR006W	1	0	0	0
mrt4	YKL009W	1	0	0	0
rpb4	YJL140W	1	0	0	0
gln4-ph	YOR168W	1	0	0	0
mcd1-73	YDL003W	1	0	0	0
mad3	YJL013C	1	0	0	0
ypr109w	YPR109W	1	0	0	0
rho2	YNL090W	1	0	0	0
ole1-m2	YGL055W	1	0	0	0
glc7-12	YER133W	1	0	0	0
leu4	YNL104C	1	0	0	0
eco1-1	YFR027W	1	0	0	0
dam1-11	YGR113W	1	0	0	0
dam1-19	YGR113W	1	0	0	0
tos1	YBR162C	1	0	0	0
ebp2-1	YKL172W	1	0	0	0
sds23	YGL056C	1	0	0	0
dad1-ph	YDR016C	1	0	0	0
loh1	YJL038C	1	0	0	0
spo23	YBR250W	1	0	0	0
los1	YKL205W	1	0	0	0
use1-ts	YGL098W	1	0	0	0
ask1-3	YKL052C	1	0	0	0
ybr184w	YBR184W	1	0	0	0
lip1-ph	YMR298W	1	0	0	0
mas2-10	YHR024C	1	0	0	0
mak21-3	YDR060W	1	0	0	0
ypr082c-ph	YPR082C	1	0	0	0
spt16-ts	YGL207W	1	0	0	0
tsc13-ph	YDL015C	1	0	0	0
pre3-2	YJL001W	1	0	0	0
dam1-9	YGR113W	1	0	0	0
rec104	YHR157W	1	0	0	0
kre29-ts2	YER038C	1	0	0	0
gpi1-1	YGR216C	1	0	0	0
cdc39-1	YCR093W	1	0	0	0
ask1-2	YKL052C	1	0	0	0
cdc21-ts	YOR074C	1	0	0	0
mrs2	YOR334W	1	0	0	0
lsc2	YGR244C	1	0	0	0
mfm1	YPL060W	1	0	0	0
ymr013w-a	YMR013W-A	1	0	0	0
lsc1	YOR142W	1	0	0	0
mf(alpha)1	YPL187W	1	0	0	0
mas1-1	YLR163C	1	0	0	0
rif2	YLR453C	1	0	0	0
gsh1	YJL101C	1	0	0	0
cox5b	YIL111W	1	0	0	0
fum1	YPL262W	1	0	0	0
lsm1	YJL124C	1	0	0	0
bcs1	YDR375C	1	0	0	0
sor2	YDL246C	1	0	0	0
pau10	YDR542W	1	0	0	0
tdh2	YJR009C	1	0	0	0
puf4	YGL014W	1	0	0	0
sdh1	YKL148C	1	0	0	0
mdm38	YOL027C	1	0	0	0
psd1	YNL169C	1	0	0	0
phb1	YGR132C	1	0	0	0
tim22-19	YDL217C	1	0	0	0
ynd1	YER005W	1	0	0	0
ydl157c	YDL157C	1	0	0	0
yfl052w	YFL052W	1	0	0	0
fmc1	YIL098C	1	0	0	0
ypl114w	YPL114W	1	0	0	0
smf2	YHR050W	1	0	0	0
yor365c	YOR365C	1	0	0	0
swf1	YDR126W	1	0	0	0
dbp2-204	YNL112W	1	0	0	0
atm1-201	YMR301C	1	0	0	0
ddp1	YOR163W	1	0	0	0
sso2	YMR183C	1	0	0	0
cpd1	YGR247W	1	0	0	0
est2	YLR318W	1	0	0	0
ydr154c	YDR154C	1	0	0	0
cpr1	YDR155C	1	0	0	0
krs1-109	YDR037W	1	0	0	0
erp3	YDL018C	1	0	0	0
ena1	YDR040C	1	0	0	0
fmp48	YGR052W	1	0	0	0
fmp46	YKR049C	1	0	0	0
las1-2	YKR063C	1	0	0	0
gdh3	YAL062W	1	0	0	0
sua5-207	YGL169W	1	0	0	0
sas10-110	YDL153C	1	0	0	0
lro1	YNR008W	1	0	0	0
pdr15	YDR406W	1	0	0	0
mtl1	YGR023W	1	0	0	0
scm4	YGR049W	1	0	0	0
pex1	YKL197C	1	0	0	0
rps27a	YKL156W	1	0	0	0
pex19	YDL065C	1	0	0	0
elf1	YKL160W	1	0	0	0
atg32	YIL146C	1	0	0	0
pex5	YDR244W	1	0	0	0
ylr122c	YLR122C	1	0	0	0
pkh1	YDR490C	1	0	0	0
ypr089w	YPR089W	1	0	0	0
rcn2	YOR220W	1	0	0	0
atg38	YLR211C	1	0	0	0
trp3	YKL211C	1	0	0	0
ylr030w	YLR030W	1	0	0	0
ubp11	YKR098C	1	0	0	0
prm4	YPL156C	1	0	0	0
ydl121c	YDL121C	1	0	0	0
rio2-1	YNL207W	1	0	0	0
yel025c	YEL025C	1	0	0	0
yor055w	YOR055W	1	0	0	0
yjr129c	YJR129C	1	0	0	0
ath1	YPR026W	1	0	0	0
pho87	YCR037C	1	0	0	0
ylr072w	YLR072W	1	0	0	0
yak1	YJL141C	1	0	0	0
ynr025c	YNR025C	1	0	0	0
ymr155w	YMR155W	1	0	0	0
stp2	YHR006W	1	0	0	0
rma1	YKL132C	1	0	0	0
tah1	YCR060W	1	0	0	0
lee1	YPL054W	1	0	0	0
ykr018c	YKR018C	1	0	0	0
yfl051c	YFL051C	1	0	0	0
lys21	YDL131W	1	0	0	0
yil169c	YIL169C	1	0	0	0
ygr164w	YGR164W	1	0	0	0
ydr455c	YDR455C	1	0	0	0
ydr274c	YDR274C	1	0	0	0
rrt5	YFR032C	1	0	0	0
mob2-24	YFL034C-B	1	0	0	0
atg3	YNR007C	1	0	0	0
fui1	YBL042C	1	0	0	0
spo77	YLR341W	1	0	0	0
atg26	YLR189C	1	0	0	0
ltp1	YPR073C	1	0	0	0
tad2-ph	YJL035C	1	0	0	0
ydl172c	YDL172C	1	0	0	0
atg17	YLR423C	1	0	0	0
atg19	YOL082W	1	0	0	0
ksp1	YHR082C	1	0	0	0
rpb8-ph	YOR224C	1	0	0	0
atg16	YMR159C	1	0	0	0
atg14	YBR128C	1	0	0	0
atg20	YDL113C	1	0	0	0
atg21	YPL100W	1	0	0	0
rki1-100	YOR095C	1	0	0	0
rpa43-5	YOR340C	1	0	0	0
bmt2	YBR141C	1	0	0	0
erv15	YBR210W	1	0	0	0
far3	YMR052W	1	0	0	0
mdl1	YLR188W	1	0	0	0
atg9	YDL149W	1	0	0	0
atg10	YLL042C	1	0	0	0
hif1	YLL022C	1	0	0	0
ybr071w	YBR071W	1	0	0	0
atg11	YPR049C	1	0	0	0
mss18	YPR134W	1	0	0	0
atg29	YPL166W	1	0	0	0
atg5	YPL149W	1	0	0	0
atg7	YHR171W	1	0	0	0
oms1	YDR316W	1	0	0	0
yjl147c	YJL147C	1	0	0	0
rad4	YER162C	1	0	0	0
yhr180w	YHR180W	1	0	0	0
tma22	YJR014W	1	0	0	0
atg12	YBR217W	1	0	0	0
cyc2	YOR037W	1	0	0	0
ymr158w-a	YMR158W-A	1	0	0	0
atg18	YFR021W	1	0	0	0
rrn3-s213p	YKL125W	1	0	0	0
taf3-201	YPL011C	1	0	0	0
med1	YPR070W	1	0	0	0
taf3-200	YPL011C	1	0	0	0
swc5	YBR231C	1	0	0	0
swc4-4	YGR002C	1	0	0	0
taf13-2	YML098W	1	0	0	0
tys1-1	YGR185C	1	0	0	0
vps71	YML041C	1	0	0	0
taf7-ts1	YMR227C	1	0	0	0
rrn7-ph	YJL025W	1	0	0	0
dst1	YGL043W	1	0	0	0
ylr222c-ph	YLR222C	1	0	0	0
rpa14	YDR156W	1	0	0	0
nut1	YGL151W	1	0	0	0
tad3-ph	YLR316C	1	0	0	0
ypr064w	YPR064W	1	0	0	0
esa1-d414	YOR244W	1	0	0	0
nut2-ts	YPR168W	1	0	0	0
kap123	YER110C	1	0	0	0
ies5	YER092W	1	0	0	0
esa1-l254p	YOR244W	1	0	0	0
pcf11-ts10	YDR228C	1	0	0	0
rsc9-ph	YML127W	1	0	0	0
cse1-200	YGL238W	1	0	0	0
sec12-1	YNR026C	1	0	0	0
set2	YJL168C	1	0	0	0
srp1-ph	YNL189W	1	0	0	0
tfa2-45	YKR062W	1	0	0	0
ydl071c	YDL071C	1	0	0	0
arp7-e411k	YPR034W	1	0	0	0
cse2	YNR010W	1	0	0	0
hos2	YGL194C	1	0	0	0
crn1	YLR429W	1	0	0	0
htz1	YOL012C	1	0	0	0
nde2	YDL085W	1	0	0	0
arp4-g161d	YJL081C	1	0	0	0
yip1-ph	YGR172C	1	0	0	0
sgv1-23	YPR161C	1	0	0	0
tsc11-5	YER093C	1	0	0	0
tsc11-1	YER093C	1	0	0	0
pal1	YDR348C	1	0.095	0	0
mob2-34	YFL034C-B	1	0	0	0
msc1	YML128C	1	0	0	0
sec62-ts	YPL094C	2	0.301	1	0
pac11	YDR488C	1	0	0	0
pac1	YOR269W	1	0	0	0
ydr149c	YDR149C	1	0	0	0
tub3	YML124C	1	0	0	0
rpl37b	YDR500C	1	0	0	0
ldb18	YLL049W	1	0	0	0
num1	YDR150W	1	0	0	0
nip100	YPL174C	1	0	0	0
dyn3	YMR299C	1	0	0	0
dyn2	YDR424C	1	0	0	0
hgh1	YGR187C	1	0	0	0
kar5	YMR065W	1	0	0	0
kip2	YPL155C	1	0	0	0
jnm1	YMR294W	1	0	0	0
rph1	YER169W	1	0	0	0
arp1	YHR129C	1	0	0	0
bik1	YCL029C	1	0	0	0
ylr217w	YLR217W	1	0	0	0
ypr036w-a	YPR036W-A	1	0	0	0
dyn1	YKR054C	1	0	0	0
bub2	YMR055C	1	0	0	0
fes1	YBR101C	1	0	0	0
ymr193c-a	YMR193C-A	1	0	0	0
prk1	YIL095W	1	0	0	0
msh3	YCR092C	1	0	0	0
tma10	YLR327C	1	0	0	0
mtc6	YHR151C	1	0	0	0
ptp2	YOR208W	1	0	0	0
ybr232c	YBR232C	1	0	0	0
ydl023c	YDL023C	1	0	0	0
ydl086w	YDL086W	1	0	0	0
ste23	YLR389C	1	0	0	0
yjl120w	YJL120W	1	0	0	0
kch1	YJR054W	1	0	0	0
cpr4	YCR069W	1	0	0	0
rdi1	YDL135C	1	0	0	0
mtc4	YBR255W	1	0	0	0
kcc4	YCL024W	1	0	0	0
yuh1	YJR099W	1	0	0	0
ycl023c	YCL023C	1	0	0	0
ycr016w	YCR016W	1	0	0	0
mrs3	YJL133W	1	0	0	0
tyr1	YBR166C	1	0	0	0
rad18	YCR066W	1	0	0	0
tkl1	YPR074C	1	0	0	0
nup100	YKL068W	1	0	0	0
snf1	YDR477W	1	0	0	0
nse5-ts4	YML023C	1	0	0	0
ilv1	YER086W	1	0	0	0
kip1	YBL063W	1	0	0	0
aro7	YPR060C	1	0	0	0
aro2	YGL148W	1	0	0	0
ura6-6	YKL024C	1	0	0	0
aro1	YDR127W	1	0	0	0
ynl050c	YNL050C	1	0	0	0
ylr125w	YLR125W	1	0	0	0
ylf2	YHL014C	1	0	0	0
ygr240c-a	YGR240C-A	1	0	0	0
crg1	YHR209W	1	0	0	0
kha1	YJL094C	1	0	0	0
dur1,2	YBR208C	1	0	0	0
ygr182c	YGR182C	1	0	0	0
dld2	YDL178W	1	0	0	0
ypl275w	YPL275W	1	0	0	0
ylr363w-a	YLR363W-A	1	0	0	0
ybr238c	YBR238C	1	0	0	0
mgr1	YCL044C	1	0	0	0
crd1	YDL142C	1	0	0	0
yll020c	YLL020C	1	0	0	0
tcd2	YKL027W	1	0	0	0
yjl181w	YJL181W	1	0	0	0
imd2	YHR216W	1	0	0	0
crc1	YOR100C	1	0	0	0
sut2	YPR009W	1	0	0	0
aro80	YDR421W	1	0	0	0
edc3	YEL015W	1	0	0	0
cpr8	YNR028W	1	0	0	0
mcp1	YOR228C	1	0	0	0
rpl8b	YLL045C	1	0	0	0
nat5	YOR253W	1	0	0	0
mfg1	YDL233W	1	0	0	0
nba1	YOL070C	1	0	0	0
rpl36a	YMR194W	1	0	0	0
pde1	YGL248W	1	0	0	0
pmt7	YDR307W	1	0	0	0
nse5-ts3	YML023C	1	0	0	0
rsm28	YDR494W	1	0	0	0
slm2	YNL047C	1	0	0	0
vid22	YLR373C	1	0	0	0
taf5-20	YBR198C	1	0	0	0
rps24a	YER074W	1	0	0	0
tda8	YAL064C-A	1	0	0	0
tir3	YIL011W	1	0	0	0
rps28a	YOR167C	1	0	0	0
ufd2	YDL190C	1	0	0	0
tfs1	YLR178C	1	0	0	0
yhr122w-ph	YHR122W	1	0	0	0
str2	YJR130C	1	0	0	0
csr2	YPR030W	1	0	0	0
mbr1	YKL093W	1	0	0	0
cst26	YBR042C	1	0	0	0
yhr112c	YHR112C	1	0	0	0
hpf1	YOL155C	1	0	0	0
rpl2b	YIL018W	1	0	0	0
cst9	YLR394W	1	0	0	0
ypl245w	YPL245W	1	0	0	0
mms1	YPR164W	1	0	0	0
mms22	YLR320W	1	0	0	0
hir3	YJR140C	1	0	0	0
rpl43b	YJR094W-A	1	0	0	0
rtt107	YHR154W	1	0	0	0
mre11	YMR224C	1	0	0	0
rad50	YNL250W	1	0	0	0
asf2	YDL197C	1	0	0	0
rtt109	YLL002W	1	0	0	0
ynl028w	YNL028W	1	0	0	0
smt3-331	YDR510W	1	0	0	0
npr2	YEL062W	1	0	0	0
asg7	YJL170C	1	0	0	0
rps26b	YER131W	1	0	0	0
dsf1	YEL070W	1	0	0	0
kdx1	YKL161C	1	0	0	0
cps1	YJL172W	1	0	0	0
atg27	YJL178C	1	0	0	0
ydr090c	YDR090C	1	0	0	0
ash1	YKL185W	1	0	0	0
cos7	YDL248W	1	0	0	0
cis3	YJL158C	1	0	0	0
avt7	YIL088C	1	0	0	0
rps17b	YDR447C	1	0	0	0
hit1	YJR055W	1	0	0	0
fig1	YBR040W	1	0	0	0
eki1	YDR147W	1	0	0	0
csh1	YBR161W	1	0	0	0
crm1-1	YGR218W	1	0	0	0
rrp42-ph	YDL111C	1	0	0	0
fun19	YAL034C	1	0	0	0
mex67-ts5	YPL169C	1	0	0	0
ymr295c	YMR295C	1	0	0	0
lap2	YNL045W	1	0	0	0
dis3-1	YOL021C	1	0	0	0
ktr1	YOR099W	1	0	0	0
mpp6	YNR024W	1	0	0	0
yil102c	YIL102C	1	0	0	0
nde1	YMR145C	1	0	0	0
arx1	YDR101C	1	0	0	0
rrp4-1	YHR069C	1	0	0	0
ydl062w	YDL062W	1	0	0	0
rpl16a	YIL133C	1	0	0	0
rsa3	YLR221C	1	0	0	0
slx9	YGR081C	1	0	0	0
rps16b	YDL083C	1	0	0	0
hir1	YBL008W	1	0	0	0
csg2	YBR036C	1	0	0	0
stu1-5	YBL034C	1	0	0	0
stu1-12	YBL034C	1	0	0	0
rps17a	YML024W	1	0	0	0
mpt5	YGL178W	1	0	0	0
ase1	YOR058C	1	0	0	0
zuo1	YGR285C	1	0	0	0
csi1	YMR025W	1	0	0	0
ybr051w	YBR051W	1	0	0	0
csl4-ph	YNL232W	1	0	0	0
cdc28-1	YBR160W	1	0	0	0
pms1	YNL082W	1	0	0	0
asf1	YJL115W	1	0	0	0
tom1	YDR457W	1	0	0	0
rsc8-ts16	YFR037C	1	0	0	0
rsc8-ts21	YFR037C	1	0	0	0
arp9-1	YMR033W	1	0	0	0
rad54	YGL163C	1	0	0	0
rsc58-ph	YLR033W	1	0	0	0
yjl169w	YJL169W	1	0	0	0
yme1	YPR024W	1	0	0	0
yat2	YER024W	1	0	0	0
arr3	YPR201W	1	0	0	0
ydr182w-a	YDR182W-A	1	0	0	0
arr2	YPR200C	1	0	0	0
rpl33b	YOR234C	1	0	0	0
yta7	YGR270W	1	0	0	0
sae2	YGL175C	1	0	0	0
bud27	YFL023W	1	0	0	0
lcb2-16	YDR062W	1	0	0	0
arv1	YLR242C	1	0.275	2	2
yor012w	YOR012W	1	0	0	0
lcb2-1	YDR062W	1	0	0	0
lcb1-5	YMR296C	1	0	0	0
rrn9-204	YMR270C	1	0	0	0
art5	YGR068C	1	0	0	0
rps18a	YDR450W	1	0	0	0
lcb1-10	YMR296C	1	0	0	0
pau9	YBL108C-A	1	0	0	0
art10	YLR392C	1	0	0	0
svf1	YDR346C	1	0	0	0
tae2	YPL009C	1	0	0	0
ufe1-1	YOR075W	1	0	0	0
vhr2	YER064C	1	0	0	0
ydr134c	YDR134C	1	0	0	0
ynl211c	YNL211C	1	0	0	0
tdp1	YBR223C	1	0	0	0
arg81	YML099C	1	0	0	0
cgi121	YML036W	1	0	0	0
ctr3	YLR411W	1	0	0	0
yor011w-a	YOR011W-A	1	0	0	0
yor022c	YOR022C	1	0	0	0
matalpha2	YCR039C	1	0	0	0
mft1	YML062C	1	0	0	0
gzf3	YJL110C	1	0	0	0
ycr099c	YCR099C	1	0	0	0
tep1	YNL128W	1	0	0	0
trs31-2	YDR472W	1	0	0	0
yel043w	YEL043W	1	0.067	0	0
htb2	YBL002W	1	0	0	0
ypr126c	YPR126C	1	0	0	0
ark1	YNL020C	1	0	0	0
bet5-ph	YML077W	1	0.064	0	0
bet3-ph	YKR068C	1	0.066	0	0
mho1	YJR008W	1	0	0	0
pma1-105	YGL008C	1	0	0	0
sfh5	YJL145W	1	0	0	0
ent3	YJR125C	1	0	0	0
cog8	YML071C	1	0.066	0	0
cpr7	YJR032W	1	0	0	0
tpi1-1670	YDR050C	1	0	0	0
get1	YGL020C	1	0.063	0	0
get3	YDL100C	1	0.071	0	0
yip1-40	YGR172C	1	0	0	0
tfc1-e447k	YBR123C	1	0	0	0
ent5	YDR153C	1	0	0	0
erv14	YGL054C	1	0.064	0	0
cog2-1	YGR120C	1	0.062	0	0
cog3-1	YER157W	1	0	0	0
cbf1	YJR060W	1	0	0	0
cex1	YOR112W	1	0	0	0
yfl012w	YFL012W	1	0	0	0
cog6	YNL041C	1	0.066	0	0
cog7	YGL005C	1	0.071	0	0
pes4	YFR023W	1	0	0	0
cog5	YNL051W	1	0.069	0	0
pik1-104	YNL267W	1	0	0	0
nnf2	YGR089W	1	0.064	0	0
mtc1	YJL123C	1	0.07	0	0
rce1	YMR274C	1	0.069	0	0
rav1	YJR033C	1	0	0	0
ypl260w	YPL260W	1	0	0	0
pkr1	YMR123W	1	0	0	0
ymc2	YBR104W	1	0	0	0
yml037c	YML037C	1	0	0	0
imh1	YLR309C	1	0	0	0
ypr078c	YPR078C	1	0	0	0
yil152w	YIL152W	1	0	0	0
got1	YMR292W	1	0.072	0	0
spo22	YIL073C	1	0	0	0
gmh1	YKR030W	1	0	0	0
mrs6-2	YOR370C	1	0.061	0	0
thi3	YDL080C	1	0	0	0
mak3	YPR051W	1	0	0	0
mak10	YEL053C	1	0	0	0
gvp36	YIL041W	1	0	0	0
pef1	YGR058W	1	0	0	0
pho80	YOL001W	1	0	0	0
sys1	YJL004C	1	0.062	0	0
tbf1-ph	YPL128C	1	0	0	0
trs20-ph	YBR254C	1	0.068	0	0
she9	YDR393W	1	0	0	0
gtt2	YLL060C	1	0	0	0
sec27-1	YGL137W	1	0.068	0	0
sft2	YBL102W	1	0	0	0
sgt2	YOR007C	1	0.065	0	0
ygl165c	YGL165C	1	0	0	0
sly1-ts	YDR189W	1	0.072	0	0
sec17-1	YBL050W	1	0.071	0	0
ydr109c	YDR109C	1	0	0	0
sec26-11d26	YDR238C	1	0.067	0	0
sec26-f856aw860a	YDR238C	1	0	0	0
ret2-1	YFR051C	1	0.068	0	0
ynl108c	YNL108C	1	0	0	0
ret3-1	YPL010W	1	0.069	0	0
gts1	YGL181W	1	0	0	0
rgp1	YDR137W	1	0.07	0	0
ric1	YLR039C	1	0.07	0	0
yer084w	YER084W	1	0.068	0	0
vma8	YEL051W	1	0	0	0
yar029w	YAR029W	1	0	0	0
vma5	YKL080W	1	0	0	0
ylr269c	YLR269C	1	0	0	0
ykt6-ph	YKL196C	1	0	0	0
vma9	YCL005W-A	1	0	0	0
ipi3-ph	YNL182C	1	0	0	0
vps63	YLR261C	1	0.069	0	0
vps53	YJL029C	1	0.072	0	0
vma11	YPL234C	1	0	0	0
vti1-2	YMR197C	1	0.068	0	0
vma1	YDL185W	1	0	0	0
shm2	YLR058C	1	0	0	0
vps30	YPL120W	1	0.148	0	0
vps51	YKR020W	1	0.072	0	0
ypl162c	YPL162C	1	0	0	0
trs23-ph	YDR246W	1	0.067	0	0
uso1-1	YDL058W	1	0.068	0	0
san1	YDR143C	1	0	0	0
trs85	YDR108W	1	0.066	0	0
iwr1	YDL115C	1	0.071	0	0
ybr287w	YBR287W	1	0	0	0
tbs1	YBR150C	1	0	0	0
ubp9	YER098W	1	0	0	0
pdr3	YBL005W	1	0	0	0
pst1	YDR055W	1	0	0	0
cds1-ph	YBR029C	1	0.144	0	0
rex3	YLR107W	1	0	0	0
pau8	YAL068C	1	0	0	0
ypt1-3	YFL038C	1	0.069	0	0
mlf3	YNL074C	1	0	0	0
ypt6	YLR262C	1	0.07	0	0
ynl122c	YNL122C	1	0	0	0
utp18-1	YJL069C	1	0	0	0
vma10	YHR039C-A	1	0	0	0
lst8-15	YNL006W	1	0	0	0
sma1	YPL027W	1	0	0	0
rpp1-1000	YHR062C	1	0	0	0
psd2	YGR170W	1	0	0	0
sec22-1	YLR268W	1	0	0	0
ubs1	YBR165W	1	0	0	0
hho1	YPL127C	1	0	0	0
vam3	YOR106W	1	0	0	0
trx1	YLR043C	1	0	0	0
idi1-200	YPL117C	1	0	0	0
yor283w	YOR283W	1	0	0	0
trm2	YKR056W	1	0	0	0
sec13-1	YLR208W	1	0	0	0
rav2	YDR202C	1	0	0	0
par32	YDL173W	1	0	0	0
ylr374c	YLR374C	1	0	0	0
tcd1	YHR003C	1	0	0	0
mtc5	YDR128W	1	0	0	0
meh1	YKR007W	1	0	0	0
kog1-1	YHR186C	1	0	0	0
rmd6	YEL072W	1	0	0	0
mal11	YGR289C	1	0	0	0
kre2	YDR483W	1	0	0	0
ydr003w-a	YDR003W-A	1	0	0	0
grx6	YDL010W	1	0	0	0
hxt14	YNL318C	1	0	0	0
ydl242w	YDL242W	1	0	0	0
ara1	YBR149W	1	0	0	0
nvj1	YHR195W	1	0	0	0
srl1	YOR247W	1	0	0	0
tos8	YGL096W	1	0	0	0
sol2	YCR073W-A	1	0	0	0
pau5	YFL020C	1	0	0	0
gsh2	YOL049W	1	0	0	0
vps73	YGL104C	1	0	0	0
ara2	YMR041C	1	0	0	0
arc1	YGL105W	1	0	0	0
ynl144c	YNL144C	1	0	0	0
gcd7-ph	YLR291C	1	0	0	0
tpo2	YGR138C	1	0	0	0
deg1	YFL001W	1	0	0	0
nit2	YJL126W	1	0	0	0
rpl21b	YPL079W	1	0	0	0
trk2	YKR050W	1	0	0	0
yel1	YBL060W	1	0	0	0
ils1-1	YBL076C	1	0	0	0
rpl35b	YDL136W	1	0	0	0
rpp2b	YDR382W	1	0	0	0
tef2	YBR118W	1	0	0	0
yar1	YPL239W	1	0	0	0
ydr541c	YDR541C	1	0	0	0
ydr341c-ph	YDR341C	1	0	0	0
cyt2	YKL087C	1	0	0	0
trp4	YDR354W	1	0	0	0
gsp2	YOR185C	1	0	0	0
mrp49	YKL167C	1	0	0	0
mss1	YMR023C	1	0	0	0
yor186w	YOR186W	1	0	0	0
gsy1	YFR015C	1	0	0	0
yhr045w	YHR045W	1	0	0	0
gpp1	YIL053W	1	0	0	0
jlp2	YMR132C	1	0	0	0
ydr282c	YDR282C	1	0	0	0
ysp2	YDR326C	1	0	0	0
ydl027c	YDL027C	1	0	0	0
vma6	YLR447C	1	0	0	0
rpo21-1	YDL140C	1	0	0	0
yjl211c	YJL211C	1	0	0	0
ydr210w	YDR210W	1	0	0	0
gre3	YHR104W	1	0	0	0
pet10	YKR046C	1	0	0	0
ecm30	YLR436C	1	0	0	0
mrp13	YGR084C	1	0	0	0
mnn2	YBR015C	1	0.271	0	0
yhr020w-ph	YHR020W	1	0	0	0
hch1	YNL281W	1	0	0	0
yil083c-ph	YIL083C	1	0	0	0
grx2	YDR513W	1	0	0	0
ubx7	YBR273C	1	0	0	0
yjr124c	YJR124C	1	0	0	0
get4	YOR164C	1	0	0	0
coy1	YKL179C	1	0	0	0
trm44	YPL030W	1	0	0	0
pad1	YDR538W	1	0	0	0
rps7b	YNL096C	1	0	0	0
mdy2	YOL111C	1	0	0	0
cof1-5	YLL050C	1	0	0	0
tel2-7	YGR099W	1	0	0	0
cmp2	YML057W	1	0	0	0
are1	YCR048W	1	0	0	0
syp1	YCR030C	1	0	0	0
yil134c-a	YIL134C-A	1	0	0	0
ycr015c	YCR015C	1	0	0	0
ycr049c	YCR049C	1	0	0	0
uba3	YPR066W	1	0	0	0
paa1	YDR071C	1	0	0	0
pab1-201	YER165W	1	0	0	0
ard1	YHR013C	1	0	0	0
ygr127w	YGR127W	1	0	0	0
nat1	YDL040C	1	0	0	0
pau15	YIR041W	1	0	0	0
sec39-1	YLR440C	1	0	0	0
rtk1	YDL025C	1	0	0	0
arf2	YDL137W	1	0	0	0
stt3-1	YGL022W	1	0	0	0
arf1	YDL192W	1	0	0	0
trr2	YHR106W	1	0	0	0
ecm29	YHL030W	1	0	0	0
are2	YNR019W	1	0	0	0
ykr040c	YKR040C	1	0	0	0
gto1	YGR154C	1	0	0	0
ent1	YDL161W	1	0	0	0
cpr5	YDR304C	1	0	0	0
bcp1-ts	YDR361C	1	0	0	0
rts3	YGR161C	1	0	0	0
arf3	YOR094W	1	0	0	0
pex21	YGR239C	1	0	0	0
pex25	YPL112C	1	0	0	0
pex2	YJL210W	1	0	0	0
mhf1	YOL086W-A	1	0	0	0
mpd2	YOL088C	1	0	0	0
yml108w	YML108W	1	0	0	0
pan2	YGL094C	1	0	0	0
pan3	YKL025C	1	0	0	0
tom6	YOR045W	1	0	0	0
tom7	YNL070W	1	0	0	0
ygr017w	YGR017W	1	0	0	0
tof2	YKR010C	1	0	0	0
mrp20	YDR405W	1	0	0	0
ycl001w-a	YCL001W-A	1	0	0	0
ymr034c	YMR034C	1	0	0	0
ylr179c	YLR179C	1	0	0	0
yir024c	YIR024C	1	0	0	0
ydc1	YPL087W	1	0	0	0
see1	YIL064W	1	0	0	0
sam4	YPL273W	1	0	0	0
rec8	YPR007C	1	0	0	0
rdl2	YOR286W	1	0	0	0
tvp15	YDR100W	1	0	0	0
snf4	YGL115W	1	0	0	0
tmn3	YER113C	1	0	0	0
tcm62	YBR044C	1	0	0	0
pha2	YNL316C	1	0	0	0
spe3	YPR069C	1	0	0	0
inp53	YOR109W	1	0.074	0	0
nab6	YML117W	1	0.103	0	0
ape3	YBR286W	1	0	0	0
hmx1	YLR205C	1	0	0	0
pbp2	YBR233W	1	0	0	0
ptc4	YBR125C	1	0	0	0
osw7	YFR039C	1	0	0	0
whi3	YNL197C	1	0	0	0
pba1	YLR199C	1	0	0	0
apd1	YBR151W	1	0	0	0
hmi1	YOL095C	1	0	0	0
ymr130w	YMR130W	1	0	0	0
ybr137w	YBR137W	1	0	0	0
vts1	YOR359W	1	0	0	0
flx1	YIL134W	1	0	0	0
sop4	YJL192C	1	0	0	0
tri1	YMR233W	1	0	0	0
ape1	YKL103C	1	0	0	0
cpr3	YML078W	1	0	0	0
msn4	YKL062W	1	0	0	0
yng1	YOR064C	1	0	0	0
hst4	YDR191W	1	0	0	0
thi21	YPL258C	1	0	0	0
apl3	YBL037W	1	0	0	0
[truncated: 1,975 more rows]

## Sheet:  ATOR_YPS606 -Gene
##
## This file lists the properties of all nodes in the network.
##
Node label	Node label ORF	Domain (predominant)	Neighborhood score [max=1, min=0] (predominant)	Total number of enriched domains	Number of enriched attributes per domain
gcd1-ph	YOR260W	2	0	0	0,0
rtc3	YHR087W	2	0	0	0,0
rpl4a	YBR031W	2	0	0	0,0
msy1	YPL097W	2	0	0	0,0
mog1	YJR074W	1	0.104	0	0,0
tfb2-2	YPL122C	2	0	0	0,0
yer077c	YER077C	2	0	0	0,0
ccr4	YAL021C	2	0	0	0,0
irc3	YDR332W	2	0	0	0,0
irc21	YMR073C	2	0	0	0,0
rps1b	YML063W	2	0	0	0,0
slp1	YOR154W	2	0	0	0,0
cog4-201	YPR105C	2	0	0	0,0
ygl010w	YGL010W	2	0	0	0,0
kap122	YGL016W	2	0.051	0	0,0
cct3-200	YJL014W	2	0	0	0,0
ypr084w	YPR084W	2	0	0	0,0
hca4-201	YJL033W	2	0	0	0,0
spt8	YLR055C	2	0	0	0,0
cct7-1	YJL111W	2	0	0	0,0
nop9-1	YJL010C	2	0	0	0,0
sec61-2	YLR378C	2	0.198	0	0,0
ylr312c	YLR312C	2	0	0	0,0
met16	YPR167C	2	0	0	0,0
rgr1-100	YLR071C	2	0	0	0,0
trs130-203	YMR218C	2	0.114	0	0,0
uth1	YKR042W	2	0	0	0,0
rmp1-ts	YLR145W	2	0	0	0,0
ccw14	YLR390W-A	2	0	0	0,0
dic1	YLR348C	2	0	0	0,0
msp1	YGR028W	2	0	0	0,0
mac1	YMR021C	2	0	0	0,0
irc6	YFR043C	2	0	0	0,0
rfa3-313	YJL173C	2	0	0	0,0
ynl019c	YNL019C	2	0	0	0,0
eaf1	YDR359C	2	0	0	0,0
rpl23b	YER117W	2	0	0	0,0
rpl24b	YGR148C	2	0	0	0,0
cdc11-4	YJR076C	2	0	0	0,0
eaf3	YPR023C	2	0	0	0,0
rco1	YMR075W	2	0	0	0,0
rad14	YMR201C	2	0	0	0,0
sac1	YKL212W	2	0	0	0,0
yap6	YDR259C	2	0	0	0,0
npa3-ph	YJR072C	2	0	0	0,0
ydl085c-a	YDL085C-A	2	0	0	0,0
pps1	YBR276C	2	0	0	0,0
ylr366w	YLR366W	2	0	0	0,0
seg1	YMR086W	2	0	0	0,0
ldb7	YBL006C	2	0	0	0,0
ccz1	YBR131W	2	0	0	0,0
vam7	YGL212W	2	0	0	0,0
opi7	YDR360W	2	0	0	0,0
yjl206c	YJL206C	2	0	0	0,0
mon1	YGL124C	2	0	0	0,0
swc7	YLR385C	2	0	0	0,0
eaf7	YNL136W	2	0	0	0,0
yfl043c	YFL043C	2	0	0	0,0
phm6	YDR281C	2	0	0	0,0
ymr075c-a	YMR075C-A	2	0	0	0,0
mdm31	YHR194W	2	0	0	0,0
yor296w	YOR296W	2	0	0	0,0
tea1	YOR337W	2	0	0	0,0
phb2	YGR231C	2	0	0	0,0
ear1	YMR171C	2	0	0	0,0
ypt7	YML001W	2	0	0	0,0
mdm12	YOL009C	2	0	0	0,0
tim13	YGR181W	2	0	0	0,0
tim8	YJR135W-A	2	0	0	0,0
dcp2-7d	YNL118C	2	0	0	0,0
dug2	YBR281C	2	0	0	0,0
gpm3	YOL056W	2	0	0	0,0
yim1	YMR152W	2	0	0	0,0
dus3	YLR401C	2	0	0	0,0
yor362c-ph	YOR362C	2	0.066	0	0,0
mde1	YJR024C	2	0	0	0,0
rad5	YLR032W	2	0	0	0,0
ydl118w	YDL118W	2	0	0	0,0
ydl119c	YDL119C	2	0	0	0,0
yfl017c-ph	YFL017C	2	0	0	0,0
dun1	YDL101C	2	0	0	0,0
cdc3-3	YLR314C	2	0	0	0,0
dus4	YLR405W	2	0	0	0,0
trm10	YOL093W	2	0	0	0,0
cdc12-td	YHR107C	2	0	0	0,0
yml119w	YML119W	2	0	0	0,0
yip3	YNL044W	2	0	0	0,0
ho	YDL227C	2	0	0	0,0
yfl041w-a	YFL041W-A	2	0	0	0,0
plm2	YDR501W	2	0	0	0,0
cdh1	YGL003C	2	0	0	0,0
ybr090c	YBR090C	2	0	0	0,0
cdc46-1	YLR274W	2	0	0	0,0
yor268c	YOR268C	2	0	0	0,0
ilv5-105	YLR355C	2	0	0	0,0
mcm4-ph	YPR019W	2	0	0	0,0
ecm27	YJR106W	2	0	0	0,0
lte1	YAL024C	2	0	0	0,0
gcd1-502	YOR260W	2	0	0	0,0
cdc13-1	YDL220C	2	0	0	0,0
cdc14-1	YFR028C	2	0	0	0,0
cdc14-2	YFR028C	2	0	0	0,0
yol057w	YOL057W	2	0	0	0,0
yor024w	YOR024W	2	0	0	0,0
mgr3	YMR115W	2	0	0	0,0
mrpl44	YMR225C	2	0	0	0,0
mgr2	YPL098C	2	0	0	0,0
elm1	YKL048C	2	0	0	0,0
erg11-td	YHR007C	2	0	0	0,0
sup35-td	YDR172W	2	0	0	0,0
yjl011c-ph	YJL011C	2	0	0	0,0
cdc123-4	YLR215C	2	0	0	0,0
yor333c	YOR333C	2	0	0	0,0
phm8	YER037W	2	0	0	0,0
top1	YOL006C	2	0	0	0,0
tdh3	YGR192C	2	0	0	0,0
ubp15	YMR304W	2	0	0	0,0
ydr509w	YDR509W	2	0	0	0,0
spr2	YOR214C	2	0	0	0,0
thi80-ph	YOR143C	2	0	0	0,0
ecl1	YGR146C	2	0	0	0,0
spt3	YDR392W	2	0	0	0,0
upf3	YGR072W	2	0	0	0,0
cdc7-4	YDL017W	2	0	0	0,0
pam17	YKR065C	2	0	0	0,0
ecm10	YEL030W	2	0	0	0,0
pmc1	YGL006W	2	0	0	0,0
cdc24-2	YAL041W	2	0	0	0,0
pho8	YDR481C	2	0	0	0,0
ecm1	YAL059W	2	0	0	0,0
orc6-ph	YHR118C	2	0	0	0,0
ebs1	YDR206W	2	0	0	0,0
met22	YOL064C	2	0	0	0,0
ugp1-ph	YKL035W	2	0	0	0,0
rrn5-200	YLR141W	2	0	0	0,0
nmd2	YHR077C	2	0	0	0,0
nam7	YMR080C	2	0	0	0,0
rtt102	YGR275W	2	0	0	0,0
yap7	YOL028C	2	0	0	0,0
sso1	YPL232W	2	0	0	0,0
nar1-202	YNL240C	2	0	0	0,0
cdc47-ts	YBR202W	2	0	0	0,0
met18	YIL128W	2	0	0	0,0
thi6	YPL214C	2	0	0	0,0
ecm14	YHR132C	2	0	0	0,0
orc2-3	YBR060C	2	0	0	0,0
rdr1	YOR380W	2	0	0	0,0
orc3-70	YLL004W	2	0	0	0,0
yef1	YEL041W	2	0	0	0,0
mrc1	YCL061C	2	0	0	0,0
orc2-2	YBR060C	2	0	0	0,0
pex22	YAL055W	2	0	0	0,0
mep2	YNL142W	2	0	0	0,0
say1	YGR263C	2	0	0	0,0
pol32	YJR043C	2	0	0	0,0
mep1	YGR121C	2	0	0	0,0
emc1	YCL045C	2	0	0	0,0
dbf2-2	YGR092W	2	0	0	0,0
ydr306c	YDR306C	2	0	0	0,0
dbf2-3	YGR092W	2	0	0	0,0
gsm1	YJL103C	2	0	0	0,0
taf5-3	YBR198C	2	0	0	0,0
glg2	YJL137C	2	0	0	0,0
pam1	YDR251W	2	0	0	0,0
tah11-ts	YJR046W	2	0	0	0,0
edc2	YER035W	2	0	0	0,0
sec14-3	YMR079W	2	0	0	0,0
ndl1	YLR254C	2	0	0	0,0
eps1	YIL005W	2	0	0	0,0
stn1-13	YDR082W	2	0	0	0,0
inm1	YHR046C	2	0	0	0,0
rad27	YKL113C	2	0	0	0,0
edc1	YGL222C	2	0	0	0,0
rpt2-rf	YDL007W	2	0.063	0	0,0
thi2	YBR240C	2	0	0	0,0
vcx1	YDL128W	2	0	0	0,0
ybl055c	YBL055C	2	0	0	0,0
pol1-1	YNL102W	2	0	0	0,0
pol1-13	YNL102W	2	0	0	0,0
mcm2-1	YBL023C	2	0	0	0,0
gde1	YPL110C	2	0	0	0,0
orc2-1	YBR060C	2	0	0	0,0
tpc1	YGR096W	2	0	0	0,0
pfa5	YDR459C	2	0	0	0,0
dbf4-4	YDR052C	2	0	0	0,0
erg8-1	YMR220W	2	0	0	0,0
ylr412c-a	YLR412C-A	2	0	0	0,0
hem13-ph	YDR044W	2	0	0	0,0
cdc8-1	YJR057W	2	0	0	0,0
yaf9	YNL107W	2	0	0	0,0
csm3	YMR048W	2	0	0	0,0
tos2	YGR221C	2	0	0	0,0
eeb1	YPL095C	2	0	0	0,0
yhr078w	YHR078W	1	0.095	0	0,0
orc2-4	YBR060C	2	0	0	0,0
mec1-4ts	YBR136W	2	0	0	0,0
hys2-ts	YJR006W	2	0	0	0,0
elg1	YOR144C	2	0	0	0,0
syt1	YPR095C	2	0	0	0,0
ddc1	YPL194W	2	0	0	0,0
sec72	YLR292C	2	0.095	0	0,0
cdc2-7	YDL102W	2	0	0	0,0
cdc2-2	YDL102W	2	0	0	0,0
cdc2-1	YDL102W	2	0	0	0,0
yol050c	YOL050C	2	0	0	0,0
srp102-510	YKL154W	2	0	0	0,0
rpc25-ph	YKL144C	2	0	0	0,0
ecm34	YHL043W	2	0	0	0,0
ecm8	YBR076W	2	0	0	0,0
cdc15-2	YAR019C	2	0	0	0,0
ypr076w	YPR076W	2	0	0	0,0
tem1-3	YML064C	2	0	0	0,0
ysp3	YOR003W	2	0	0	0,0
ynl011c	YNL011C	2	0	0	0,0
gdh1	YOR375C	2	0	0	0,0
elp2	YGR200C	2	0	0	0,0
caf20	YOR276W	2	0	0	0,0
caf130	YGR134W	2	0	0	0,0
ycl002c	YCL002C	2	0	0	0,0
kti12	YKL110C	2	0	0	0,0
lds1	YAL018C	2	0	0	0,0
iki1	YHR187W	2	0	0	0,0
gut2	YIL155C	2	0	0	0,0
caf40	YNL288W	2	0	0	0,0
urm1	YIL008W	2	0	0	0,0
cdc28-4	YBR160W	2	0	0	0,0
uba4	YHR111W	2	0	0	0,0
cdc28-13	YBR160W	2	0	0	0,0
tum1	YOR251C	2	0	0	0,0
ncs6	YGL211W	2	0	0	0,0
cdc4-3	YFL009W	2	0	0	0,0
cdc4-1	YFL009W	2	0	0	0,0
ynl120c	YNL120C	2	0	0	0,0
cdc37-ts	YDR168W	2	0	0	0,0
mih1	YMR036C	2	0	0	0,0
pet20	YPL159C	2	0	0	0,0
rnh202	YDR279W	2	0	0	0,0
pxa1	YPL147W	2	0	0	0,0
rad34	YDR314C	2	0	0	0,0
hsl1	YKL101W	2	0	0	0,0
plb3	YOL011W	2	0	0	0,0
pth2	YBL057C	2	0	0	0,0
sna2	YDR525W-A	2	0	0	0,0
rnh203	YLR154C	2	0	0	0,0
tma17	YDL110C	2	0	0	0,0
mal12	YGR292W	2	0	0	0,0
vta1	YLR181C	2	0	0	0,0
car1	YPL111W	2	0	0	0,0
rpl29	YFR032C-A	2	0	0	0,0
mgt1	YDL200C	2	0	0	0,0
yhl015w-a	YHL015W-A	2	0	0	0,0
yjl077w-b	YJL077W-B	2	0	0	0,0
egd2	YHR193C	2	0	0	0,0
ybr284w	YBR284W	2	0	0	0,0
pam16-3	YJL104W	2	0	0	0,0
ela1	YNL230C	2	0	0	0,0
mak31	YCR020C-A	2	0	0	0,0
ylr050c	YLR050C	2	0	0	0,0
pmt3	YOR321W	2	0	0	0,0
rme1	YGR044C	2	0	0	0,0
rpl13a	YDL082W	2	0	0	0,0
spn1-k192n	YPR133C	2	0	0	0,0
tna1	YGR260W	2	0	0	0,0
ygl242c	YGL242C	2	0	0	0,0
rsb1	YOR049C	2	0	0	0,0
emp46	YLR080W	2	0	0	0,0
ygl042c	YGL042C	2	0	0	0,0
sdh2	YLL041C	2	0	0	0,0
fbp1	YLR377C	2	0	0	0,0
emi5	YOL071W	2	0	0	0,0
qcr7	YDR529C	2	0	0	0,0
mag2	YLR427W	2	0	0	0,0
mag1	YER142C	2	0	0	0,0
emp70	YLR083C	2	0	0	0,0
emg1-ph	YLR186W	2	0	0	0,0
sfh1-1	YLR321C	2	0	0	0,0
sdo1-vma1-ts	YLR022C	2	0	0	0,0
spt15-p65s	YER148W	2	0	0	0,0
cdc50	YCR094W	2	0	0	0,0
emc3	YKL207W	2	0	0	0,0
emc2	YJR088C	1	0.111	0	0,0
emc4	YGL231C	1	0.1	0	0,0
cep3-1	YMR168C	2	0	0	0,0
rps7a	YOR096W	2	0	0	0,0
cbf2-2	YGR140W	2	0	0	0,0
jhd2	YJR119C	2	0	0	0,0
ycl046w	YCL046W	2	0	0	0,0
ded81-ph	YHR019C	2	0	0	0,0
ncs2	YNL119W	2	0	0	0,0
sgs1	YMR190C	2	0	0	0,0
cmc1	YKL137W	2	0	0	0,0
env7	YPL236C	2	0	0	0,0
env11	YGR071C	2	0	0	0,0
pet100	YDR079W	2	0	0	0,0
ubc9-2	YDL064W	2	0	0	0,0
spg5	YMR191W	2	0	0	0,0
sgt1-3	YOR057W	2	0	0	0,0
tdh1	YJL052W	2	0	0	0,0
cbp1	YJL209W	2	0	0	0,0
lcl1	YPL056C	2	0	0	0,0
mto1	YGL236C	2	0	0	0,0
mtm1	YGR257C	2	0	0	0,0
rcf2	YNR018W	2	0	0	0,0
pth1	YHR189W	2	0	0	0,0
yjr115w	YJR115W	2	0	0	0,0
ygr111w	YGR111W	2	0	0	0,0
fmp30	YPL103C	2	0	0	0,0
nop9-107	YJL010C	2	0	0	0,0
cue5	YOR042W	2	0	0	0,0
rkm4	YDR257C	2	0	0	0,0
rtc6	YPL183W-A	2	0	0	0,0
nop6	YDL213C	2	0	0	0,0
ygl114w	YGL114W	2	0	0	0,0
ygr250c	YGR250C	2	0	0	0,0
spr28	YDR218C	2	0	0	0,0
ogg1	YML060W	2	0	0	0,0
ics3	YJL077C	2	0	0	0,0
yil165c	YIL165C	2	0	0	0,0
ygr149w	YGR149W	2	0	0	0,0
enb1	YOL158C	2	0	0	0,0
gap1	YKR039W	2	0	0	0,0
ybr085c-a	YBR085C-A	2	0	0	0,0
yfl064c	YFL064C	2	0	0	0,0
ics2	YBR157C	2	0	0	0,0
ygl006w-a	YGL006W-A	2	0	0	0,0
ybl028c	YBL028C	2	0	0	0,0
msh6	YDR097C	2	0	0	0,0
nce103	YNL036W	2	0	0	0,0
mef2	YJL102W	2	0	0	0,0
ykl096c-b	YKL096C-B	2	0	0	0,0
oxa1	YER154W	2	0.04	0	0,0
sas3	YBL052C	2	0	0	0,0
ubr1	YGR184C	2	0	0	0,0
rer1	YCL001W	2	0	0	0,0
osw5	YMR148W	2	0	0	0,0
lrg1	YDL240W	2	0	0	0,0
cbt1	YKL208W	2	0	0	0,0
ugo1	YDR470C	2	0	0	0,0
mrp1	YDR347W	2	0	0	0,0
cbs2	YDR197W	2	0	0	0,0
mch5	YOR306C	2	0	0	0,0
ydl183c	YDL183C	2	0	0	0,0
yer078w-a	YER078W-A	2	0	0	0,0
cce1	YKL011C	2	0	0	0,0
fis1	YIL065C	2	0	0	0,0
gep7	YGL057C	2	0	0	0,0
ssh4	YKL124W	2	0	0	0,0
wtm1	YOR230W	2	0	0	0,0
ccc1	YLR220W	2	0	0	0,0
snx41	YDR425W	2	0	0	0,0
mam33	YIL070C	2	0	0	0,0
tim44-8	YIL022W	2	0	0	0,0
med7-163	YOL135C	2	0.097	0	0,0
med7-141	YOL135C	2	0.098	0	0,0
ytm1-1	YOR272W	2	0	0	0,0
ssl1-ph	YLR005W	2	0	0	0,0
ylr444c	YLR444C	2	0	0	0,0
ccl1-ts4	YPR025C	2	0	0	0,0
kgd1	YIL125W	2	0	0	0,0
noc3-ph	YLR002C	2	0	0	0,0
clb4	YLR210W	2	0	0	0,0
ymr084w	YMR084W	2	0	0	0,0
pif1	YML061C	2	0	0	0,0
snt309	YPR101W	1	0.023	0	0,0
yel077c	YEL077C	2	0	0	0,0
ybl111c	YBL111C	2	0	0	0,0
rtc4	YNL254C	2	0	0	0,0
mrl1	YPR079W	2	0	0	0,0
erb1-ph	YMR049C	2	0	0	0,0
drs1-201	YLL008W	2	0	0	0,0
dbp6-ph	YNR038W	2	0	0	0,0
dbp10-203	YDL031W	2	0	0	0,0
mrh1	YDR033W	2	0	0	0,0
rtg2	YGL252C	2	0	0	0,0
rtg1	YOL067C	2	0	0	0,0
rrp15-209	YPR143W	2	0	0	0,0
rtg3	YBL103C	2	0	0	0,0
msf1	YPR047W	2	0	0	0,0
esf2-206	YNR054C	2	0	0	0,0
nop4-3	YPL043W	2	0	0	0,0
gat3	YLR013W	2	0	0	0,0
ynl181w-924	YNL181W	2	0	0	0,0
thi13	YDL244W	2	0	0	0,0
gcd2-207	YGR083C	2	0	0	0,0
fas2-440-3-12	YPL231W	2	0	0	0,0
nup82-101	YJL061W	2	0	0	0,0
ydr404c-ph	YDR404C	2	0	0	0,0
lsg1-208	YGL099W	2	0	0	0,0
mrpl1	YDR116C	2	0	0	0,0
cdc1-6	YDR182W	2	0	0	0,0
yer034w	YER034W	2	0	0	0,0
cdc1-1	YDR182W	2	0	0	0,0
mrps28	YDR337W	2	0	0	0,0
ygr174w-a	YGR174W-A	2	0	0	0,0
gpi13-5	YLL031C	2	0.095	0	0,0
utp25-104	YIL091C	2	0	0	0,0
mrpl39	YML009C	2	0	0	0,0
efm1	YHL039W	2	0	0	0,0
mrp7	YNL005C	2	0	0	0,0
prp31-ts	YGR091W	1	0.021	0	0,0
erg7-200	YHR072W	2	0	0	0,0
sfi1-3	YLL003W	2	0	0	0,0
prp24-ts	YMR268C	1	0.027	0	0,0
pop1-200	YNL221C	2	0	0	0,0
rpc11-ph	YDR045C	1	0.017	0	0,0
rvb1-100	YDR190C	2	0	0	0,0
prp42-ph	YDR235W	1	0.023	0	0,0
mrm2	YGL136C	2	0	0	0,0
slu7-ts1	YDR088C	1	0.031	0	0,0
rox1	YPR065W	2	0	0	0,0
ypp1-4	YGR198W	2	0	0	0,0
slu7-ts2	YDR088C	1	0.05	0	0,0
dbp3	YGL078C	2	0	0	0,0
srp68-104	YPL243W	2	0	0	0,0
opy2	YPR075C	2	0	0	0,0
hub1	YNR032C-A	1	0.023	0	0,0
nop16	YER002W	2	0	0	0,0
rex4	YOL080C	2	0	0	0,0
rei1	YBR267W	2	0	0	0,0
rrp6	YOR001W	2	0	0	0,0
pml1	YLR016C	1	0.025	0	0,0
ygr151c	YGR151C	2	0	0	0,0
rpl24a	YGL031C	1	0.032	0	0,0
gle1-4	YDL207W	2	0	0	0,0
dbp5-1	YOR046C	2	0	0	0,0
prp18-1202	YGR006W	1	0.025	0	0,0
ntf2-h104y	YER009W	2	0	0	0,0
rfc2-1	YJR068W	2	0	0	0,0
nup82-7	YJL061W	2	0	0	0,0
sub2-1	YDL084W	2	0.069	0	0,0
ipi1-ph	YHR085W	2	0	0	0,0
cbc2	YPL178W	1	0.03	0	0,0
nop8-ph	YOL144W	2	0	0	0,0
yir035c	YIR035C	2	0	0	0,0
rix1-ph	YHR197W	2	0	0	0,0
eaf5	YEL018W	2	0	0	0,0
rrt16	YNL105W	2	0	0	0,0
yor293c-a	YOR293C-A	2	0	0	0,0
rrt8	YOL048C	2	0	0	0,0
pex14	YGL153W	2	0	0	0,0
yir020c	YIR020C	2	0	0	0,0
scw4	YGR279C	2	0	0	0,0
pep4	YPL154C	2	0	0	0,0
ygr201c	YGR201C	2	0	0	0,0
nmd4	YLR363C	2	0	0	0,0
mdl2	YPL270W	2	0	0	0,0
gsf2	YML048W	2	0	0	0,0
ume6	YDR207C	2	0	0	0,0
nop1-2	YDL014W	2	0	0	0,0
emc6	YLL014W	2	0	0	0,0
ecm18	YDR125C	2	0	0	0,0
lrp1	YHR081W	2	0	0	0,0
bul2	YML111W	2	0	0	0,0
scs22	YBL091C-A	2	0	0	0,0
bul1	YMR275C	2	0	0	0,0
yer119c-a	YER119C-A	2	0	0	0,0
sec7-1	YDR170C	2	0	0	0,0
grh1	YDR517W	2	0	0	0,0
bud9	YGR041W	2	0	0	0,0
bug1	YDL099W	2	0	0	0,0
msn1	YOL116W	2	0	0	0,0
spp1	YPL138C	2	0	0	0,0
ypr130c	YPR130C	2	0	0	0,0
xrn1	YGL173C	2	0	0	0,0
bud31	YCR063W	2	0	0	0,0
emg1-1	YLR186W	2	0	0	0,0
yor262w-ph	YOR262W	2	0	0	0,0
sap30	YMR263W	2	0	0	0,0
dcp2-7	YNL118C	2	0	0	0,0
bud3	YCL014W	2	0	0	0,0
rpl37a	YLR185W	1	0.033	0	0,0
rpc53-202	YDL150W	1	0.029	0	0,0
rtr1	YER139C	2	0	0	0,0
rba50-ph	YDR527W	1	0.114	0	0,0
tyw3	YGL050W	2	0	0	0,0
rpc34-1	YNR003C	1	0.044	0	0,0
om14	YBR230C	2	0	0	0,0
rpb5-ph	YBR154C	2	0	0	0,0
mus81	YDR386W	2	0	0	0,0
ydl148c-ph	YDL148C	2	0	0	0,0
bud19	YJL188C	2	0	0	0,0
rpl8a	YHL033C	1	0.051	0	0,0
mms4	YBR098W	2	0	0	0,0
fcf1-ph	YDR339C	2	0	0	0,0
rps10a	YOR293W	2	0	0	0,0
ybr221w-a	YBR221W-A	2	0	0	0,0
bud14	YAR014C	2	0	0	0,0
kin3	YAR018C	2	0	0	0,0
mcm10-1	YIL150C	2	0	0	0,0
dcr2	YLR361C	2	0.181	0	0,0
yhc1-2	YLR298C	1	0.019	0	0,0
ycl062w	YCL062W	2	0	0	0,0
sat4	YCR008W	2	0	0	0,0
ybl086c	YBL086C	2	0	0	0,0
sas5	YOR213C	2	0	0	0,0
slx1	YBR228W	2	0	0	0,0
rps11b	YBR048W	2	0	0	0,0
sas4	YDR181C	2	0	0	0,0
ymr181c	YMR181C	2	0	0	0,0
yhl042w	YHL042W	2	0	0	0,0
rpl23a	YBL087C	1	0.026	0	0,0
rec107	YJR021C	2	0	0	0,0
pnp1	YLR209C	2	0	0	0,0
rps0a	YGR214W	2	0	0	0,0
rad57	YDR004W	2	0	0	0,0
rpl9a	YGL147C	2	0	0	0,0
rpl43a	YPR043W	2	0	0	0,0
ymr160w	YMR160W	2	0	0	0,0
spt21	YMR179W	2	0	0	0,0
cad1	YDR423C	2	0	0	0,0
zrt2	YLR130C	2	0	0	0,0
nrm1	YNR009W	2	0	0	0,0
per33	YLR064W	2	0	0	0,0
nit1	YIL164C	2	0	0	0,0
pau23	YLR037C	2	0	0	0,0
ygr094w-ph	YGR094W	2	0	0	0,0
yap1802	YGR241C	2	0	0	0,0
spo21	YOL091W	2	0	0	0,0
msi1	YBR195C	2	0	0	0,0
ylr466c-b	YLR466C-B	2	0	0	0,0
rlf2	YPR018W	2	0	0	0,0
sbe2	YDR351W	2	0	0	0,0
nbp1-1	YLR457C	2	0	0	0,0
cac2	YML102W	2	0	0	0,0
rpl15b	YMR121C	2	0	0	0,0
ddi2	YFL061W	2	0	0	0,0
cab1-ph	YDR531W	2	0	0	0,0
yjl152w	YJL152W	2	0	0	0,0
npl3	YDR432W	2	0	0	0,0
fas2-440-3-1	YPL231W	2	0	0	0,0
cab4-ph	YGR277C	2	0	0	0,0
cab5-ph	YDR196C	2	0	0	0,0
ldh1	YBR204C	2	0	0	0,0
rpf2-ph	YKR081C	2	0	0	0,0
hom6	YJR139C	2	0	0	0,0
cab5-1	YDR196C	2	0	0	0,0
bye1	YKL005C	2	0	0	0,0
ded1-95	YOR204W	2	0	0	0,0
ded1-199	YOR204W	2	0	0	0,0
vps41	YDR080W	2	0	0	0,0
nip1-206	YMR309C	2	0	0	0,0
sro7	YPR032W	2	0	0	0,0
rpg1-1	YBR079C	2	0	0	0,0
ded1-f144c	YOR204W	2	0	0	0,0
ybr072c-a	YBR072C-A	2	0	0	0,0
ygl140c	YGL140C	2	0	0	0,0
msb4	YOL112W	2	0	0	0,0
det1	YDR051C	2	0	0	0,0
djp1	YIR004W	2	0	0	0,0
ycr051w	YCR051W	2	0	0	0,0
rsc4-2	YKR008W	2	0	0	0,0
pet127	YOR017W	2	0	0	0,0
yhm2	YMR241W	2	0	0	0,0
ypl277c	YPL277C	2	0	0	0,0
yhr033w	YHR033W	2	0	0	0,0
dfg16	YOR030W	2	0	0	0,0
yhr097c	YHR097C	2	0	0	0,0
hda3	YPR179C	2	0	0	0,0
msh4	YFL003C	2	0	0	0,0
taf12-l464a	YDR145W	2	0.055	0	0,0
tef1	YPR080W	2	0	0	0,0
pex3	YDR329C	2	0	0	0,0
pex8	YGR077C	2	0	0	0,0
pfk26	YIL107C	2	0	0	0,0
rps14b	YJL191W	2	0	0	0,0
sol4	YGR248W	2	0	0	0,0
tda9	YML081W	2	0	0	0,0
mis1	YBR084W	2	0	0	0,0
mix14	YDR031W	2	0	0	0,0
tpo1	YLL028W	2	0	0	0,0
dfr1-td	YOR236W	2	0	0	0,0
hrp1-1	YOL123W	2	0	0	0,0
shs1	YDL225W	2	0	0	0,0
ydr444w	YDR444W	2	0	0	0,0
iki3	YLR384C	2	0	0	0,0
dgk1	YOR311C	2	0	0	0,0
ylr126c	YLR126C	2	0	0	0,0
stp22	YCL008C	2	0	0	0,0
vps20	YMR077C	2	0	0	0,0
mlp2	YIL149C	2	0	0	0,0
vps25	YJR102C	2	0	0	0,0
yal037w	YAL037W	2	0	0	0,0
vps28	YPL065W	2	0	0	0,0
rim13	YMR154C	2	0	0	0,0
nha1	YLR138W	2	0	0	0,0
rim8	YGL045W	2	0	0	0,0
vht1-205	YGR065C	2	0	0	0,0
rim9	YMR063W	2	0	0	0,0
vps36	YLR417W	2	0	0	0,0
ynl058c	YNL058C	2	0	0	0,0
ypl014w	YPL014W	2	0	0	0,0
kex1	YGL203C	2	0	0	0,0
boi1	YBL085W	2	0	0	0,0
did4	YKL002W	2	0	0	0,0
opi8	YKR035C	2	0	0	0,0
did2	YKR035W-A	2	0	0	0,0
tre1	YPL176C	2	0	0	0,0
bud7	YOR299W	2	0	0	0,0
mrpl35	YDR322W	2	0	0	0,0
her2	YMR293C	2	0	0	0,0
bmt5	YIL096C	2	0	0	0,0
dia4	YHR011W	2	0	0	0,0
ubc13	YDR092W	2	0	0	0,0
mms2	YGL087C	2	0	0	0,0
mer1	YNL210W	2	0	0	0,0
bna7	YDR428C	2	0	0	0,0
vps4	YPR173C	2	0	0	0,0
vps27	YNR006W	2	0	0	0,0
vps24	YKL041W	2	0	0	0,0
bna4	YBL098W	2	0	0	0,0
vps16	YPL045W	2	0	0	0,0
ubp6	YFR010W	2	0.098	0	0,0
cdc11-3	YJR076C	2	0	0	0,0
ypk3	YBR028C	2	0	0	0,0
cdc11-5	YJR076C	2	0	0	0,0
yjl193w	YJL193W	2	0	0	0,0
cdc11-1	YJR076C	2	0	0	0,0
yme2	YMR302C	2	0	0	0,0
cdc11-2	YJR076C	2	0	0	0,0
cdc10-2	YCR002C	2	0	0	0,0
mdv1	YJL112W	2	0	0	0,0
cyk3	YDL117W	2	0	0	0,0
dph1	YIL103W	2	0	0	0,0
bpt1	YLL015W	2	0	0	0,0
bph1	YCR032W	2	0	0	0,0
bre2	YLR015W	2	0	0	0,0
bre1	YDL074C	2	0	0	0,0
dig1	YPL049C	2	0	0	0,0
dep1	YAL013W	2	0	0	0,0
cdc73	YLR418C	2	0	0	0,0
lge1	YPL055C	2	0	0	0,0
enp1-1	YBR247C	2	0	0	0,0
sdc1	YDR469W	2	0	0	0,0
dim1-2	YPL266W	2	0	0	0,0
rxt2	YBR095C	2	0	0	0,0
set1	YHR119W	2	0	0	0,0
sds3	YIL084C	2	0	0	0,0
rio1-1	YOR119C	2	0	0	0,0
sgv1-80	YPR161C	2	0	0	0,0
nob1-ph	YOR056C	2	0	0	0,0
sgv1-35	YPR161C	2	0	0	0,0
sin3	YOL004W	2	0	0	0,0
emp65	YER140W	2	0.078	0	0,0
soh1	YGL127C	2	0.057	0	0,0
srb2	YHR041C	2	0.057	0	0,0
rpl27b	YDR471W	1	0.049	0	0,0
rtn2	YDL204W	2	0	0	0,0
swd3	YBR175W	2	0	0	0,0
hxt8	YJL214W	3	0.116	0	0,0
rxt3	YDL076C	2	0	0	0,0
ybr296c-a	YBR296C-A	2	0	0	0,0
bre5	YNR051C	3	0.114	0	0,0
ykl106c-a	YKL106C-A	2	0	0	0,0
bop3	YNL042W	2	0	0	0,0
ygr053c	YGR053C	2	0	0	0,0
ypl276w	YPL276W	2	0	0	0,0
sec16-2	YPL085W	1	0.157	0	0,0
osw1	YOR255W	2	0	0	0,0
yml007c-a	YML007C-A	2	0	0	0,0
hut1	YPL244C	2	0	0	0,0
stb6	YKL072W	2	0	0	0,0
sfb3	YHR098C	2	0	0	0,0
rrp45-ph	YDR280W	2	0	0	0,0
mic19	YFR011C	2	0	0	0,0
sec23-1	YPR181C	2	0	0	0,0
sgm1	YJR134C	2	0	0	0,0
mkk1	YOR231W	2	0	0	0,0
tom70	YNL121C	2	0	0	0,0
srf1	YDL133W	2	0	0	0,0
pby1	YBR094W	2	0	0	0,0
sec1-1	YDR164C	2	0	0	0,0
msl5-9	YLR116W	1	0.035	0	0,0
ynl132w-ph	YNL132W	2	0	0	0,0
sec20-1	YDR498C	3	0.085	0	0,0
uba1-1	YKL210W	2	0	0	0,0
brn1-16	YBL097W	2	0	0	0,0
csm1	YCR086W	2	0	0	0,0
rib2-ph	YOL066C	2	0	0	0,0
sgf73	YGL066W	2	0	0	0,0
doa4	YDR069C	2	0	0	0,0
ybl096c	YBL096C	2	0	0	0,0
ycs4-1	YLR272C	2	0	0	0,0
rad23	YEL037C	2	0	0	0,0
srn2	YLR119W	2	0	0	0,0
dnf2	YDR093W	2	0	0	0,0
ynl140c	YNL140C	2	0	0	0,0
dnm1	YLL001W	2	0	0	0,0
sfl1	YOR140W	2	0	0	0,0
sfm1	YOR021C	2	0	0	0,0
rna1-1	YMR235C	2	0	0	0,0
rna1-s116f	YMR235C	2	0	0	0,0
sac3	YDR159W	2	0	0	0,0
snt1	YCR033W	2	0.123	0	0,0
luc7-1	YDL087C	1	0.022	0	0,0
nam8	YHR086W	1	0.022	0	0,0
mud2	YKL074C	1	0.019	0	0,0
dml1-ph	YMR211W	2	0	0	0,0
lsm6	YDR378C	1	0.031	0	0,0
mod5	YOR274W	2	0	0	0,0
dlt1	YMR126C	2	0	0	0,0
yjl064w	YJL064W	2	0	0	0,0
cus1-3	YMR240C	1	0.02	0	0,0
ypr153w	YPR153W	2	0	0	0,0
ygr266w	YGR266W	2	0	0	0,0
pmp2	YEL017C-A	2	0	0	0,0
lrs4	YDR439W	2	0	0	0,0
dls1	YJL065C	2	0	0	0,0
ice2	YIL090W	2	0	0	0,0
haa1	YPR008W	2	0	0	0,0
dph5	YLR172C	2	0	0	0,0
dph6	YLR143W	2	0	0	0,0
mot1-1033	YPL082C	2	0	0	0,0
dph2	YKL191W	2	0	0	0,0
yml033w	YML033W	2	0.09	0	0,0
itc1	YGL133W	2	0	0	0,0
qns1-202	YHR074W	2	0	0	0,0
brl1-k405i	YHR036W	2	0	0	0,0
moh1	YBL049W	2	0	0	0,0
brl1-c371r	YHR036W	2	0	0	0,0
pdr1	YGL013C	2	0.146	0	0,0
ubp3	YER151C	3	0.104	0	0,0
brl1-3231	YHR036W	2	0	0	0,0
dot6	YER088C	2	0	0	0,0
nup60	YAR002W	2	0	0	0,0
yjl067w	YJL067W	2	0	0	0,0
ybr196c-b	YBR196C-B	2	0	0	0,0
rad28	YDR030C	2	0	0	0,0
rcr1	YBR005W	2	0	0	0,0
yor364w	YOR364W	2	0	0	0,0
dot5	YIL010W	2	0	0	0,0
dot1	YDR440W	2	0	0	0,0
nem1	YHR004C	2	0	0	0,0
yil170w	YIL170W	2	0	0	0,0
leo1	YOR123C	2	0.117	0	0,0
dos2	YDR068W	2	0	0	0,0
ydl206w	YDL206W	2	0	0	0,0
met32	YDR253C	2	0	0	0,0
brn1-9	YBL097W	2	0	0	0,0
don1	YDR273W	2	0	0	0,0
mpc2	YHR162W	2	0	0	0,0
hbs1	YKR084C	2	0	0	0,0
dog1	YHR044C	2	0	0	0,0
nop2-3	YNL061W	2	0	0	0,0
pau19	YMR325W	2	0	0	0,0
nop2-5	YNL061W	2	0	0	0,0
nop2-9	YNL061W	2	0	0	0,0
sam3	YPL274W	2	0	0	0,0
puf6	YDR496C	2	0	0	0,0
rlp7-ph	YNL002C	2	0	0	0,0
mak16-ph	YAL025C	2	0	0	0,0
mak21-1	YDR060W	2	0	0	0,0
mak5-ph	YBR142W	2	0	0	0,0
mtr4-1	YJL050W	2	0	0	0,0
nip7-1	YPL211W	2	0	0	0,0
nop2-10	YNL061W	2	0	0	0,0
yol079w	YOL079W	2	0	0	0,0
ymr093w-ph	YMR093W	2	0	0	0,0
bsc1	YDL037C	2	0	0	0,0
fra2	YGL220W	2	0	0	0,0
rpp2a	YOL039W	2	0	0	0,0
bsc5	YNR069C	2	0	0	0,0
nat4	YMR069W	2	0	0	0,0
ypl257w	YPL257W	2	0	0	0,0
dpp1	YDR284C	2	0	0	0,0
rpf1-ph	YHR088W	2	0	0	0,0
ybr056w	YBR056W	2	0	0	0,0
rrp1-1	YDR087C	2	0	0	0,0
rrp14-209	YKL082C	2	0	0	0,0
rrp14-202	YKL082C	2	0	0	0,0
ssf1	YHR066W	2	0	0	0,0
sfa1	YDL168W	2	0	0	0,0
rpo31-698	YOR116C	1	0.018	0	0,0
ski3	YPR189W	2	0	0	0,0
rps14a	YCR031C	2	0	0	0,0
pxa2	YKL188C	2	0	0	0,0
sec39-2	YLR440C	2	0	0	0,0
rpa190-g728d	YOR341W	2	0	0	0,0
prp3-1	YDR473C	1	0.02	0	0,0
ymr279c	YMR279C	2	0	0	0,0
prp6-1	YBR055C	1	0.023	0	0,0
nfu1	YKL040C	2	0	0	0,0
hlj1	YMR161W	2	0	0	0,0
prp31-1	YGR091W	1	0.021	0	0,0
imd3	YLR432W	2	0	0	0,0
prp4-1	YPR178W	1	0.036	0	0,0
yhr172w-ph	YHR172W	2	0	0	0,0
mob2-8	YFL034C-B	2	0	0	0,0
ura2	YJL130C	2	0	0	0,0
mob2-40	YFL034C-B	2	0	0	0,0
isn1	YOR155C	2	0	0	0,0
mob2-38	YFL034C-B	2	0	0	0,0
ntf2-ph	YER009W	2	0	0	0,0
drs1-202	YLL008W	2	0	0	0,0
ybl029w	YBL029W	2	0	0	0,0
dbp9-ph	YLR276C	2	0	0	0,0
ypr088c-ph	YPR088C	2	0	0	0,0
mob2-19	YFL034C-B	2	0	0	0,0
rpl18b	YNL301C	2	0	0	0,0
dse1	YER124C	2	0	0	0,0
swm2	YNR004W	1	0.022	0	0,0
dsd1	YGL196W	2	0	0	0,0
spp381-ph	YBR152W	1	0.021	0	0,0
snu71-ph	YGR013W	2	0	0	0,0
mnr2	YKL064W	2	0	0	0,0
mob2-28	YFL034C-B	2	0	0	0,0
yhc1-3	YLR298C	2	0	0	0,0
yhc1-1	YLR298C	1	0.031	0	0,0
dse3	YOR264W	2	0	0	0,0
mob2-20	YFL034C-B	2	0	0	0,0
dse2	YHR143W	2	0	0	0,0
mob2-14	YFL034C-B	2	0	0	0,0
ydr240c-ph	YDR240C	1	0.026	0	0,0
nab3-11	YPL190C	2	0	0	0,0
nbp35-ph	YGL091C	2	0	0	0,0
pre2-1	YPR103W	2	0.068	0	0,0
yor019w	YOR019W	2	0	0	0,0
ypr174c	YPR174C	2	0	0	0,0
sec28	YIL076W	3	0.371	1	0,14
irc23	YOR044W	2	0	0	0,0
whi2	YOR043W	2	0	0	0,0
pry2	YKR013W	2	0	0	0,0
rkm5	YLR137W	2	0	0	0,0
yip1-4	YGR172C	3	0.179	0	0,0
sec12-4	YNR026C	2	0	0	0,0
tip20-5	YGL145W	3	0.333	1	0,17
swd2-1	YKL018W	2	0	0	0,0
yil175w	YIL175W	2	0	0	0,0
rpb2-6	YOR151C	2	0	0	0,0
mck1	YNL307C	2	0	0	0,0
vps45	YGL095C	3	0.327	1	0,13
ygl176c	YGL176C	2	0	0	0,0
met31	YPL038W	2	0	0	0,0
ygl262w	YGL262W	2	0	0	0,0
yip5	YGL161C	2	0	0	0,0
dia2	YOR080W	2	0	0	0,0
ykr015c	YKR015C	2	0	0	0,0
zds1	YMR273C	2	0	0	0,0
ypl229w	YPL229W	2	0	0	0,0
bem4	YPL161C	2	0	0	0,0
yps5	YGL259W	2	0	0	0,0
mmr1	YLR190W	2	0	0	0,0
ybr056w-a	YBR056W-A	2	0	0	0,0
mix17	YMR002W	2	0	0	0,0
rad51	YER095W	2	0	0	0,0
swi4	YER111C	2	0	0	0,0
rad55	YDR076W	2	0	0	0,0
ira2	YOL081W	2	0	0	0,0
bdf2	YDL070W	2	0	0	0,0
vti1-11	YMR197C	3	0.367	1	0,14
bts1	YPL069C	3	0.184	0	0,0
ypl182c	YPL182C	2	0	0	0,0
bet2-1	YPR176C	3	0.37	1	0,14
sec22-3	YLR268W	3	0.198	0	0,0
sec22	YLR268W	3	0.314	1	0,2
sed5-1	YLR026C	3	0.373	1	0,14
erp1	YAR002C-A	3	0.358	1	0,17
scl1-ph	YGL011C	2	0.064	0	0,0
get2	YER083C	3	0.375	1	0,17
bet1-1	YIL004C	2	0	0	0,0
bop2	YLR267W	2	0	0	0,0
cdc42-1	YLR229C	2	0.074	0	0,0
pre2-v214a	YPR103W	2	0.066	0	0,0
bos1-1	YLR078C	3	0.192	0	0,0
pup2-ph	YGR253C	2	0.068	0	0,0
tcb2	YNL087W	2	0	0	0,0
ipl1-2	YPL209C	2	0	0	0,0
sec24-2	YIL109C	2	0	0	0,0
mps1-417	YDL028C	2	0	0	0,0
kap95-e126k	YLR347C	2	0	0	0,0
kip3	YGL216W	2	0.049	0	0,0
kar9	YPL269W	2	0	0	0,0
ycg1-2	YDR325W	2	0	0	0,0
bil1	YOR304C-A	2	0	0	0,0
yor225w	YOR225W	2	0	0	0,0
sli15-3	YBR156C	2	0	0	0,0
ecm2	YBR065C	2	0	0	0,0
cin2	YPL241C	2	0.047	0	0,0
cin4	YMR138W	2	0	0	0,0
isw2	YOR304W	2	0	0	0,0
prs4	YBL068W	2	0	0	0,0
bub1	YGR188C	2	0	0	0,0
tif2	YJL138C	2	0	0	0,0
prb1	YEL060C	2	0	0	0,0
yor318c	YOR318C	2	0	0	0,0
cup9	YPL177C	2	0	0	0,0
hsm3	YBR272C	2	0	0	0,0
cup1-2	YHR055C	2	0	0	0,0
bio2	YGR286C	2	0	0	0,0
yjr146w	YJR146W	2	0	0	0,0
pry3	YJL078C	2	0	0	0,0
mri1	YPR118W	2	0	0	0,0
tub2-430	YFL037W	2	0	0	0,0
cul3	YGR003W	2	0	0	0,0
yor041c	YOR041C	2	0	0	0,0
bio4	YNR057C	2	0	0	0,0
yol107w	YOL107W	2	0	0	0,0
ynr073c	YNR073C	2	0	0	0,0
bio3	YNR058W	2	0	0	0,0
ubc6	YER100W	2	0	0	0,0
cwc15	YDR163W	2	0	0	0,0
scs2	YER120W	2	0.103	0	0,0
cuz1	YNL155W	2	0	0	0,0
ygr093w	YGR093W	2	0	0	0,0
srl4	YPL033C	2	0	0	0,0
rad61	YDR014W	2	0	0	0,0
yal044w-a	YAL044W-A	2	0	0	0,0
stu1-7	YBL034C	2	0	0	0,0
stu1-8	YBL034C	2	0	0	0,0
jjj3	YJR097W	2	0	0	0,0
dam1-5	YGR113W	2	0	0	0,0
smc3-1	YJL074C	2	0	0	0,0
ist2	YBR086C	2	0	0	0,0
snm1-ph	YDR478W	2	0	0	0,0
tim18	YOR297C	2	0	0	0,0
ume1	YPL139C	2	0	0	0,0
sof1-ph	YLL011W	2	0	0	0,0
ctl1	YMR180C	2	0	0	0,0
bgl2	YGR282C	2	0	0	0,0
kae1-216	YKR038C	2	0	0	0,0
sps22	YCL048W	2	0	0	0,0
utp7-204	YER082C	2	0	0	0,0
kap114	YGL241W	2	0	0	0,0
ygl199c	YGL199C	2	0	0	0,0
yll058w	YLL058W	2	0	0	0,0
pkp2	YGL059W	2	0	0	0,0
lys20	YDL182W	2	0	0	0,0
inh1	YDL181W	2	0	0	0,0
cdc21-1	YOR074C	2	0	0	0,0
ctp1	YBR291C	2	0	0	0,0
ctr1	YPR124W	2	0	0	0,0
flc2	YAL053W	2	0.105	0	0,0
taf12-9	YDR145W	2	0.112	0	0,0
taf12-w486stop	YDR145W	2	0.049	0	0,0
taf12-ts23	YDR145W	1	0.09	0	0,0
cts1	YLR286C	2	0	0	0,0
rpl6b	YLR448W	1	0.035	0	0,0
grx1	YCL035C	2	0	0	0,0
hrd3	YLR207W	2	0	0	0,0
rpl9b	YNL067W	1	0.025	0	0,0
rps18b	YML026C	1	0.025	0	0,0
puf3	YLL013C	2	0	0	0,0
bfa1	YJR053W	2	0	0	0,0
boi2	YER114C	2	0	0	0,0
ubc7	YMR022W	2	0	0	0,0
rps8a	YBL072C	1	0.04	0	0,0
fal1-1	YDR021W	2	0	0	0,0
krr1-17	YCL059C	2	0	0	0,0
lcp5-208	YER127W	2	0	0	0,0
mtr3-ts	YGR158C	2	0	0	0,0
pop3-ph	YNL282W	2	0	0	0,0
cue4	YML101C	2	0	0	0,0
jjj2	YJL162C	2	0	0	0,0
pug1	YER185W	2	0	0	0,0
ydl003w-ph	YDL003W	2	0	0	0,0
rpl2a	YFR031C-A	2	0	0	0,0
mps1-3796	YDL028C	2	0	0	0,0
ixr1	YKL032C	2	0.165	0	0,0
cti6	YPL181W	2	0	0	0,0
izh2	YOL002C	2	0	0	0,0
izh3	YLR023C	2	0	0	0,0
pho23	YNL097C	2	0	0	0,0
rpd3	YNL330C	2	0	0	0,0
izh1	YDR492W	2	0	0	0,0
qcr6	YFR033C	2	0	0	0,0
fun26	YAL022C	2	0	0	0,0
thi74	YDR438W	2	0	0	0,0
mzm1	YDR493W	2	0	0	0,0
cdc3-1	YLR314C	2	0	0	0,0
ynl067w-b	YNL067W-B	1	0.043	0	0,0
sfc1	YJR095W	2	0	0	0,0
icl1	YER065C	2	0	0	0,0
cdc12-1	YHR107C	2	0	0	0,0
cdc10-1	YCR002C	2	0	0	0,0
bem3	YPL115C	2	0	0	0,0
rcy1	YJL204C	2	0	0	0,0
axl2	YIL140W	2	0	0	0,0
put3	YKL015W	2	0	0	0,0
put2	YHR037W	2	0	0	0,0
gal83	YER027C	2	0	0	0,0
avt6	YER119C	2	0	0	0,0
ynl018c	YNL018C	2	0	0	0,0
snf8	YPL002C	2	0	0	0,0
yhr139c-a	YHR139C-A	2	0	0	0,0
azr1	YGR224W	2	0	0	0,0
cys3	YAL012W	2	0	0	0,0
azf1	YOR113W	2	0	0	0,0
cys4	YGR155W	2	0	0	0,0
sit1	YEL065W	2	0	0	0,0
rsf2	YJR127C	2	0	0	0,0
cym1	YDR430C	2	0	0	0,0
idp3	YNL009W	2	0	0	0,0
ydr431w	YDR431W	2	0	0	0,0
cyc8	YBR112C	2	0	0	0,0
ayr1	YIL124W	2	0	0	0,0
yil141w	YIL141W	2	0	0	0,0
idh2	YOR136W	2	0	0	0,0
irc14	YOR135C	2	0	0	0,0
yil089w	YIL089W	2	0	0	0,0
pom33	YLL023C	2	0	0	0,0
ict1	YLR099C	2	0	0	0,0
ycr007c	YCR007C	2	0	0	0,0
idh1	YNL037C	2	0	0	0,0
hts1-1	YPR033C	2	0	0	0,0
yjr141w-ph	YJR141W	2	0	0	0,0
pho2	YDL106C	2	0	0	0,0
yll032c	YLL032C	2	0	0	0,0
yil015c-a	YIL015C-A	2	0	0	0,0
bar1	YIL015W	2	0	0	0,0
bap2	YBR068C	2	0	0	0,0
rad1	YPL022W	2	0	0	0,0
utr1	YJR049C	2	0	0	0,0
bap3	YDR046C	2	0	0	0,0
stp1	YDR463W	2	0	0	0,0
cyb5	YNL111C	2	0	0	0,0
qri1-ts1	YDL103C	2	0	0	0,0
rbg1	YAL036C	2	0	0	0,0
rpl22a	YLR061W	2	0	0	0,0
hyr1	YIR037W	2	0	0	0,0
yap1	YML007W	2	0	0	0,0
bag7	YOR134W	2	0	0	0,0
qri5	YLR204W	2	0	0	0,0
ykr075c	YKR075C	2	0	0	0,0
bcd1-ph	YHR040W	2	0	0	0,0
bfr2-ph	YDR299W	2	0	0	0,0
mtc2	YKL098W	2	0	0	0,0
tof1	YNL273W	2	0	0	0,0
mrn1	YPL184C	2	0	0	0,0
lat1	YNL071W	2	0	0	0,0
pus5	YLR165C	2	0	0	0,0
qdr1	YIL120W	2	0	0	0,0
ykl050c	YKL050C	2	0	0	0,0
yju2-ph	YKL095W	2	0	0	0,0
bch2	YKR027W	2	0	0	0,0
bat2	YJR148W	2	0	0	0,0
iah1	YOR126C	2	0	0	0,0
kes1	YPL145C	2	0	0	0,0
cmc2	YBL059C-A	2	0.028	0	0,0
atp22	YDR350C	2	0	0	0,0
tim11	YDR322C-A	2	0	0	0,0
atp20	YPR020W	2	0	0	0,0
ykl107w	YKL107W	2	0	0	0,0
mrpl4	YLR439W	2	0	0	0,0
mmm1	YLL006W	2	0	0	0,0
ydr524c-b	YDR524C-B	2	0.084	0	0,0
gep3	YOR205C	2	0	0	0,0
ypr190c-ph	YPR190C	2	0	0	0,0
cox18	YGR062C	2	0	0	0,0
irc5	YFR038W	2	0	0	0,0
atp19	YOL077W-A	2	0	0	0,0
glo4	YOR040W	2	0	0	0,0
isa1	YLL027W	2	0	0	0,0
ynl115c	YNL115C	2	0	0	0,0
lac1	YKL008C	2	0	0	0,0
utp23-ph	YOR004W	2	0	0	0,0
ifm1	YOL023W	2	0	0	0,0
img2	YCR071C	2	0	0	0,0
yjr114w	YJR114W	2	0	0	0,0
ykl133c	YKL133C	2	0	0	0,0
ynl035c	YNL035C	2	0	0	0,0
ydr222w	YDR222W	2	0	0	0,0
prp6-ts	YBR055C	2	0	0	0,0
exo5	YBR163W	2	0	0	0,0
cox20	YDR231C	2	0	0	0,0
dss1	YMR287C	2	0	0	0,0
elp4	YPL101W	2	0	0	0,0
yfl013w-a	YFL013W-A	2	0	0	0,0
elp3	YPL086C	2	0	0	0,0
hrr25-ph	YPL204W	2	0	0	0,0
ygl149w	YGL149W	2	0	0	0,0
elp6	YMR312W	2	0	0	0,0
ypl102c	YPL102C	2	0	0	0,0
ies4	YOR189W	2	0	0	0,0
ybl071c	YBL071C	2	0	0	0,0
aua1	YFL010W-A	2	0	0	0,0
ssn2	YDR443C	2	0	0	0,0
pob3-q308k	YML069W	2	0	0	0,0
atx2	YOR079C	2	0	0	0,0
cox16	YJL003W	2	0.03	0	0,0
ats1	YAL020C	2	0	0	0,0
pho11	YAR071W	2	0	0	0,0
ygr039w	YGR039W	2	0	0	0,0
fyv1	YDR024W	2	0	0	0,0
lif1	YGL090W	2	0	0	0,0
mgs1	YNL218W	2	0	0	0,0
mga1	YGR249W	2	0	0	0,0
hmra1	YCR097W	2	0	0	0,0
pkh3	YDR466W	2	0	0	0,0
swt1	YOR166C	2	0	0	0,0
tir2	YOR010C	2	0	0	0,0
avt3	YKL146W	2	0	0	0,0
pdr16	YNL231C	2	0	0	0,0
dbf20	YPR111W	2	0	0	0,0
pfa4	YOL003C	2	0.244	0	0,0
rad7	YJR052W	2	0	0	0,0
dbf2-1	YGR092W	2	0	0	0,0
imo32	YGR031W	2	0	0	0,0
tps1	YBR126C	2	0.569	1	31,0
spa2	YLL021W	2	0.386	1	24,0
skt5	YBL061C	2	0.306	1	8,0
das1	YJL149W	2	0	0	0,0
cln1	YMR199W	2	0	0	0,0
sbh2	YER019C-A	2	0	0	0,0
dap1	YPL170W	2	0	0	0,0
cak1-23	YFL029C	2	0	0	0,0
bck2	YER167W	2	0	0	0,0
zeo1	YOL109W	2	0	0	0,0
ybr285w	YBR285W	2	0	0	0,0
ymr124w	YMR124W	2	0.334	1	17,0
mch2	YKL221W	2	0	0	0,0
dan1	YJR150C	2	0	0	0,0
rpl14a	YKL006W	2	0	0	0,0
rpl12a	YEL054C	1	0.023	0	0,0
pol5-3	YEL055C	1	0.024	0	0,0
pol5-1	YEL055C	2	0	0	0,0
mak11-2	YKL021C	2	0	0	0,0
yor277c	YOR277C	2	0	0	0,0
ymr317w	YMR317W	2	0	0	0,0
ykl200c	YKL200C	2	0	0	0,0
cox4	YGL187C	2	0.027	0	0,0
coq2	YNR041C	2	0	0	0,0
mss51	YLR203C	2	0.028	0	0,0
mei4	YER044C-A	2	0	0	0,0
sue1	YPR151C	2	0	0	0,0
pet191	YJR034W	2	0	0	0,0
ygl036w	YGL036W	2	0	0	0,0
ime1	YJR094C	2	0	0	0,0
nse4-ts3	YDL105W	2	0	0	0,0
bcy1	YIL033C	2	0	0	0,0
ydl241w	YDL241W	2	0	0	0,0
cct2-201	YIL142W	2	0	0	0,0
cct2-200	YIL142W	2	0	0	0,0
ssl2-ts	YIL143C	2	0	0	0,0
mlp1	YKR095W	2	0	0	0,0
npr3	YHL023C	2	0	0	0,0
rpl16b	YNL069C	2	0	0	0,0
krr1-18	YCL059C	2	0	0	0,0
nug1-2	YER006W	2	0	0	0,0
lcp5-205	YER127W	2	0	0	0,0
dip2-ph	YLR129W	2	0	0	0,0
fyv7	YLR068W	2	0	0	0,0
rds2	YPL133C	2	0	0	0,0
pta1-ph	YAL043C	2	0	0	0,0
nop1-3	YDL014W	2	0	0	0,0
tsr4-ph	YOL022C	2	0	0	0,0
nop2-6	YNL061W	2	0	0	0,0
mak11-ph	YKL021C	2	0	0	0,0
phs1-ph	YJL097W	2	0	0	0,0
nhp2-ph	YDL208W	2	0	0	0,0
rps13-ph	YDR064W	2	0	0	0,0
utp21-3	YLR409C	2	0	0	0,0
nop56-ph	YLR197W	2	0	0	0,0
pih1	YHR034C	2	0	0	0,0
vip1	YLR410W	2	0	0	0,0
rrt14	YIL127C	2	0	0	0,0
snu13-ph	YEL026W	2	0	0	0,0
rrp8	YDR083W	2	0	0	0,0
rrp9-1	YPR137W	2	0	0	0,0
utp9-ph	YHR196W	2	0	0	0,0
utp7-202	YER082C	2	0	0	0,0
rck1	YGL158W	2	0	0	0,0
yox1	YML027W	2	0	0	0,0
shr5	YOL110W	2	0	0	0,0
tma23	YMR269W	2	0	0	0,0
pdr17	YNL264C	2	0	0	0,0
srp40	YKR092C	2	0	0	0,0
jem1	YJL073W	2	0	0	0,0
fun30	YAL019W	2	0	0	0,0
egd1	YPL037C	2	0	0	0,0
yml131w	YML131W	2	0	0	0,0
pau4	YLR461W	2	0	0	0,0
orm1	YGR038W	2	0	0	0,0
lsb5	YCL034W	2	0	0	0,0
sse2	YBR169C	2	0	0	0,0
hse1	YHL002W	2	0	0	0,0
rcn1	YKL159C	2	0	0	0,0
she10	YGL228W	2	0	0	0,0
yjr015w	YJR015W	2	0	0	0,0
ygl152c	YGL152C	2	0	0	0,0
dal3	YIR032C	2	0.155	0	0,0
yor385w	YOR385W	2	0	0	0,0
ydr010c	YDR010C	2	0	0	0,0
yps6	YIR039C	2	0	0	0,0
pph3	YDR075W	2	0	0	0,0
dal4	YIR028W	2	0	0	0,0
tip41	YPR040W	2	0	0	0,0
meu1	YLR017W	2	0	0	0,0
ina1	YLR413W	2	0	0	0,0
opi10	YOL032W	2	0	0	0,0
ski8	YGL213C	2	0	0	0,0
qri1-ph	YDL103C	2	0	0	0,0
pcl8	YPL219W	2	0	0	0,0
sec39-ph	YLR440C	2	0	0	0,0
rpc37-ph	YKR025W	2	0	0	0,0
yfr024c	YFR024C	2	0	0	0,0
rrs1-124	YOR294W	2	0	0	0,0
sec21-1	YNL287W	2	0	0	0,0
bni4	YNL233W	2	0	0	0,0
sno1	YMR095C	2	0	0	0,0
yjl182c	YJL182C	2	0	0	0,0
chs3	YBR023C	2	0.465	1	24,0
chs7	YHR142W	2	0.427	1	15,0
dal80	YKR034W	2	0	0	0,0
mnn5	YJL186W	2	0	0	0,0
scs3	YGL126W	2	0	0	0,0
yjr037w	YJR037W	2	0	0	0,0
pex12	YMR026C	2	0	0	0,0
inp2	YMR163C	2	0	0	0,0
rec114	YMR133W	2	0	0	0,0
hsp150	YJL159W	2	0.215	0	0,0
ylr296w	YLR296W	2	0	0	0,0
def1	YKL054C	2	0	0	0,0
ipp1-ph	YBR011C	2	0.376	1	17,0
rps0b	YLR048W	1	0.033	0	0,0
irc13	YOR235W	2	0	0	0,0
rrp5-delta6	YMR229C	2	0	0	0,0
tkl2	YBR117C	2	0	0	0,0
atc1	YDR184C	2	0	0	0,0
atg1	YGL180W	2	0	0	0,0
atg13	YPR185W	2	0	0	0,0
ldb17	YDL146W	2	0	0	0,0
atg8	YBL078C	2	0	0	0,0
ydr449c-ph	YDR449C	2	0	0	0,0
yor309c	YOR309C	2	0	0	0,0
prr1	YKL116C	2	0	0	0,0
sfk1	YKL051W	2	0	0	0,0
ylr118c	YLR118C	2	0	0	0,0
elo1	YJL196C	2	0	0	0,0
ast1	YBL069W	2	0	0	0,0
trm3	YDL112W	2	0	0	0,0
hst3	YOR025W	2	0	0	0,0
hkr1	YDR420W	2	0	0	0,0
sur2	YDR297W	2	0	0	0,0
asp3-3	YLR158C	2	0	0	0,0
ypl168w	YPL168W	2	0	0	0,0
yjl068c	YJL068C	2	0	0	0,0
lcb5	YLR260W	2	0	0	0,0
rho4	YKR055W	2	0	0	0,0
yjl135w	YJL135W	2	0	0	0,0
pox1	YGL205W	2	0	0	0,0
kin2	YLR096W	2	0	0	0,0
spc1	YJR010C-A	2	0	0	0,0
tcb3	YML072C	2	0	0	0,0
she3	YBR130C	2	0	0	0,0
ybt1	YLL048C	2	0	0	0,0
ygr125w	YGR125W	2	0	0	0,0
icp55	YER078C	2	0	0	0,0
ykl069w	YKL069W	2	0	0	0,0
ymr153c-a	YMR153C-A	2	0	0	0,0
tpm2	YIL138C	2	0	0	0,0
yrb1-51	YDR002W	2	0	0	0,0
yhr140w	YHR140W	2	0	0	0,0
scw11	YGL028C	2	0	0	0,0
ygl138c	YGL138C	2	0	0	0,0
nup53	YMR153W	2	0	0	0,0
nup42	YDR192C	2	0	0	0,0
pom152	YMR129W	2	0	0	0,0
nup57-ph	YGR119C	2	0	0	0,0
pom34	YLR018C	2	0	0	0,0
sym1	YLR251W	2	0	0	0,0
yjr042w-ph	YJR042W	2	0	0	0,0
ydr193w	YDR193W	2	0	0	0,0
nup145-r4	YGL092W	2	0	0	0,0
nup133	YKR082W	2	0	0	0,0
ldb19	YOR322C	2	0	0	0,0
nup157	YER105C	2	0	0	0,0
msc6	YOR354C	2	0	0	0,0
nsi1	YDR026C	2	0	0	0,0
nup188	YML103C	2	0	0	0,0
nup170	YBL079W	2	0	0	0,0
ssp120	YLR250W	2	0	0	0,0
nup2	YLR335W	2	0	0	0,0
[truncated: 2,700 more rows]

## Sheet:  CERI_S288C -Gene
##
[truncated: 3,974 more rows]

[truncated: 19 more sheets:  CERI_YPS606 -Gene,  HMG1_S288C -Gene,  HMG1_UWOPS87 -Gene,  HMG2_S288C -Gene,  HMG2_UWOPS87 -Gene,  ARV1_UWOPS87 ,  ARV1_Y55 ,  ARV1_S288C ,  ARV1_YPS606 ,  ATOR_S288C ,  ATOR_UWOPS87 ,  ATOR_Y55 ,  ATOR_YPS606 ,  CERI_S288C ,  CERI_YPS606 ,  HMG1_S288C ,  HMG1_UWOPS87 ,  HMG2_S288C ,  HMG2_UWOPS87 ]
