# Supplementary material for: Genetic interaction networks mediate individual statin drug response in Saccharomyces cerevisiae
Source: NPJ Syst Biol Appl. 2019 Oct 3;5:35. doi: 10.1038/s41540-019-0112-5 (PMC6776536; doi:10.1038/s41540-019-0112-5)
Supplement: Supplementary file 6 — Supplementary Table 6 [file 41540_2019_112_MOESM6_ESM.xlsx]

## Sheet: supplementary_6
S288C_HMG2
Genes	Betweenness	Closeness	Eigenvector
YAL002W	126.331	0.32771	0.0086506	0	0	4	0
YBR231C	625949	0.414047	0.258761	1	1	5	3
YER092W	293824	0.406466	0.253182	2	2	2	3
YGL136C	650832	0.395823	0.160804	1	1	2	2
YLR371W	1.11357e+06	0.459057	0.560949	1	3	5	1
YAL007C	0	0.283349	0.00184096	0	0	3	0
YIL090W	584248	0.434807	0.508863	1	1	5	1
YKL081W	108637	0.358428	0.0671184	0	0	1	2
YAL009W	578.646	0.332023	0.00966254	0	0	4	0
YER162C	395404	0.390963	0.12665	2	2	2	2
YIR023W	601443	0.398462	0.358392	1	1	2	3
YLR337C	550613	0.425707	0.246244	1	1	5	3
YAL010C	746.561	0.391396	0.0337406	0	0	2	0
YAL011W	1311.57	0.388345	0.0439207	0	0	2	0
YLR200W	329962	0.418237	0.357968	2	2	5	3
YML128C	507945	0.420182	0.296751	2	1	5	3
YAL012W	0	0.302995	0.00332393	0	0	8	0
YOR106W	417403	0.434661	0.251564	2	2	5	3
YAL013W	3919.15	0.394016	0.0356483	0	0	2	0
YGL194C	144479	0.391752	0.139616	0	0	2	2
YAL014C	0	0.33405	0.00982768	0	0	4	0
YFL013C	380790	0.419049	0.182836	2	2	5	2
YAL015C	0	0.309168	0.00501756	0	0	0	0
YBR036C	868756	0.447478	0.379742	1	3	5	3
YAL016C-B	0	0.278076	0.00163549	0	0	3	0
YBR289W	299395	0.385149	0.123778	2	2	2	2
YAL018C	83.2772	0.302853	0.00405294	0	0	8	0
YMR031W-A	113820	0.375653	0.0535555	0	0	6	2
YAL019W	2105.1	0.395179	0.026828	0	0	2	0
YAL020C	345.879	0.341119	0.0335599	0	0	4	0
YDL006W	609737	0.400144	0.59196	1	1	2	1
YAL023C	2404.04	0.379506	0.0350583	0	0	6	0
YAL024C	4769.87	0.392345	0.0538607	0	0	2	2
YGR092W	716070	0.427111	0.668738	1	1	5	1
YJR054W	424763	0.382683	0.131572	2	2	6	2
YAL027W	224.132	0.3234	0.00675602	0	0	0	0
YAL029C	447.688	0.345579	0.0178208	0	0	1	0
YAL037C-A	0	0.295325	0.00241583	0	0	8	0
YAL040C	858.005	0.365509	0.0168598	0	0	6	0
YAL042W	547.472	0.336131	0.0184394	0	0	4	0
YAL046C	0	0.275415	0.000508613	0	0	3	0
YML075C	82093.5	0.380063	0.0384932	0	0	6	0
YAL048C	590.959	0.359922	0.0200245	0	0	1	0
YJL204C	69881.9	0.355314	0.0645203	0	0	1	2
YPR126C	78635.2	0.370635	0.0884908	0	0	6	2
YAL049C	0	0.283597	0.00212471	0	0	3	0
YAL051W	185.317	0.323858	0.00884835	0	0	0	0
YAL055W	48.5584	0.320942	0.00425913	0	0	0	0
YAL056W	106.384	0.332734	0.0121473	0	0	4	0
YAL058W	2214.44	0.389318	0.0420554	0	0	2	0
YGL036W	165396	0.386644	0.0465207	0	2	2	2
YAL061W	0	0.299307	0.00883607	0	0	8	0
YAL063C-A	0	0.283597	0.00212471	0	0	3	0
YAL064W	0	0.292832	0.00341902	0	0	8	0
YAR002W	16061.9	0.389943	0.0402086	0	0	2	0
YBR082C	1958.61	0.370388	0.0223798	0	0	6	0
YCL061C	517.01	0.362474	0.0215401	0	0	6	0
YCR077C	11567.8	0.425008	0.0717854	0	0	5	2
YCR086W	1355.34	0.374711	0.0463115	0	0	6	2
YDL013W	12847.7	0.393258	0.05461	0	0	2	2
YDR076W	348.425	0.334452	0.00924015	0	0	4	0
YDR207C	3648.05	0.387802	0.0367624	0	0	2	0
YDR318W	218.56	0.34469	0.0222059	0	0	1	0
YDR334W	1207.56	0.385226	0.0345383	0	0	2	0
YDR363W	4533.47	0.360456	0.0310373	0	0	1	0
YDR369C	4259.13	0.326087	0.00627126	0	0	4	0
YDR378C	7020.04	0.402674	0.0638191	0	0	2	2
YDR485C	987.326	0.372698	0.0337013	0	0	6	0
YGL014W	1267.56	0.359589	0.0194795	0	0	1	0
YGL019W	2132.94	0.388112	0.0408689	0	0	2	0
YGL086W	130.212	0.342895	0.0228468	0	0	1	0
YHR154W	420.127	0.354503	0.0119263	0	0	1	0
YHR167W	630.651	0.37234	0.0172593	0	0	6	0
YHR191C	4127.69	0.402883	0.128226	0	0	2	2
YIL103W	265.419	0.340193	0.00886872	0	0	4	0
YJL115W	1586.87	0.383061	0.0375995	0	0	6	0
YJL124C	4357.45	0.403972	0.0565519	0	0	2	2
YJL168C	3229.13	0.398135	0.0339681	0	0	2	0
YJR050W	392.433	0.365578	0.0180575	0	0	6	0
YJR074W	2984.75	0.373199	0.0443905	0	0	6	2
YKL068W	287.823	0.322567	0.0043996	0	0	0	0
YKL074C	4568.16	0.417114	0.0427739	0	0	5	0
YKL113C	842.349	0.367619	0.0257094	0	0	6	0
YKR082W	2321.28	0.392424	0.0331803	0	0	2	0
YKR095W	96.0081	0.314957	0.00888107	0	0	0	0
YLL002W	2121.65	0.362576	0.0149741	0	0	6	0
YLR085C	21178.4	0.399076	0.113158	0	0	2	2
YLR320W	1094.34	0.35389	0.0179484	0	0	1	0
YLR418C	512.599	0.361328	0.0247538	0	0	1	0
YML032C	69.4978	0.327434	0.00925075	0	0	4	0
YML034W	641.673	0.360624	0.0316414	0	0	1	0
YML103C	2043.71	0.380621	0.0261694	0	0	6	0
YML107C	0	0.280566	0.000531279	0	0	3	0
YMR219W	58.0805	0.338739	0.0175862	0	0	4	0
YNL147W	8232.88	0.381219	0.0504941	0	0	6	2
YOR039W	685.764	0.366717	0.0319975	0	0	6	0
YOR080W	6937.19	0.396469	0.0438843	0	0	2	0
YOR144C	3453.61	0.345579	0.0460585	0	0	1	2
YOR167C	80.5542	0.338769	0.0146332	0	0	4	0
YOR230W	341.763	0.309168	0.00390524	0	0	0	0
YPL213W	3512.59	0.40473	0.0606375	0	0	2	2
YPR135W	2086.69	0.387725	0.0358095	0	0	2	0
YPR164W	69.9308	0.329098	0.00783303	0	0	4	0
YAR003W	13459.8	0.394456	0.0861231	0	0	2	2
YBL021C	1080.6	0.376709	0.0221265	0	0	6	0
YCL010C	3523.91	0.398339	0.0365486	0	0	2	0
YDL002C	4356.81	0.401012	0.0538015	0	0	2	2
YDL074C	4209.9	0.400103	0.0498113	0	0	2	2
YDR074W	667.358	0.348524	0.0197012	0	0	1	0
YDR108W	3355.17	0.406083	0.0410268	0	0	2	0
YDR116C	156.165	0.316034	0.00416639	0	0	0	0
YDR127W	6617.19	0.405871	0.0662851	0	0	2	2
YDR159W	4996.43	0.397321	0.0770514	0	0	2	2
YDR315C	1722.4	0.379395	0.0297337	0	0	6	0
YDR469W	2496.12	0.389786	0.0341974	0	0	2	0
YDR520C	78.0764	0.316111	0.00764613	0	0	0	0
YER083C	5922.68	0.424869	0.0839798	0	0	5	2
YER111C	1523.52	0.411721	0.0532072	0	0	5	2
YGL016W	3182.84	0.374241	0.0347789	0	0	6	0
YGL244W	1388.3	0.391791	0.0346483	0	0	2	0
YHR178W	5162.08	0.407105	0.0519233	0	0	2	2
YIL084C	9845.13	0.420045	0.0760681	0	0	5	2
YIL112W	70.6301	0.304873	0.00411476	0	0	8	0
YJR059W	2627.29	0.375145	0.0223241	0	0	6	0
YKL110C	2378.4	0.389396	0.0484733	0	0	2	2
YKL176C	1444.67	0.3955	0.0510108	0	0	2	2
YKL212W	1137.63	0.375834	0.0275364	0	0	6	0
YLR087C	2517.28	0.405829	0.0912258	0	0	2	2
YML009C	19.5403	0.317636	0.00509924	0	0	0	0
YML041C	2980.13	0.392345	0.0495113	0	0	2	2
YMR183C	1393.96	0.37106	0.0238075	0	0	6	0
YMR263W	5158.59	0.421184	0.0753658	0	0	5	2
YMR272C	3011.55	0.390295	0.0527112	0	0	2	2
YMR312W	4568.41	0.411198	0.0780737	0	0	5	2
YNL071W	39.6528	0.329098	0.00754131	0	0	4	0
YOR002W	1057.68	0.374675	0.0411217	0	0	6	0
YOR327C	105.872	0.337973	0.0181116	0	0	4	0
YPL055C	1297	0.394937	0.0430455	0	0	2	0
YPL069C	21917.3	0.429804	0.0860311	0	0	5	2
YPL086C	2073.17	0.401883	0.055249	0	0	2	2
YPL101W	4016.96	0.399856	0.066688	0	0	2	2
YPL174C	5769.14	0.405363	0.0753236	0	0	2	2
YAR014C	206.99	0.351044	0.0348741	0	0	1	0
YAR018C	467.469	0.351456	0.0211983	0	0	1	0
YAR028W	0	0.273092	0.000707632	0	0	7	0
YAR035C-A	0	0.295887	0.00392099	0	0	8	0
YAR042W	286.31	0.301584	0.00228811	0	0	8	0
YAR066W	324.153	0.298181	0.00329861	0	0	8	0
YAR071W	0	0.283597	0.00212471	0	0	3	0
YAR073W	364.586	0.330245	0.0063746	0	0	4	0
YGL029W	143075	0.38092	0.0993115	0	0	6	2
YAR075W	0	0.309168	0.00501756	0	0	0	0
YBL002W	265.712	0.351838	0.0145865	0	0	1	0
YBL005W	0	0.278076	0.00163549	0	0	3	0
YBL006C	384.077	0.323993	0.0074996	0	0	4	0
YBL007C	3438.74	0.397849	0.055328	0	0	2	2
YBL008W-A	0	0.285809	0.00782161	0	0	3	0
YBL008W	139.011	0.361496	0.016427	0	0	1	0
YBL009W	471.616	0.3215	0.00561204	0	0	0	0
YBL011W	186.527	0.317506	0.00792716	0	0	0	0
YBL013W	434.236	0.348149	0.0130063	0	0	1	0
YBL015W	0	0.276788	0.00173847	0	0	3	0
YBL024W	695.452	0.332364	0.0132199	0	0	4	0
YBL029C-A	0	0.283597	0.00212471	0	0	3	0
YBL031W	158.221	0.353825	0.0221897	0	0	1	0
YBL032W	0	0.314651	0.0148237	0	0	0	0
YBL037W	0	0.295887	0.00392099	0	0	8	0
YBL039W-B	0	0.283597	0.00212471	0	0	3	0
YBL042C	0	0.302995	0.00332393	0	0	8	0
YBL047C	60.594	0.34064	0.0149519	0	0	4	0
YBL051C	5310.92	0.408131	0.0584092	0	0	2	2
YBL052C	627.064	0.371628	0.0287734	0	0	6	0
YBL055C	93.4131	0.32238	0.00717463	0	0	0	0
YBL058W	1155.95	0.374783	0.0280738	0	0	6	0
YGL147C	53589.7	0.356389	0.0991695	0	0	1	2
YBL059C-A	2099.81	0.368421	0.0172008	0	0	6	0
YBL060W	0	0.265532	0.000447094	0	0	7	0
YPL178W	6747.85	0.361496	0.0338373	0	0	1	0
YBL063W	333.795	0.308676	0.00465463	0	0	0	0
YBL064C	5.34517	0.29374	0.00126918	0	0	8	0
YGR231C	980.255	0.342713	0.0167972	0	0	1	0
YHL025W	1588.81	0.352797	0.0246481	0	0	1	0
YBL067C	2200.5	0.394496	0.0309411	0	0	2	0
YBL071W-A	0	0.314651	0.00741186	0	0	0	0
YBL072C	143.997	0.323238	0.00483966	0	0	0	0
YBL078C	0	0.299307	0.00883607	0	0	8	0
YBL080C	100.426	0.30934	0.00548884	0	0	0	0
YCL074W	96481.8	0.394496	0.0570174	0	0	2	2
YBL085W	0	0.281094	0.00167343	0	0	3	0
YBL098W	308.738	0.30411	0.0037602	0	0	8	0
YBL103C	0	0.284949	0.00473546	0	0	3	0
YBL104C	106.915	0.354795	0.0166505	0	0	1	0
YBR006W	54.1119	0.316497	0.0166577	0	0	0	0
YBR007C	134.827	0.334309	0.0187447	0	0	4	0
YBR014C	0	0.285809	0.00782161	0	0	3	0
YBR015C	1183.76	0.368771	0.0385133	0	0	6	0
YBR017C	0	0.278076	0.00163549	0	0	3	0
YBR018C	0	0.299653	0.00526716	0	0	8	0
YBR020W	0	0.302995	0.00332393	0	0	8	0
YBR023C	2324.02	0.391831	0.0372925	0	0	2	0
YBR028C	50.537	0.301209	0.00257441	0	0	8	0
YBR030W	399.288	0.345456	0.00896739	0	0	1	0
YNL097C	16743.2	0.446757	0.0661634	0	0	5	2
YBR031W	652.326	0.338562	0.00793008	0	0	4	0
YBR034C	0	0.276788	0.00173847	0	0	3	0
YBR035C	0	0.275415	0.000508613	0	0	3	0
YAR043C	0	0.309168	0.00501756	0	0	0	0
YBR255W	469.114	0.354892	0.0153263	0	0	1	0
YBR283C	468.799	0.373486	0.0347144	0	0	6	0
YBR287W	0	0.342774	0.0124294	0	0	1	0
YCL044C	381.577	0.352477	0.0160471	0	0	1	0
YCR026C	191.353	0.324887	0.00568813	0	0	4	0
YCR031C	143.871	0.334625	0.00758564	0	0	4	0
YCR044C	1343.36	0.375507	0.02322	0	0	6	0
YCR061W	334.173	0.341989	0.00928956	0	0	4	0
YCR062W	0	0.309168	0.00501756	0	0	0	0
YCR065W	2168.22	0.395138	0.0384507	0	0	2	0
YDL033C	441.667	0.355151	0.0155141	0	0	1	0
YDL062W	33.2375	0.318599	0.00605065	0	0	0	0
YDL077C	4719.49	0.418147	0.0642951	0	0	5	2
YDL082W	1781.28	0.374241	0.0146173	0	0	6	0
YDL083C	1409.24	0.373199	0.0351365	0	0	6	0
YDL106C	1539.84	0.368421	0.0228006	0	0	6	0
YDL130W	337.806	0.35	0.0136588	0	0	1	0
YDL136W	0	0.309168	0.0100351	0	0	0	0
YDL181W	0	0.309168	0.0100351	0	0	0	0
YDL226C	259.511	0.335087	0.0112846	0	0	4	0
YDL229W	0	0.309168	0.00501756	0	0	0	0
YDR049W	8077.18	0.379135	0.0302585	0	0	6	0
YDR057W	300.798	0.342472	0.0100149	0	0	1	0
YDR058C	253.278	0.362035	0.0160608	0	0	6	0
YDR071C	1430.3	0.378987	0.0163503	0	0	6	0
YDR101C	413.028	0.356684	0.0126746	0	0	1	0
YDR156W	1718.32	0.384844	0.0236188	0	0	2	0
YDR162C	27275	0.405363	0.193085	0	0	2	2
YDR163W	213.993	0.352477	0.0151602	0	0	1	0
YDR270W	224.132	0.3234	0.00675602	0	0	0	0
YDR276C	3768.94	0.409206	0.0467278	0	0	2	2
YDR294C	4067.04	0.37558	0.0219822	0	0	6	0
YDR310C	27303.3	0.42895	0.270158	0	0	5	3
YDR312W	191.353	0.324887	0.00568813	0	0	4	0
YDR326C	227.355	0.326142	0.00669099	0	0	4	0
YDR335W	657.154	0.387841	0.0418465	0	0	2	0
YDR372C	58.6233	0.320254	0.0056278	0	0	0	0
YDR382W	1326.04	0.397849	0.0549882	0	0	2	2
YDR414C	1209.4	0.388422	0.0577263	0	0	2	2
YDR435C	1624.7	0.381968	0.0424914	0	0	6	0
YDR447C	1889.37	0.37649	0.0213728	0	0	6	0
YDR471W	416.799	0.355541	0.0161257	0	0	1	0
YDR525W	631.956	0.362915	0.0281715	0	0	6	0
YER048C	114.651	0.326169	0.00685852	0	0	4	0
YER059W	68.0753	0.358991	0.0191531	0	0	1	0
YER131W	126.552	0.359456	0.0203686	0	0	1	0
YER151C	7064.87	0.426829	0.0665633	0	0	5	2
YER167W	319.137	0.366544	0.0295076	0	0	6	0
YER178W	1106.91	0.384768	0.03097	0	0	2	0
YFL003C	1755.73	0.357735	0.0111644	0	0	1	0
YFL007W	330.317	0.368631	0.0283381	0	0	6	0
YFL023W	332.867	0.36305	0.0199269	0	0	6	0
YFR031C-A	2209.62	0.393936	0.0319776	0	0	2	0
YFR032C-A	109.846	0.31691	0.00537655	0	0	0	0
YFR040W	1108.41	0.388617	0.0338914	0	0	2	0
YGL005C	745.545	0.379506	0.0571325	0	0	6	2
YGL007W	438.402	0.337885	0.0075291	0	0	4	0
YGL020C	3325.42	0.419728	0.0729656	0	0	5	2
YGL031C	300.709	0.352765	0.0177914	0	0	1	0
YGL078C	27.8208	0.347123	0.0110714	0	0	1	0
YGL126W	1159.59	0.354277	0.0218388	0	0	1	0
YGL151W	5768.47	0.390492	0.0402258	0	0	2	0
YGL173C	459.197	0.353954	0.0168269	0	0	1	0
YGL174W	605.52	0.377075	0.0205389	0	0	6	0
YGL209W	0	0.309168	0.00501756	0	0	0	0
YGL211W	1320.28	0.392147	0.0478683	0	0	2	2
YGL252C	762.263	0.365613	0.0180109	0	0	6	0
YGR012W	80.3311	0.326745	0.0128392	0	0	4	0
YGR078C	855.73	0.371877	0.0238671	0	0	6	0
YGR085C	1487.5	0.402841	0.0349165	0	0	2	0
YGR097W	433.856	0.341418	0.0103325	0	0	4	0
YGR118W	4.07937	0.331541	0.0103992	0	0	4	0
YGR148C	1245.29	0.338917	0.0154518	0	0	4	0
YGR161C	0	0.309168	0.0100351	0	0	0	0
YGR164W	71.2042	0.32771	0.00836286	0	0	4	0
YGR200C	3342.43	0.405025	0.0585104	0	0	2	2
YGR206W	878.832	0.358164	0.0140399	0	0	1	0
YGR214W	1199.2	0.376746	0.0275623	0	0	6	0
YGR230W	0	0.309168	0.00501756	0	0	0	0
YGR237C	168.903	0.319097	0.00563224	0	0	0	0
YGR259C	191.353	0.324887	0.00568813	0	0	4	0
YHL002W	11112.7	0.397199	0.0445494	0	0	2	2
YHL006C	0	0.309168	0.00501756	0	0	0	0
YHL033C	505.346	0.352765	0.0104662	0	0	1	0
YHL034C	262.442	0.352957	0.0200249	0	0	1	0
YHR004C	474.603	0.377331	0.0222481	0	0	6	0
YHR031C	1992.54	0.387222	0.0264083	0	0	2	0
YHR066W	270.215	0.336509	0.012277	0	0	4	0
YHR075C	2595.96	0.372233	0.0165193	0	0	6	0
YHR108W	698.375	0.359589	0.0212155	0	0	1	0
YHR111W	4166.14	0.397524	0.0473957	0	0	2	2
YHR129C	2292.3	0.394376	0.0512701	0	0	2	2
YHR132C	0	0.309168	0.00501756	0	0	0	0
YHR135C	276.279	0.344751	0.0175746	0	0	1	0
YHR151C	0	0.326471	0.0165424	0	0	4	0
YHR157W	220.096	0.330076	0.00714227	0	0	4	0
YHR161C	0	0.312651	0.00597451	0	0	0	0
YHR200W	1553.23	0.40912	0.0489545	0	0	2	2
YHR203C	2386.27	0.387686	0.0262968	0	0	2	0
YHR206W	809.136	0.376563	0.0246357	0	0	6	0
YIL008W	2928.47	0.395259	0.0413977	0	0	2	0
YIL039W	139.233	0.325732	0.0104419	0	0	4	0
YIL041W	258.27	0.344996	0.00969192	0	0	1	0
YIL043C	104.885	0.353503	0.0156831	0	0	1	0
YIL067C	114.651	0.326169	0.00685852	0	0	4	0
YIL133C	39.4607	0.352253	0.0141354	0	0	1	0
YIR005W	2589.82	0.380137	0.0281951	0	0	6	0
YIR032C	0	0.309168	0.00501756	0	0	0	0
YJL004C	1884.93	0.388034	0.0481048	0	0	2	2
YJL094C	111.103	0.339895	0.0115466	0	0	4	0
YJL101C	370.254	0.337357	0.0108578	0	0	4	0
YJL106W	218.655	0.337327	0.00870327	0	0	4	0
YJL123C	5552.11	0.389045	0.11615	0	0	2	2
YJL134W	11.261	0.318625	0.009921	0	0	0	0
YJL135W	191.353	0.324887	0.00568813	0	0	4	0
YJL136C	2914.62	0.385761	0.0354897	0	0	2	0
YJL138C	674.713	0.365957	0.0180479	0	0	6	0
YJL139C	39.5315	0.362813	0.0166619	0	0	6	0
YJL148W	386.117	0.362305	0.0196445	0	0	6	0
YJL169W	231.814	0.362779	0.0181952	0	0	6	0
YJL177W	96.4765	0.362204	0.0187922	0	0	6	0
YJL183W	3365.64	0.418417	0.0606154	0	0	5	2
YJL187C	28.1549	0.347433	0.0128894	0	0	1	0
YJL191W	0	0.309168	0.00501756	0	0	0	0
YJR014W	8.5607	0.333591	0.00876358	0	0	4	0
YJR032W	1308.25	0.407404	0.0457468	0	0	2	2
YJR040W	160.662	0.326745	0.0178567	0	0	4	0
YJR060W	5902.48	0.424637	0.051919	0	0	5	2
YJR094W-A	834.333	0.377808	0.0276364	0	0	6	0
YJR099W	0	0.309168	0.00501756	0	0	0	0
YKL027W	134.156	0.350632	0.012177	0	0	1	0
YKL041W	4863.41	0.419003	0.0569628	0	0	5	2
YKL055C	2276.08	0.394937	0.0271558	0	0	2	0
YKL069W	2176.56	0.382872	0.0300749	0	0	6	0
YKL077W	0	0.309168	0.00501756	0	0	0	0
YKL098W	3557.35	0.383325	0.0255421	0	0	6	0
YKL171W	0	0.309168	0.00501756	0	0	0	0
YKL175W	1064.79	0.379728	0.0236417	0	0	6	0
YKL190W	186.472	0.354957	0.0233669	0	0	1	0
YKR007W	4944.71	0.416265	0.045901	0	0	5	2
YKR018C	2274.81	0.366509	0.0194715	0	0	6	0
YKR019C	294.353	0.385531	0.0561205	0	0	2	2
YKR042W	447.065	0.351711	0.0115105	0	0	1	0
YKR047W	13.2979	0.311473	0.00834232	0	0	0	0
YKR050W	0	0.309168	0.00501756	0	0	0	0
YKR057W	23.7981	0.334452	0.0110872	0	0	4	0
YKR074W	454.931	0.361698	0.0145541	0	0	1	0
YKR092C	17.1214	0.330695	0.0118672	0	0	4	0
YKR094C	1925.1	0.375036	0.0244768	0	0	6	0
YKR099W	1388.68	0.386452	0.0308957	0	0	2	0
YLL038C	62.0736	0.32868	0.00848965	0	0	4	0
YLR015W	2022.46	0.390452	0.0311625	0	0	2	0
YLR020C	0	0.309168	0.00501756	0	0	0	0
YLR056W	3616.97	0.396267	0.0316452	0	0	2	0
YLR057W	109.735	0.328903	0.00975302	0	0	4	0
YLR083C	220.096	0.330076	0.00714227	0	0	4	0
YLR096W	238.335	0.342442	0.0130067	0	0	1	0
YLR110C	656.573	0.387531	0.0472313	0	0	2	2
YLR111W	534.38	0.368177	0.0309165	0	0	6	0
YLR119W	32503.7	0.424219	0.167129	0	0	5	2
YLR169W	0	0.309168	0.00501756	0	0	0	0
YLR190W	4032.47	0.402632	0.0746997	0	0	2	2
YLR193C	924.583	0.354245	0.0122087	0	0	1	0
YLR239C	1399.28	0.373809	0.0149762	0	0	6	0
YLR242C	2572.74	0.356324	0.033217	0	0	1	0
YLR264W	76630.1	0.374169	0.0724248	0	0	6	2
YLR287C-A	89.5098	0.34843	0.0146032	0	0	1	0
YLR292C	6.52265	0.316884	0.00630488	0	0	0	0
YLR312C	153.118	0.332136	0.00959425	0	0	4	0
YLR350W	945.675	0.369718	0.0199949	0	0	6	0
YLR366W	0	0.309168	0.00501756	0	0	0	0
YLR367W	684.844	0.359323	0.0133622	0	0	1	0
YLR373C	624.489	0.349276	0.0118777	0	0	1	0
YLR384C	565.241	0.375725	0.032746	0	0	6	0
YLR388W	316.458	0.335261	0.00898195	0	0	4	0
YLR404W	225.458	0.349339	0.0232003	0	0	1	0
YLR406C	0	0.309168	0.00501756	0	0	0	0
YLR435W	0	0.309168	0.00501756	0	0	0	0
YLR441C	425.543	0.335145	0.0106403	0	0	4	0
YLR444C	0	0.309168	0.00501756	0	0	0	0
YLR448W	463.213	0.354083	0.0166758	0	0	1	0
YML008C	8743.27	0.416131	0.111522	0	0	5	2
YML026C	2004.8	0.38036	0.0302444	0	0	6	0
YML048W	337.63	0.366682	0.0220194	0	0	6	0
YML071C	1404.06	0.38492	0.0674266	0	0	2	2
YML108W	3469.71	0.370671	0.0231707	0	0	6	0
YMR039C	1405.57	0.390178	0.0423235	0	0	2	0
YMR075W	300.291	0.348306	0.0162786	0	0	1	0
YMR116C	4537.48	0.389786	0.0321274	0	0	2	0
YMR126C	575.05	0.339242	0.0100183	0	0	4	0
YMR143W	1182.13	0.374097	0.0193546	0	0	6	0
YMR147W	0	0.309168	0.00501756	0	0	0	0
YMR193C-A	0	0.342774	0.0124294	0	0	1	0
YMR194W	227.355	0.326142	0.00669099	0	0	4	0
YMR216C	149.207	0.339301	0.00931889	0	0	4	0
YMR230W	405.443	0.351488	0.0135731	0	0	1	0
YMR238W	673.639	0.366959	0.040412	0	0	6	0
YNL001W	392.968	0.328347	0.00810014	0	0	4	0
YNL021W	2876.46	0.40126	0.0554383	0	0	2	2
YNL043C	0	0.309168	0.00501756	0	0	0	0
YNL067W	1893.13	0.380025	0.0289445	0	0	6	0
YNL096C	333.245	0.352733	0.00980816	0	0	1	0
YNL119W	1232.21	0.397321	0.0457578	0	0	2	2
YNL120C	782.959	0.388655	0.0328221	0	0	2	0
YNL135C	137.317	0.338651	0.0105008	0	0	4	0
YNL140C	654.933	0.359522	0.0155631	0	0	1	0
YNL154C	229.182	0.348118	0.0127804	0	0	1	0
YNR004W	216.119	0.35823	0.0171649	0	0	1	0
YNR005C	317.379	0.341659	0.0123595	0	0	4	0
YOL006C	97.4826	0.343623	0.0145266	0	0	1	0
YOL025W	0	0.309168	0.00501756	0	0	0	0
YOL039W	71.2042	0.32771	0.00836286	0	0	4	0
YOL041C	221.703	0.352509	0.016352	0	0	1	0
YOL050C	158.635	0.344354	0.0126548	0	0	1	0
YOL138C	223.43	0.346195	0.0216752	0	0	1	0
YOL159C	0	0.309168	0.00501756	0	0	0	0
YOR001W	599.105	0.375362	0.022926	0	0	6	0
YOR006C	1263.78	0.35823	0.0135132	0	0	1	0
YOR008C-A	1579.11	0.380621	0.0237466	0	0	6	0
YOR009W	617.71	0.331711	0.0117326	0	0	4	0
YOR016C	459.451	0.340222	0.0100097	0	0	4	0
YOR019W	220.096	0.330076	0.00714227	0	0	4	0
YOR021C	220.096	0.330076	0.00714227	0	0	4	0
YOR033C	41.9114	0.316755	0.00518309	0	0	0	0
YOR041C	82.5047	0.334309	0.00893854	0	0	4	0
YOR042W	0	0.331626	0.0117412	0	0	4	0
YOR045W	0	0.342774	0.0124294	0	0	1	0
YOR051C	0	0.309168	0.00501756	0	0	0	0
YOR052C	0	0.309168	0.00501756	0	0	0	0
YOR067C	276.279	0.344751	0.0175746	0	0	1	0
YOR070C	1498.23	0.382043	0.0549811	0	0	6	2
YOR089C	2424.79	0.391712	0.0207486	0	0	2	0
YOR170W	109.846	0.31691	0.00537655	0	0	0	0
YOR171C	198.311	0.332193	0.01071	0	0	4	0
YOR235W	191.395	0.329237	0.00858824	0	0	4	0
YOR245C	109.735	0.328903	0.00975302	0	0	4	0
YOR273C	0	0.309168	0.00501756	0	0	0	0
YOR274W	0	0.309168	0.00501756	0	0	0	0
YOR309C	0	0.342774	0.0124294	0	0	1	0
YOR322C	1049.86	0.378618	0.0207546	0	0	6	0
YPL037C	1678.89	0.389357	0.0354701	0	0	2	0
YPL047W	576.564	0.36322	0.0244748	0	0	6	0
YPL051W	5144.77	0.422191	0.0657894	0	0	5	2
YPL057C	9743.26	0.433304	0.0590765	0	0	5	2
YPL058C	1035.53	0.349088	0.0123783	0	0	1	0
YPL079W	1629.31	0.38626	0.0362676	0	0	2	0
YPL090C	279.573	0.345211	0.0111289	0	0	1	0
YPL102C	695.796	0.369753	0.0344192	0	0	6	0
YPL105C	360.369	0.334741	0.00845447	0	0	4	0
YPL145C	201.983	0.369542	0.0201493	0	0	6	0
YPL152W	1690.79	0.392107	0.0427977	0	0	2	0
YPL157W	3384.37	0.395541	0.0323025	0	0	2	0
YPL198W	0	0.309168	0.00501756	0	0	0	0
YPL227C	160.662	0.326745	0.0206608	0	0	4	0
YPR028W	0	0.309168	0.00501756	0	0	0	0
YPR045C	320.877	0.339005	0.00894177	0	0	4	0
YPR051W	353.233	0.35389	0.0143647	0	0	1	0
YPR057W	4860.65	0.425241	0.0558254	0	0	5	2
YPR070W	4502.05	0.395138	0.0579192	0	0	2	2
YPR114W	0	0.326471	0.0082712	0	0	4	0
YPR153W	478.755	0.342472	0.0139165	0	0	1	0
YPR173C	3150.14	0.40796	0.0487912	0	0	2	2
YPR179C	2131.09	0.395984	0.0436418	0	0	2	0
YBR037C	151.516	0.341089	0.0141584	0	0	4	0
YBR040W	0	0.295325	0.00241583	0	0	8	0
YBR041W	0.352789	0.32988	0.0107176	0	0	4	0
YBR043C	1780.78	0.361127	0.0179693	0	0	1	0
YCR009C	7794.76	0.405321	0.0527488	0	0	2	2
YGL043W	1123.19	0.345518	0.0250601	0	0	1	0
YHR041C	7564.72	0.413078	0.0339272	0	0	5	0
YKL079W	36.2096	0.314295	0.010685	0	0	0	0
YLR131C	2460.33	0.383325	0.0274802	0	0	6	0
YMR026C	218.382	0.329796	0.00388237	0	0	4	0
YPL262W	212.564	0.353728	0.0161064	0	0	1	0
YPR141C	2865.29	0.377845	0.0705917	0	0	6	2
YBR044C	166.81	0.329517	0.0067597	0	0	4	0
YDR073W	1980.2	0.364481	0.029498	0	0	6	0
YGL066W	1244.86	0.376125	0.045515	0	0	6	2
YOL004W	6442.11	0.406806	0.0721263	0	0	2	2
YBR047W	912.131	0.319464	0.00447785	0	0	0	0
YBR048W	921.202	0.329796	0.00586068	0	0	4	0
YBR053C	211.807	0.325732	0.00544863	0	0	4	0
YBR056W	818.483	0.344629	0.0106621	0	0	1	0
YBR058C-A	1866.09	0.373235	0.0402842	0	0	6	0
YBR058C	632.652	0.359656	0.0290036	0	0	1	0
YBR059C	0	0.315367	0.0145452	0	0	0	0
YBR068C	0	0.274811	0.00216087	0	0	3	0
YOR058C	102009	0.378913	0.16354	0	0	6	2
YBR077C	0	0.284949	0.00473546	0	0	3	0
YBR083W	300.553	0.340014	0.00940533	0	0	4	0
YBR084C-A	148.126	0.305641	0.00949504	0	0	8	0
YBR085W	185.897	0.306824	0.00843629	0	0	8	0
YBR086C	7893.46	0.369718	0.115799	0	0	6	2
YML111W	12.2355	0.291448	0.00316556	0	0	8	0
YOR079C	0	0.269942	0.00153007	0	0	7	0
YBR093C	3901.16	0.35098	0.0267145	0	0	1	0
YCR091W	23.1916	0.291667	0.00508844	0	0	8	0
YFR012W	143.863	0.302664	0.00227987	0	0	8	0
YGL060W	1885.33	0.362779	0.0160256	0	0	6	0
YHR008C	384.191	0.334885	0.00749525	0	0	4	0
YKL053C-A	349.187	0.343441	0.0146134	0	0	1	0
YMR205C	54.0334	0.297496	0.00577069	0	0	8	0
YOL081W	5584.67	0.422742	0.0574772	0	0	5	2
YBR095C	1471.32	0.377551	0.0515273	0	0	6	2
YBR098W	132.979	0.336276	0.0123514	0	0	4	0
YBR101C	0	0.276788	0.00173847	0	0	3	0
YBR105C	0	0.295887	0.00392099	0	0	8	0
YBR108W	1611.68	0.371344	0.0235608	0	0	6	0
YBR111W-A	377.934	0.351139	0.0192411	0	0	1	0
YBR112C	178.313	0.338267	0.0121854	0	0	4	0
YBR114W	33.4177	0.345518	0.0133012	0	0	1	0
YBR117C	1823.01	0.374205	0.026217	0	0	6	0
YBR118W	590.078	0.365235	0.0189109	0	0	6	0
YBR120C	141.349	0.32554	0.00630957	0	0	4	0
YBR122C	0	0.273092	0.000707632	0	0	7	0
YBR125C	16.6105	0.2972	0.00461177	0	0	8	0
YBR126C	4086.5	0.391357	0.0328323	0	0	2	0
YBR131W	262.621	0.366821	0.0296089	0	0	6	0
YBR132C	0	0.283597	0.00212471	0	0	3	0
YBR133C	31.8823	0.29609	0.00998247	0	0	8	0
YBR138C	277.545	0.321074	0.00537835	0	0	0	0
YBR139W	53.3686	0.303184	0.00456397	0	0	8	0
YBR141C	0	0.33405	0.00982768	0	0	4	0
YBR145W	0	0.314651	0.00741186	0	0	0	0
YBR146W	0	0.273092	0.000707632	0	0	7	0
YBR147W	86.1925	0.29661	0.00192689	0	0	8	0
YBR149W	67.4136	0.334309	0.0113328	0	0	4	0
YBR161W	947.844	0.363594	0.0166099	0	0	6	0
YBR162W-A	593.179	0.366959	0.0193219	0	0	6	0
YBR164C	253.189	0.372733	0.0340158	0	0	6	0
YBR166C	86.2129	0.307942	0.0125571	0	0	0	0
YBR168W	261.902	0.353696	0.0228551	0	0	1	0
YBR171W	1443.12	0.398012	0.056833	0	0	2	2
YBR173C	79.7483	0.32535	0.0112876	0	0	4	0
YBR175W	33904.8	0.382194	0.0680046	0	0	6	2
YCL032W	1638.29	0.372198	0.0254491	0	0	6	0
YCR063W	4447.03	0.392702	0.0637599	0	0	2	2
YDL020C	969.459	0.357274	0.0240028	0	0	1	0
YDR080W	843.244	0.349622	0.0163925	0	0	1	0
YDR148C	979.516	0.367898	0.0189422	0	0	6	0
YER109C	0	0.276532	0.000898549	0	0	3	0
YER116C	780.608	0.337327	0.00785604	0	0	4	0
YER139C	1050.81	0.362745	0.0218671	0	0	6	0
YGL110C	461.174	0.32843	0.00887352	0	0	4	0
YGL115W	1143.26	0.377808	0.0270425	0	0	6	0
YHR067W	3396.85	0.366233	0.0338457	0	0	6	0
YIL007C	743.669	0.338946	0.0128919	0	0	4	0
YJL046W	1997.87	0.383628	0.0233058	0	0	2	0
YJR070C	594.444	0.363254	0.0142123	0	0	6	0
YJR087W	248.927	0.352701	0.0173252	0	0	1	0
YJR139C	2612.02	0.366371	0.0131263	0	0	6	0
YKL213C	5946.78	0.417473	0.038729	0	0	5	0
YLR018C	1150.31	0.343592	0.0432678	0	0	1	0
YLR032W	843.284	0.349245	0.0102855	0	0	1	0
YLR315W	301.039	0.332648	0.00942672	0	0	4	0
YML063W	304.935	0.324697	0.00582562	0	0	4	0
YML097C	1495.6	0.366475	0.0308089	0	0	6	0
YMR123W	4764.53	0.392662	0.0449444	0	0	2	2
YMR307W	6603.69	0.421824	0.107662	0	0	5	2
YNL079C	14075.6	0.433449	0.0928513	0	0	5	2
YNL105W	34.9755	0.320968	0.00831041	0	0	0	0
YNL129W	597.161	0.340282	0.00978758	0	0	4	0
YNR007C	988.836	0.364789	0.021	0	0	6	0
YOL052C	65.0068	0.31552	0.00341329	0	0	0	0
YOR132W	844.731	0.337386	0.00948844	0	0	4	0
YOR196C	1110.2	0.369086	0.0196244	0	0	6	0
YOR270C	204.465	0.343107	0.0167795	0	0	1	0
YOR275C	10866.6	0.399691	0.202097	0	0	2	2
YPL022W	31.7287	0.322032	0.00591611	0	0	0	0
YPL139C	27.3429	0.309735	0.00415219	0	0	0	0
YPL177C	604.844	0.341418	0.0121985	0	0	4	0
YPR060C	211.105	0.304086	0.011222	0	0	8	0
YPR069C	97.409	0.317376	0.00536777	0	0	0	0
YPR084W	127.319	0.322139	0.009555	0	0	0	0
YBR180W	248.658	0.300093	0.00283234	0	0	8	0
YBR181C	1085.28	0.358428	0.0113753	0	0	1	0
YBR182C-A	67.4136	0.334309	0.0113328	0	0	4	0
YBR182C	204.846	0.326525	0.0171678	0	0	4	0
YBR183W	26.3609	0.307601	0.00463426	0	0	0	0
YBR186W	0	0.281094	0.00167343	0	0	3	0
YBR187W	0	0.314651	0.00741186	0	0	0	0
YBR189W	8978.42	0.33815	0.0123397	0	0	4	0
YBL027W	21.421	0.273303	0.000843155	0	0	7	0
YDR024W	455.488	0.326745	0.00671935	0	0	4	0
YNL080C	4217.61	0.405532	0.0382285	0	0	2	0
YOL018C	1795.27	0.39006	0.0423496	0	0	2	0
YOL129W	1875.5	0.345211	0.012107	0	0	1	0
YOR101W	0	0.252716	0.000163045	0	0	7	0
YOR293W	0	0.252716	0.000163045	0	0	7	0
YPL081W	93.253	0.296655	0.00257887	0	0	8	0
YBR191W	0	0.302995	0.00332393	0	0	8	0
YBR195C	6.98306	0.31813	0.00768866	0	0	0	0
YBR196C-A	0	0.302995	0.00332393	0	0	8	0
YBR200W	41.9819	0.326745	0.00957273	0	0	4	0
YBR201W	434.442	0.370212	0.0328466	0	0	6	0
YBR203W	89.4294	0.328819	0.00416953	0	0	4	0
YDR496C	473.34	0.335145	0.0137757	0	0	4	0
YNL116W	1417.29	0.345764	0.0092421	0	0	1	0
YPL106C	1705.01	0.381631	0.03941	0	0	6	0
YPL144W	6042.93	0.404983	0.0370187	0	0	2	0
YBR208C	0	0.283597	0.00212471	0	0	3	0
YBR210W	220.096	0.330076	0.00714227	0	0	4	0
YBR212W	437.221	0.371167	0.0227919	0	0	6	0
YBR213W	436.08	0.347994	0.0128819	0	0	1	0
YBR215W	3128.54	0.392742	0.0276889	0	0	2	0
YBR216C	1618.9	0.367515	0.0180126	0	0	6	0
YBR218C	399.303	0.317532	0.0103376	0	0	0	0
YBR220C	315.599	0.320677	0.0112955	0	0	0	0
YBR223C	0	0.314651	0.00741186	0	0	0	0
YBR227C	127.9	0.312701	0.00342105	0	0	0	0
YBR228W	26.0765	0.306291	0.00924617	0	0	8	0
YBR230C	220.096	0.330076	0.00714227	0	0	4	0
YBR233W	0	0.276788	0.00173847	0	0	3	0
YBR238C	553.005	0.302264	0.00337375	0	0	8	0
YBR239C	936.366	0.372448	0.0212548	0	0	6	0
YGR279C	478.229	0.358131	0.0168436	0	0	1	0
YKL062W	56.7571	0.355314	0.0145424	0	0	1	0
YNR051C	3836.24	0.407489	0.0676905	0	0	2	2
YOR026W	4566.09	0.398912	0.0561246	0	0	2	2
YBR240C	0	0.294921	0.00472986	0	0	8	0
YBR245C	234.836	0.336305	0.00953657	0	0	4	0
YBR246W	782.62	0.333333	0.0111801	0	0	4	0
YBR250W	25.907	0.325732	0.00449567	0	0	4	0
YHR012W	5179.68	0.420682	0.0625381	0	0	5	2
YLR048W	384.794	0.343805	0.00756759	0	0	1	0
YNL141W	1031.05	0.348837	0.0286707	0	0	1	0
YBR260C	620.235	0.367689	0.040657	0	0	6	0
YBR262C	0	0.29434	0.00112329	0	0	8	0
YBR264C	0	0.276788	0.00173847	0	0	3	0
YBR270C	0	0.276788	0.00173847	0	0	3	0
YBR273C	95.605	0.302335	0.00312346	0	0	8	0
YBR275C	0	0.302076	0.00279528	0	0	8	0
YBR278W	415.871	0.340014	0.00649371	0	0	4	0
YBR282W	401.04	0.355541	0.018042	0	0	1	0
YBR284W	0	0.283597	0.00212471	0	0	3	0
YBR286W	139.469	0.289407	0.00256027	0	0	3	0
YBR288C	1171.81	0.391121	0.036875	0	0	2	0
YGR135W	2758.5	0.38492	0.0358857	0	0	2	0
YOL046C	0	0.278076	0.00163549	0	0	3	0
YPL061W	558.971	0.33157	0.00963929	0	0	4	0
YBR297W	96.0948	0.310775	0.00586931	0	0	0	0
YBR032W	4807.78	0.331005	0.00818734	0	0	4	0
YBR298C-A	104.718	0.309833	0.0044296	0	0	0	0
YBR298C	0	0.285809	0.00782161	0	0	3	0
YCL001W-B	197.276	0.312752	0.00565945	0	0	0	0
YCL001W	690.337	0.338651	0.0242545	0	0	4	0
YCL002C	68.7125	0.308505	0.00808077	0	0	0	0
YCL005W-A	339.392	0.323319	0.0059149	0	0	0	0
YCL005W	7422.85	0.381931	0.0898559	0	0	6	2
YBR194W	557.621	0.364139	0.020473	0	0	6	0
YDR186C	1226.83	0.363594	0.0232151	0	0	6	0
YJR011C	2764.72	0.377111	0.0162103	0	0	6	0
YKL087C	739.692	0.355184	0.0157791	0	0	1	0
YLL040C	29.1237	0.335	0.0107268	0	0	4	0
YLR114C	3343.74	0.364344	0.0304476	0	0	6	0
YCL008C	160.011	0.316678	0.0106799	0	0	0	0
YCL009C	234.836	0.336305	0.00953657	0	0	4	0
YCL016C	822.88	0.360959	0.041581	0	0	1	0
YCL025C	171.119	0.331287	0.01697	0	0	4	0
YCL027W	219.016	0.292215	0.00222214	0	0	8	0
YLR181C	147.759	0.325404	0.00826666	0	0	4	0
YLR194C	699.896	0.329544	0.0332612	0	0	4	0
YCL029C	1019.24	0.350252	0.0253365	0	0	1	0
YCL034W	0	0.295325	0.00241583	0	0	8	0
YCL035C	286.993	0.303611	0.00379814	0	0	8	0
YCL036W	0	0.298616	0.00325364	0	0	8	0
YCL045C	34.8509	0.280404	0.0020681	0	0	3	0
YCL048W	294.659	0.309488	0.00686017	0	0	0	0
YCL050C	0	0.275865	0.00131221	0	0	3	0
YCL058W-A	40.5907	0.313054	0.00632789	0	0	0	0
YCL064C	617.266	0.354859	0.0127902	0	0	1	0
YBR016W	0	0.282916	0.000753375	0	0	3	0
YBR067C	0	0.282916	0.000753375	0	0	3	0
YBR277C	67.3018	0.302499	0.00259434	0	0	8	0
YDR158W	206.659	0.321872	0.00588784	0	0	0	0
YDR290W	0	0.326993	0.0155771	0	0	4	0
YDR385W	281.199	0.32988	0.0106034	0	0	4	0
YDR388W	4385.61	0.384501	0.0222971	0	0	2	0
YGL004C	0	0.282916	0.000753375	0	0	3	0
YGR224W	604.286	0.318495	0.00415643	0	0	0	0
YHL041W	0	0.282916	0.000753375	0	0	3	0
YIL123W	215.301	0.337826	0.00983866	0	0	4	0
YJL024C	148.117	0.34073	0.0143671	0	0	4	0
YJL152W	0	0.282916	0.000753375	0	0	3	0
YKL005C	479.214	0.355509	0.0130335	0	0	1	0
YKL116C	132.7	0.32974	0.0160993	0	0	4	0
YLR227C	253.599	0.320333	0.00367781	0	0	0	0
YML004C	0	0.282916	0.000753375	0	0	3	0
YMR299C	2934.17	0.389904	0.050807	0	0	2	2
YMR319C	0	0.282916	0.000753375	0	0	3	0
YNL032W	1487.63	0.355184	0.0110988	0	0	1	0
YNR001C	1290.65	0.354083	0.0126323	0	0	1	0
YOL002C	2761.64	0.394576	0.0233806	0	0	2	0
YOL024W	0	0.326993	0.00816523	0	0	4	0
YOL108C	1135.55	0.38242	0.026133	0	0	6	0
YOR269W	2573.48	0.398748	0.0500702	0	0	2	2
YOR365C	347.302	0.337181	0.00874248	0	0	4	0
YOR368W	69.5882	0.308652	0.00466938	0	0	0	0
YPL239W	37.9975	0.302194	0.00319304	0	0	8	0
YCL075W	0	0.278854	0.00061468	0	0	3	0
YCR003W	68.7125	0.330695	0.0114047	0	0	4	0
YCR004C	0	0.283597	0.00212471	0	0	3	0
YCR008W	18.2669	0.305641	0.00177214	0	0	8	0
YDR217C	381.234	0.310254	0.00400142	0	0	0	0
YOR014W	2298.01	0.380882	0.0603949	0	0	6	2
YCR010C	609.369	0.350885	0.0172738	0	0	1	0
YCR016W	325.589	0.327903	0.00891689	0	0	4	0
YCR017C	334.731	0.357143	0.0372219	0	0	1	0
YCR020C	0	0.273092	0.000707632	0	0	7	0
YCR021C	0	0.274811	0.00216087	0	0	3	0
YCR024C	0	0.283597	0.00212471	0	0	3	0
YCR028C-A	504.982	0.311273	0.00449472	0	0	0	0
YCR033W	4877.23	0.401343	0.0433246	0	0	2	0
YCR046C	0	0.310081	0.00814888	0	0	0	0
YCR048W	247.78	0.307018	0.00288968	0	0	0	0
YCR053W	3119.85	0.378102	0.0276266	0	0	6	0
YCR059C	287.004	0.321819	0.00954329	0	0	0	0
YCR066W	609.306	0.342865	0.0114915	0	0	1	0
YCR068W	1055.96	0.3652	0.0199686	0	0	6	0
YCR073C	0	0.295887	0.00392099	0	0	8	0
YCR073W-A	235.319	0.314117	0.00499211	0	0	0	0
YCR075C	0	0.302995	0.00332393	0	0	8	0
YCR075W-A	275.439	0.302358	0.00647393	0	0	8	0
YCR076C	0	0.309168	0.00501756	0	0	0	0
YCR079W	0	0.281094	0.00167343	0	0	3	0
YCR089W	0	0.298616	0.00325364	0	0	8	0
YCR090C	953.237	0.332819	0.00639065	0	0	4	0
YCR094W	1311.36	0.387802	0.0283738	0	0	2	0
YCR095C	717.95	0.338798	0.0141731	0	0	4	0
YBR009C	612.246	0.343714	0.0128296	0	0	1	0
YDR126W	4206.55	0.400474	0.0393093	0	0	2	0
YDR150W	564.829	0.3706	0.0405801	0	0	6	0
YDR348C	54.2295	0.320201	0.00647988	0	0	0	0
YGL023C	834.166	0.370353	0.0231799	0	0	6	0
YGL167C	3595.79	0.376453	0.0624299	0	0	6	2
YKL205W	10.0147	0.292105	0.0016245	0	0	8	0
YLL001W	131.512	0.32974	0.00925149	0	0	4	0
YLL043W	966.948	0.379098	0.0470132	0	0	6	2
YLR386W	1480.46	0.370247	0.0239987	0	0	6	0
YOL001W	1735.33	0.375471	0.0278738	0	0	6	0
YCR100C	452.349	0.323777	0.00580009	0	0	0	0
YCR102C	308.275	0.345764	0.0137502	0	0	1	0
YCR104W	0	0.276788	0.00173847	0	0	3	0
YCR107W	731.012	0.333562	0.00778416	0	0	4	0
YAL053W	104.149	0.354245	0.024071	0	0	1	0
YBL082C	0	0.285809	0.00782161	0	0	3	0
YBL083C	0	0.285809	0.00782161	0	0	3	0
YBR076W	340.446	0.346041	0.0176058	0	0	1	0
YBR134W	19.0466	0.292788	0.00984291	0	0	8	0
YDR123C	1076.32	0.373091	0.0425118	0	0	6	0
YDR128W	889.737	0.366199	0.02861	0	0	6	0
YDR199W	0	0.287331	0.00903719	0	0	3	0
YDR202C	1689.87	0.345518	0.0213059	0	0	1	0
YDR203W	0	0.285809	0.00782161	0	0	3	0
YDR289C	2605.86	0.388694	0.0455246	0	0	2	2
YDR320C	280.363	0.333362	0.0129162	0	0	4	0
YDR349C	459.977	0.346288	0.0255317	0	0	1	0
YDR351W	1014.07	0.365785	0.0286495	0	0	6	0
YDR393W	990.126	0.359124	0.0226678	0	0	1	0
YDR477W	1460.17	0.371699	0.0313568	0	0	6	0
YER089C	116.099	0.323507	0.0158575	0	0	0	0
YFL025C	10550	0.380249	0.116257	0	0	6	2
YFR016C	237.771	0.335869	0.0293291	0	0	4	0
YGL027C	432.488	0.369472	0.0495511	0	0	6	2
YGL042C	54.7467	0.30086	0.00843185	0	0	8	0
YGL084C	879.268	0.389279	0.0609455	0	0	2	2
YGL168W	5589.41	0.389123	0.0671566	0	0	2	2
YGL203C	3704.03	0.389201	0.0602896	0	0	2	2
YGR157W	6704.67	0.421733	0.057369	0	0	5	2
YGR166W	14234.7	0.397605	0.194839	0	0	2	2
YGR228W	73.1035	0.33529	0.0152335	0	0	4	0
YGR229C	3489.16	0.408775	0.068837	0	0	2	2
YHL031C	1774.21	0.380658	0.0232742	0	0	6	0
YHR030C	3337.19	0.402049	0.0976945	0	0	2	2
YIL044C	919.297	0.380435	0.0263424	0	0	6	0
YIL153W	146.207	0.33529	0.0226453	0	0	4	0
YIL154C	939.452	0.368736	0.0295093	0	0	6	0
YJL020C	941.628	0.385876	0.033604	0	0	2	0
YJL036W	149.689	0.348368	0.0153293	0	0	1	0
YJL062W	3118.21	0.405448	0.0936012	0	0	2	2
YJL095W	1350.33	0.388889	0.0870156	0	0	2	2
YJR075W	6215.97	0.433497	0.0851595	0	0	5	2
YKL006W	2275.11	0.384425	0.0408131	0	0	2	0
YKL037W	146.207	0.33529	0.0226453	0	0	4	0
YKL048C	6647.16	0.40719	0.0945604	0	0	2	2
YKL101W	676.588	0.375943	0.059556	0	0	6	2
YLL006W	933.244	0.392504	0.04404	0	0	2	0
YLL029W	992.862	0.356259	0.0200369	0	0	1	0
YLR261C	342.043	0.319622	0.0134626	0	0	0	0
YLR319C	458.696	0.344293	0.0390414	0	0	1	0
YML013W	0	0.285809	0.00782161	0	0	3	0
YML121W	1527.94	0.384235	0.0340264	0	0	2	0
YMR052C-A	0	0.287331	0.00903719	0	0	3	0
YMR070W	1087.09	0.368596	0.0379845	0	0	6	0
YMR073C	609.274	0.372841	0.0341858	0	0	6	0
YMR273C	366.349	0.366717	0.0366977	0	0	6	0
YMR282C	0	0.315367	0.0145452	0	0	0	0
YNL041C	195.165	0.358593	0.0555877	0	0	1	2
YNL051W	1645.21	0.401924	0.0691357	0	0	2	2
YNL053W	265.7	0.351044	0.0199689	0	0	1	0
YNL064C	7724.86	0.415508	0.112064	0	0	5	2
YNL127W	1491.12	0.346226	0.0259915	0	0	1	0
YNR032W	200.041	0.311748	0.0176772	0	0	0	0
YOL009C	2975.32	0.381331	0.0380913	0	0	6	0
YOR061W	86.5535	0.317921	0.0109726	0	0	0	0
YOR085W	2586.19	0.403678	0.0826985	0	0	2	2
YOR124C	390.887	0.302971	0.0173817	0	0	8	0
YOR127W	3292.22	0.393099	0.0363234	0	0	2	0
YOR208W	0	0.285809	0.00782161	0	0	3	0
YOR233W	816.577	0.34734	0.0227855	0	0	1	0
YOR358W	1103	0.354989	0.0179354	0	0	1	0
YPL032C	2691.63	0.375326	0.036491	0	0	6	0
YPL195W	5.30708	0.331174	0.0144245	0	0	4	0
YPR020W	0	0.319595	0.0210248	0	0	0	0
YPR040W	209.204	0.352829	0.0191545	0	0	1	0
YPR044C	593.527	0.339301	0.0132	0	0	4	0
YDL010W	0	0.289019	0.0033453	0	0	3	0
YDL012C	0	0.281094	0.00167343	0	0	3	0
YDL018C	0	0.294921	0.00472986	0	0	8	0
YDL021W	294.659	0.309488	0.00686017	0	0	0	0
YDL025C	45.0347	0.318861	0.0100689	0	0	0	0
YDL037C	0	0.275415	0.000508613	0	0	3	0
YDL039C	212.485	0.328847	0.00891338	0	0	4	0
YDL040C	0	0.294921	0.00472986	0	0	8	0
YDL045W-A	0	0.273092	0.000707632	0	0	7	0
YDL051W	106.904	0.334712	0.0115108	0	0	4	0
YDL052C	106.861	0.352285	0.0150651	0	0	1	0
YDL053C	313.675	0.304133	0.00273939	0	0	8	0
YDL061C	568.213	0.325241	0.00753075	0	0	4	0
YDL065C	253.506	0.317117	0.00792185	0	0	0	0
YDL067C	83.3396	0.308995	0.00403156	0	0	0	0
YDL070W	180.133	0.292391	0.00301155	0	0	8	0
YDL073W	0	0.281094	0.00167343	0	0	3	0
YDL076C	796.293	0.380696	0.0366329	0	0	6	0
YDL078C	164.792	0.301865	0.00487612	0	0	8	0
YDL086W	191.353	0.324887	0.00568813	0	0	4	0
YDL088C	385.122	0.318495	0.00466819	0	0	0	0
YDL089W	0	0.276788	0.00173847	0	0	3	0
YDL090C	229556	0.395339	0.139329	2	2	2	2
YAL026C	455.112	0.329936	0.00908994	0	0	4	0
YAL034C	76.2072	0.318652	0.010677	0	0	0	0
YAL045C	0	0.283349	0.00184096	0	0	3	0
YBL079W	246.495	0.343684	0.0126635	0	0	1	0
YBR012C	0	0.283349	0.00184096	0	0	3	0
YBR119W	0	0.283349	0.00184096	0	0	3	0
YBR290W	333.455	0.348306	0.0139883	0	0	1	0
YCL023C	0	0.283349	0.00184096	0	0	3	0
YCL056C	0	0.283349	0.00184096	0	0	3	0
YDR157W	0	0.283349	0.00184096	0	0	3	0
YDR179C	0	0.283349	0.00184096	0	0	3	0
YDR222W	228.641	0.333562	0.00899225	0	0	4	0
YDR258C	0	0.283349	0.00184096	0	0	3	0
YDR321W	0	0.283349	0.00184096	0	0	3	0
YDR374C	145.64	0.311698	0.00525999	0	0	0	0
YER042W	120.712	0.34208	0.0111133	0	0	4	0
YER166W	0	0.283349	0.00184096	0	0	3	0
YFL006W	109.393	0.330441	0.00925282	0	0	4	0
YFR010W	3484.27	0.395179	0.0391018	0	0	2	0
YFR015C	1143.47	0.327572	0.00737757	0	0	4	0
YFR056C	0	0.283349	0.00184096	0	0	3	0
YGL039W	0	0.283349	0.00184096	0	0	3	0
YGL057C	345.776	0.339836	0.0109913	0	0	4	0
YGL248W	1564.1	0.36356	0.0188356	0	0	6	0
YGL253W	733.885	0.370777	0.0174869	0	0	6	0
YGR010W	0	0.283349	0.00184096	0	0	3	0
YGR034W	0	0.283349	0.00184096	0	0	3	0
YGR105W	847.326	0.333133	0.00634955	0	0	4	0
YGR139W	0	0.283349	0.00184096	0	0	3	0
YGR187C	2011.99	0.376563	0.0225856	0	0	6	0
YGR212W	0	0.283349	0.00184096	0	0	3	0
YGR239C	160.339	0.344904	0.0139827	0	0	1	0
YHR016C	0	0.283349	0.00184096	0	0	3	0
YHR029C	0	0.311473	0.00425679	0	0	0	0
YHR033W	0	0.283349	0.00184096	0	0	3	0
YHR159W	282.149	0.315648	0.00613694	0	0	0	0
YHR162W	150.627	0.325322	0.00973384	0	0	4	0
YIL137C	0	0.283349	0.00184096	0	0	3	0
YIL160C	68.6364	0.318573	0.00516489	0	0	0	0
YIL170W	0	0.283349	0.00184096	0	0	3	0
YJL029C	1492.25	0.363969	0.0154565	0	0	6	0
YJL064W	257.892	0.34703	0.0131738	0	0	1	0
YJL117W	420.93	0.332165	0.0063815	0	0	4	0
YJL120W	105.904	0.315854	0.0050946	0	0	0	0
YJR077C	126.132	0.3021	0.00347645	0	0	8	0
YJR084W	5183.28	0.383742	0.0198128	0	0	2	0
YJR097W	719.155	0.342744	0.0173353	0	0	1	0
YJR103W	518.44	0.33362	0.00788666	0	0	4	0
YKL139W	2093.72	0.394777	0.0384815	0	0	2	0
YKR024C	2581.33	0.381032	0.0394182	0	0	6	0
YKR054C	1369.73	0.37453	0.0510118	0	0	6	2
YLL049W	1175.61	0.375507	0.0449159	0	0	6	2
YLR014C	558.576	0.34518	0.010608	0	0	1	0
YLR065C	234.911	0.308995	0.00356516	0	0	0	0
YLR102C	125.333	0.340074	0.0181836	0	0	4	0
YLR124W	0	0.283349	0.00184096	0	0	3	0
YLR206W	940.224	0.359822	0.0162208	0	0	1	0
YLR221C	114.651	0.326169	0.00685852	0	0	4	0
YLR224W	2591.33	0.361395	0.0177679	0	0	1	0
YLR252W	0	0.283349	0.00184096	0	0	3	0
YLR268W	17718.7	0.443392	0.0940758	0	0	5	2
YLR269C	0	0.283349	0.00184096	0	0	3	0
YLR346C	0	0.299261	0.0035144	0	0	8	0
YLR368W	271.831	0.318182	0.011401	0	0	0	0
YLR370C	100.741	0.33812	0.0166192	0	0	4	0
YML012W	650.152	0.357801	0.0312519	0	0	1	0
YML017W	440.775	0.353535	0.0157131	0	0	1	0
YMR099C	288.436	0.331315	0.00860529	0	0	4	0
YMR145C	283.91	0.324128	0.00545359	0	0	4	0
YMR202W	331.23	0.333505	0.0148959	0	0	4	0
YMR226C	0	0.283349	0.00184096	0	0	3	0
YMR244W	0	0.283349	0.00184096	0	0	3	0
YMR258C	0	0.283349	0.00184096	0	0	3	0
YMR274C	472.391	0.358792	0.036941	0	0	1	0
YMR278W	445.521	0.334539	0.00934056	0	0	4	0
YMR294W	3453.8	0.393258	0.0529091	0	0	2	2
YNL029C	0	0.283349	0.00184096	0	0	3	0
YNL046W	54.7818	0.322433	0.0085646	0	0	0	0
YNL050C	35.1894	0.296769	0.00252107	0	0	8	0
YNL091W	2481.98	0.397524	0.0289329	0	0	2	0
YNL098C	280.402	0.335956	0.00901559	0	0	4	0
YNL153C	4197.4	0.4102	0.0551755	0	0	2	2
YOL029C	104.11	0.318208	0.00788303	0	0	0	0
YOL106W	0	0.283349	0.00184096	0	0	3	0
YOR044W	654.145	0.331796	0.00870113	0	0	4	0
YOR082C	949.468	0.362644	0.0161141	0	0	6	0
YOR115C	484.708	0.3536	0.019577	0	0	1	0
YOR172W	0	0.283349	0.00184096	0	0	3	0
YOR184W	916.166	0.342532	0.0242807	0	0	1	0
YPL017C	370.621	0.360456	0.0239488	0	0	1	0
YPL019C	241.808	0.308211	0.00396567	0	0	0	0
YPL156C	0	0.313965	0.00367308	0	0	0	0
YPL161C	330.263	0.357176	0.0347826	0	0	1	0
YPL184C	279.686	0.338828	0.0098675	0	0	4	0
YPL205C	35.1894	0.296769	0.00252107	0	0	8	0
YPL212C	424.8	0.337006	0.00615795	0	0	4	0
YPR043W	188.056	0.342442	0.0174233	0	0	1	0
YPR061C	0	0.283349	0.00184096	0	0	3	0
YPR098C	798.299	0.356095	0.010828	0	0	1	0
YPR115W	178.03	0.349716	0.0125767	0	0	1	0
YDL101C	0	0.283597	0.00212471	0	0	3	0
YDL110C	0	0.295887	0.00392099	0	0	8	0
YDL112W	93.9676	0.319175	0.00325744	0	0	0	0
YDL115C	384.038	0.319937	0.0112822	0	0	0	0
YDL116W	0	0.292832	0.00341902	0	0	8	0
YDL117W	6552.47	0.412859	0.0728597	0	0	5	2
YDL122W	563.621	0.335	0.0158036	0	0	4	0
YDL124W	0	0.299307	0.00883607	0	0	8	0
YDL130W-A	92.4841	0.315879	0.00865645	0	0	0	0
YDL133W	235.319	0.314117	0.00499211	0	0	0	0
YDL134C	66.499	0.292655	0.00389933	0	0	8	0
YDL135C	93.1654	0.308799	0.00462862	0	0	0	0
YDL138W	0	0.310105	0.00817696	0	0	0	0
YDL142C	1171.61	0.349465	0.0129605	0	0	1	0
YDR479C	21.8832	0.29546	0.00490111	0	0	8	0
YHL020C	469.994	0.362881	0.0214682	0	0	6	0
YKL208W	641.464	0.355932	0.0136589	0	0	1	0
YLR079W	542.084	0.345241	0.0199882	0	0	1	0
YNL003C	1960.39	0.374205	0.0245	0	0	6	0
YDL146W	0	0.298616	0.00325364	0	0	8	0
YDL149W	0	0.283597	0.00212471	0	0	3	0
YDL156W	185.317	0.323858	0.00884835	0	0	0	0
YDL157C	482.497	0.328959	0.0101538	0	0	4	0
YDL161W	332.734	0.355249	0.0194426	0	0	1	0
YDL168W	73.8587	0.282176	0.0030488	0	0	3	0
YDL169C	0	0.281094	0.00167343	0	0	3	0
YDL170W	257.377	0.337152	0.00844373	0	0	4	0
YDL171C	0	0.276788	0.00173847	0	0	3	0
YDL176W	220.096	0.330076	0.00714227	0	0	4	0
YDL178W	0	0.283597	0.00212471	0	0	3	0
YDL182W	32.5544	0.306678	0.00534011	0	0	8	0
YDL183C	0	0.276788	0.00173847	0	0	3	0
YDL184C	0	0.295325	0.00241583	0	0	8	0
YDL185W	92.618	0.27752	0.00304968	0	0	3	0
YDL192W	0	0.295887	0.00392099	0	0	8	0
YDL200C	0	0.309168	0.00501756	0	0	0	0
YDL203C	4998.44	0.379506	0.0880067	0	0	6	2
YGR196C	1032.93	0.394777	0.0597303	0	0	2	2
YIR003W	282.226	0.341298	0.0136764	0	0	4	0
YLR342W	335.742	0.347713	0.0221689	0	0	1	0
YML019W	104.906	0.349559	0.0378598	0	0	1	0
YPL066W	0.814117	0.29171	0.00637531	0	0	8	0
YPL158C	159.181	0.361799	0.0217352	0	0	6	0
YDL204W	0	0.283597	0.00212471	0	0	3	0
YDL210W	0	0.283597	0.00212471	0	0	3	0
YDL213C	3161.53	0.35866	0.0376977	0	0	1	0
YIL057C	5.32711	0.297496	0.00384341	0	0	8	0
YJL154C	1376.67	0.376965	0.0251309	0	0	6	0
YOR311C	367.345	0.3652	0.0301363	0	0	6	0
YDL215C	211.807	0.325732	0.00544863	0	0	4	0
YDL216C	918.644	0.377111	0.0270997	0	0	6	0
YDL219W	0	0.283597	0.00212471	0	0	3	0
YDL223C	0	0.295887	0.00392099	0	0	8	0
YDL225W	319.359	0.356389	0.0222224	0	0	1	0
YDL230W	0	0.294921	0.00472986	0	0	8	0
YDL232W	7304.61	0.417877	0.0513808	0	0	5	2
YDL236W	0	0.342774	0.0124294	0	0	1	0
YDL240W	0	0.325377	0.00657757	0	0	4	0
YDL241W	100.664	0.315239	0.0112406	0	0	0	0
YDL243C	0	0.276788	0.00173847	0	0	3	0
YDL246C	0	0.284949	0.00473546	0	0	3	0
YDL248W	39.2301	0.317584	0.0103098	0	0	0	0
YDR003W-A	0	0.295325	0.00241583	0	0	8	0
YDR003W	0	0.309168	0.00501756	0	0	0	0
YDR005C	605.019	0.354697	0.0164262	0	0	1	0
YDR007W	0	0.320096	0.00633681	0	0	0	0
YDR011W	0	0.281094	0.00167343	0	0	3	0
YDR012W	190.441	0.333906	0.0129134	0	0	4	0
YDR019C	185.306	0.34469	0.0187623	0	0	1	0
YDR020C	249.896	0.31529	0.00554373	0	0	0	0
YDR022C	0	0.284949	0.00473546	0	0	3	0
YDR025W	0	0.284949	0.00473546	0	0	3	0
YDR026C	0	0.303066	0.00672364	0	0	8	0
YDR027C	477.033	0.352957	0.012172	0	0	1	0
YDR031W	0	0.283597	0.00212471	0	0	3	0
YDR033W	0	0.311698	0.00734001	0	0	0	0
YDR038C	0	0.309168	0.00501756	0	0	0	0
YDR042C	0	0.302995	0.00332393	0	0	8	0
YDR046C	0	0.273092	0.000707632	0	0	7	0
YDR463W	257.552	0.347371	0.0221673	0	0	1	0
YGL195W	794.389	0.366095	0.0211207	0	0	6	0
YGL213C	27.1577	0.324616	0.00647799	0	0	4	0
YHR034C	275.418	0.308627	0.00350946	0	0	0	0
YIL097W	81.8451	0.335927	0.00887095	0	0	4	0
YLR398C	21.7195	0.320862	0.00563152	0	0	0	0
YOL064C	836.755	0.362745	0.0141331	0	0	6	0
YPR189W	5553.36	0.377221	0.0504052	0	0	6	2
YDR051C	0	0.283597	0.00212471	0	0	3	0
YDR055W	0	0.284949	0.00473546	0	0	3	0
YDR056C	0	0.278854	0.00061468	0	0	3	0
YDR061W	0	0.292832	0.00341902	0	0	8	0
YDR063W	120.621	0.313534	0.00427156	0	0	0	0
YDR066C	563.132	0.33529	0.0129623	0	0	4	0
YDR069C	574.477	0.345272	0.0185655	0	0	1	0
YDR072C	129.524	0.31255	0.00392421	0	0	0	0
YDR075W	167.343	0.331146	0.0121509	0	0	4	0
YDR077W	240.395	0.323885	0.0087792	0	0	4	0
YDR079C-A	992.413	0.362474	0.0168909	0	0	6	0
YDR079W	0	0.298616	0.00325364	0	0	8	0
YDR083W	2325.69	0.373414	0.0226798	0	0	6	0
YDR084C	0	0.283597	0.00212471	0	0	3	0
YDR093W	248.865	0.342834	0.0115385	0	0	1	0
YDR096W	248.628	0.344904	0.0122801	0	0	1	0
YDR099W	0	0.292832	0.00341902	0	0	8	0
YDR100W	276.474	0.29537	0.0034119	0	0	8	0
YDR105C	51.0543	0.344079	0.0195932	0	0	1	0
YDR106W	324.784	0.338091	0.00979225	0	0	4	0
YDR111C	104.113	0.305545	0.00405132	0	0	8	0
YDR115W	57.487	0.335898	0.00966074	0	0	4	0
YDR117C	0	0.292832	0.00341902	0	0	8	0
YDR120C	0	0.302995	0.00332393	0	0	8	0
YDR121W	579.837	0.373091	0.0269037	0	0	6	0
YDR122W	694.599	0.321234	0.00797447	0	0	0	0
YDR124W	2418.18	0.391317	0.0210958	0	0	2	0
YDR129C	151.063	0.30971	0.00505451	0	0	0	0
YDR130C	3952.63	0.372091	0.0207278	0	0	6	0
YGL087C	66.9452	0.32348	0.00630562	0	0	0	0
YDR131C	106.384	0.332734	0.0121473	0	0	4	0
YDR132C	0	0.283597	0.00212471	0	0	3	0
YDR137W	116.054	0.299907	0.00430586	0	0	8	0
YDR142C	152.405	0.303682	0.00343211	0	0	8	0
YDR144C	116.054	0.299907	0.00430586	0	0	8	0
YDR146C	1529.96	0.371877	0.0297704	0	0	6	0
YDR147W	65.1536	0.301373	0.00254805	0	0	8	0
YDR151C	212.767	0.332734	0.0195592	0	0	4	0
YDR152W	0	0.276788	0.00173847	0	0	3	0
YDR155C	338.19	0.300162	0.00386317	0	0	8	0
YDR161W	126.715	0.331739	0.0148781	0	0	4	0
YDL095W	16.0371	0.339895	0.0317158	0	0	4	0
YDR389W	2227.1	0.386606	0.072638	0	0	2	2
YGR261C	119.501	0.342956	0.0129078	0	0	1	0
YKL007W	17.9832	0.337386	0.0302067	0	0	4	0
YKR020W	794.867	0.382119	0.0387792	0	0	6	0
YLR262C	621.627	0.358759	0.0326473	0	0	1	0
YDR169C-A	1912.61	0.365992	0.0181829	0	0	6	0
YOR123C	444.338	0.358395	0.0196598	0	0	1	0
YOR140W	732.93	0.372162	0.024977	0	0	6	0
YDR169C	0	0.309168	0.00453567	0	0	0	0
YDR174W	0	0.274811	0.00216087	0	0	3	0
YDR175C	1113.16	0.332677	0.00825072	0	0	4	0
YDR178W	226.409	0.345856	0.0138749	0	0	1	0
YDR179W-A	0	0.283597	0.00212471	0	0	3	0
YDR183W	172.075	0.329964	0.0174956	0	0	4	0
YDR192C	18.7493	0.290924	0.0029977	0	0	8	0
YDR194C	115.214	0.304873	0.0094571	0	0	8	0
YDR195W	299.499	0.342351	0.0219215	0	0	1	0
YDR197W	2314.55	0.383023	0.0205555	0	0	6	0
YDR198C	274.51	0.324047	0.00779311	0	0	4	0
YDR200C	361.396	0.323588	0.00774141	0	0	0	0
YDR204W	0	0.276788	0.00173847	0	0	3	0
YDR210W	1187.7	0.343744	0.00969869	0	0	1	0
YML035C	1476.73	0.360289	0.0148981	0	0	1	0
YNL136W	671.09	0.367445	0.0253319	0	0	6	0
YDR213W	0	0.324778	0.00925661	0	0	4	0
YDR214W	81.5042	0.307625	0.00473123	0	0	0	0
YDR216W	4043.52	0.336073	0.0210084	0	0	4	0
YOR142W	0	0.251554	0.000277586	0	0	7	0
YDR218C	476.868	0.317324	0.00525665	0	0	0	0
YDR219C	294.659	0.309488	0.00686017	0	0	0	0
YDR221W	117.859	0.308897	0.00646833	0	0	0	0
YDR225W	562.845	0.367098	0.0239242	0	0	6	0
YDR231C	31.8155	0.311074	0.0106808	0	0	0	0
YDR242W	1953.33	0.368177	0.0197742	0	0	6	0
YDR244W	629.445	0.36575	0.0166823	0	0	6	0
YDR245W	4169.28	0.382495	0.0303473	0	0	6	0
YDR247W	9.46556	0.325677	0.0111909	0	0	4	0
YDR249C	60.3146	0.285998	0.00298377	0	0	3	0
YDR251W	161.273	0.303421	0.00637095	0	0	8	0
YDR252W	782.417	0.343198	0.00888073	0	0	1	0
YDR253C	151.334	0.290511	0.00297722	0	0	3	0
YDR254W	0.864319	0.327627	0.0178244	0	0	4	0
YDR257C	0	0.303066	0.00672364	0	0	8	0
YDR259C	0	0.284949	0.00473546	0	0	3	0
YDR262W	867.375	0.355834	0.018664	0	0	1	0
YDR264C	447.688	0.345579	0.0178208	0	0	1	0
YDR265W	1151.61	0.367445	0.015131	0	0	6	0
YDR266C	58.3482	0.319228	0.00826437	0	0	0	0
YDR275W	135.193	0.33648	0.0104696	0	0	4	0
YDR277C	0	0.283597	0.00212471	0	0	3	0
YDR279W	167.401	0.322648	0.0112969	0	0	0	0
YDR281C	138.641	0.320942	0.00839707	0	0	0	0
YDR282C	0	0.276788	0.00173847	0	0	3	0
YDR283C	100.982	0.312802	0.00555648	0	0	0	0
YDR293C	744.821	0.368316	0.0295796	0	0	6	0
YCR034W	469.213	0.343623	0.0119607	0	0	1	0
YIL047C	16941.9	0.345487	0.0170575	0	0	1	0
YJR033C	515.226	0.351934	0.0148168	0	0	1	0
YKR027W	2735.01	0.373342	0.0173628	0	0	6	0
YKR029C	282.323	0.360657	0.0183979	0	0	1	0
YML081C-A	893.386	0.346813	0.0106999	0	0	1	0
YPL226W	1141.35	0.367828	0.0286306	0	0	6	0
YDR295C	57.487	0.335898	0.00966074	0	0	4	0
YDR297W	24.043	0.29182	0.00850385	0	0	8	0
YDR298C	80.3311	0.326745	0.0128392	0	0	4	0
YDR304C	256.739	0.313914	0.0040896	0	0	0	0
YDR306C	0	0.284949	0.00473546	0	0	3	0
YDR307W	129.333	0.338828	0.0108309	0	0	4	0
YDR309C	0	0.276788	0.00173847	0	0	3	0
YJL121C	278.382	0.339301	0.00898726	0	0	4	0
YNL107W	119.216	0.361799	0.0176868	0	0	6	0
YOR109W	415.257	0.35331	0.0228918	0	0	1	0
YPL008W	567.652	0.36261	0.0217812	0	0	6	0
YPR120C	419.68	0.373558	0.0243976	0	0	6	0
YDR313C	112.99	0.344476	0.0170782	0	0	1	0
YDR316W	7333.95	0.360624	0.0535567	0	0	1	2
YDL104C	544.853	0.351902	0.0206357	0	0	1	0
YER153C	36.7272	0.313079	0.006462	0	0	0	0
YGR081C	398.4	0.350568	0.0102791	0	0	1	0
YLR410W	168.644	0.33529	0.0197397	0	0	4	0
YNL072W	922.297	0.339242	0.00773035	0	0	4	0
YOR040W	66.6726	0.306993	0.00571146	0	0	0	0
YOR228C	11.605	0.333305	0.00793349	0	0	4	0
YPL181W	1238.66	0.374675	0.0271223	0	0	6	0
YDR322W	444.153	0.376089	0.0211908	0	0	6	0
YDR329C	0	0.294921	0.00472986	0	0	8	0
YDR330W	67.4776	0.310899	0.00365472	0	0	0	0
YDR332W	0	0.276788	0.00173847	0	0	3	0
YDR336W	0	0.278076	0.00163549	0	0	3	0
YDR337W	0	0.295887	0.00392099	0	0	8	0
YDR343C	299.33	0.339598	0.0108503	0	0	4	0
YDR350C	144.074	0.33428	0.0192807	0	0	4	0
YDR354W	299.535	0.313635	0.00591357	0	0	0	0
YDR358W	574.596	0.378176	0.0275218	0	0	6	0
YDR363W-A	885.213	0.354892	0.0213029	0	0	1	0
YER074W	2634.79	0.398666	0.035493	0	0	2	0
YGR072W	1127.42	0.38649	0.0311431	0	0	2	0
YHR077C	188.954	0.353086	0.0249878	0	0	1	0
YJR043C	2047.24	0.388928	0.0282006	0	0	2	0
YLR135W	53.5765	0.286885	0.00214856	0	0	3	0
YLR154C	25.0956	0.288419	0.00204559	0	0	3	0
YMR190C	419.454	0.332819	0.0109336	0	0	4	0
YDR364C	78.7112	0.328652	0.0101427	0	0	4	0
YDR366C	0	0.273092	0.000707632	0	0	7	0
YDR368W	0	0.281094	0.00167343	0	0	3	0
YDR375C	284.724	0.350095	0.013674	0	0	1	0
YDR379C-A	694.261	0.354245	0.0270116	0	0	1	0
YGL212W	4118.64	0.390884	0.0565061	0	0	2	2
YDR379W	1036.73	0.357999	0.0151589	0	0	1	0
YDR386W	343.005	0.331654	0.00770075	0	0	4	0
YDR387C	0	0.310452	0.00659894	0	0	0	0
YDR392W	1498.49	0.367341	0.0170579	0	0	6	0
YDR395W	369.936	0.315879	0.0173129	0	0	0	0
YDR399W	805.796	0.373737	0.0299143	0	0	6	0
YDR400W	803.646	0.348274	0.0126213	0	0	1	0
YDR402C	868.525	0.352925	0.0124581	0	0	1	0
YER118C	1170.45	0.353568	0.0795063	0	0	1	2
YDR403W	20.9339	0.294006	0.00106064	0	0	8	0
YMR204C	234.29	0.303137	0.00333794	0	0	8	0
YDR405W	0	0.276788	0.00173847	0	0	3	0
YDR406W	0	0.278076	0.00163549	0	0	3	0
YDR408C	0	0.278854	0.00061468	0	0	3	0
YDR409W	0	0.285809	0.00782161	0	0	3	0
YDR415C	217.91	0.310725	0.00994631	0	0	0	0
YDR420W	277.545	0.321074	0.00537835	0	0	0	0
YDR421W	132.08	0.298318	0.00308166	0	0	8	0
YDR422C	0	0.314651	0.00741186	0	0	0	0
YDR423C	308.738	0.30411	0.0037602	0	0	8	0
YDR424C	729.477	0.352733	0.0314505	0	0	1	0
YDR428C	168.903	0.319097	0.00563224	0	0	0	0
YDR439W	198.847	0.33405	0.0206633	0	0	4	0
YDR443C	3706.9	0.400227	0.0243398	0	0	2	0
YDR448W	232.917	0.339272	0.0146709	0	0	4	0
YDR450W	151.063	0.30971	0.00505451	0	0	0	0
YDR452W	0	0.283597	0.00212471	0	0	3	0
YDR453C	0	0.283597	0.00212471	0	0	3	0
YDR457W	243.322	0.306122	0.00535014	0	0	8	0
YDR459C	0	0.281094	0.00167343	0	0	3	0
YDR465C	217.91	0.310725	0.00994631	0	0	0	0
YDR480W	112.474	0.313458	0.00495942	0	0	0	0
YDR482C	19.8836	0.315392	0.00487643	0	0	0	0
YDR483W	0	0.285809	0.00782161	0	0	3	0
YDR484W	750.482	0.31552	0.0190181	0	0	0	0
YDR486C	179.172	0.349057	0.0145934	0	0	1	0
YDR488C	1811.59	0.373881	0.0422777	0	0	6	0
YDR490C	117.859	0.308897	0.00646833	0	0	0	0
YDR494W	65.4271	0.320201	0.0112519	0	0	0	0
YDR500C	43.8272	0.315854	0.00463614	0	0	0	0
YDR501W	0	0.284949	0.00473546	0	0	3	0
YDR506C	0	0.284949	0.00473546	0	0	3	0
YDR507C	68.6867	0.31873	0.0117426	0	0	0	0
YDR508C	2572.34	0.383212	0.0266541	0	0	6	0
YDR512C	0	0.295887	0.00392099	0	0	8	0
YDR513W	356.257	0.310031	0.00711512	0	0	0	0
YDR518W	459.451	0.340222	0.0100097	0	0	4	0
YDR522C	1337.29	0.356553	0.0110378	0	0	1	0
YDR524C-B	0	0.314651	0.00741186	0	0	0	0
YDR524C	0	0.298616	0.00325364	0	0	8	0
YDR524W-C	213.909	0.370989	0.0213804	0	0	6	0
YDR529C	0	0.292832	0.00341902	0	0	8	0
YDR530C	4.00781	0.317558	0.00582806	0	0	0	0
YDR533C	0	0.298616	0.00325364	0	0	8	0
YDR536W	0	0.278854	0.00061468	0	0	3	0
YDR538W	0	0.275865	0.00131221	0	0	3	0
YDR540C	400.869	0.337298	0.0130528	0	0	4	0
YDR541C	0	0.294921	0.00472986	0	0	8	0
YDR542W	57.8615	0.323561	0.0114591	0	0	0	0
YEL001C	277.545	0.321074	0.00537835	0	0	0	0
YEL003W	368.474	0.350853	0.0178555	0	0	1	0
YEL006W	0	0.283597	0.00212471	0	0	3	0
YEL007W	65.4271	0.320201	0.0112519	0	0	0	0
YEL009C	0	0.281501	0.00184475	0	0	3	0
YEL011W	0	0.284949	0.00473546	0	0	3	0
YEL012W	1007.08	0.355606	0.0155028	0	0	1	0
YEL013W	4539.1	0.404645	0.0375018	0	0	2	0
YEL015W	161.273	0.303421	0.00637095	0	0	8	0
YEL016C	0	0.283597	0.00212471	0	0	3	0
YEL017C-A	0	0.298616	0.00325364	0	0	8	0
YEL018W	294.659	0.309488	0.00686017	0	0	0	0
YEL020C	0	0.309168	0.00501756	0	0	0	0
YEL024W	284.724	0.350095	0.013674	0	0	1	0
YEL027W	385.153	0.333219	0.0131985	0	0	4	0
YEL031W	825.31	0.343532	0.0265399	0	0	1	0
YEL036C	1767.73	0.391002	0.0303109	0	0	2	0
YEL037C	346.951	0.334683	0.0159761	0	0	4	0
YEL038W	0	0.309168	0.00501756	0	0	0	0
YEL040W	44838	0.353118	0.0110693	0	0	1	0
YBR224W	0	0.260983	0.000146259	0	0	7	0
YBR267W	1608.55	0.347402	0.0125003	0	0	1	0
YCR025C	0	0.260983	0.000146259	0	0	7	0
YCR071C	779.944	0.318678	0.0104241	0	0	0	0
YCR106W	0	0.260983	0.000146259	0	0	7	0
YDR338C	0	0.260983	0.000146259	0	0	7	0
YGL024W	495.291	0.326196	0.00851507	0	0	4	0
YGR027C	1153.2	0.354438	0.0287969	0	0	1	0
YHL022C	1873.65	0.355411	0.0103052	0	0	1	0
YHR001W-A	0	0.260983	0.000146259	0	0	7	0
YIL013C	377.644	0.307018	0.00898233	0	0	0	0
YIL052C	0	0.260983	0.000146259	0	0	7	0
YIL064W	0	0.260983	0.000146259	0	0	7	0
YKL066W	0	0.260983	0.000146259	0	0	7	0
YLL047W	260.723	0.287501	0.000760939	0	0	3	0
YLR219W	0	0.260983	0.000146259	0	0	7	0
YML122C	0	0.260983	0.000146259	0	0	7	0
YNL052W	238.379	0.305641	0.0033999	0	0	8	0
YEL041W	0	0.262766	0.00131033	0	0	7	0
YEL042W	206.995	0.348649	0.0161631	0	0	1	0
YEL043W	671.778	0.354019	0.0149729	0	0	1	0
YEL049W	0	0.321473	0.00904735	0	0	0	0
YEL050C	1141.59	0.360356	0.0222208	0	0	1	0
YEL051W	480.945	0.353986	0.020623	0	0	1	0
YEL052W	0	0.295887	0.00392099	0	0	8	0
YEL053C	348.555	0.352765	0.0173292	0	0	1	0
YEL057C	0	0.309168	0.00501756	0	0	0	0
YEL059C-A	350.414	0.301818	0.00497723	0	0	8	0
YEL060C	44531	0.371273	0.046185	0	0	6	2
YBR057C	303.989	0.341238	0.00965569	0	0	4	0
YBR226C	180.016	0.328764	0.00838109	0	0	4	0
YDR274C	159.602	0.304706	0.00369191	0	0	8	0
YER119C-A	127.405	0.336684	0.010183	0	0	4	0
YGR058W	3.64581	0.288141	0.00433413	0	0	3	0
YHR134W	1623.85	0.366406	0.01218	0	0	6	0
YIL098C	845.47	0.351998	0.00939279	0	0	1	0
YJL049W	79.4739	0.315187	0.0140575	0	0	0	0
YJL070C	43.8204	0.290077	0.00111886	0	0	3	0
YKL061W	12.1795	0.286991	0.00129035	0	0	3	0
YKR102W	0	0.270769	0.000610245	0	0	7	0
YLL060C	0	0.270769	0.000610245	0	0	7	0
YLR150W	691.237	0.336509	0.0132065	0	0	4	0
YLR360W	406.907	0.347558	0.0234413	0	0	1	0
YLR412W	413.125	0.321287	0.00829153	0	0	0	0
YMR004W	505.962	0.339657	0.0315488	0	0	4	0
YMR060C	1245.46	0.371096	0.0153653	0	0	6	0
YOL003C	66.3223	0.31245	0.00718865	0	0	0	0
YOL116W	219.78	0.34073	0.011939	0	0	4	0
YOR015W	0	0.270769	0.000610245	0	0	7	0
YOR221C	0	0.270769	0.000610245	0	0	7	0
YPL080C	190.588	0.330413	0.00897905	0	0	4	0
YPL091W	0	0.270769	0.000610245	0	0	7	0
YPL134C	65.5225	0.293274	0.00224574	0	0	8	0
YPL154C	325.462	0.332222	0.00841565	0	0	4	0
YPR024W	287.191	0.331995	0.00606763	0	0	4	0
YEL061C	33832.1	0.358494	0.152978	0	0	1	2
YBR103W	208.003	0.355411	0.0178833	0	0	1	0
YDR149C	600.972	0.34223	0.0208768	0	0	1	0
YER067W	0	0.263909	0.00202131	0	0	7	0
YER155C	3284.51	0.40981	0.0661156	0	0	2	2
YER177W	261.093	0.329014	0.009518	0	0	4	0
YGR188C	90.9806	0.315725	0.00551996	0	0	0	0
YJL013C	440.027	0.347682	0.0218668	0	0	1	0
YJL030W	1705.8	0.367445	0.0418514	0	0	6	0
YJR053W	2658.43	0.365785	0.038621	0	0	6	0
YKR010C	813.408	0.346072	0.0195406	0	0	1	0
YLR254C	463.477	0.343319	0.0192605	0	0	1	0
YML124C	101.356	0.32402	0.0186763	0	0	4	0
YMR055C	362.199	0.340909	0.0207292	0	0	4	0
YMR078C	585.304	0.376016	0.053494	0	0	6	2
YOL056W	0	0.263909	0.00202131	0	0	7	0
YOR078W	1.96965	0.273476	0.00303804	0	0	7	0
YOR099W	0	0.263909	0.00202131	0	0	7	0
YOR195W	208.461	0.327655	0.068772	0	0	4	2
YOR349W	389.276	0.349245	0.0276164	0	0	1	0
YPL103C	108.664	0.317661	0.00909596	0	0	0	0
YPL155C	472.487	0.325813	0.0179275	0	0	4	0
YPR119W	210.338	0.326553	0.0359214	0	0	4	0
YEL062W	151.522	0.312073	0.00559442	0	0	0	0
YEL066W	0	0.303066	0.00672364	0	0	8	0
YEL069C	0	0.309168	0.00501756	0	0	0	0
YEL070W	0	0.276788	0.00173847	0	0	3	0
YER001W	57.5843	0.327516	0.00913947	0	0	4	0
YER002W	115.837	0.317039	0.00262207	0	0	0	0
YLR098C	149.344	0.292876	0.00227367	0	0	8	0
YOL080C	101.563	0.309389	0.0050522	0	0	0	0
YER004W	0	0.263873	0.000886839	0	0	7	0
YER005W	0	0.282916	0.000753375	0	0	3	0
YER007C-A	0	0.272307	0.000956953	0	0	7	0
YER007W	78.7112	0.328652	0.0101427	0	0	4	0
YER014C-A	0	0.292832	0.00341902	0	0	8	0
YER016W	39.2301	0.317584	0.0103098	0	0	0	0
YER017C	0	0.285809	0.00782161	0	0	3	0
YER024W	693.11	0.337064	0.013763	0	0	4	0
YER030W	0	0.292832	0.00341902	0	0	8	0
YER031C	866.531	0.348118	0.0155505	0	0	1	0
YER032W	54.1119	0.316497	0.0166577	0	0	0	0
YER035W	183.085	0.296588	0.00329394	0	0	8	0
YER037W	0	0.314651	0.00741186	0	0	0	0
YER039C	57.8615	0.323561	0.0114591	0	0	0	0
YER040W	384.942	0.332591	0.00804806	0	0	4	0
YER049W	255.677	0.307942	0.00693451	0	0	0	0
YER052C	0	0.304205	0.00622738	0	0	8	0
YER053C-A	179.122	0.317246	0.00454053	0	0	0	0
YER058W	24.7042	0.285788	0.00207013	0	0	3	0
YER060W-A	220.096	0.330076	0.00714227	0	0	4	0
YER061C	1012.09	0.369894	0.0198192	0	0	6	0
YER071C	277.545	0.321074	0.00537835	0	0	0	0
YER072W	0.093089	0.285284	0.00171224	0	0	3	0
YER075C	2171.37	0.357439	0.0125277	0	0	1	0
YOR007C	953.044	0.360356	0.015984	0	0	1	0
YER079W	2050.28	0.354633	0.0124931	0	0	1	0
YER080W	0	0.276788	0.00173847	0	0	3	0
YER085C	47.1657	0.306727	0.00789287	0	0	8	0
YER087C-B	116.883	0.292898	0.0056223	0	0	8	0
YER088C	0	0.330357	0.0166558	0	0	4	0
YER090W	0	0.285809	0.00782161	0	0	3	0
YBL017C	227.542	0.318208	0.00497283	0	0	0	0
YBR026C	118.825	0.305713	0.00501874	0	0	8	0
YBR130C	329.845	0.34061	0.0114277	0	0	4	0
YBR158W	0	0.289019	0.0033453	0	0	3	0
YBR199W	0	0.289019	0.0033453	0	0	3	0
YBR235W	0	0.289019	0.0033453	0	0	3	0
YBR249C	0	0.289019	0.0033453	0	0	3	0
YCL038C	65.3585	0.300116	0.00369631	0	0	8	0
YDL175C	0	0.289019	0.0033453	0	0	3	0
YDR070C	0	0.289019	0.0033453	0	0	3	0
YDR440W	263.496	0.329489	0.0109774	0	0	4	0
YFL004W	0	0.289019	0.0033453	0	0	3	0
YGL046W	164.658	0.353696	0.017094	0	0	1	0
YGL133W	2270.22	0.378877	0.0284148	0	0	6	0
YGL148W	1038.99	0.354633	0.0196172	0	0	1	0
YGR235C	0	0.289019	0.0033453	0	0	3	0
YGR281W	640.449	0.386298	0.0358602	0	0	2	0
YHL009C	0	0.289019	0.0033453	0	0	3	0
YHR081W	1292.81	0.385646	0.028107	0	0	2	0
YJL045W	964.85	0.345764	0.00982009	0	0	1	0
YJL065C	1742.44	0.371167	0.0163483	0	0	6	0
YJR019C	0	0.289019	0.0033453	0	0	3	0
YJR083C	68.7125	0.308505	0.00808077	0	0	0	0
YJR140C	9139.75	0.388267	0.073035	0	0	2	2
YKR015C	0	0.310105	0.00576113	0	0	0	0
YKR100C	0	0.289019	0.0033453	0	0	3	0
YLR122C	0	0.289019	0.0033453	0	0	3	0
YLR330W	139.077	0.348087	0.0238288	0	0	1	0
YMR063W	854.744	0.360992	0.032971	0	0	1	0
YMR154C	3334.55	0.379765	0.042906	0	0	6	0
YMR201C	446.136	0.31313	0.00597061	0	0	0	0
YMR316W	0	0.289019	0.0033453	0	0	3	0
YNL013C	51.0543	0.327516	0.0107572	0	0	4	0
YNL086W	0	0.289019	0.0033453	0	0	3	0
YNR020C	0	0.289019	0.0033453	0	0	3	0
YOL067C	103.434	0.320412	0.0109512	0	0	0	0
YOL079W	0	0.289019	0.0033453	0	0	3	0
YOR028C	0	0.315341	0.0121814	0	0	0	0
YOR038C	543.213	0.361227	0.0194626	0	0	1	0
YOR131C	0	0.310105	0.00576113	0	0	0	0
YOR189W	1810.63	0.392068	0.0271331	0	0	2	0
YOR304W	2593.52	0.380584	0.0268348	0	0	6	0
YPL074W	0	0.289019	0.0033453	0	0	3	0
YPL109C	1135.73	0.338946	0.00791611	0	0	4	0
YPL236C	0	0.289019	0.0033453	0	0	3	0
YPR066W	1462.75	0.351679	0.0107162	0	0	1	0
YPR076W	51.0543	0.327516	0.0107572	0	0	4	0
YPR122W	0	0.289019	0.0033453	0	0	3	0
YER096W	0	0.284949	0.00473546	0	0	3	0
YER098W	73.1035	0.33529	0.0152335	0	0	4	0
YER099C	310.803	0.346535	0.0108524	0	0	1	0
YER100W	0	0.299307	0.00883607	0	0	8	0
YER101C	210.545	0.347216	0.0129917	0	0	1	0
YER105C	0	0.283597	0.00212471	0	0	3	0
YER106W	161.792	0.334337	0.00667031	0	0	4	0
YGR144W	39.4889	0.313863	0.00414857	0	0	0	0
YNL056W	834.437	0.369542	0.0362105	0	0	6	0
YER107C	31.8823	0.321792	0.0167061	0	0	0	0
YER110C	248.892	0.339124	0.0122197	0	0	4	0
YER115C	0	0.298616	0.00325364	0	0	8	0
YER117W	52.4506	0.278674	0.00174367	0	0	3	0
YER119C	0	0.314651	0.00741186	0	0	0	0
YER120W	506.411	0.348837	0.0227347	0	0	1	0
YER122C	818.493	0.334222	0.0173291	0	0	4	0
YER124C	0	0.278854	0.00061468	0	0	3	0
YER128W	0	0.284949	0.00473546	0	0	3	0
YER129W	0	0.316136	0.00899721	0	0	0	0
YER130C	714.543	0.361564	0.0228257	0	0	1	0
YER132C	0	0.309168	0.00501756	0	0	0	0
YER134C	54.1119	0.316497	0.0166577	0	0	0	0
YER142C	0	0.27043	0.00116923	0	0	7	0
YER156C	494.053	0.315854	0.00675854	0	0	0	0
YER158C	0	0.283597	0.00212471	0	0	3	0
YER161C	200.193	0.329405	0.00961726	0	0	4	0
YKL151C	0	0.281094	0.00167343	0	0	3	0
YLR234W	118.748	0.297815	0.00275626	0	0	8	0
YLR235C	324.454	0.305089	0.0036431	0	0	8	0
YNL081C	2170.62	0.380808	0.0223024	0	0	6	0
YOL071W	1289.84	0.321739	0.00710707	0	0	0	0
YOR125C	1244.77	0.371948	0.0227252	0	0	6	0
YPL024W	324.454	0.305089	0.0036431	0	0	8	0
YPL054W	533.108	0.310081	0.00365434	0	0	0	0
YER163C	0	0.314651	0.00741186	0	0	0	0
YER164W	1067.74	0.367411	0.0191677	0	0	6	0
YER169W	338.803	0.348931	0.014441	0	0	1	0
YER174C	66.718	0.311124	0.00820294	0	0	0	0
YER175W-A	37.3204	0.296633	0.00472936	0	0	8	0
YER180C-A	867.493	0.354665	0.0513315	0	0	1	2
YER187W	0	0.302995	0.00332393	0	0	8	0
YER188C-A	0	0.283597	0.00212471	0	0	3	0
YFL001W	38.6896	0.316574	0.0125515	0	0	0	0
YFL011W	0	0.299307	0.00883607	0	0	8	0
YBL089W	241.507	0.348994	0.0173938	0	0	1	0
YGL196W	0	0.295325	0.00241583	0	0	8	0
YGR163W	57.5843	0.327516	0.00913947	0	0	4	0
YJL155C	0	0.32065	0.00424794	0	0	0	0
YKL164C	0	0.295325	0.00241583	0	0	8	0
YLL015W	104.113	0.305545	0.00405132	0	0	8	0
YLL041C	0	0.299307	0.00265059	0	0	8	0
YLR182W	116.671	0.305881	0.00662743	0	0	8	0
YLR344W	104.113	0.305545	0.00405132	0	0	8	0
YMR135C	0	0.295325	0.00241583	0	0	8	0
YNR049C	684.235	0.354148	0.00946142	0	0	1	0
YOR179C	43.8823	0.307601	0.00426058	0	0	0	0
YPL041C	107.901	0.343137	0.0110433	0	0	1	0
YPL125W	988.825	0.353664	0.01505	0	0	1	0
YPR090W	0	0.319674	0.00566947	0	0	0	0
YPR091C	82.8292	0.320016	0.0102374	0	0	0	0
YFL018C	260.171	0.338976	0.0149962	0	0	4	0
YFL020C	0	0.314651	0.00741186	0	0	0	0
YFL021W	796.636	0.334309	0.00705178	0	0	4	0
YGL054C	817.475	0.386529	0.0473998	0	0	2	2
YHR079C	192.36	0.347807	0.052525	0	0	1	2
YLR039C	1494.5	0.382683	0.0522109	0	0	6	2
YMR304W	36.8911	0.336073	0.0185128	0	0	4	0
YOR216C	705.244	0.38242	0.0533073	0	0	6	2
YPR030W	132.206	0.338356	0.0183242	0	0	4	0
YFL031W	182.533	0.34762	0.0449674	0	0	1	2
YFL033C	669.877	0.355574	0.0178012	0	0	1	0
YFL034W	0	0.285809	0.00782161	0	0	3	0
YFL036W	671.601	0.314168	0.0106723	0	0	0	0
YFL040W	120.627	0.316781	0.00685457	0	0	0	0
YFL041W	24.4303	0.293962	0.00465564	0	0	8	0
YFL042C	0	0.292832	0.00341902	0	0	8	0
YFL044C	173.134	0.318443	0.00506239	0	0	0	0
YFL047W	498.801	0.335145	0.00712207	0	0	4	0
YFL049W	934.247	0.366648	0.0302944	0	0	6	0
YFL052W	0	0.303066	0.00672364	0	0	8	0
YFL054C	256.739	0.313914	0.0040896	0	0	0	0
YFL058W	249.896	0.31529	0.00554373	0	0	0	0
YFR006W	64.7898	0.302594	0.00913381	0	0	8	0
YFR007W	393.524	0.31907	0.00577958	0	0	0	0
YFR008W	0	0.287331	0.00903719	0	0	3	0
YFR011C	151.063	0.30971	0.00505451	0	0	0	0
YFR014C	260.266	0.298892	0.00235315	0	0	8	0
YFR018C	167.326	0.305809	0.00508377	0	0	8	0
YFR019W	2405.38	0.392821	0.0547275	0	0	2	2
YFR021W	1013.22	0.376453	0.019815	0	0	6	0
YFR024C-A	149.197	0.315213	0.00645775	0	0	0	0
YFR032C	0	0.298616	0.00325364	0	0	8	0
YFR034C	221.127	0.336218	0.0157482	0	0	4	0
YFR035C	46.1897	0.313787	0.00726629	0	0	0	0
YFR039C	313.675	0.304133	0.00273939	0	0	8	0
YFR045W	252.228	0.314117	0.00561807	0	0	0	0
YFR046C	72.7299	0.311074	0.00636535	0	0	0	0
YFR047C	0	0.309168	0.00501756	0	0	0	0
YFR053C	90.1671	0.293962	0.00870845	0	0	8	0
YFR055W	148.126	0.305641	0.00949504	0	0	8	0
YGL003C	119.532	0.306388	0.00412666	0	0	8	0
YGL012W	742.524	0.350347	0.0146733	0	0	1	0
YGL013C	0	0.289019	0.0033453	0	0	3	0
YGR270W	407.614	0.365029	0.0212993	0	0	6	0
YGL021W	0	0.276788	0.00173847	0	0	3	0
YGL032C	0	0.276788	0.00173847	0	0	3	0
YGL035C	908.6	0.351075	0.034813	0	0	1	0
YDL035C	436.536	0.321207	0.00980974	0	0	0	0
YFR024C	534.374	0.335347	0.0127044	0	0	4	0
YHL032C	0	0.278854	0.00061468	0	0	3	0
YHR133C	0	0.278854	0.00061468	0	0	3	0
YIL017C	653.301	0.333019	0.0073707	0	0	4	0
YIL053W	0	0.323642	0.00802654	0	0	0	0
YJR117W	1103.4	0.370812	0.0274635	0	0	6	0
YKL148C	243.322	0.306122	0.00535014	0	0	8	0
YKL184W	0	0.278854	0.00061468	0	0	3	0
YKL214C	32.5615	0.324318	0.00854042	0	0	4	0
YKR035W-A	457.543	0.325159	0.00627413	0	0	4	0
YKR052C	260.266	0.298892	0.00235315	0	0	8	0
YLR149C	472.187	0.339124	0.00905126	0	0	4	0
YMR104C	0	0.278854	0.00061468	0	0	3	0
YOL090W	5172.44	0.353342	0.0395608	0	0	1	0
YOL152W	221.685	0.323669	0.00621318	0	0	0	0
YOR118W	0	0.278854	0.00061468	0	0	3	0
YOR121C	0	0.278854	0.00061468	0	0	3	0
YPR005C	185.897	0.306824	0.00843629	0	0	8	0
YPR014C	0	0.278854	0.00061468	0	0	3	0
YPR121W	371.793	0.306824	0.00905097	0	0	8	0
YGL037C	0	0.292832	0.00341902	0	0	8	0
YGL045W	741.643	0.351488	0.0128903	0	0	1	0
YGL050W	104.885	0.351902	0.0139894	0	0	1	0
YGL058W	94.4687	0.320412	0.00583485	0	0	0	0
YGL063W	0	0.303066	0.00672364	0	0	8	0
YGL077C	0	0.304802	0.0146629	0	0	8	0
YGL079W	0	0.281094	0.00167343	0	0	3	0
YGL080W	211.18	0.316214	0.00488913	0	0	0	0
YGL094C	93.3295	0.342834	0.0132531	0	0	1	0
YGL095C	0	0.325132	0.00724491	0	0	4	0
YGL100W	1900.76	0.401219	0.0381568	0	0	2	0
YGL101W	129.333	0.338828	0.0108309	0	0	4	0
YGL104C	0	0.278076	0.00163549	0	0	3	0
YGL105W	1047.88	0.336189	0.013467	0	0	4	0
YBL071C	33.2319	0.315111	0.0150017	0	0	0	0
YGR225W	107.565	0.330976	0.00553164	0	0	4	0
YGR234W	19.2972	0.29609	0.00259377	0	0	8	0
YHR116W	447.863	0.352765	0.0187698	0	0	1	0
YOR334W	112.816	0.306896	0.00352386	0	0	8	0
YGL107C	1999.42	0.369578	0.0195394	0	0	6	0
YGL108C	0	0.284949	0.00473546	0	0	3	0
YGL114W	126.324	0.357603	0.0185574	0	0	1	0
YGL119W	642.148	0.33299	0.00839151	0	0	4	0
YGL124C	826.388	0.358131	0.0253286	0	0	1	0
YGL127C	73.021	0.322969	0.0122551	0	0	0	0
YGL134W	0	0.309168	0.00501756	0	0	0	0
YGL135W	0	0.285809	0.00782161	0	0	3	0
YBR157C	0	0.283597	0.00212471	0	0	3	0
YPL159C	537.37	0.331174	0.00675333	0	0	4	0
YGL140C	0	0.292832	0.00341902	0	0	8	0
YGL144C	494.876	0.312928	0.00445678	0	0	0	0
YCL011C	2.75844	0.273188	0.00200102	0	0	7	0
YFR030W	0	0.262766	0.00131033	0	0	7	0
YGL153W	100.426	0.30934	0.00548884	0	0	0	0
YGL157W	148.09	0.317765	0.00961653	0	0	0	0
YGL162W	0	0.292832	0.00341902	0	0	8	0
YGL164C	0	0.281094	0.00167343	0	0	3	0
YGL170C	203.749	0.306557	0.00849218	0	0	8	0
YGL175C	507.959	0.330948	0.00625638	0	0	4	0
YOR025W	1639.08	0.395299	0.0277314	0	0	2	0
YGL178W	618.205	0.347278	0.0138858	0	0	1	0
YGL180W	9.44576	0.305473	0.0098528	0	0	8	0
YGL185C	213.993	0.352477	0.0151602	0	0	1	0
YGL186C	0	0.285809	0.00782161	0	0	3	0
YGL187C	528.835	0.332108	0.0128137	0	0	4	0
YGL188C-A	0	0.331626	0.0117412	0	0	4	0
YGL190C	0	0.315367	0.0145452	0	0	0	0
YJL128C	237.844	0.362948	0.0317947	0	0	6	0
YKR016W	56.1688	0.293451	0.00219576	0	0	8	0
YKR028W	167.259	0.35315	0.0170498	0	0	1	0
YLR113W	519.73	0.348837	0.0232583	0	0	1	0
YLR220W	0	0.281501	0.00184475	0	0	3	0
YLR452C	32.8032	0.319806	0.00856839	0	0	0	0
YML090W	0	0.324778	0.00925661	0	0	4	0
YMR034C	0	0.324778	0.00925661	0	0	4	0
YMR161W	32.8032	0.319806	0.00856839	0	0	0	0
YMR223W	6699.45	0.400474	0.107388	0	0	2	2
YNL155W	117.74	0.305713	0.00396946	0	0	8	0
YNR031C	806.136	0.321234	0.00755268	0	0	0	0
YPL182C	145.797	0.318678	0.00612473	0	0	0	0
YGL197W	191.353	0.324887	0.00568813	0	0	4	0
YGL198W	100.664	0.315239	0.0112406	0	0	0	0
YGL200C	68.6867	0.31873	0.0117426	0	0	0	0
YGR181W	222.975	0.327185	0.00936349	0	0	4	0
YGL205W	52.3581	0.301841	0.00430226	0	0	8	0
YGL208W	76.332	0.281338	0.00196385	0	0	3	0
YML001W	114.846	0.353246	0.0250762	0	0	1	0
YOR069W	454.622	0.355802	0.0204896	0	0	1	0
YGL215W	61.8792	0.33871	0.0160355	0	0	4	0
YGL216W	151.732	0.346937	0.0189787	0	0	1	0
YGL219C	937.322	0.3559	0.0261147	0	0	1	0
YGL221C	96.4223	0.291952	0.00284267	0	0	8	0
YGL222C	316.277	0.348556	0.0162582	0	0	1	0
YGL226W	236.383	0.329768	0.00915032	0	0	4	0
YGL229C	0	0.298616	0.00325364	0	0	8	0
YGL231C	73.4496	0.308113	0.00636686	0	0	0	0
YGL232W	170.896	0.328402	0.00925656	0	0	4	0
YGL235W	0	0.299307	0.00883607	0	0	8	0
YGL236C	0	0.284949	0.00473546	0	0	3	0
YGL237C	14138.9	0.355444	0.0516341	0	0	1	2
YBR266C	68.3404	0.277381	0.00179447	0	0	3	0
YDL173W	119.386	0.323077	0.00785687	0	0	0	0
YDR098C	0	0.262252	0.000682245	0	0	7	0
YJL103C	38.4073	0.285326	0.00231774	0	0	3	0
YJL175W	505.644	0.349874	0.0184002	0	0	1	0
YLR061W	220.622	0.314779	0.0106305	0	0	0	0
YLR372W	0	0.262252	0.000682245	0	0	7	0
YOR360C	1524.67	0.368561	0.0284103	0	0	6	0
YGL240W	102.643	0.320254	0.00835913	0	0	0	0
YGL241W	0	0.292832	0.00341902	0	0	8	0
YGL242C	159.177	0.328458	0.0077468	0	0	4	0
YGL249W	510.996	0.338828	0.00623496	0	0	4	0
YGL250W	53.3617	0.31018	0.0052332	0	0	0	0
YGL254W	0	0.278076	0.00163549	0	0	3	0
YGL255W	0	0.302995	0.00332393	0	0	8	0
YGL258W-A	0	0.314651	0.00741186	0	0	0	0
YGL259W	1818.62	0.357867	0.012948	0	0	1	0
YGL261C	0	0.276788	0.00173847	0	0	3	0
YGL262W	0	0.281094	0.00167343	0	0	3	0
YGR001C	0	0.292832	0.00341902	0	0	8	0
YGR004W	0	0.284949	0.00473546	0	0	3	0
YGR016W	1071.22	0.314066	0.00515557	0	0	0	0
YGR021W	0	0.286674	0.0019865	0	0	3	0
YGR031W	0	0.303066	0.00672364	0	0	8	0
YGR032W	0	0.295887	0.00392099	0	0	8	0
YGR033C	0	0.285809	0.00782161	0	0	3	0
YGR035C	0	0.315367	0.0145452	0	0	0	0
YGR035W-A	203.559	0.300301	0.00330892	0	0	8	0
YGR037C	0	0.285809	0.00782161	0	0	3	0
YGR038W	236.383	0.329768	0.00915032	0	0	4	0
YGR041W	69.8193	0.302641	0.00330266	0	0	8	0
YGR043C	275.439	0.302358	0.00647393	0	0	8	0
YGR044C	88.1944	0.293451	0.0035272	0	0	8	0
YGR045C	0	0.285809	0.00782161	0	0	3	0
YGR049W	0	0.284949	0.00473546	0	0	3	0
YGR052W	106.384	0.332734	0.0121473	0	0	4	0
YGR054W	0	0.295325	0.00241583	0	0	8	0
YGR056W	0	0.302995	0.00332393	0	0	8	0
YGR057C	43.9156	0.318547	0.00714569	0	0	0	0
YGR059W	216.751	0.310626	0.00415429	0	0	0	0
YGR061C	298.48	0.307747	0.00517242	0	0	0	0
YGR062C	313.469	0.306945	0.00429085	0	0	0	0
YGR068C	70.8866	0.327434	0.00932668	0	0	4	0
YGR070W	169.28	0.349308	0.0288886	0	0	1	0
YGR071C	122.641	0.316291	0.00819252	0	0	0	0
YGR084C	109.735	0.328903	0.00975302	0	0	4	0
YGR086C	0	0.294921	0.00472986	0	0	8	0
YGR089W	542.926	0.353375	0.0123512	0	0	1	0
YGR101W	217.91	0.310725	0.00994631	0	0	0	0
YGR111W	203.559	0.300301	0.00330892	0	0	8	0
YGR112W	0	0.284949	0.00473546	0	0	3	0
YGR121W-A	0	0.303066	0.00672364	0	0	8	0
YGR122W	344.634	0.339836	0.0121265	0	0	4	0
YGR130C	0	0.283597	0.00212471	0	0	3	0
YGR131W	330.498	0.303018	0.00240904	0	0	8	0
YGR133W	29.1104	0.294051	0.00261528	0	0	8	0
YGR134W	172.058	0.343016	0.011721	0	0	1	0
YGR138C	0	0.309168	0.00501756	0	0	0	0
YGR141W	0	0.283597	0.00212471	0	0	3	0
YGR153W	248.737	0.296226	0.00337396	0	0	8	0
YGR154C	0	0.262181	0.000852511	0	0	7	0
YGR155W	0	0.274811	0.00216087	0	0	3	0
YGR161W-C	160.074	0.315571	0.00815449	0	0	0	0
YGR169C	128.554	0.339242	0.0113598	0	0	4	0
YGR170W	0	0.315367	0.0212689	0	0	0	0
YGR173W	0	0.310105	0.00576113	0	0	0	0
YGR174C	417.422	0.345733	0.0142847	0	0	1	0
YGR174W-A	283.099	0.331061	0.00589578	0	0	4	0
YGR180C	0	0.285809	0.00782161	0	0	3	0
YGR184C	51.3087	0.311648	0.00803585	0	0	0	0
YOR027W	278.62	0.354341	0.0270561	0	0	1	0
YGR192C	70.6348	0.326279	0.0127638	0	0	4	0
YGR194C	48.7017	0.284532	0.00294582	0	0	3	0
YGR197C	0	0.33405	0.00982768	0	0	4	0
YGR199W	0	0.283597	0.00212471	0	0	3	0
YGR202C	1196.79	0.35152	0.0360013	0	0	1	0
YCR088W	78.1017	0.312073	0.00496131	0	0	0	0
YGR203W	297.049	0.347558	0.0137289	0	0	1	0
YLR089C	1476.19	0.376162	0.0372116	0	0	6	0
YPL120W	917.059	0.378766	0.030201	0	0	6	0
YGR207C	0	0.299307	0.00883607	0	0	8	0
YGR208W	104.885	0.33428	0.0106655	0	0	4	0
YGR209C	0	0.316652	0.00805939	0	0	0	0
YGR210C	0	0.292832	0.00341902	0	0	8	0
YGR215W	0	0.263873	0.000886839	0	0	7	0
YGR217W	1050.85	0.382043	0.0352966	0	0	6	0
YGR220C	0	0.299307	0.00883607	0	0	8	0
YGR223C	149.669	0.314346	0.0105745	0	0	0	0
YFR048W	204.012	0.32691	0.0066339	0	0	4	0
YGR227W	0	0.276788	0.00173847	0	0	3	0
YGR232W	0	0.283597	0.00212471	0	0	3	0
YGR238C	291.47	0.336626	0.00841638	0	0	4	0
YGR240C-A	0	0.281094	0.00167343	0	0	3	0
YGR240C	0	0.284949	0.00473546	0	0	3	0
YGR243W	0	0.295325	0.00241583	0	0	8	0
YGR244C	0	0.283597	0.00212471	0	0	3	0
YGR247W	175.822	0.331881	0.00918015	0	0	4	0
YGR248W	235.319	0.314117	0.00499211	0	0	0	0
YGR249W	0	0.27043	0.00116923	0	0	7	0
YGR250C	63.8615	0.299653	0.00877856	0	0	8	0
YGR254W	0	0.276788	0.00173847	0	0	3	0
YGR256W	0	0.278854	0.00061468	0	0	3	0
YGR260W	0	0.284949	0.00473546	0	0	3	0
YGR266W	0	0.309168	0.00501756	0	0	0	0
YGR275W	100.982	0.312802	0.00555648	0	0	0	0
YGR284C	1250.2	0.343866	0.0142905	0	0	1	0
YGR286C	0	0.276788	0.00173847	0	0	3	0
YGR289C	88.9873	0.330666	0.0138536	0	0	4	0
YGR292W	1979.1	0.356487	0.0193575	0	0	1	0
YGR295C	0	0.281094	0.00167343	0	0	3	0
YHL001W	276.193	0.325732	0.00625013	0	0	4	0
YHL013C	72.7299	0.311074	0.00636535	0	0	0	0
YHL015W-A	117.217	0.340431	0.0334297	0	0	4	0
YHL017W	912.131	0.319464	0.00447785	0	0	0	0
YHL018W	0	0.298616	0.00325364	0	0	8	0
YHL019C	471.32	0.320201	0.00639624	0	0	0	0
YHL021C	0	0.282916	0.000753375	0	0	3	0
YHL024W	1321.35	0.339064	0.00665827	0	0	4	0
YMR162C	108.922	0.343077	0.0125174	0	0	1	0
YMR163C	348.947	0.317713	0.00508008	0	0	0	0
YHL027W	628.123	0.369121	0.0254872	0	0	6	0
YHL029C	1464.48	0.373845	0.0297086	0	0	6	0
YHL030W	0	0.303066	0.00672364	0	0	8	0
YHL038C	0	0.285809	0.00782161	0	0	3	0
YHL040C	0	0.295887	0.00392099	0	0	8	0
YHL048C-A	0	0.283597	0.00212471	0	0	3	0
YHR001W	0	0.295325	0.00241583	0	0	8	0
YHR002W	153.651	0.321181	0.0109608	0	0	0	0
YHR003C	0	0.298616	0.00325364	0	0	8	0
YHR009C	0	0.298616	0.00325364	0	0	8	0
YHR013C	0	0.289019	0.0033453	0	0	3	0
YHR017W	360.232	0.331033	0.0262471	0	0	4	0
YHR022C-A	168.002	0.308284	0.0040337	0	0	0	0
YHR028C	472.411	0.327516	0.0060099	0	0	4	0
YHR035W	508.668	0.347838	0.0125699	0	0	1	0
YHR037W	0	0.283597	0.00212471	0	0	3	0
YHR039C	17.0386	0.313054	0.00203074	0	0	0	0
YHR044C	0	0.284949	0.00473546	0	0	3	0
YHR045W	249.896	0.31529	0.00554373	0	0	0	0
YHR048W	89.5791	0.307139	0.00498079	0	0	0	0
YHR050W-A	298.808	0.352189	0.0162909	0	0	1	0
YHR051W	340.809	0.314244	0.00546979	0	0	0	0
YHR057C	216.751	0.310626	0.00415429	0	0	0	0
YHR059W	0	0.292832	0.00341902	0	0	8	0
YHR060W	0	0.294921	0.00472986	0	0	8	0
YHR064C	0	0.276788	0.00173847	0	0	3	0
YLR191W	106.561	0.308382	0.00513454	0	0	0	0
YLR381W	173.707	0.325786	0.0169282	0	0	4	0
YHR071W	0	0.281094	0.00167343	0	0	3	0
YHR072W-A	276.119	0.361395	0.0175545	0	0	1	0
YHR073W	226.15	0.343744	0.0154926	0	0	1	0
YHR076W	0	0.285809	0.00782161	0	0	3	0
YHR082C	4421.55	0.364686	0.037128	0	0	6	0
YLR021W	4521.54	0.389162	0.04024	0	0	2	0
YOR265W	622.516	0.339331	0.019563	0	0	4	0
YPL115C	149.457	0.337357	0.0144808	0	0	4	0
YHR086W	687.792	0.338503	0.0154878	0	0	4	0
YHR089C	610.203	0.367828	0.02471	0	0	6	0
YHR092C	0	0.276788	0.00173847	0	0	3	0
YHR094C	0	0.303066	0.00672364	0	0	8	0
YHR098C	1224.93	0.349151	0.0130207	0	0	1	0
YHR112C	0	0.310105	0.00576113	0	0	0	0
YHR114W	396.016	0.345548	0.0248468	0	0	1	0
YHR119W	23625.3	0.392662	0.0993855	0	0	2	2
YNL099C	155.45	0.332762	0.00725379	0	0	4	0
YOR237W	26.6859	0.306945	0.0034379	0	0	0	0
YPR167C	17.0356	0.294318	0.00291928	0	0	8	0
YHR120W	95.8651	0.29546	0.0029477	0	0	8	0
YHR121W	12.671	0.318364	0.00311295	0	0	0	0
YHR123W	390.097	0.312249	0.00451357	0	0	0	0
YHR136C	0	0.281094	0.00167343	0	0	3	0
YHR139C	132.08	0.298318	0.00308166	0	0	8	0
YHR140W	0	0.284949	0.00473546	0	0	3	0
YHR142W	4786.12	0.360289	0.142867	0	0	1	2
YJL159W	6.59004	0.287586	0.0035232	0	0	3	0
YHR144C	8715.65	0.365406	0.0228022	0	0	6	0
YER173W	10.5935	0.296384	0.00583932	0	0	8	0
YLR059C	976.376	0.349905	0.00803608	0	0	1	0
YLR133W	105.821	0.309982	0.00625233	0	0	0	0
YLR176C	18.8925	0.309266	0.00355493	0	0	0	0
YMR166C	270.005	0.3296	0.00895224	0	0	4	0
YPL194W	9.44645	0.296384	0.003916	0	0	8	0
YHR146W	0	0.295887	0.00392099	0	0	8	0
YHR147C	995.056	0.341749	0.0170839	0	0	4	0
YHR152W	116.826	0.307674	0.0463412	0	0	0	2
YHR156C	252.371	0.342744	0.013441	0	0	1	0
YOR308C	726.548	0.363526	0.0195262	0	0	6	0
YHR158C	654.817	0.364823	0.0172645	0	0	6	0
YHR160C	384.038	0.319937	0.0112822	0	0	0	0
YHR165C	326.348	0.338798	0.0471738	0	0	4	2
YHR168W	0	0.299307	0.00883607	0	0	8	0
YHR171W	236.383	0.329768	0.00915032	0	0	4	0
YHR174W	0	0.283597	0.00212471	0	0	3	0
YHR177W	90.711	0.30461	0.00421059	0	0	8	0
YHR179W	66.499	0.292655	0.00389933	0	0	8	0
YHR181W	472.765	0.329768	0.0165622	0	0	4	0
YHR184W	0	0.289019	0.0033453	0	0	3	0
YHR185C	719.401	0.319674	0.00895537	0	0	0	0
YHR187W	520.273	0.37984	0.0259205	0	0	6	0
YHR189W	735.58	0.360892	0.0184699	0	0	1	0
YHR192W	0	0.315367	0.0145452	0	0	0	0
YHR193C	4462.84	0.374133	0.0139797	0	0	6	0
YHR194W	46642.9	0.364173	0.0265654	0	0	6	0
YBR084W	0	0.266974	0.000351011	0	0	7	0
YBR170C	0	0.266974	0.000351011	0	0	7	0
YDL081C	111.42	0.294944	0.00102159	0	0	8	0
YDL118W	91.6889	0.308407	0.00360465	0	0	0	0
YDL119C	91.6889	0.308407	0.00360465	0	0	0	0
YDL233W	0	0.266974	0.000351011	0	0	7	0
YDR068W	111.42	0.294944	0.00102159	0	0	8	0
YDR491C	0	0.266974	0.000351011	0	0	7	0
YDR537C	91.6889	0.308407	0.00360465	0	0	0	0
YER149C	17.4357	0.310328	0.00573264	0	0	0	0
YIR033W	1192.44	0.362001	0.0130681	0	0	6	0
YJL160C	955.935	0.350284	0.0212205	0	0	1	0
YJR094C	942.008	0.351012	0.0130793	0	0	1	0
YKL009W	193.417	0.33382	0.0124983	0	0	4	0
YKL032C	1893.61	0.376746	0.0261274	0	0	6	0
YKL065C	76.1099	0.312827	0.00707465	0	0	0	0
YKL106W	277.379	0.294073	0.00202444	0	0	8	0
YLL045C	142.149	0.318625	0.00536857	0	0	0	0
YLR168C	319.83	0.290511	0.00208948	0	0	3	0
YLR374C	0	0.266974	0.000351011	0	0	7	0
YNL070W	0	0.266974	0.000351011	0	0	7	0
YOR175C	0	0.266974	0.000351011	0	0	7	0
YHR198C	0	0.281501	0.00184475	0	0	3	0
YHR199C-A	298.557	0.337474	0.0189185	0	0	4	0
YHR201C	1603.11	0.371237	0.016701	0	0	6	0
YHR202W	0	0.292832	0.00341902	0	0	8	0
YHR205W	863.373	0.377992	0.023747	0	0	6	0
YHR207C	452.07	0.332734	0.00740793	0	0	4	0
YHR208W	81.0524	0.327378	0.00743338	0	0	4	0
YHR210C	123.776	0.3407	0.0213875	0	0	4	0
YHR212W-A	327.003	0.316214	0.00479112	0	0	0	0
YHR213W	0	0.292832	0.00341902	0	0	8	0
YHR215W	0	0.276788	0.00173847	0	0	3	0
YHR216W	100.982	0.312802	0.00555648	0	0	0	0
YIL002C	118.748	0.297815	0.00275626	0	0	8	0
YIL002W-A	0	0.281501	0.00184475	0	0	3	0
YIL005W	26.3056	0.324561	0.00656589	0	0	4	0
YIL009C-A	197.276	0.312752	0.00565945	0	0	0	0
YIL011W	494.748	0.299769	0.00161397	0	0	8	0
YPL036W	4.81103	0.252716	0.000131805	0	0	7	0
YIL014W	535.478	0.352125	0.0125043	0	0	1	0
YIL015W	158.308	0.313534	0.00408926	0	0	0	0
YIL016W	164.396	0.332677	0.00612968	0	0	4	0
YIL024C	0	0.292832	0.00341902	0	0	8	0
YIL027C	1671.39	0.379432	0.0222	0	0	6	0
YIL030C	134.493	0.335927	0.00929844	0	0	4	0
YIL033C	11357.1	0.387686	0.0698163	0	0	2	2
YDR466W	0.484779	0.331598	0.0101665	0	0	4	0
YIL034C	98.0716	0.336626	0.0238605	0	0	4	0
YIL036W	0	0.283597	0.00212471	0	0	3	0
YIL037C	0	0.289019	0.0033453	0	0	3	0
YIL038C	0	0.289019	0.0033453	0	0	3	0
YIL040W	31.8155	0.311074	0.0106808	0	0	0	0
YIL042C	247.312	0.325595	0.0119595	0	0	4	0
YIL046W-A	123.149	0.335145	0.0312112	0	0	4	0
YDR248C	194.462	0.325132	0.00799623	0	0	4	0
YJL165C	530.395	0.332791	0.0145153	0	0	4	0
YMR003W	149.803	0.317843	0.0150491	0	0	0	0
YMR224C	65.2036	0.328375	0.00731423	0	0	4	0
YIL049W	2285.44	0.356717	0.0213539	0	0	1	0
YIL050W	38.6896	0.316574	0.0125515	0	0	0	0
YIL056W	280.395	0.345272	0.0124664	0	0	1	0
YIL066C	0	0.273092	0.000707632	0	0	7	0
YIL071C	0	0.295887	0.00392099	0	0	8	0
YIL073C	158.548	0.309217	0.00392764	0	0	0	0
YIL076W	323.196	0.357669	0.0184855	0	0	1	0
YIL079C	67.4136	0.334309	0.0113328	0	0	4	0
YIL087C	456.667	0.339657	0.00779417	0	0	4	0
YIL088C	0	0.310105	0.00576113	0	0	0	0
YAL042C-A	0	0.321979	0.00997728	0	0	0	0
YBL039C	0	0.303066	0.00672364	0	0	8	0
YBL096C	0	0.310229	0.00888451	0	0	0	0
YDL190C	0	0.321979	0.00997728	0	0	0	0
YDR346C	0	0.303066	0.00672364	0	0	8	0
YFL032W	0	0.304802	0.00793922	0	0	8	0
YGL217C	0	0.303066	0.00672364	0	0	8	0
YGR007W	0	0.303066	0.00672364	0	0	8	0
YHR087W	57.8615	0.323561	0.0114591	0	0	0	0
YJL188C	0	0.303066	0.00672364	0	0	8	0
YLR402W	0	0.303066	0.00672364	0	0	8	0
YML033W	0	0.321979	0.00997728	0	0	0	0
YML034C-A	0	0.303066	0.00672364	0	0	8	0
YML067C	0	0.315367	0.0145452	0	0	0	0
YMR153W	275.918	0.343653	0.011967	0	0	1	0
YOR165W	213.389	0.336655	0.0155789	0	0	4	0
YOR246C	290.193	0.320122	0.00967769	0	0	0	0
YPL179W	4.3583	0.331881	0.0133803	0	0	4	0
YPL241C	156.922	0.341268	0.023076	0	0	4	0
YIL095W	380.403	0.351552	0.018649	0	0	1	0
YIL096C	511.795	0.339183	0.0126474	0	0	4	0
YIL101C	0	0.284949	0.00473546	0	0	3	0
YIL102C	479.017	0.350126	0.0217407	0	0	1	0
YIL105C	0	0.283597	0.00212471	0	0	3	0
YIL107C	100.664	0.315239	0.0112406	0	0	0	0
YIL113W	97.5215	0.296339	0.00298564	0	0	8	0
YIL120W	0	0.284949	0.00473546	0	0	3	0
YIL121W	0	0.276788	0.00173847	0	0	3	0
YIL124W	0	0.285809	0.00782161	0	0	3	0
YIL125W	37211.4	0.374314	0.0514725	0	0	6	2
YBR116C	0	0.272383	0.00068011	0	0	7	0
YBR221C	71.8387	0.316858	0.00809197	0	0	0	0
YDR181C	0	0.272383	0.00068011	0	0	7	0
YDR401W	49.0616	0.294296	0.00541557	0	0	8	0
YDR502C	0	0.272383	0.00068011	0	0	7	0
YHR022C	52.2279	0.284282	0.00118872	0	0	3	0
YKL133C	0	0.272383	0.00068011	0	0	7	0
YIL127C	648.352	0.349496	0.0152919	0	0	1	0
YIL132C	0	0.299307	0.00883607	0	0	8	0
YIL140W	196.481	0.33945	0.0302902	0	0	4	0
YIL145C	0	0.278076	0.00163549	0	0	3	0
YIL146C	73.021	0.322969	0.0122551	0	0	0	0
YIL148W	0	0.314651	0.00741186	0	0	0	0
YIL151C	0	0.285809	0.00782161	0	0	3	0
YIL152W	224.132	0.3234	0.00675602	0	0	0	0
YIL155C	50.673	0.280424	0.00156014	0	0	3	0
YIL158W	93.4131	0.342895	0.0104986	0	0	1	0
YIL159W	109.569	0.31432	0.0158818	0	0	0	0
YIL169C	0	0.292832	0.00341902	0	0	8	0
YIL171W	0	0.27043	0.00116923	0	0	7	0
YIL176C	0	0.284949	0.00473546	0	0	3	0
YIR002C	1475.47	0.387841	0.0216977	0	0	2	0
YIR007W	0	0.276788	0.00173847	0	0	3	0
YIR016W	0	0.263873	0.000886839	0	0	7	0
YIR017C	468.168	0.339895	0.0123914	0	0	4	0
YIR019C	0	0.283597	0.00212471	0	0	3	0
YIR021W	0	0.295887	0.00392099	0	0	8	0
YBL065W	116.883	0.292898	0.0056223	0	0	8	0
YBL087C	106.384	0.332734	0.0121473	0	0	4	0
YBR205W	0	0.284949	0.00473546	0	0	3	0
YDL137W	0	0.284949	0.00473546	0	0	3	0
YDL167C	0	0.284949	0.00473546	0	0	3	0
YDL180W	0	0.284949	0.00473546	0	0	3	0
YDR509W	0	0.284949	0.00473546	0	0	3	0
YGR077C	128.599	0.317143	0.0079891	0	0	0	0
YJL053W	9290.89	0.382382	0.117199	0	0	6	2
YJR118C	1845.33	0.3955	0.0312926	0	0	2	0
YKR039W	517.04	0.341179	0.0215606	0	0	4	0
YLR024C	1371.65	0.360523	0.0183661	0	0	1	0
YMR021C	568.868	0.33002	0.00982792	0	0	4	0
YMR023C	999.481	0.368002	0.0176016	0	0	6	0
YNL076W	106.384	0.332734	0.0121473	0	0	4	0
YOL044W	217.949	0.302076	0.0064089	0	0	8	0
YOR065W	128.599	0.317143	0.0079891	0	0	0	0
YOR136W	278.52	0.308701	0.00670513	0	0	0	0
YPR050C	95.4004	0.301912	0.00581829	0	0	8	0
YPR074C	1259.3	0.33299	0.0176137	0	0	4	0
YPR191W	393.054	0.318913	0.00745378	0	0	0	0
YIR026C	117.161	0.318599	0.00580537	0	0	0	0
YIR028W	0	0.294921	0.00472986	0	0	8	0
YIR029W	342.367	0.326224	0.00901344	0	0	4	0
YIR039C	260.266	0.298892	0.00235315	0	0	8	0
YIR042C	0	0.281094	0.00167343	0	0	3	0
YIR044C	0	0.276788	0.00173847	0	0	3	0
YJL003W	0	0.298616	0.00325364	0	0	8	0
YJL012C	0	0.292832	0.00341902	0	0	8	0
YJL016W	180.133	0.292391	0.00301155	0	0	8	0
YJL023C	272.21	0.322621	0.0117838	0	0	0	0
YOR066W	0.260158	0.312073	0.00848248	0	0	0	0
YPL018W	201.293	0.354471	0.029125	0	0	1	0
YPR046W	38.5591	0.317324	0.0135965	0	0	0	0
[truncated: 67,009 more rows]
