# Supplementary material for: Genetic interaction networks mediate individual statin drug response in Saccharomyces cerevisiae
Source: NPJ Syst Biol Appl. 2019 Oct 3;5:35. doi: 10.1038/s41540-019-0112-5 (PMC6776536; doi:10.1038/s41540-019-0112-5)
Supplement: Supplementary file 7 — Supplementary Table 7 [file 41540_2019_112_MOESM7_ESM.xlsx]

## Sheet: HMG2_YPS606
0_GO_id	0_GO_id_name	0_Coverage	0_P_val	0_Score		1_GO_id	1_GO_id_name	1_Coverage	1_P_val	1_Score		2_GO_id	2_GO_id_name	2_Coverage	2_P_val	2_Score		3_GO_id	3_GO_id_name	3_Coverage	3_P_val	3_Score		4_GO_id	4_GO_id_name	4_Coverage	4_P_val	4_Score		5_GO_id	5_GO_id_name	5_Coverage	5_P_val	5_Score		6_GO_id	6_GO_id_name	6_Coverage	6_P_val	6_Score		7_GO_id	7_GO_id_name	7_Coverage	7_P_val	7_Score		8_GO_id	8_GO_id_name
GO:0005737	cytoplasm	0.681048	0.000279989	0.278999		GO:0005737	cytoplasm	0.394453	4.82031e-06	0.296602		GO:0005737	cytoplasm	0.374422	4.82031e-06	0.332491		GO:0005737	cytoplasm	0.494607	4.82031e-06	0.390841		GO:0005737	cytoplasm	0.661017	0.0116228	0.216635		GO:0005737	cytoplasm	0.523883	5.99045e-06	0.295039		GO:0005737	cytoplasm	0.451464	4.82031e-06	0.303926		GO:0005737	cytoplasm	0.248074	4.82031e-06	0.343455		GO:0005737	cytoplasm
GO:0005634	nucleus	0.359014	0.00128357	0.264024		GO:0003674	molecular_function	0.195686	5.16983e-06	0.262552		GO:0003674	molecular_function	0.195686	5.16983e-06	0.269228		GO:0005634	nucleus	0.229584	2.04235e-05	0.367957		GO:0005634	nucleus	0.489985	4.74002e-06	0.202715		GO:0003674	molecular_function	0.272727	5.16983e-06	0.286649		GO:0003674	molecular_function	0.214176	5.16983e-06	0.256694		GO:0003674	molecular_function	0.123267	5.16983e-06	0.30564		GO:0005634	nucleus
GO:0003674	molecular_function	0.308166	0.000304237	0.242762		GO:0016020	membrane	0.178737	6.56762e-05	0.27549		GO:0005634	nucleus	0.163328	4.74002e-06	0.311996		GO:0003674	molecular_function	0.215716	5.16983e-06	0.261147		GO:0016020	membrane	0.275809	0.0359608	0.19959		GO:0005634	nucleus	0.246533	0.00109963	0.284315		GO:0016020	membrane	0.169492	7.50537e-06	0.282213		GO:0005634	nucleus	0.120185	4.74002e-06	0.322755		GO:0003674	molecular_function
GO:0016020	membrane	0.288136	0.0047006	0.259859		GO:0005634	nucleus	0.144838	4.74002e-06	0.280081		GO:0016020	membrane	0.149461	4.74034e-06	0.306351		GO:0016020	membrane	0.192604	0.00214501	0.361593		GO:0012505	endomembrane system	0.237288	3.2739e-06	0.192776		GO:0008150	biological_process	0.16641	4.70178e-06	0.383385		GO:0005739	mitochondrion	0.126348	0.00253714	0.275138		GO:0016020	membrane	0.104777	4.74034e-06	0.331883		GO:0016020	membrane
GO:0012505	endomembrane system	0.214176	3.2739e-06	0.250762		GO:0008150	biological_process	0.106317	4.70178e-06	0.284245		GO:0008150	biological_process	0.112481	4.70178e-06	0.251468		GO:0008150	biological_process	0.14792	4.70178e-06	0.311947		GO:0003674	molecular_function	0.226502	5.16983e-06	0.2244		GO:0005575	cellular_component	0.100154	3.66489e-06	0.30087		GO:0012505	endomembrane system	0.0939908	0.000360813	0.271801		GO:0008150	biological_process	0.0739599	4.70178e-06	0.229921		GO:0016787	hydrolase activity
GO:0016787	hydrolase activity	0.171032	3.3526e-05	0.271666		GO:0005739	mitochondrion	0.101695	4.64227e-06	0.26867		GO:0005739	mitochondrion	0.109399	1.67493e-05	0.297978		GO:0012505	endomembrane system	0.101695	0.00305932	0.347689		GO:0005694	chromosome	0.181818	2.10849e-06	0.183502		GO:0016787	hydrolase activity	0.0862866	0.00766227	0.267948		GO:0016787	hydrolase activity	0.0924499	0.0316894	0.230655		GO:0005739	mitochondrion	0.0662558	3.50305e-06	0.308606		GO:0008150	biological_process
GO:0008150	biological_process	0.167951	4.70178e-06	0.293927		GO:0016787	hydrolase activity	0.0801233	0.00117405	0.25572		GO:0016787	hydrolase activity	0.0801233	0.00117405	0.276707		GO:0005575	cellular_component	0.0862866	3.66489e-06	0.407133		GO:0016787	hydrolase activity	0.146379	0.0266976	0.216578		GO:0003723	RNA binding	0.0385208	4.13991e-06	0.324743		GO:0016740	transferase activity	0.0816641	0.00937214	0.267113		GO:0016740	transferase activity	0.0647149	2.83192e-05	0.289334		GO:0003723	RNA binding
GO:0016740	transferase activity	0.141757	0.0163934	0.236472		GO:0005575	cellular_component	0.0755008	3.66489e-06	0.308376		GO:0012505	endomembrane system	0.0770416	4.42558e-06	0.294042		GO:0003723	RNA binding	0.0477658	4.13991e-06	0.275488		GO:0006325	chromatin organization	0.134052	2.32932e-06	0.234242		GO:0005694	chromosome	0.0323575	0.00682128	0.264742		GO:0003723	RNA binding	0.0724191	0.00183657	0.250175		GO:0012505	endomembrane system	0.0600924	3.2739e-06	0.304637		GO:0005739	mitochondrion
GO:0005783	endoplasmic reticulum	0.138675	8.05725e-06	0.244191		GO:0016740	transferase activity	0.0631741	1.56585e-05	0.252569		GO:0016740	transferase activity	0.0739599	0.000887774	0.239086		GO:0005740	mitochondrial envelope	0.0338983	0.0407222	0.327285		GO:0005739	mitochondrion	0.12943	0.00606695	0.194954		GO:0000278	mitotic cell cycle	0.0292758	0.0319202	0.328542		GO:0005575	cellular_component	0.0677966	3.66489e-06	0.315901		GO:0016787	hydrolase activity	0.0539291	2.97977e-06	0.309031		GO:0012505	endomembrane system
GO:0005575	cellular_component	0.104777	3.66489e-06	0.289659		GO:0005773	vacuole	0.0416025	0.00658585	0.254385		GO:0005575	cellular_component	0.0724191	3.66489e-06	0.347736		GO:0005694	chromosome	0.0308166	0.00383154	0.328759		GO:0048285	organelle fission	0.127889	2.09711e-06	0.22202		GO:0008289	lipid binding	0.0261941	0.0271402	0.25268		GO:0005783	endoplasmic reticulum	0.0570108	0.00291049	0.264242		GO:0005575	cellular_component	0.0477658	3.66489e-06	0.358784		GO:0042221	response to chemical
GO:0007005	mitochondrion organization	0.0816641	0.0252987	0.254882		GO:0006366	transcription by RNA polymerase II	0.0385208	0.00109461	0.249714		GO:0005783	endoplasmic reticulum	0.0585516	0.00469418	0.285156		GO:0022857	transmembrane transporter activity	0.0292758	0.039386	0.243445		GO:0006366	transcription by RNA polymerase II	0.126348	2.81881e-06	0.227668		GO:0006629	lipid metabolic process	0.0231125	0.0104737	0.327274		GO:0006366	transcription by RNA polymerase II	0.0493066	0.0434232	0.23248		GO:0005783	endoplasmic reticulum	0.0431433	8.05725e-06	0.295686		GO:0005886	plasma membrane
GO:0006629	lipid metabolic process	0.0770416	2.19494e-05	0.250963		GO:0003677	DNA binding	0.0308166	0.00300015	0.226752		GO:0006366	transcription by RNA polymerase II	0.0493066	0.0434232	0.228161		GO:0005730	nucleolus	0.027735	0.0151242	0.325975		GO:0005783	endoplasmic reticulum	0.123267	0.00138112	0.187857		GO:0006281	DNA repair	0.01849	0.0140204	0.324755		GO:0051603	proteolysis involved in cellular protein catabolic process	0.0446841	0.0435111	0.226681		GO:0005773	vacuole	0.0354391	0.000389318	0.290944		GO:0016740	transferase activity
GO:0003723	RNA binding	0.0662558	0.000199175	0.236513		GO:0003723	RNA binding	0.0292758	4.13991e-06	0.233484		GO:0042221	response to chemical	0.0446841	0.0442681	0.227576		GO:0048285	organelle fission	0.0231125	0.00634547	0.280338		GO:0006974	cellular response to DNA damage stimulus	0.120185	1.95943e-06	0.234731		GO:0048285	organelle fission	0.0169492	0.000234275	0.327553		GO:0007059	chromosome segregation	0.0431433	0.0371582	0.226262		GO:0003723	RNA binding	0.0261941	4.13991e-06	0.288691		GO:0016491	oxidoreductase activity
GO:0016887	ATPase activity	0.0631741	0.00110697	0.258139		GO:0048285	organelle fission	0.0261941	0.0263583	0.244937		GO:0005773	vacuole	0.03698	0.000953721	0.280443		GO:0033043	regulation of organelle organization	0.0215716	0.0466776	0.278623		GO:0006281	DNA repair	0.11094	1.56232e-06	0.232536		GO:0007059	chromosome segregation	0.0138675	0.0141099	0.322242		GO:0003729	mRNA binding	0.0416025	0.00736255	0.237201		GO:0006605	protein targeting	0.0246533	0.00933736	0.215016		GO:0005773	vacuole
GO:0005794	Golgi apparatus	0.05547	9.18674e-05	0.231302		GO:0022857	transmembrane transporter activity	0.0246533	0.00575235	0.224966		GO:0005198	structural molecule activity	0.0292758	0.0107789	0.230641		GO:0006811	ion transport	0.01849	0.00654659	0.279094		GO:0007059	chromosome segregation	0.100154	1.60802e-06	0.217638		GO:0003729	mRNA binding	0.0123267	0.034115	0.308856		GO:0007005	mitochondrion organization	0.0354391	0.00435738	0.231518		GO:0005886	plasma membrane	0.0231125	3.47163e-05	0.302968		GO:0003677	DNA binding
GO:0031410	cytoplasmic vesicle	0.0539291	0.00605286	0.23305		GO:0016887	ATPase activity	0.0231125	0.0415211	0.244515		GO:0022857	transmembrane transporter activity	0.027735	0.023658	0.229818		GO:0005794	Golgi apparatus	0.0138675	0.0185225	0.317946		GO:0003677	DNA binding	0.0970724	8.71491e-06	0.188858		GO:0006260	DNA replication	0.00924499	0.0403316	0.317573		GO:0005840	ribosome	0.0338983	0.0334057	0.256595		GO:0016887	ATPase activity	0.0215716	0.0237156	0.292724		GO:0022857	transmembrane transporter activity
GO:0005933	cellular bud	0.0493066	0.042657	0.233222		GO:0006364	rRNA processing	0.0215716	0.00190863	0.245224		GO:0003723	RNA binding	0.0261941	4.13991e-06	0.256614		GO:0006310	DNA recombination	0.0123267	0.0264872	0.275931		GO:0006605	protein targeting	0.0939908	1.74542e-06	0.222322		GO:0051726	regulation of cell cycle	0.00770416	1.64241e-05	0.324035		GO:0022857	transmembrane transporter activity	0.0292758	0.039386	0.221497		GO:0006364	rRNA processing	0.0200308	0.000912595	0.215031		GO:0003729	mRNA binding
GO:0048193	Golgi vesicle transport	0.0477658	0.00218271	0.246566		GO:0005933	cellular bud	0.01849	0.0179929	0.246142		GO:0030427	site of polarized growth	0.0215716	0.0235624	0.271483		GO:0006260	DNA replication	0.00924499	0.0403316	0.273961		GO:0051321	meiotic cell cycle	0.0924499	1.93446e-06	0.221437		GO:0006414	translational elongation	0.0046225	2.53257e-06	0.328973		GO:0005815	microtubule organizing center	0.0215716	0.00746245	0.239172		GO:0022857	transmembrane transporter activity	0.01849	0.000167404	0.257527		GO:0003700	DNA-binding transcription factor activity
GO:0071554	cell wall organization or biogenesis	0.0446841	0.0128203	0.246913		GO:0006974	cellular response to DNA damage stimulus	0.0169492	0.000231546	0.24484		GO:0006281	DNA repair	0.0200308	0.0262999	0.223281		GO:0051052	regulation of DNA metabolic process	0.00616333	0.0456432	0.272024		GO:0048193	Golgi vesicle transport	0.0878274	1.63854e-06	0.216998		GO:0019843	rRNA binding	0.00308166	0.00590146	0.304028		GO:0006281	DNA repair	0.0200308	0.0262999	0.227574		GO:0055085	transmembrane transport	0.0169492	0.0157692	0.213699		GO:0006629	lipid metabolic process
GO:0006260	DNA replication	0.0385208	0.00104068	0.243613		GO:0005694	chromosome	0.0154083	3.16609e-06	0.251818		GO:0016887	ATPase activity	0.01849	0.00497789	0.262968		GO:0019843	rRNA binding	0.00308166	0.00590146	0.264498		GO:0005198	structural molecule activity	0.0785824	0.000915094	0.187919		GO:0007114	cell budding	0.00154083	0.0422474	0.308064		GO:0031410	cytoplasmic vesicle	0.01849	0.0230718	0.251353		GO:0016491	oxidoreductase activity	0.0154083	0.000326874	0.25616		GO:0000988	transcription factor activity, protein binding
GO:0008033	tRNA processing	0.0308166	0.00252722	0.241475		GO:0006520	cellular amino acid metabolic process	0.0138675	0.0185225	0.241045		GO:0005933	cellular bud	0.0169492	0.00925005	0.270306		GO:0019899	enzyme binding	0.00154083	0.0136624	0.238351		GO:0007010	cytoskeleton organization	0.0770416	2.09686e-06	0.219348								GO:0055085	transmembrane transport	0.0169492	0.0157692	0.227199		GO:0006520	cellular amino acid metabolic process	0.0138675	0.0185225	0.213004		GO:0030234	enzyme regulator activity
GO:0016757	transferase activity, transferring glycosyl groups	0.0292758	0.00121826	0.221085		GO:0006310	DNA recombination	0.0123267	0.0264872	0.240111		GO:0005794	Golgi apparatus	0.0154083	0.0362189	0.267703								GO:0003723	RNA binding	0.0755008	0.00446892	0.215807								GO:0005794	Golgi apparatus	0.0154083	0.0362189	0.249322		GO:0016301	kinase activity	0.0123267	0.0117762	0.272965		GO:0008233	peptidase activity
GO:0008233	peptidase activity	0.0246533	0.0184897	0.247715		GO:0007059	chromosome segregation	0.0107858	0.00204117	0.241223		GO:0043167	ion binding	0.0138675	0.0239558	0.225478								GO:0030234	enzyme regulator activity	0.0739599	1.60785e-06	0.184642								GO:0055086	nucleobase-containing small molecule metabolic process	0.0138675	0.0184271	0.226095		GO:0003700	DNA-binding transcription factor activity	0.0107858	0.028747	0.25071		GO:0008168	methyltransferase activity
GO:0016050	vesicle organization	0.0231125	0.0106258	0.238999		GO:0008380	RNA splicing	0.00924499	0.030416	0.238255		GO:0031410	cytoplasmic vesicle	0.0123267	0.000593147	0.270074								GO:0006629	lipid metabolic process	0.0724191	0.000203971	0.221789								GO:0048193	Golgi vesicle transport	0.0123267	0.0114834	0.225855		GO:0003729	mRNA binding	0.00924499	0.00514823	0.271751		GO:0030674	protein binding, bridging
GO:0006497	protein lipidation	0.0215716	3.39515e-05	0.234484		GO:0006401	RNA catabolic process	0.00770416	0.0240013	0.237535		GO:0003700	DNA-binding transcription factor activity	0.0107858	0.028747	0.224201								GO:0005794	Golgi apparatus	0.0708783	2.42372e-06	0.178196								GO:0032543	mitochondrial translation	0.00924499	0.00698745	0.224971		GO:0005794	Golgi apparatus	0.00770416	0.000270556	0.278147
GO:0051082	unfolded protein binding	0.0200308	0.0125936	0.202371		GO:0003682	chromatin binding	0.00616333	0.0472134	0.216809		GO:0015931	nucleobase-containing compound transport	0.00924499	0.0413397	0.220981								GO:0016887	ATPase activity	0.0631741	0.00110697	0.204814								GO:0000988	transcription factor activity, protein binding	0.00616333	0.0184579	0.214396		GO:0005856	cytoskeleton	0.00616333	5.7206e-05	0.278213
GO:0048308	organelle inheritance	0.01849	0.011289	0.236632		GO:0005618	cell wall	0.0046225	0.0346511	0.237025		GO:0009451	RNA modification	0.00770416	0.00199717	0.220945								GO:0005933	cellular bud	0.0616333	0.000256151	0.179637								GO:0016757	transferase activity, transferring glycosyl groups	0.0046225	0.0340917	0.246019		GO:0004518	nuclease activity	0.0046225	0.0481866	0.280353
GO:0003924	GTPase activity	0.0169492	0.0464686	0.244165		GO:0008168	methyltransferase activity	0.00308166	0.0165793	0.234048		GO:0016570	histone modification	0.00616333	0.0340324	0.218462								GO:0043167	ion binding	0.0570108	1.28249e-05	0.183145								GO:0016779	nucleotidyltransferase activity	0.00308166	0.0472751	0.244159		GO:0016829	lyase activity	0.00308166	0.0165793	0.245563
GO:0006520	cellular amino acid metabolic process	0.0154083	0.0362189	0.246961		GO:0030674	protein binding, bridging	0.00154083	0.0437036	0.213036		GO:0004518	nuclease activity	0.0046225	0.0481866	0.252476								GO:0051603	proteolysis involved in cellular protein catabolic process	0.05547	0.000479207	0.218298								GO:0016853	isomerase activity	0.00154083	0.0423724	0.209846		GO:0030674	protein binding, bridging	0.00154083	0.0437036	0.242549
GO:0043144	snoRNA processing	0.0138675	0.0342229	0.234484								GO:0019843	rRNA binding	0.00308166	0.00590146	0.23902								GO:0006468	protein phosphorylation	0.0539291	0.000149417	0.217322
GO:0006414	translational elongation	0.00616333	2.53257e-06	0.252247								GO:0016050	vesicle organization	0.00154083	0.00639036	0.216548								GO:0016570	histone modification	0.0508475	1.06908e-06	0.223519
GO:0019843	rRNA binding	0.0046225	0.0176834	0.222024																				GO:0003682	chromatin binding	0.0477658	5.95376e-07	0.179337
																								GO:0031399	regulation of protein modification process	0.046225	5.95376e-07	0.211645
								note coverage is the % of particular GO term found in a ORF dataset that match ALL the yeast ORF's named for that term.																GO:0005938	cell cortex	0.0446841	7.46343e-05	0.178624
																								GO:0005773	vacuole	0.0431433	0.0108161	0.185248
																								GO:0008150	biological_process	0.0385208	4.70178e-06	0.27317
																								GO:0003729	mRNA binding	0.03698	0.0462264	0.201367
																								GO:0008289	lipid binding	0.0354391	0.000115218	0.179037
																								GO:0016197	endosomal transport	0.0323575	0.000409419	0.210863
																								GO:0008092	cytoskeletal protein binding	0.0308166	1.47991e-06	0.176214
																								GO:0000988	transcription factor activity, protein binding	0.0292758	0.0283789	0.180069
																								GO:0006457	protein folding	0.027735	0.00357942	0.210215
																								GO:0022857	transmembrane transporter activity	0.0261941	0.0106156	0.187162
																								GO:0005575	cellular_component	0.0246533	3.66489e-06	0.222509
																								GO:0004386	helicase activity	0.0231125	0.014535	0.195362
																								GO:0032182	ubiquitin-like protein binding	0.0215716	1.8997e-05	0.17373
																								GO:0005085	guanyl-nucleotide exchange factor activity	0.0200308	0.00019417	0.174094
																								GO:0016491	oxidoreductase activity	0.01849	0.00226633	0.186121
																								GO:0030674	protein binding, bridging	0.0169492	0.0265147	0.17567
																								GO:0042393	histone binding	0.0154083	0.00357945	0.173476
																								GO:0006887	exocytosis	0.0138675	0.044094	0.204599
																								GO:0055086	nucleobase-containing small molecule metabolic process	0.0123267	0.00880987	0.217375
																								GO:0032787	monocarboxylic acid metabolic process	0.00924499	0.0403585	0.213861
																								GO:0006520	cellular amino acid metabolic process	0.00770416	0.000270556	0.217428
																								GO:0019843	rRNA binding	0.00308166	0.00590146	0.197334
																								GO:0032543	mitochondrial translation	0.00154083	4.22116e-06	0.215617
[truncated: 8 more columns]

## Sheet: mevalonate_genes
0_GO_id	0_GO_id_name	0_Coverage	0_P_val	0_Score		1_GO_id	1_GO_id_name	1_Coverage	1_P_val	1_Score		2_GO_id	2_GO_id_name	2_Coverage	2_P_val	2_Score		3_GO_id	3_GO_id_name	3_Coverage	3_P_val	3_Score		4_GO_id	4_GO_id_name	4_Coverage	4_P_val	4_Score		5_GO_id	5_GO_id_name	5_Coverage	5_P_val	5_Score		6_GO_id	6_GO_id_name	6_Coverage	6_P_val	6_Score		7_GO_id	7_GO_id_name	7_Coverage	7_P_val	7_Score		8_GO_id	8_GO_id_name
GO:0005634	nucleus	0.431734	3.6631e-06	0.238235		GO:0005737	cytoplasm	0.361624	4.2871e-06	0.352242		GO:0005737	cytoplasm	0.47786	4.2871e-06	0.269348		GO:0005737	cytoplasm	0.321033	4.2871e-06	0.368233		GO:0005634	nucleus	0.392989	7.49414e-06	0.272907		GO:0005737	cytoplasm	0.446494	4.2871e-06	0.350156		GO:0005737	cytoplasm	0.105166	4.2871e-06	0.44636		GO:0005737	cytoplasm	0.717712	4.2871e-06	0.295518		GO:0005737	cytoplasm
GO:0005737	cytoplasm	0.402214	4.2871e-06	0.248728		GO:0005634	nucleus	0.197417	3.6631e-06	0.326086		GO:0012505	endomembrane system	0.226937	3.05872e-06	0.240874		GO:0003674	molecular_function	0.210332	4.67387e-06	0.281493		GO:0003674	molecular_function	0.274908	4.67387e-06	0.251421		GO:0003674	molecular_function	0.206642	4.67387e-06	0.259458		GO:0003674	molecular_function	0.0645756	4.67387e-06	0.41449		GO:0016020	membrane	0.324723	8.84346e-06	0.274424		GO:0003674	molecular_function
GO:0003674	molecular_function	0.182657	4.67387e-06	0.202469		GO:0003674	molecular_function	0.186347	4.67387e-06	0.259995		GO:0005634	nucleus	0.195572	3.6631e-06	0.254265		GO:0005634	nucleus	0.167897	3.6631e-06	0.340655		GO:0016787	hydrolase activity	0.149446	0.0235346	0.238977		GO:0016020	membrane	0.201107	0.0226007	0.32355		GO:0008150	biological_process	0.0479705	3.96946e-06	0.252522		GO:0003674	molecular_function	0.298893	0.000185507	0.250246		GO:0016020	membrane
GO:0005694	chromosome	0.178967	1.7968e-06	0.218712		GO:0016020	membrane	0.149446	4.16952e-06	0.32029		GO:0005783	endoplasmic reticulum	0.123616	0.00352608	0.234218		GO:0016020	membrane	0.143911	4.16952e-06	0.349831		GO:0008150	biological_process	0.136531	3.96946e-06	0.370403		GO:0005634	nucleus	0.186347	3.6631e-06	0.329299		GO:0005634	nucleus	0.0461255	3.6631e-06	0.422034		GO:0005739	mitochondrion	0.225092	0.000341126	0.267579		GO:0012505	endomembrane system
GO:0048285	organelle fission	0.123616	1.33464e-06	0.28035		GO:0008150	biological_process	0.129151	3.96946e-06	0.292209		GO:0003674	molecular_function	0.114391	4.67387e-06	0.238626		GO:0008150	biological_process	0.130996	3.96946e-06	0.252807		GO:0005739	mitochondrion	0.129151	0.0124713	0.265874		GO:0008150	biological_process	0.134686	3.96946e-06	0.306822		GO:0005575	cellular_component	0.0295203	3.74779e-06	0.463355		GO:0012505	endomembrane system	0.206642	1.07587e-05	0.264355		GO:0005634	nucleus
GO:0006974	cellular response to DNA damage stimulus	0.114391	2.18268e-06	0.296902		GO:0005739	mitochondrion	0.101476	9.13916e-06	0.311694		GO:0048193	Golgi vesicle transport	0.099631	1.28454e-06	0.223632		GO:0005739	mitochondrion	0.0885609	3.88072e-06	0.325299		GO:0005575	cellular_component	0.097786	3.74779e-06	0.285548		GO:0005739	mitochondrion	0.129151	0.0124713	0.315038		GO:0016020	membrane	0.0276753	4.16952e-06	0.415269		GO:0008150	biological_process	0.166052	3.96946e-06	0.277653		GO:0005575	cellular_component
GO:0000278	mitotic cell cycle	0.108856	1.83883e-06	0.281421		GO:0016740	transferase activity	0.0848708	0.0353516	0.236215		GO:0005739	mitochondrion	0.0867159	3.88072e-06	0.243818		GO:0005575	cellular_component	0.0830258	3.74779e-06	0.379752		GO:0006366	transcription by RNA polymerase II	0.095941	0.0135053	0.321875		GO:0012505	endomembrane system	0.0940959	0.00126929	0.311045		GO:0016740	transferase activity	0.0239852	3.70551e-06	0.404395		GO:0016740	transferase activity	0.156827	0.00113698	0.245805		GO:0005783	endoplasmic reticulum
GO:0006281	DNA repair	0.101476	1.13965e-06	0.29402		GO:0012505	endomembrane system	0.0811808	2.59919e-05	0.307654		GO:0005794	Golgi apparatus	0.0830258	1.1582e-06	0.221116		GO:0012505	endomembrane system	0.0811808	2.59919e-05	0.320987		GO:0006397	mRNA processing	0.0664207	1.60019e-06	0.307547		GO:0005575	cellular_component	0.0867159	3.74779e-06	0.365366		GO:0012505	endomembrane system	0.0184502	3.05872e-06	0.400533		GO:0005783	endoplasmic reticulum	0.134686	0.000147458	0.25707		GO:0005739	mitochondrion
GO:0006366	transcription by RNA polymerase II	0.099631	0.00470688	0.287769		GO:0005575	cellular_component	0.0793358	3.74779e-06	0.362592		GO:0031410	cytoplasmic vesicle	0.0774908	2.61969e-06	0.222897		GO:0016787	hydrolase activity	0.0664207	4.29653e-05	0.253317		GO:0006605	protein targeting	0.0645756	0.0228203	0.315441		GO:0016740	transferase activity	0.0811808	0.0167128	0.286789		GO:0016787	hydrolase activity	0.0166052	3.21573e-06	0.370214		GO:0007005	mitochondrion organization	0.107011	1.341e-05	0.244165		GO:0005886	plasma membrane
GO:0007059	chromosome segregation	0.097786	6.86245e-07	0.274596		GO:0016787	hydrolase activity	0.0719557	0.000318253	0.236738		GO:0016787	hydrolase activity	0.0738007	0.000545015	0.229588		GO:0016740	transferase activity	0.0645756	0.000129201	0.252701		GO:0030427	site of polarized growth	0.0535055	0.0468295	0.251651		GO:0005783	endoplasmic reticulum	0.0590406	0.0147248	0.302054		GO:0003723	RNA binding	0.0147601	3.45868e-06	0.403542		GO:0005575	cellular_component	0.099631	3.74779e-06	0.307174		GO:0042221	response to chemical
GO:0016020	membrane	0.0940959	4.16952e-06	0.245179		GO:0005783	endoplasmic reticulum	0.0553506	0.00455887	0.298536		GO:0006629	lipid metabolic process	0.0664207	0.00559877	0.227654		GO:0006366	transcription by RNA polymerase II	0.0461255	0.0348504	0.23272		GO:0005794	Golgi apparatus	0.0442804	0.0312351	0.249563		GO:0003677	DNA binding	0.0332103	0.0153935	0.235787		GO:0005773	vacuole	0.0129151	2.53223e-06	0.384341		GO:0005740	mitochondrial envelope	0.095941	5.43367e-06	0.249547		GO:0016740	transferase activity
GO:0051321	meiotic cell cycle	0.0830258	4.19591e-06	0.279583		GO:0006366	transcription by RNA polymerase II	0.0350554	0.0007591	0.258802		GO:0030427	site of polarized growth	0.0590406	0.0094467	0.223956		GO:0005783	endoplasmic reticulum	0.0424354	3.69274e-05	0.311249		GO:0003729	mRNA binding	0.0405904	0.0203108	0.229298		GO:0005694	chromosome	0.0295203	0.00602608	0.294127		GO:0005783	endoplasmic reticulum	0.0110701	2.64462e-06	0.389937		GO:0042221	response to chemical	0.0867159	0.0287365	0.244674		GO:0031410	cytoplasmic vesicle
GO:0003677	DNA binding	0.0793358	0.0195442	0.185012		GO:0007005	mitochondrion organization	0.0332103	0.00487571	0.257501		GO:0030234	enzyme regulator activity	0.0535055	0.0125501	0.20275		GO:0007005	mitochondrion organization	0.0369004	0.0152058	0.231847		GO:0006260	DNA replication	0.0369004	0.00613153	0.305111		GO:0005198	structural molecule activity	0.0276753	0.0106791	0.235027		GO:0003729	mRNA binding	0.00922509	0.0137757	0.381927		GO:0005840	ribosome	0.0756458	0.0114816	0.249724		GO:0005794	Golgi apparatus
GO:0005739	mitochondrion	0.0774908	3.88072e-06	0.230548		GO:0003723	RNA binding	0.0313653	3.45868e-06	0.257084		GO:0023052	signaling	0.0516605	0.0390356	0.225872		GO:0005886	plasma membrane	0.0332103	0.0155682	0.318384		GO:0006401	RNA catabolic process	0.0350554	0.00792768	0.304501		GO:0006325	chromatin organization	0.0258303	0.0244407	0.270224		GO:0016491	oxidoreductase activity	0.00738007	3.49098e-06	0.353172		GO:0016491	oxidoreductase activity	0.0608856	0.0169369	0.218134		GO:0030234	enzyme regulator activity
GO:0006310	DNA recombination	0.0701107	1.15059e-06	0.272874		GO:0022857	transmembrane transporter activity	0.0276753	0.0428508	0.228437		GO:0003723	RNA binding	0.0461255	3.45868e-06	0.212922		GO:0003677	DNA binding	0.0276753	0.00182882	0.245341		GO:0007033	vacuole organization	0.0276753	0.00376034	0.299927		GO:0006974	cellular response to DNA damage stimulus	0.0239852	0.0273252	0.298356		GO:0016301	kinase activity	0.00553506	0.000312408	0.383493		GO:0003723	RNA binding	0.0553506	1.41324e-05	0.245877		GO:0016491	oxidoreductase activity
GO:0070647	protein modification by small protein conjugation or removal	0.0664207	1.60019e-06	0.272181		GO:0000278	mitotic cell cycle	0.0258303	0.0193667	0.254846		GO:0016197	endosomal transport	0.0442804	5.80358e-07	0.21847		GO:0005740	mitochondrial envelope	0.0258303	0.00434795	0.301195		GO:0022857	transmembrane transporter activity	0.0258303	0.0191329	0.232651		GO:0005730	nucleolus	0.0221402	0.00303582	0.291649		GO:0003677	DNA binding	0.00369004	2.04588e-06	0.357759		GO:0003735	structural constituent of ribosome	0.0516605	0.0173093	0.216659		GO:0003700	DNA-binding transcription factor activity
GO:0005856	cytoskeleton	0.0627306	1.04781e-05	0.21311		GO:0005694	chromosome	0.0239852	0.000405308	0.29047		GO:0016050	vesicle organization	0.0350554	9.28296e-06	0.216729		GO:0006325	chromatin organization	0.0239852	0.0102213	0.229942		GO:0051049	regulation of transport	0.0221402	0.0397312	0.299552		GO:0006281	DNA repair	0.0184502	0.029219	0.296513		GO:0019899	enzyme binding	0.00184502	0.0440565	0.342415		GO:0070647	protein modification by small protein conjugation or removal	0.0479705	0.000706532	0.235845		GO:0003729	mRNA binding
GO:0007010	cytoskeleton organization	0.0590406	0.00190705	0.276841		GO:0030427	site of polarized growth	0.0202952	0.0262785	0.284521		GO:0007005	mitochondrion organization	0.0332103	0.00487571	0.231246		GO:0005198	structural molecule activity	0.0221402	0.00100314	0.271324		GO:0019899	enzyme binding	0.0202952	0.0237648	0.227422		GO:0006629	lipid metabolic process	0.0147601	0.000339699	0.269529								GO:0006091	generation of precursor metabolites and energy	0.0424354	0.00216576	0.260089		GO:0016779	nucleotidyltransferase activity
GO:0003723	RNA binding	0.0553506	1.41324e-05	0.201615		GO:0030234	enzyme regulator activity	0.0184502	0.0477057	0.226155		GO:0016757	transferase activity, transferring glycosyl groups	0.0313653	0.0014508	0.196762		GO:0051321	meiotic cell cycle	0.0202952	0.00952414	0.229291		GO:0006360	transcription by RNA polymerase I	0.0184502	0.0408852	0.2972		GO:0016301	kinase activity	0.0129151	0.0294798	0.273501								GO:0005694	chromosome	0.0313653	0.0109562	0.250618
GO:0018193	peptidyl-amino acid modification	0.0535055	3.57639e-06	0.270617		GO:0006605	protein targeting	0.0166052	0.000464143	0.254425		GO:0003682	chromatin binding	0.0295203	0.0184695	0.197656		GO:0005840	ribosome	0.0166052	2.72958e-05	0.301431		GO:0006414	translational elongation	0.0110701	4.5732e-06	0.316491		GO:0008643	carbohydrate transport	0.0110701	0.040154	0.252449								GO:0016757	transferase activity, transferring glycosyl groups	0.0295203	0.00314983	0.229708
GO:0051603	proteolysis involved in cellular protein catabolic process	0.0479705	0.0278235	0.275463		GO:0007010	cytoskeleton organization	0.0147601	0.009287	0.251989		GO:0005840	ribosome	0.0276753	0.00845721	0.227498		GO:0016491	oxidoreductase activity	0.0147601	0.000882245	0.242391		GO:0006091	generation of precursor metabolites and energy	0.00922509	0.033581	0.306417		GO:0006310	DNA recombination	0.00922509	0.0103083	0.264934								GO:0045333	cellular respiration	0.0276753	0.00298438	0.255412
GO:0051169	nuclear transport	0.0461255	0.00446627	0.273024		GO:0005794	Golgi apparatus	0.0129151	0.022321	0.28065		GO:0008289	lipid binding	0.0258303	0.0442767	0.197369		GO:0006281	DNA repair	0.0129151	0.00221815	0.22834								GO:0008380	RNA splicing	0.00738007	0.0266209	0.263088								GO:0051082	unfolded protein binding	0.0239852	0.00251425	0.209141
GO:0006397	mRNA processing	0.0442804	0.00350966	0.272181		GO:0003729	mRNA binding	0.0110701	0.0314826	0.245358		GO:0051321	meiotic cell cycle	0.0239852	0.0432573	0.227358		GO:0003735	structural constituent of ribosome	0.0110701	0.00159609	0.267692								GO:0032543	mitochondrial translation	0.00553506	0.00179948	0.264337								GO:0008092	cytoskeletal protein binding	0.0184502	0.0380821	0.208901
GO:0005783	endoplasmic reticulum	0.0387454	8.46271e-06	0.223272		GO:0006974	cellular response to DNA damage stimulus	0.00922509	6.65705e-06	0.279735		GO:0022857	transmembrane transporter activity	0.0221402	0.00525458	0.205175		GO:0003729	mRNA binding	0.00922509	0.0137757	0.255119								GO:0008168	methyltransferase activity	0.00369004	0.0481104	0.267008								GO:0048308	organelle inheritance	0.0166052	0.0496372	0.22807
GO:0051052	regulation of DNA metabolic process	0.0369004	0.000174685	0.266282		GO:0005938	cell cortex	0.00738007	0.0189526	0.281829		GO:0008150	biological_process	0.0202952	3.96946e-06	0.267351		GO:0005938	cell cortex	0.00738007	0.0189526	0.293013								GO:0019843	rRNA binding	0.00184502	0.00487443	0.227822								GO:0032182	ubiquitin-like protein binding	0.0129151	0.0470249	0.206596
GO:0008092	cytoskeletal protein binding	0.0350554	4.12897e-07	0.177811		GO:0006281	DNA repair	0.00553506	7.90854e-06	0.277937		GO:0051726	regulation of cell cycle	0.0184502	0.0475864	0.225411		GO:0003682	chromatin binding	0.00553506	0.0489961	0.235142																				GO:0006414	translational elongation	0.00922509	2.67082e-06	0.241836
GO:0008150	biological_process	0.0332103	3.96946e-06	0.347694		GO:0016197	endosomal transport	0.00369004	0.0244551	0.245048		GO:0008565	protein transporter activity	0.0166052	0.0157186	0.193178		GO:0019843	rRNA binding	0.00369004	0.0171622	0.251537																				GO:0009451	RNA modification	0.00738007	0.00377133	0.235942
GO:0003682	chromatin binding	0.0313653	0.00636045	0.179585		GO:0019899	enzyme binding	0.00184502	0.0440565	0.221661		GO:0005085	guanyl-nucleotide exchange factor activity	0.0147601	0.0242097	0.192637		GO:0005777	peroxisome	0.00184502	0.0303648	0.279617																				GO:0000746	conjugation	0.00553506	0.0264914	0.233319
GO:0032200	telomere organization	0.0295203	0.000257804	0.26256								GO:0055086	nucleobase-containing small molecule metabolic process	0.0129151	0.0222533	0.223949																										GO:0019843	rRNA binding	0.00369004	0.0171622	0.230719
GO:0009408	response to heat	0.0276753	0.000392574	0.261809								GO:0005575	cellular_component	0.0110701	3.74779e-06	0.280135
GO:0006364	rRNA processing	0.0258303	0.0305964	0.280795								GO:0006091	generation of precursor metabolites and energy	0.00922509	0.033581	0.22184
GO:0005730	nucleolus	0.0239852	0.00615755	0.217269								GO:0016491	oxidoreductase activity	0.00738007	3.49098e-06	0.204173
GO:0006629	lipid metabolic process	0.0221402	0.0145625	0.280047								GO:0016791	phosphatase activity	0.00369004	0.0342108	0.212398
GO:0016491	oxidoreductase activity	0.0202952	0.0123801	0.18345								GO:0006417	regulation of translation	0.00184502	0.00487443	0.218694
GO:0005886	plasma membrane	0.0184502	1.06552e-05	0.228926
GO:0005740	mitochondrial envelope	0.0166052	3.78986e-05	0.217949
GO:0042393	histone binding	0.0129151	0.0374347	0.17626
GO:0071554	cell wall organization or biogenesis	0.0110701	0.0100449	0.274251
GO:0005794	Golgi apparatus	0.00922509	0.00288352	0.21307
GO:0022857	transmembrane transporter activity	0.00738007	1.56336e-06	0.184044
GO:0032787	monocarboxylic acid metabolic process	0.00553506	0.00984415	0.269638
GO:0055085	transmembrane transport	0.00369004	4.08711e-06	0.276536
GO:0019843	rRNA binding	0.00184502	0.00487443	0.192362
[truncated: 13 more columns]

## Sheet: HMG1_UWOPS87
0_GO_id	0_GO_id_name	0_Coverage	0_P_val	0_Score		1_GO_id	1_GO_id_name	1_Coverage	1_P_val	1_Score		2_GO_id	2_GO_id_name	2_Coverage	2_P_val	2_Score		3_GO_id	3_GO_id_name	3_Coverage	3_P_val	3_Score		4_GO_id	4_GO_id_name	4_Coverage	4_P_val	4_Score		5_GO_id	5_GO_id_name	5_Coverage	5_P_val	5_Score		6_GO_id	6_GO_id_name	6_Coverage	6_P_val	6_Score		7_GO_id	7_GO_id_name	7_Coverage	7_P_val	7_Score		8_GO_id	8_GO_id_name
GO:0003674	molecular_function	0.252412	5.13267e-06	0.219641		GO:0005737	cytoplasm	0.397106	4.79928e-06	0.375063		GO:0005737	cytoplasm	0.138264	4.79928e-06	0.341714		GO:0005737	cytoplasm	0.467846	4.79928e-06	0.29272		GO:0005737	cytoplasm	0.062701	4.79928e-06	0.426239		GO:0005737	cytoplasm	0.16881	4.79928e-06	0.350741		GO:0005737	cytoplasm	0.215434	4.79928e-06	0.349883		GO:0005634	nucleus	0.498392	4.84762e-06	0.193873		GO:0005737	cytoplasm
GO:0012505	endomembrane system	0.186495	0.000694221	0.245271		GO:0005634	nucleus	0.197749	4.84762e-06	0.346854		GO:0005634	nucleus	0.0948553	4.84762e-06	0.322604		GO:0003674	molecular_function	0.247588	5.13267e-06	0.257966		GO:0003674	molecular_function	0.0418006	5.13267e-06	0.416961		GO:0003674	molecular_function	0.106109	5.13267e-06	0.325462		GO:0003674	molecular_function	0.146302	5.13267e-06	0.380824		GO:0003674	molecular_function	0.236334	5.13267e-06	0.225292		GO:0003674	molecular_function
GO:0008150	biological_process	0.133441	4.85814e-06	0.374354		GO:0003674	molecular_function	0.18328	5.13267e-06	0.285546		GO:0003674	molecular_function	0.0755627	5.13267e-06	0.336036		GO:0005634	nucleus	0.188103	4.84762e-06	0.280362		GO:0005634	nucleus	0.0401929	4.84762e-06	0.411164		GO:0005634	nucleus	0.0948553	4.84762e-06	0.330253		GO:0008150	biological_process	0.104502	4.85814e-06	0.219327		GO:0012505	endomembrane system	0.220257	3.79378e-06	0.186768		GO:0016020	membrane
GO:0005739	mitochondrion	0.12701	0.00430529	0.247106		GO:0016020	membrane	0.157556	3.9066e-06	0.340454		GO:0016020	membrane	0.0530547	3.9066e-06	0.317303		GO:0012505	endomembrane system	0.184887	0.00107804	0.268183		GO:0008150	biological_process	0.0273312	4.85814e-06	0.268575		GO:0008150	biological_process	0.0723473	4.85814e-06	0.237184		GO:0005634	nucleus	0.0868167	4.84762e-06	0.332148		GO:0005694	chromosome	0.196141	2.07092e-06	0.179552		GO:0008150	biological_process
GO:0005575	cellular_component	0.085209	4.01294e-06	0.264627		GO:0005739	mitochondrion	0.11254	6.66851e-05	0.330958		GO:0008150	biological_process	0.0434084	4.85814e-06	0.23935		GO:0008150	biological_process	0.159164	4.85814e-06	0.289962		GO:0016020	membrane	0.0209003	3.9066e-06	0.406393		GO:0005739	mitochondrion	0.0691318	3.95083e-06	0.316212		GO:0005575	cellular_component	0.0803859	4.01294e-06	0.362329		GO:0016740	transferase activity	0.154341	0.000894581	0.195191		GO:0012505	endomembrane system
GO:0031410	cytoplasmic vesicle	0.0691318	6.78818e-06	0.233577		GO:0008150	biological_process	0.104502	4.85814e-06	0.232852		GO:0016787	hydrolase activity	0.0401929	2.6327e-06	0.317376		GO:0005783	endoplasmic reticulum	0.131833	0.000148111	0.261872		GO:0016787	hydrolase activity	0.0144695	2.6327e-06	0.422702		GO:0016020	membrane	0.062701	3.9066e-06	0.324595		GO:0012505	endomembrane system	0.0578778	3.79378e-06	0.316407		GO:0016787	hydrolase activity	0.14791	0.0202634	0.207581		GO:0008380	RNA splicing
GO:0006605	protein targeting	0.062701	0.0252467	0.312959		GO:0012505	endomembrane system	0.0884244	7.98476e-05	0.326493		GO:0012505	endomembrane system	0.0337621	3.79378e-06	0.305751		GO:0005739	mitochondrion	0.109325	2.46735e-05	0.270925		GO:0016740	transferase activity	0.011254	4.06358e-06	0.380745		GO:0005575	cellular_component	0.0610932	4.01294e-06	0.36561		GO:0005739	mitochondrion	0.0514469	3.95083e-06	0.31986		GO:0006325	chromatin organization	0.138264	2.44397e-06	0.220918		GO:0006397	mRNA processing
GO:0005794	Golgi apparatus	0.0530547	0.000364154	0.232382		GO:0016740	transferase activity	0.0803859	0.00806368	0.255548		GO:0005694	chromosome	0.0321543	0.00769064	0.290098		GO:0016787	hydrolase activity	0.0900322	0.0238381	0.234792		GO:0012505	endomembrane system	0.0096463	3.79378e-06	0.395467		GO:0016740	transferase activity	0.0530547	4.06358e-06	0.310924		GO:0005783	endoplasmic reticulum	0.0434084	1.52561e-05	0.308614		GO:0006366	transcription by RNA polymerase II	0.136656	1.73484e-06	0.22596		GO:0005575	cellular_component
GO:0003723	RNA binding	0.0514469	2.6568e-06	0.211854		GO:0016787	hydrolase activity	0.0707395	5.53601e-05	0.27735		GO:0000278	mitotic cell cycle	0.0289389	0.0365869	0.227258		GO:0006629	lipid metabolic process	0.0723473	0.000344412	0.252668		GO:0005783	endoplasmic reticulum	0.00803859	2.54744e-06	0.38726		GO:0016787	hydrolase activity	0.0418006	2.6327e-06	0.308119		GO:0016740	transferase activity	0.0418006	4.06358e-06	0.376835		GO:0000278	mitotic cell cycle	0.130225	1.85646e-06	0.221136		GO:0016787	hydrolase activity
GO:0015931	nucleobase-containing compound transport	0.0434084	0.000146874	0.304698		GO:0005783	endoplasmic reticulum	0.0659164	0.0470969	0.316403		GO:0016740	transferase activity	0.0257235	4.06358e-06	0.319454		GO:0016757	transferase activity, transferring glycosyl groups	0.0369775	7.59255e-06	0.217762		GO:0005198	structural molecule activity	0.00643087	2.69395e-06	0.368567		GO:0012505	endomembrane system	0.0321543	3.79378e-06	0.312278		GO:0016787	hydrolase activity	0.0385852	2.6327e-06	0.398528		GO:0048285	organelle fission	0.120579	2.30916e-06	0.220321		GO:0016740	transferase activity
GO:0051169	nuclear transport	0.0385852	0.047778	0.305304		GO:0005575	cellular_component	0.0594855	4.01294e-06	0.387483		GO:0003677	DNA binding	0.0241158	0.000112267	0.284389		GO:0007005	mitochondrion organization	0.0337621	0.0027239	0.256261		GO:0016791	phosphatase activity	0.00482315	0.0474305	0.394688		GO:0005740	mitochondrial envelope	0.0257235	0.00213442	0.294298		GO:0005886	plasma membrane	0.0321543	0.00482865	0.302047		GO:0005739	mitochondrion	0.118971	0.000504359	0.188387		GO:0003723	RNA binding
GO:0007005	mitochondrion organization	0.0369775	0.00847896	0.317827		GO:0005773	vacuole	0.0450161	0.0239331	0.311047		GO:0005575	cellular_component	0.022508	4.01294e-06	0.355301		GO:0005694	chromosome	0.0305466	0.00429835	0.256166		GO:0016874	ligase activity	0.00321543	0.0116563	0.35383		GO:0006325	chromatin organization	0.0241158	0.00643837	0.224218		GO:0003677	DNA binding	0.0273312	0.000682208	0.319491		GO:0005783	endoplasmic reticulum	0.117363	0.00965183	0.183004		GO:0006366	transcription by RNA polymerase II
GO:0005740	mitochondrial envelope	0.0321543	0.0284847	0.23653		GO:0006366	transcription by RNA polymerase II	0.0418006	0.00480019	0.219355		GO:0005783	endoplasmic reticulum	0.0209003	2.54744e-06	0.297434		GO:0003723	RNA binding	0.022508	2.6568e-06	0.233823		GO:0008092	cytoskeletal protein binding	0.00160772	0.0297032	0.350351		GO:0006629	lipid metabolic process	0.022508	0.00909419	0.223892		GO:0005840	ribosome	0.022508	0.000280657	0.300776		GO:0003677	DNA binding	0.109325	2.23268e-06	0.188193		GO:0005773	vacuole
GO:0016197	endosomal transport	0.0305466	0.0022847	0.298008		GO:0003677	DNA binding	0.0337621	0.0107149	0.247952		GO:0051321	meiotic cell cycle	0.0192926	0.00295082	0.22671		GO:0005198	structural molecule activity	0.0209003	0.000225515	0.257042								GO:0042221	response to chemical	0.0209003	2.81678e-06	0.225819		GO:0005198	structural molecule activity	0.0192926	6.90116e-05	0.348093		GO:0006281	DNA repair	0.107717	1.96828e-06	0.218017		GO:0042221	response to chemical
GO:0006897	endocytosis	0.0289389	0.00343412	0.297529		GO:0005840	ribosome	0.0289389	0.00599961	0.306222		GO:0005773	vacuole	0.0176849	3.06951e-06	0.293036		GO:0030234	enzyme regulator activity	0.0192926	0.0478869	0.223674								GO:0005694	chromosome	0.0176849	3.17835e-06	0.295593		GO:0022857	transmembrane transporter activity	0.0176849	0.000176425	0.31654		GO:0007059	chromosome segregation	0.106109	1.05924e-06	0.21595		GO:0003677	DNA binding
GO:0003682	chromatin binding	0.0273312	0.0277663	0.203949		GO:0006364	rRNA processing	0.0273312	0.0330843	0.21713		GO:0051726	regulation of cell cycle	0.0160772	0.0100556	0.2258		GO:0048285	organelle fission	0.0160772	0.000176778	0.252862								GO:0003677	DNA binding	0.0160772	2.23268e-06	0.277459		GO:0003735	structural constituent of ribosome	0.0160772	0.0133918	0.342229		GO:0051726	regulation of cell cycle	0.0884244	1.62088e-06	0.217424		GO:0005886	plasma membrane
GO:0042273	ribosomal large subunit biogenesis	0.0257235	0.0360531	0.298242		GO:0016887	ATPase activity	0.022508	0.0376137	0.265514		GO:0003723	RNA binding	0.0144695	2.6568e-06	0.31872		GO:0005730	nucleolus	0.0144695	9.80326e-06	0.254357								GO:0005198	structural molecule activity	0.0144695	2.69395e-06	0.306376		GO:0030234	enzyme regulator activity	0.0144695	0.00483594	0.312167		GO:0051321	meiotic cell cycle	0.0868167	1.17836e-06	0.219739		GO:0005198	structural molecule activity
GO:0051049	regulation of transport	0.0241158	0.0110276	0.295855		GO:0005198	structural molecule activity	0.0192926	6.90116e-05	0.27297		GO:0030234	enzyme regulator activity	0.011254	0.000618939	0.278119		GO:0003735	structural constituent of ribosome	0.0128617	0.00208574	0.253814								GO:0043167	ion binding	0.0128617	0.0204807	0.269457		GO:0016887	ATPase activity	0.0128617	0.000243183	0.374893		GO:0005198	structural molecule activity	0.0803859	0.000696477	0.187228		GO:0006364	rRNA processing
GO:0048284	organelle fusion	0.022508	0.0375039	0.296391		GO:0006325	chromatin organization	0.0176849	0.000174017	0.217239		GO:0003729	mRNA binding	0.0096463	0.00966185	0.299533		GO:0032543	mitochondrial translation	0.011254	0.0285733	0.247473								GO:0016301	kinase activity	0.011254	0.00696646	0.293464		GO:0016301	kinase activity	0.011254	0.00696646	0.351976		GO:0006605	protein targeting	0.0787781	5.72202e-05	0.220623		GO:0048285	organelle fission
GO:0016779	nucleotidyltransferase activity	0.0209003	0.0245777	0.202805		GO:0003735	structural constituent of ribosome	0.0160772	0.0133918	0.269215		GO:0016301	kinase activity	0.00803859	0.000762989	0.300911		GO:0009451	RNA modification	0.0096463	0.00966185	0.247727								GO:0016491	oxidoreductase activity	0.0096463	5.07616e-06	0.273619		GO:0006091	generation of precursor metabolites and energy	0.0096463	0.0230693	0.219327		GO:0003723	RNA binding	0.0755627	0.00572403	0.205475		GO:0022857	transmembrane transporter activity
GO:0042255	ribosome assembly	0.0176849	0.0183141	0.291759		GO:0031410	cytoplasmic vesicle	0.0144695	0.00356239	0.299253		GO:0003735	structural constituent of ribosome	0.00643087	9.51801e-06	0.277971		GO:0005856	cytoskeleton	0.00803859	0.000379717	0.249139								GO:0003735	structural constituent of ribosome	0.00803859	4.94467e-05	0.301644		GO:0043167	ion binding	0.00803859	0.000743836	0.309573		GO:0030234	enzyme regulator activity	0.073955	1.68543e-06	0.183862		GO:0005730	nucleolus
GO:0043144	snoRNA processing	0.0160772	0.00539488	0.288893		GO:0030427	site of polarized growth	0.0128617	0.000235631	0.300856		GO:0016874	ligase activity	0.00482315	0.0479421	0.269017		GO:0042274	ribosomal small subunit biogenesis	0.00643087	0.0138158	0.245692								GO:0005730	nucleolus	0.00643087	2.28568e-06	0.293147		GO:0003729	mRNA binding	0.00643087	0.000971593	0.308184		GO:0005856	cytoskeleton	0.0723473	7.77338e-07	0.17524		GO:0051726	regulation of cell cycle
GO:0008565	protein transporter activity	0.0144695	0.0440932	0.201621		GO:0043167	ion binding	0.011254	0.00688149	0.241601		GO:0003682	chromatin binding	0.00321543	0.00398592	0.27029		GO:0016874	ligase activity	0.00482315	0.0479421	0.217824								GO:0008289	lipid binding	0.00482315	0.0250071	0.263743		GO:0016791	phosphatase activity	0.00482315	0.0474305	0.357357		GO:0007010	cytoskeleton organization	0.0691318	6.99847e-06	0.217655		GO:0006281	DNA repair
GO:0032543	mitochondrial translation	0.011254	0.0285733	0.304229		GO:0005794	Golgi apparatus	0.0096463	0.00149822	0.296553		GO:0004386	helicase activity	0.00160772	0.00663618	0.289878		GO:0051052	regulation of DNA metabolic process	0.00321543	0.00573278	0.24383								GO:0003682	chromatin binding	0.00321543	0.00398592	0.264159		GO:0008168	methyltransferase activity	0.00321543	0.0240705	0.340664		GO:0005794	Golgi apparatus	0.0675241	1.66053e-06	0.175209		GO:0007031	peroxisome organization
GO:0009451	RNA modification	0.00643087	0.000971593	0.304621		GO:0005938	cell cortex	0.00803859	0.0185158	0.297108								GO:0007124	pseudohyphal growth	0.00160772	0.0138415	0.241044								GO:0003924	GTPase activity	0.00160772	0.0435448	0.279633		GO:0003924	GTPase activity	0.00160772	0.0435448	0.351221		GO:0016887	ATPase activity	0.0659164	0.000384453	0.19667		GO:0005856	cytoskeleton
GO:0006414	translational elongation	0.00482315	2.57325e-06	0.314089		GO:0006260	DNA replication	0.00643087	0.00989995	0.213512																																GO:0018193	peptidyl-amino acid modification	0.062701	1.51123e-06	0.212927		GO:0071554	cell wall organization or biogenesis
						GO:0008289	lipid binding	0.00482315	0.0250071	0.237068																																GO:0030427	site of polarized growth	0.0594855	0.00402068	0.176939		GO:0031410	cytoplasmic vesicle
						GO:0019843	rRNA binding	0.00321543	0.00857717	0.237001																																GO:0031410	cytoplasmic vesicle	0.0562701	0.00244174	0.176297		GO:0070647	protein modification by small protein conjugation or removal
						GO:0008092	cytoskeletal protein binding	0.00160772	0.0297032	0.233969																																GO:0043167	ion binding	0.0546624	8.5797e-05	0.182327		GO:0016570	histone modification
																																										GO:0051603	proteolysis involved in cellular protein catabolic process	0.0530547	0.00220173	0.216608		GO:0019843	rRNA binding
																																										GO:0003682	chromatin binding	0.0514469	8.88432e-07	0.178433		GO:0016791	phosphatase activity
																																										GO:0051169	nuclear transport	0.0498392	0.000305667	0.214755		GO:0005815	microtubule organizing center
																																										GO:0005938	cell cortex	0.0466238	4.649e-05	0.173413
note coverage is the % of particular GO term found in a ORF dataset that match ALL the yeast ORF's named for that term.																																										GO:0071554	cell wall organization or biogenesis	0.0434084	0.0229892	0.215687
																																										GO:0008150	biological_process	0.0418006	4.85814e-06	0.271308
																																										GO:0003700	DNA-binding transcription factor activity	0.0369775	0.0257778	0.181111
																																										GO:0005773	vacuole	0.0353698	0.000558125	0.180949
																																										GO:0015931	nucleobase-containing compound transport	0.0337621	0.0253279	0.214293
																																										GO:0007005	mitochondrion organization	0.0321543	0.00112517	0.224373
																																										GO:0032200	telomere organization	0.0305466	3.68132e-05	0.206808
																																										GO:0008289	lipid binding	0.0289389	0.00883667	0.178128
																																										GO:0005815	microtubule organizing center	0.0273312	0.00017133	0.169658
																																										GO:0022857	transmembrane transporter activity	0.0257235	0.0120158	0.186449
																																										GO:0019899	enzyme binding	0.0241158	0.00122173	0.193545
																																										GO:0016491	oxidoreductase activity	0.022508	0.0189413	0.185379
																																										GO:0009408	response to heat	0.0209003	0.0127211	0.206238
																																										GO:0032182	ubiquitin-like protein binding	0.0192926	0.000261752	0.172723
																																										GO:0005085	guanyl-nucleotide exchange factor activity	0.0176849	0.00191818	0.187909
																																										GO:0042393	histone binding	0.0144695	0.00889021	0.172465
																																										GO:0006091	generation of precursor metabolites and energy	0.00643087	0.00259287	0.227129
																																										GO:0019843	rRNA binding	0.00482315	0.0248673	0.188801
																																										GO:0045333	cellular respiration	0.00160772	0.00646925	0.221397
[truncated: 33 more columns]

## Sheet: CERI_UWOPS87
0_GO_id	0_GO_id_name	0_Coverage	0_P_val	0_Score		1_GO_id	1_GO_id_name	1_Coverage	1_P_val	1_Score		2_GO_id	2_GO_id_name	2_Coverage	2_P_val	2_Score		3_GO_id	3_GO_id_name	3_Coverage	3_P_val	3_Score		4_GO_id	4_GO_id_name	4_Coverage	4_P_val	4_Score		5_GO_id	5_GO_id_name	5_Coverage	5_P_val	5_Score		6_GO_id	6_GO_id_name	6_Coverage	6_P_val	6_Score		7_GO_id	7_GO_id_name	7_Coverage	7_P_val	7_Score		8_GO_id	8_GO_id_name
GO:0005737	cytoplasm	0.527157	7.6695e-06	0.311429		GO:0005737	cytoplasm	0.57508	0.0366879	0.352725		GO:0005737	cytoplasm	0.412141	5.09395e-06	0.326875		GO:0005737	cytoplasm	0.386581	5.09395e-06	0.355261		GO:0005737	cytoplasm	0.21246	5.09395e-06	0.338811		GO:0005737	cytoplasm	0.466454	5.09395e-06	0.248336		GO:0005634	nucleus	0.365815	0.00038877	0.268023		GO:0005737	cytoplasm	0.670927	0.00270064	0.270235		GO:0005737	cytoplasm
GO:0005634	nucleus	0.340256	0.0337435	0.299197		GO:0016020	membrane	0.28754	0.00640531	0.324978		GO:0003674	molecular_function	0.295527	2.72089e-05	0.290718		GO:0003674	molecular_function	0.166134	4.44029e-06	0.260092		GO:0003674	molecular_function	0.123003	4.44029e-06	0.352191		GO:0012505	endomembrane system	0.209265	4.15447e-06	0.220438		GO:0005737	cytoplasm	0.276358	5.09395e-06	0.285336		GO:0005634	nucleus	0.415335	5.1049e-06	0.258378		GO:0016020	membrane
GO:0003674	molecular_function	0.295527	2.72089e-05	0.275733		GO:0005634	nucleus	0.223642	9.75813e-06	0.330978		GO:0016020	membrane	0.199681	0.0100006	0.303293		GO:0005634	nucleus	0.138978	5.1049e-06	0.333541		GO:0005634	nucleus	0.0990415	5.1049e-06	0.321062		GO:0005634	nucleus	0.172524	5.1049e-06	0.231738		GO:0005694	chromosome	0.164537	2.13882e-06	0.238678		GO:0003674	molecular_function	0.28754	6.72846e-06	0.243658		GO:0003674	molecular_function
GO:0008150	biological_process	0.166134	5.17821e-06	0.363276		GO:0012505	endomembrane system	0.222045	3.02147e-06	0.311895		GO:0005634	nucleus	0.194888	5.1049e-06	0.308426		GO:0016020	membrane	0.13738	4.16629e-06	0.342348		GO:0005739	mitochondrion	0.0766773	4.20367e-06	0.308702		GO:0005783	endoplasmic reticulum	0.115016	0.0151883	0.214826		GO:0003674	molecular_function	0.154952	4.44029e-06	0.205941		GO:0005739	mitochondrion	0.201278	0.0226525	0.249983		GO:0005634	nucleus
GO:0005575	cellular_component	0.123003	2.49836e-05	0.317941		GO:0003674	molecular_function	0.21885	4.44029e-06	0.249936		GO:0005575	cellular_component	0.132588	0.000372286	0.339872		GO:0008150	biological_process	0.105431	5.17821e-06	0.248237		GO:0008150	biological_process	0.071885	5.17821e-06	0.226224		GO:0003674	molecular_function	0.100639	4.44029e-06	0.271066		GO:0048285	organelle fission	0.110224	1.37955e-06	0.242682		GO:0008150	biological_process	0.151757	5.17821e-06	0.350448		GO:0005739	mitochondrion
GO:0006366	transcription by RNA polymerase II	0.0926518	0.0167982	0.324329		GO:0005783	endoplasmic reticulum	0.153355	2.72806e-06	0.302454		GO:0005739	mitochondrion	0.0910543	4.20367e-06	0.295672		GO:0016787	hydrolase activity	0.0734824	0.000169005	0.235382		GO:0005575	cellular_component	0.0447284	4.24466e-06	0.351113		GO:0048193	Golgi vesicle transport	0.0958466	1.92462e-06	0.202113		GO:0006325	chromatin organization	0.108626	1.52724e-06	0.258052		GO:0016740	transferase activity	0.14377	0.0121615	0.245294		GO:0012505	endomembrane system
GO:0003723	RNA binding	0.071885	0.00193889	0.263485		GO:0005739	mitochondrion	0.129393	0.0063352	0.316078		GO:0016740	transferase activity	0.0702875	0.000340419	0.308694		GO:0016740	transferase activity	0.0702875	0.000340419	0.234833		GO:0012505	endomembrane system	0.0415335	3.02147e-06	0.305221		GO:0006605	protein targeting	0.0814696	1.48796e-05	0.205213		GO:0000278	mitotic cell cycle	0.0942492	2.11363e-06	0.243466		GO:0005575	cellular_component	0.0846645	4.24466e-06	0.277864		GO:0008150	biological_process
GO:0006397	mRNA processing	0.0607029	7.55988e-07	0.311677		GO:0008150	biological_process	0.119808	5.17821e-06	0.275499		GO:0006366	transcription by RNA polymerase II	0.0479233	0.0325993	0.230641		GO:0012505	endomembrane system	0.0654952	3.02147e-06	0.314335		GO:0016740	transferase activity	0.0399361	3.12965e-06	0.306618		GO:0005739	mitochondrion	0.071885	4.20367e-06	0.222921		GO:0006974	cellular response to DNA damage stimulus	0.0926518	2.15144e-06	0.258895		GO:0005730	nucleolus	0.0830671	4.11802e-05	0.236037		GO:0016740	transferase activity
GO:0008380	RNA splicing	0.0415335	0.000534937	0.309893		GO:0005575	cellular_component	0.0830671	4.24466e-06	0.368746		GO:0005740	mitochondrial envelope	0.0335463	0.0463894	0.275701		GO:0005575	cellular_component	0.0543131	4.24466e-06	0.371235		GO:0016787	hydrolase activity	0.0383387	3.85736e-06	0.329783		GO:0016787	hydrolase activity	0.0702875	4.38576e-05	0.251061		GO:0007059	chromosome segregation	0.0878594	2.15885e-06	0.238447		GO:0007005	mitochondrion organization	0.0814696	0.0288791	0.29966		GO:0016787	hydrolase activity
GO:0018193	peptidyl-amino acid modification	0.0383387	0.00568086	0.310397		GO:0006629	lipid metabolic process	0.0766773	4.02627e-05	0.244455		GO:0022857	transmembrane transporter activity	0.028754	0.0362334	0.25188		GO:0006366	transcription by RNA polymerase II	0.0463259	0.021073	0.228266		GO:0007005	mitochondrion organization	0.028754	0.000214353	0.220624		GO:0006629	lipid metabolic process	0.0686901	0.00121674	0.204906		GO:0016787	hydrolase activity	0.086262	0.00822852	0.187844		GO:0003723	RNA binding	0.0766773	0.00870835	0.247401		GO:0005783	endoplasmic reticulum
GO:0000988	transcription factor activity, protein binding	0.0319489	0.0102353	0.251828		GO:0030427	site of polarized growth	0.0623003	0.00131279	0.287937		GO:0005694	chromosome	0.0239617	0.00015238	0.276883		GO:0005773	vacuole	0.0447284	0.0196283	0.29968		GO:0005740	mitochondrial envelope	0.0271565	0.00413719	0.289244		GO:0030234	enzyme regulator activity	0.0543131	0.00495434	0.219404		GO:0006281	DNA repair	0.0830671	1.03782e-06	0.256778		GO:0005198	structural molecule activity	0.0702875	0.0214219	0.219699		GO:0005575	cellular_component
GO:0008168	methyltransferase activity	0.028754	0.00109909	0.250234		GO:0005933	cellular bud	0.057508	0.00186585	0.286689		GO:0016887	ATPase activity	0.0223642	0.037831	0.2693		GO:0003677	DNA binding	0.0319489	0.00615374	0.22828		GO:0003723	RNA binding	0.0239617	3.96348e-06	0.330726		GO:0005933	cellular bud	0.0527157	0.0118085	0.205444		GO:0016740	transferase activity	0.0814696	0.0100667	0.18745		GO:0033043	regulation of organelle organization	0.0543131	0.012562	0.292287		GO:0005840	ribosome
GO:0031410	cytoplasmic vesicle	0.0191693	0.0377659	0.272043		GO:0005794	Golgi apparatus	0.0559105	7.80823e-05	0.283928		GO:0033043	regulation of organelle organization	0.0207668	0.0423684	0.227579		GO:0005198	structural molecule activity	0.0271565	0.00528231	0.22738		GO:0005198	structural molecule activity	0.0223642	0.000502317	0.325601		GO:0071554	cell wall organization or biogenesis	0.0479233	0.00359131	0.202335		GO:0051321	meiotic cell cycle	0.0750799	3.282e-05	0.24212		GO:0030427	site of polarized growth	0.0527157	0.0479935	0.234031		GO:0005886	plasma membrane
GO:0008565	protein transporter activity	0.014377	0.0450832	0.247669		GO:0003723	RNA binding	0.0527157	3.96348e-06	0.252255		GO:0003735	structural constituent of ribosome	0.0191693	0.0474367	0.248839		GO:0005886	plasma membrane	0.0255591	0.000186916	0.311491		GO:0005730	nucleolus	0.0175719	9.79385e-05	0.288218		GO:0003723	RNA binding	0.043131	3.96348e-06	0.233161		GO:0051726	regulation of cell cycle	0.0638978	5.48344e-05	0.239879		GO:0007010	cytoskeleton organization	0.0495208	0.0293443	0.291754		GO:0007005	mitochondrion organization
GO:0071554	cell wall organization or biogenesis	0.0111821	0.00520103	0.31337		GO:0031410	cytoplasmic vesicle	0.0495208	0.0286742	0.286443		GO:0006281	DNA repair	0.0175719	0.0122299	0.227542		GO:0022857	transmembrane transporter activity	0.0239617	0.00498725	0.226654		GO:0006281	DNA repair	0.0159744	0.0044272	0.218795		GO:0043167	ion binding	0.0415335	0.0300039	0.217462		GO:0006310	DNA recombination	0.0623003	1.71055e-06	0.237172		GO:0042274	ribosomal small subunit biogenesis	0.043131	5.18385e-05	0.284857		GO:0005773	vacuole
GO:0006970	response to osmotic stress	0.00319489	0.0165676	0.305355		GO:0003677	DNA binding	0.0335463	0.0107314	0.226506		GO:0043167	ion binding	0.014377	0.0407589	0.247218		GO:0005730	nucleolus	0.0223642	0.00148493	0.293595		GO:0016491	oxidoreductase activity	0.014377	0.00017473	0.291211		GO:0016197	endosomal transport	0.0399361	2.19311e-06	0.198449		GO:0016020	membrane	0.0607029	4.16629e-06	0.273036		GO:0051169	nuclear transport	0.0399361	0.0256271	0.288325		GO:0005198	structural molecule activity
GO:0006457	protein folding	0.00159744	0.00312142	0.305667		GO:0005198	structural molecule activity	0.028754	0.00959386	0.225755		GO:0005856	cytoskeleton	0.0127796	0.0117314	0.268284		GO:0033043	regulation of organelle organization	0.0207668	0.0423684	0.223862		GO:0003735	structural constituent of ribosome	0.0127796	0.00150749	0.320172		GO:0005938	cell cortex	0.0367412	0.00804977	0.205246		GO:0012505	endomembrane system	0.0591054	3.02147e-06	0.252871		GO:0003729	mRNA binding	0.0383387	0.0302816	0.237476		GO:0022857	transmembrane transporter activity
						GO:0048285	organelle fission	0.0271565	0.0407524	0.244619		GO:0016301	kinase activity	0.0111821	0.00706636	0.291025		GO:0031410	cytoplasmic vesicle	0.0191693	0.0377659	0.288441		GO:0003729	mRNA binding	0.0111821	0.0216775	0.309973		GO:0016050	vesicle organization	0.0351438	1.41749e-06	0.197196		GO:0006260	DNA replication	0.057508	1.22882e-06	0.234701		GO:0042273	ribosomal large subunit biogenesis	0.0351438	0.000160746	0.281936		GO:0005740	mitochondrial envelope
						GO:0016757	transferase activity, transferring glycosyl groups	0.0255591	0.0177663	0.21815		GO:0051169	nuclear transport	0.00958466	0.00529906	0.226186		GO:0030234	enzyme regulator activity	0.0175719	0.0200627	0.224248		GO:0022857	transmembrane transporter activity	0.00958466	1.6633e-06	0.292885		GO:0003677	DNA binding	0.0319489	0.00615374	0.224883		GO:0005739	mitochondrion	0.0543131	4.20367e-06	0.256196		GO:0006401	RNA catabolic process	0.0303514	0.0450221	0.2846		GO:0006605	protein targeting
						GO:0006325	chromatin organization	0.0239617	0.00498308	0.245042		GO:0003729	mRNA binding	0.00798722	0.00275085	0.246287		GO:0051603	proteolysis involved in cellular protein catabolic process	0.0159744	0.0220156	0.223017		GO:0031410	cytoplasmic vesicle	0.00798722	2.39253e-05	0.284023		GO:0005198	structural molecule activity	0.0303514	0.0168256	0.244091		GO:0018193	peptidyl-amino acid modification	0.0527157	1.56793e-06	0.235497		GO:0008033	tRNA processing	0.0255591	0.0433042	0.282451		GO:0030234	enzyme regulator activity
						GO:0051082	unfolded protein binding	0.0207668	0.0100306	0.216612		GO:0016570	histone modification	0.00638978	0.0468194	0.224233		GO:0030427	site of polarized growth	0.014377	0.000600176	0.289972		GO:0043167	ion binding	0.00638978	0.000166133	0.286439		GO:0008289	lipid binding	0.028754	0.00903221	0.212149		GO:0005856	cytoskeleton	0.0511182	0.00100719	0.230582		GO:0016779	nucleotidyltransferase activity	0.0239617	0.0037996	0.231004		GO:0016887	ATPase activity
						GO:0006974	cellular response to DNA damage stimulus	0.0191693	0.00128403	0.271139		GO:0006354	DNA-templated transcription, elongation	0.00479233	0.048229	0.223578		GO:0005933	cellular bud	0.0127796	0.000819505	0.288694		GO:0016791	phosphatase activity	0.00479233	0.0474287	0.301024		GO:0016757	transferase activity, transferring glycosyl groups	0.0271565	0.00601777	0.235199		GO:0007010	cytoskeleton organization	0.0495208	0.0293443	0.240104		GO:0019899	enzyme binding	0.0191693	0.0338878	0.213347		GO:0016301	kinase activity
						GO:0006497	protein lipidation	0.0175719	0.00166833	0.231754		GO:0016779	nucleotidyltransferase activity	0.00319489	0.0468292	0.281047		GO:0003700	DNA-binding transcription factor activity	0.0111821	0.0377045	0.221697		GO:0016829	lyase activity	0.00319489	0.024298	0.278244		GO:0048284	organelle fusion	0.0255591	0.00755957	0.197702		GO:0003723	RNA binding	0.0463259	3.96348e-06	0.187148		GO:0006413	translational initiation	0.0175719	0.0220636	0.2764		GO:0003729	mRNA binding
						GO:0005085	guanyl-nucleotide exchange factor activity	0.0159744	0.00665277	0.21472		GO:0004386	helicase activity	0.00159744	0.00671146	0.260146		GO:0005794	Golgi apparatus	0.00958466	0.00150486	0.285863		GO:0008134	transcription factor binding	0.00159744	0.0201556	0.275827		GO:0022857	transmembrane transporter activity	0.0239617	0.00498725	0.222677		GO:0016570	histone modification	0.0447284	1.76659e-06	0.24764		GO:0006383	transcription by RNA polymerase III	0.014377	0.00926051	0.272619		GO:0003700	DNA-binding transcription factor activity
						GO:0006310	DNA recombination	0.0127796	0.0344256	0.240579								GO:0006401	RNA catabolic process	0.00798722	0.032551	0.220189								GO:0005840	ribosome	0.0223642	0.000286781	0.209166		GO:0042221	response to chemical	0.0367412	0.00274186	0.247172		GO:0032787	monocarboxylic acid metabolic process	0.00798722	0.0245183	0.285277		GO:0043167	ion binding
						GO:0006281	DNA repair	0.0111821	0.000232963	0.269583								GO:0008380	RNA splicing	0.00638978	0.0050203	0.220668								GO:0016887	ATPase activity	0.0207668	0.0163706	0.237265		GO:0003682	chromatin binding	0.0335463	0.00109146	0.176275		GO:0006414	translational elongation	0.00638978	1.67334e-06	0.296277		GO:0005938	cell cortex
						GO:0019843	rRNA binding	0.00479233	0.0249082	0.239282								GO:0051052	regulation of DNA metabolic process	0.00479233	0.0255138	0.219065								GO:0006974	cellular response to DNA damage stimulus	0.0191693	0.00128403	0.224385		GO:0005840	ribosome	0.0303514	0.0107639	0.237753		GO:0016197	endosomal transport	0.00159744	0.00139027	0.281725		GO:0003682	chromatin binding
																		GO:0016829	lyase activity	0.00319489	0.024298	0.217967								GO:0006281	DNA repair	0.0175719	0.0122299	0.223114		GO:0032200	telomere organization	0.0271565	0.000430673	0.229477								GO:0006897	endocytosis
																		GO:0005815	microtubule organizing center	0.00159744	0.0212284	0.272964								GO:0008565	protein transporter activity	0.0159744	0.022695	0.206505		GO:0005730	nucleolus	0.0255591	0.00750083	0.236583								GO:0008168	methyltransferase activity
																														GO:0016301	kinase activity	0.014377	0.0312913	0.242269		GO:0008092	cytoskeletal protein binding	0.0239617	0.000689389	0.174176								GO:0003924	GTPase activity
																														GO:0003735	structural constituent of ribosome	0.0127796	0.00150749	0.239704		GO:0009408	response to heat	0.0223642	0.00590969	0.228913
																														GO:0006520	cellular amino acid metabolic process	0.0111821	0.0052783	0.202367		GO:0023052	signaling	0.0207668	0.0421346	0.240411
																														GO:0016491	oxidoreductase activity	0.00958466	5.34258e-06	0.221324		GO:0003735	structural constituent of ribosome	0.0191693	0.0474367	0.179806
note coverage is the % of particular GO term found in a ORF dataset that match ALL the yeast ORF's named for that term.																														GO:0005575	cellular_component	0.00798722	4.24466e-06	0.253413		GO:0005575	cellular_component	0.0175719	4.24466e-06	0.298427
																														GO:0006260	DNA replication	0.00638978	0.0100526	0.20021		GO:0007005	mitochondrion organization	0.0159744	2.55278e-06	0.24657
																														GO:0016779	nucleotidyltransferase activity	0.00319489	0.0468292	0.233152		GO:0005933	cellular bud	0.014377	0.00268291	0.232743
																														GO:0008134	transcription factor binding	0.00159744	0.0201556	0.208839		GO:0016491	oxidoreductase activity	0.0127796	6.68104e-05	0.180885
																																				GO:0005740	mitochondrial envelope	0.0111821	2.1064e-06	0.237569
																																				GO:0005886	plasma membrane	0.00958466	1.78053e-06	0.248762
																																				GO:0005794	Golgi apparatus	0.00798722	0.000378422	0.230526
																																				GO:0005773	vacuole	0.00638978	2.20049e-06	0.241356
																																				GO:0022857	transmembrane transporter activity	0.00479233	1.6633e-06	0.181597
																																				GO:0045333	cellular respiration	0.00319489	0.0335905	0.230117
																																				GO:0016829	lyase activity	0.00159744	0.00452215	0.175374
[truncated: 8 more columns]

## Sheet: HMG2_UWOPS87
0_GO_id	0_GO_id_name	0_Coverage	0_P_val	0_Score		1_GO_id	1_GO_id_name	1_Coverage	1_P_val	1_Score		2_GO_id	2_GO_id_name	2_Coverage	2_P_val	2_Score		3_GO_id	3_GO_id_name	3_Coverage	3_P_val	3_Score		4_GO_id	4_GO_id_name	4_Coverage	4_P_val	4_Score		5_GO_id	5_GO_id_name	5_Coverage	5_P_val	5_Score		6_GO_id	6_GO_id_name	6_Coverage	6_P_val	6_Score		7_GO_id	7_GO_id_name	7_Coverage	7_P_val	7_Score		8_GO_id	8_GO_id_name
GO:0005737	cytoplasm	0.697124	1.8507e-05	0.302295		GO:0005737	cytoplasm	0.48731	5.38697e-06	0.42663		GO:0005634	nucleus	0.465313	4.46883e-06	0.229149		GO:0005737	cytoplasm	0.164129	5.38697e-06	0.37281		GO:0005737	cytoplasm	0.50423	5.38697e-06	0.374903		GO:0005737	cytoplasm	0.478849	5.38697e-06	0.298417		GO:0005737	cytoplasm	0.116751	5.38697e-06	0.364459		GO:0005737	cytoplasm	0.319797	5.38697e-06	0.316573		GO:0005737	cytoplasm
GO:0005634	nucleus	0.34687	0.0156913	0.285764		GO:0003674	molecular_function	0.247039	4.72852e-06	0.277675		GO:0005737	cytoplasm	0.382403	5.38697e-06	0.241996		GO:0003674	molecular_function	0.106599	4.72852e-06	0.348708		GO:0005634	nucleus	0.235195	0.000185433	0.354289		GO:0012505	endomembrane system	0.211506	4.12196e-06	0.261006		GO:0003674	molecular_function	0.0659898	4.72852e-06	0.360127		GO:0005634	nucleus	0.221658	1.08374e-05	0.301517		GO:0005634	nucleus
GO:0003674	molecular_function	0.323181	0.00914505	0.242923		GO:0005634	nucleus	0.20643	4.46883e-06	0.403594		GO:0005694	chromosome	0.211506	2.91815e-06	0.207405		GO:0016020	membrane	0.0744501	4.78464e-06	0.340474		GO:0003674	molecular_function	0.219966	4.72852e-06	0.269088		GO:0005634	nucleus	0.182741	4.46883e-06	0.276779		GO:0005634	nucleus	0.0575296	4.46883e-06	0.344766		GO:0003674	molecular_function	0.169205	4.72852e-06	0.292499		GO:0016020	membrane
GO:0016020	membrane	0.318105	1.23634e-05	0.281187		GO:0008150	biological_process	0.130288	4.64031e-06	0.305026		GO:0003674	molecular_function	0.179357	4.72852e-06	0.206591		GO:0005634	nucleus	0.072758	4.46883e-06	0.346086		GO:0016020	membrane	0.20643	0.0413867	0.348525		GO:0003674	molecular_function	0.123519	4.72852e-06	0.246645		GO:0016020	membrane	0.0541455	4.78464e-06	0.33929		GO:0016020	membrane	0.0981387	4.78464e-06	0.297089		GO:0003674	molecular_function
GO:0005739	mitochondrion	0.21489	0.00197255	0.274406		GO:0005575	cellular_component	0.0862944	3.06328e-06	0.442198		GO:0048285	organelle fission	0.145516	1.21829e-06	0.258242		GO:0005575	cellular_component	0.0541455	3.06328e-06	0.380497		GO:0008150	biological_process	0.120135	4.64031e-06	0.336142		GO:0005783	endoplasmic reticulum	0.116751	0.0126347	0.253144		GO:0008150	biological_process	0.0423012	4.64031e-06	0.248601		GO:0008150	biological_process	0.0879865	4.64031e-06	0.252748		GO:0012505	endomembrane system
GO:0012505	endomembrane system	0.167513	0.0491531	0.271225		GO:0005783	endoplasmic reticulum	0.0642978	0.0351026	0.37221		GO:0006325	chromatin organization	0.128596	1.32557e-06	0.273081		GO:0005739	mitochondrion	0.0456853	3.0126e-06	0.332145		GO:0012505	endomembrane system	0.108291	0.0226997	0.335937		GO:0048193	Golgi vesicle transport	0.0998308	1.88192e-06	0.195955		GO:0012505	endomembrane system	0.035533	3.05654e-06	0.32736		GO:0005739	mitochondrion	0.0862944	3.0126e-06	0.290373		GO:0005739	mitochondrion
GO:0008150	biological_process	0.165821	4.64031e-06	0.324645		GO:0003723	RNA binding	0.0423012	3.07218e-06	0.298179		GO:0006974	cellular response to DNA damage stimulus	0.125212	1.96001e-06	0.273723		GO:0016740	transferase activity	0.037225	3.30627e-06	0.360083		GO:0007005	mitochondrion organization	0.0795262	0.0493007	0.301217		GO:0006605	protein targeting	0.0795262	6.11612e-05	0.1986		GO:0016787	hydrolase activity	0.0287648	4.04054e-06	0.374173		GO:0016740	transferase activity	0.0693739	0.000398168	0.258231		GO:0008150	biological_process
GO:0005575	cellular_component	0.0998308	3.06328e-06	0.314108		GO:0005886	plasma membrane	0.037225	0.0415156	0.363305		GO:0000278	mitotic cell cycle	0.123519	1.81706e-06	0.25918		GO:0016787	hydrolase activity	0.035533	4.04054e-06	0.309031		GO:0005575	cellular_component	0.0761421	3.06328e-06	0.389058		GO:0005739	mitochondrion	0.0778342	3.0126e-06	0.264476		GO:0005575	cellular_component	0.0270728	3.06328e-06	0.378216		GO:0016787	hydrolase activity	0.0609137	4.04054e-06	0.280272		GO:0016787	hydrolase activity
GO:0006366	transcription by RNA polymerase II	0.0930626	0.0179057	0.281145		GO:0003677	DNA binding	0.0321489	0.00872461	0.262917		GO:0006281	DNA repair	0.113367	1.7334e-06	0.271195		GO:0005773	vacuole	0.0270728	1.44677e-05	0.314736		GO:0003723	RNA binding	0.0456853	3.07218e-06	0.287279		GO:0005794	Golgi apparatus	0.0761421	1.53172e-06	0.237589		GO:0005773	vacuole	0.0236887	4.24049e-06	0.314253		GO:0012505	endomembrane system	0.0575296	3.05654e-06	0.287163		GO:0003723	RNA binding
GO:0007005	mitochondrion organization	0.0862944	0.00906351	0.279502		GO:0005730	nucleolus	0.0270728	0.0151976	0.359933		GO:0007059	chromosome segregation	0.111675	9.76068e-07	0.253186		GO:0006605	protein targeting	0.0236887	0.00914367	0.226218		GO:0005730	nucleolus	0.0253807	0.00830045	0.316349		GO:0031410	cytoplasmic vesicle	0.072758	3.78541e-06	0.239711		GO:0005783	endoplasmic reticulum	0.0219966	3.10079e-06	0.318783		GO:0003723	RNA binding	0.0473773	3.07218e-06	0.257679		GO:0016740	transferase activity
GO:0005740	mitochondrial envelope	0.0829103	0.000559957	0.256701		GO:0045333	cellular respiration	0.0236887	0.0158162	0.277011		GO:0006366	transcription by RNA polymerase II	0.104907	0.00064821	0.264711		GO:0023052	signaling	0.0203046	0.0478893	0.22585		GO:0048285	organelle fission	0.0236887	0.0150422	0.297554		GO:0016787	hydrolase activity	0.0693739	6.36584e-05	0.247949		GO:0016740	transferase activity	0.0203046	3.30627e-06	0.344601		GO:0006366	transcription by RNA polymerase II	0.0338409	0.00024272	0.232442		GO:0005575	cellular_component
GO:0003723	RNA binding	0.0761421	0.00877684	0.267309		GO:0030427	site of polarized growth	0.0219966	0.0425985	0.355949		GO:0003677	DNA binding	0.0964467	3.15086e-05	0.183827		GO:0006366	transcription by RNA polymerase II	0.0186125	2.32397e-06	0.226851		GO:0000278	mitotic cell cycle	0.0219966	0.00211172	0.298292		GO:0006629	lipid metabolic process	0.0676819	0.00268646	0.198339		GO:0042221	response to chemical	0.0186125	2.36838e-06	0.242157		GO:0003677	DNA binding	0.0321489	0.00872461	0.249693		GO:0005886	plasma membrane
GO:0006605	protein targeting	0.071066	0.00233538	0.275614		GO:0051726	regulation of cell cycle	0.0169205	0.0227834	0.283128		GO:0051321	meiotic cell cycle	0.0930626	2.06201e-06	0.25757		GO:0005694	chromosome	0.0169205	2.91815e-06	0.311614		GO:0051726	regulation of cell cycle	0.0169205	0.0227834	0.294927		GO:0023052	signaling	0.0642978	0.000240264	0.19729		GO:0003677	DNA binding	0.0152284	2.04763e-06	0.308179		GO:0005783	endoplasmic reticulum	0.0253807	3.10079e-06	0.279812		GO:0005840	ribosome
GO:0006364	rRNA processing	0.0626058	0.0295911	0.275653		GO:0007010	cytoskeleton organization	0.0152284	0.00632109	0.283268		GO:0016020	membrane	0.0896785	4.78464e-06	0.225609		GO:0003723	RNA binding	0.0152284	3.07218e-06	0.3346		GO:0005856	cytoskeleton	0.0152284	0.0407826	0.309208		GO:0005933	cellular bud	0.0592217	0.00135503	0.239919		GO:0006811	ion transport	0.0135364	0.000619436	0.24007		GO:0006974	cellular response to DNA damage stimulus	0.0236887	0.0148956	0.229089		GO:0007005	mitochondrion organization
GO:0031410	cytoplasmic vesicle	0.0575296	0.0019132	0.251983		GO:0005856	cytoskeleton	0.0118443	0.0095485	0.351509		GO:0012505	endomembrane system	0.0829103	1.77405e-05	0.217892		GO:0022857	transmembrane transporter activity	0.0135364	1.89619e-05	0.295514		GO:0006397	mRNA processing	0.0101523	0.0175427	0.29192		GO:0030427	site of polarized growth	0.0575296	0.0125866	0.240971		GO:0022857	transmembrane transporter activity	0.0118443	4.25456e-06	0.305565		GO:0016491	oxidoreductase activity	0.0219966	0.0165368	0.246281		GO:0005740	mitochondrial envelope
GO:0016887	ATPase activity	0.0558376	0.0244651	0.251265		GO:0042274	ribosomal small subunit biogenesis	0.00846024	0.0440185	0.279709		GO:0005739	mitochondrion	0.0812183	3.0126e-06	0.220359		GO:0043167	ion binding	0.0118443	0.0124582	0.289569		GO:0015931	nucleobase-containing compound transport	0.00846024	0.0332794	0.292082		GO:0030234	enzyme regulator activity	0.0507614	0.0230553	0.20553		GO:0016887	ATPase activity	0.0101523	4.05408e-05	0.354596		GO:0005740	mitochondrial envelope	0.0203046	0.000175841	0.272096		GO:0005773	vacuole
GO:0055085	transmembrane transport	0.0524535	0.0116344	0.272293		GO:0019843	rRNA binding	0.00507614	0.0347707	0.287381		GO:0006310	DNA recombination	0.0795262	7.19778e-07	0.251666		GO:0016301	kinase activity	0.0101523	0.00389694	0.33786		GO:0008289	lipid binding	0.00507614	0.0348657	0.246659		GO:0005773	vacuole	0.0456853	0.0326785	0.248958		GO:0003700	DNA-binding transcription factor activity	0.00846024	0.00996203	0.297582		GO:0006629	lipid metabolic process	0.0169205	0.000599867	0.229021		GO:0003677	DNA binding
GO:0003729	mRNA binding	0.0389171	0.0263559	0.254451		GO:0005815	microtubule organizing center	0.00169205	0.0204563	0.337235		GO:0006260	DNA replication	0.0761421	1.13347e-06	0.248724		GO:0003700	DNA-binding transcription factor activity	0.00846024	0.00996203	0.287818		GO:0019843	rRNA binding	0.00338409	0.0122291	0.275998		GO:0003723	RNA binding	0.0439932	3.07218e-06	0.231393		GO:0030234	enzyme regulator activity	0.00676819	2.04916e-05	0.301693		GO:0022857	transmembrane transporter activity	0.0135364	1.89619e-05	0.247576		GO:0006486	protein glycosylation
GO:0008380	RNA splicing	0.037225	0.005985	0.26713								GO:0033043	regulation of organelle organization	0.072758	6.8204e-06	0.255684		GO:0005938	cell cortex	0.00676819	0.0101703	0.304893		GO:0008092	cytoskeletal protein binding	0.00169205	0.0445955	0.244701		GO:0043167	ion binding	0.0423012	0.0261318	0.203955		GO:0000988	transcription factor activity, protein binding	0.00507614	0.0135861	0.294702		GO:0031410	cytoplasmic vesicle	0.0118443	0.000829724	0.267067		GO:0033043	regulation of organelle organization
GO:0006091	generation of precursor metabolites and energy	0.035533	0.0286154	0.267886								GO:0005198	structural molecule activity	0.071066	0.0183638	0.183171		GO:0003729	mRNA binding	0.00507614	0.00041886	0.315459								GO:0005938	cell cortex	0.037225	0.00699818	0.237905		GO:0016757	transferase activity, transferring glycosyl groups	0.00338409	0.0249967	0.31809		GO:0048193	Golgi vesicle transport	0.0101523	0.00534884	0.226219		GO:0016491	oxidoreductase activity
GO:0006260	DNA replication	0.0338409	0.0200065	0.266771								GO:0070647	protein modification by small protein conjugation or removal	0.0642978	1.69099e-06	0.251054		GO:0016757	transferase activity, transferring glycosyl groups	0.00338409	0.0249967	0.328369								GO:0016050	vesicle organization	0.0338409	8.65811e-06	0.191738		GO:0004518	nuclease activity	0.00169205	0.00452021	0.339522		GO:0003700	DNA-binding transcription factor activity	0.00846024	0.00996203	0.241131		GO:0005933	cellular bud
GO:0000988	transcription factor activity, protein binding	0.0321489	0.00919256	0.214684								GO:0007010	cytoskeleton organization	0.0592217	0.00122989	0.255162		GO:0008092	cytoskeletal protein binding	0.00169205	0.0445955	0.279409								GO:0005694	chromosome	0.0321489	0.00864651	0.246151								GO:0032787	monocarboxylic acid metabolic process	0.00676819	0.0135887	0.22438		GO:0003735	structural constituent of ribosome
GO:0042273	ribosomal large subunit biogenesis	0.0270728	0.0195203	0.263917								GO:0016570	histone modification	0.0558376	5.68318e-07	0.260667														GO:0007033	vacuole organization	0.0304569	0.000330948	0.19212								GO:0000988	transcription factor activity, protein binding	0.00507614	0.0135861	0.238814		GO:0005794	Golgi apparatus
GO:0051321	meiotic cell cycle	0.0236887	0.0305893	0.274697								GO:0003723	RNA binding	0.0541455	6.18006e-06	0.188262														GO:0048284	organelle fusion	0.0287648	0.00149096	0.192173								GO:0005618	cell wall	0.00338409	0.0168728	0.257597		GO:0016301	kinase activity
GO:0004386	helicase activity	0.0219966	0.0329995	0.243594								GO:0051169	nuclear transport	0.0490694	0.00064258	0.251799														GO:0008289	lipid binding	0.0270728	0.0212831	0.199647								GO:0004518	nuclease activity	0.00169205	0.00452021	0.25794		GO:0002181	cytoplasmic translation
GO:0003924	GTPase activity	0.0203046	0.00592445	0.241646								GO:0003682	chromatin binding	0.0473773	1.15894e-06	0.177169														GO:0005198	structural molecule activity	0.0253807	0.00304124	0.228878														GO:0043167	ion binding
GO:0006383	transcription by RNA polymerase III	0.0186125	0.000441157	0.255783								GO:0042221	response to chemical	0.0439932	0.0445077	0.263618														GO:0051321	meiotic cell cycle	0.0236887	0.0305893	0.198166														GO:0000988	transcription factor activity, protein binding
GO:0019843	rRNA binding	0.00338409	0.0122291	0.250574								GO:0006397	mRNA processing	0.0389171	0.0251137	0.251054														GO:0022857	transmembrane transporter activity	0.0219966	0.00277399	0.208186														GO:0016197	endosomal transport
												GO:0005783	endoplasmic reticulum	0.037225	3.10079e-06	0.212327														GO:0016887	ATPase activity	0.0203046	0.0183333	0.234966														GO:0016829	lyase activity
												GO:0005815	microtubule organizing center	0.035533	1.5087e-06	0.194042														GO:0005840	ribosome	0.0169205	1.47555e-05	0.24518														GO:0019843	rRNA binding
												GO:0005575	cellular_component	0.0321489	3.06328e-06	0.251483														GO:0008565	protein transporter activity	0.0152284	0.0378086	0.195076
												GO:0008092	cytoskeletal protein binding	0.0304569	6.86601e-06	0.174988														GO:0005575	cellular_component	0.0135364	3.06328e-06	0.307843
												GO:0007005	mitochondrion organization	0.0270728	0.000143166	0.262896														GO:0003735	structural constituent of ribosome	0.0118443	0.00160311	0.225317
												GO:0043543	protein acylation	0.0253807	0.000313477	0.240842														GO:0006397	mRNA processing	0.0101523	0.0175427	0.195348
												GO:0006352	DNA-templated transcription, initiation	0.0236887	0.00248999	0.241707														GO:0042274	ribosomal small subunit biogenesis	0.00846024	0.0440185	0.194179
												GO:0016779	nucleotidyltransferase activity	0.0219966	0.0131171	0.184711														GO:0016491	oxidoreductase activity	0.00676819	2.95506e-06	0.207088
												GO:0016491	oxidoreductase activity	0.0203046	0.00864321	0.181913														GO:0019843	rRNA binding	0.00338409	0.0122291	0.214273
												GO:0042393	histone binding	0.0186125	0.000441157	0.173077														GO:0004518	nuclease activity	0.00169205	0.00452021	0.225125
												GO:0005975	carbohydrate metabolic process	0.0135364	0.020358	0.252882
												GO:0005773	vacuole	0.0118443	1.73024e-06	0.209378
												GO:0005794	Golgi apparatus	0.0101523	0.0028585	0.201416
												GO:0022857	transmembrane transporter activity	0.00846024	1.44053e-06	0.182641
												GO:0006520	cellular amino acid metabolic process	0.00676819	0.000243679	0.252943
												GO:0032543	mitochondrial translation	0.00507614	0.00059654	0.250844
												GO:0016874	ligase activity	0.00338409	0.0168037	0.176563
												GO:0016757	transferase activity, transferring glycosyl groups	0.00169205	0.00469638	0.185663
note coverage is the % of particular GO term found in a ORF dataset that match ALL the yeast ORF's named for that term.
[truncated: 13 more columns]

## Sheet: ARV1_UWOPS87
0_GO_id	0_GO_id_name	0_Coverage	0_P_val	0_Score		1_GO_id	1_GO_id_name	1_Coverage	1_P_val	1_Score		2_GO_id	2_GO_id_name	2_Coverage	2_P_val	2_Score		3_GO_id	3_GO_id_name	3_Coverage	3_P_val	3_Score		4_GO_id	4_GO_id_name	4_Coverage	4_P_val	4_Score		5_GO_id	5_GO_id_name	5_Coverage	5_P_val	5_Score		6_GO_id	6_GO_id_name	6_Coverage	6_P_val	6_Score
GO:0005737	cytoplasm	0.377875	6.29696e-06	0.270535		GO:0005737	cytoplasm	0.375685	6.29696e-06	0.259384		GO:0005737	cytoplasm	0.343921	6.29696e-06	0.29051		GO:0005737	cytoplasm	0.421687	6.29696e-06	0.304493		GO:0005737	cytoplasm	0.458927	6.29696e-06	0.34567		GO:0005737	cytoplasm	0.661555	0.00202556	0.268329		GO:0005737	cytoplasm	0.26506	6.29696e-06	0.244417
GO:0016020	membrane	0.208105	0.0119889	0.261449		GO:0016020	membrane	0.201533	0.00226484	0.251226		GO:0003674	molecular_function	0.22563	5.49414e-06	0.266999		GO:0003674	molecular_function	0.208105	5.49414e-06	0.233632		GO:0005634	nucleus	0.261774	0.00444409	0.320214		GO:0005634	nucleus	0.36035	6.05147e-05	0.250003		GO:0003674	molecular_function	0.133625	5.49414e-06	0.235286
GO:0005634	nucleus	0.166484	6.26862e-06	0.254778		GO:0012505	endomembrane system	0.165389	0.0192642	0.232905		GO:0005634	nucleus	0.16977	6.26862e-06	0.273113		GO:0005634	nucleus	0.177437	6.26862e-06	0.282893		GO:0003674	molecular_function	0.208105	5.49414e-06	0.221295		GO:0003674	molecular_function	0.316539	0.000141138	0.236347		GO:0005694	chromosome	0.128149	2.55723e-06	0.208543
GO:0003674	molecular_function	0.165389	5.49414e-06	0.241586		GO:0005634	nucleus	0.125958	6.26862e-06	0.245608		GO:0008150	biological_process	0.146769	5.42493e-06	0.228189		GO:0016020	membrane	0.165389	5.18334e-06	0.289283		GO:0016020	membrane	0.159912	5.18334e-06	0.327026		GO:0016020	membrane	0.294633	0.000100245	0.257971		GO:0048285	organelle fission	0.0952903	1.82633e-06	0.216067
GO:0005739	mitochondrion	0.0952903	4.08097e-06	0.243954		GO:0003674	molecular_function	0.109529	5.49414e-06	0.238004		GO:0016020	membrane	0.142388	5.18334e-06	0.268311		GO:0008150	biological_process	0.122673	5.42493e-06	0.273028		GO:0005739	mitochondrion	0.134721	0.00394123	0.305719		GO:0005739	mitochondrion	0.196057	0.0184203	0.240115		GO:0000278	mitotic cell cycle	0.0832421	2.79663e-06	0.216768
GO:0016740	transferase activity	0.0920044	0.0394161	0.228		GO:0016740	transferase activity	0.0821468	0.00170344	0.218764		GO:0005575	cellular_component	0.0963855	4.7173e-06	0.303448		GO:0012505	endomembrane system	0.0952903	2.6519e-05	0.267183		GO:0008150	biological_process	0.124863	5.42493e-06	0.29905		GO:0008150	biological_process	0.174151	5.42493e-06	0.280253		GO:0007059	chromosome segregation	0.0788609	2.22291e-06	0.212298
GO:0008150	biological_process	0.0876232	5.42493e-06	0.261214		GO:0048193	Golgi vesicle transport	0.067908	1.82961e-06	0.194321		GO:0005739	mitochondrion	0.0887185	4.08097e-06	0.261178		GO:0016740	transferase activity	0.0843373	0.00362497	0.209226		GO:0012505	endomembrane system	0.0974808	6.47927e-05	0.301646		GO:0016787	hydrolase activity	0.157722	0.000153219	0.256117		GO:0006325	chromatin organization	0.0777656	5.40754e-06	0.23172
GO:0016787	hydrolase activity	0.0799562	7.70163e-05	0.226934		GO:0031410	cytoplasmic vesicle	0.0624315	2.86143e-06	0.21522		GO:0016787	hydrolase activity	0.0744797	8.4678e-06	0.248773		GO:0005575	cellular_component	0.0821468	4.7173e-06	0.313925		GO:0016740	transferase activity	0.0832421	0.00249985	0.222465		GO:0016740	transferase activity	0.134721	0.0257334	0.211888		GO:0006974	cellular response to DNA damage stimulus	0.0766703	2.55394e-06	0.232671
GO:0005575	cellular_component	0.0646221	4.7173e-06	0.282155		GO:0016787	hydrolase activity	0.060241	3.90155e-06	0.220923		GO:0016740	transferase activity	0.067908	5.15618e-06	0.246135		GO:0016787	hydrolase activity	0.0668127	3.90155e-06	0.239757		GO:0016787	hydrolase activity	0.075575	1.09572e-05	0.236899		GO:0005575	cellular_component	0.105148	4.7173e-06	0.27464		GO:0016787	hydrolase activity	0.0722892	4.98733e-06	0.206487
GO:0005773	vacuole	0.0427163	0.00140373	0.230373		GO:0005933	cellular bud	0.0591457	5.57649e-05	0.215395		GO:0005783	endoplasmic reticulum	0.0438116	4.38352e-06	0.250229		GO:0005783	endoplasmic reticulum	0.060241	0.00141202	0.259359		GO:0005783	endoplasmic reticulum	0.0624315	0.00331037	0.292442		GO:0006366	transcription by RNA polymerase II	0.0985761	0.000258354	0.242483		GO:0006281	DNA repair	0.0690033	2.76717e-06	0.230784
GO:0042221	response to chemical	0.0405257	0.00178873	0.224768		GO:0030427	site of polarized growth	0.0569551	0.001478	0.21628		GO:0042221	response to chemical	0.0427163	0.0047309	0.204421		GO:0005773	vacuole	0.0514786	0.0489272	0.255197		GO:0005575	cellular_component	0.0591457	4.7173e-06	0.357418		GO:0042221	response to chemical	0.0876232	0.00229713	0.241629		GO:0016740	transferase activity	0.0646221	3.88865e-06	0.218557
GO:0003723	RNA binding	0.0394304	3.40215e-06	0.225083		GO:0005739	mitochondrion	0.0547645	4.08097e-06	0.235733		GO:0005773	vacuole	0.0383352	0.000121296	0.246196		GO:0042221	response to chemical	0.0438116	0.00746367	0.235829		GO:0003723	RNA binding	0.0492881	3.40215e-06	0.206182		GO:0005773	vacuole	0.0832421	0.0410627	0.227713		GO:0005739	mitochondrion	0.060241	4.08097e-06	0.222185
GO:0007005	mitochondrion organization	0.0372399	0.00107911	0.224244		GO:0005794	Golgi apparatus	0.0536692	8.617e-06	0.21343		GO:0003677	DNA binding	0.0372399	0.0087412	0.223647		GO:0006366	transcription by RNA polymerase II	0.0427163	0.000592292	0.236638		GO:0005886	plasma membrane	0.041621	0.0395911	0.297308		GO:0005740	mitochondrial envelope	0.0799562	4.79377e-05	0.224557		GO:0016020	membrane	0.0580504	5.18334e-06	0.227647
GO:0006366	transcription by RNA polymerase II	0.033954	6.32639e-06	0.22556		GO:0006366	transcription by RNA polymerase II	0.0470975	0.00515511	0.201594		GO:0006366	transcription by RNA polymerase II	0.0361446	1.23932e-05	0.204977		GO:0005886	plasma membrane	0.0361446	0.00357513	0.264045		GO:0007005	mitochondrion organization	0.0405257	0.00605141	0.259763		GO:0003723	RNA binding	0.0733844	0.000251951	0.226993		GO:0051726	regulation of cell cycle	0.0547645	0.000333933	0.21357
GO:0005886	plasma membrane	0.0317634	0.000298451	0.239235		GO:0008150	biological_process	0.0449069	5.42493e-06	0.230262		GO:0003723	RNA binding	0.0295728	3.40215e-06	0.246083		GO:0003677	DNA binding	0.0306681	0.000264097	0.203198		GO:0005773	vacuole	0.0383352	0.000121296	0.287554		GO:0005886	plasma membrane	0.0722892	0.0323113	0.237685		GO:0006310	DNA recombination	0.0514786	4.48557e-06	0.21117
GO:0005740	mitochondrial envelope	0.0306681	0.00275855	0.226912		GO:0005773	vacuole	0.0438116	0.00230013	0.222964		GO:0005740	mitochondrial envelope	0.0284775	0.0006705	0.242375		GO:0003723	RNA binding	0.0284775	3.40215e-06	0.239201		GO:0005740	mitochondrial envelope	0.0350493	0.0241804	0.282925		GO:0006325	chromatin organization	0.060241	0.0274501	0.237969		GO:0012505	endomembrane system	0.0481928	5.00787e-06	0.219606
GO:0022857	transmembrane transporter activity	0.0295728	0.0111996	0.203937		GO:0042221	response to chemical	0.0394304	0.00106803	0.200943		GO:0016491	oxidoreductase activity	0.0273823	0.0390579	0.220323		GO:0006629	lipid metabolic process	0.0273823	0.0176419	0.231668		GO:0006325	chromatin organization	0.0317634	0.0346	0.256645		GO:0006974	cellular response to DNA damage stimulus	0.0580504	0.018251	0.237331		GO:0006260	DNA replication	0.0438116	2.43173e-06	0.20899
GO:0005198	structural molecule activity	0.026287	0.000236581	0.204716		GO:0005886	plasma membrane	0.0361446	0.00357513	0.230451		GO:0006974	cellular response to DNA damage stimulus	0.026287	0.00855107	0.201627		GO:0006325	chromatin organization	0.026287	0.00216862	0.232369		GO:0042274	ribosomal small subunit biogenesis	0.0295728	0.0205957	0.248407		GO:0016491	oxidoreductase activity	0.0525739	0.0489277	0.20314		GO:0005856	cytoskeleton	0.0394304	0.0440993	0.202202
GO:0005840	ribosome	0.0240964	2.60038e-05	0.227079		GO:0003723	RNA binding	0.033954	3.40215e-06	0.229739		GO:0005198	structural molecule activity	0.0240964	4.34086e-05	0.242398		GO:0005694	chromosome	0.0251917	8.08915e-06	0.252405		GO:0042273	ribosomal large subunit biogenesis	0.0273823	0.00189701	0.246173		GO:0023052	signaling	0.0481928	0.026929	0.235323		GO:0003723	RNA binding	0.0372399	3.40215e-06	0.219296
GO:0033043	regulation of organelle organization	0.0219058	0.0169334	0.219046		GO:0016050	vesicle organization	0.0328587	5.23843e-07	0.188708		GO:0005694	chromosome	0.0219058	2.55723e-06	0.243494		GO:0000278	mitotic cell cycle	0.0240964	0.000371342	0.232553		GO:0006974	cellular response to DNA damage stimulus	0.026287	0.00855107	0.256002		GO:0055086	nucleobase-containing small molecule metabolic process	0.0405257	0.0248907	0.233267		GO:0016570	histone modification	0.033954	5.65847e-05	0.222498
GO:0005694	chromosome	0.0208105	2.55723e-06	0.227925		GO:0016197	endosomal transport	0.0317634	3.72415e-05	0.190123		GO:0016887	ATPase activity	0.0208105	0.00291895	0.23587		GO:0006974	cellular response to DNA damage stimulus	0.0230011	0.00113525	0.231766		GO:0030427	site of polarized growth	0.0251917	0.0410291	0.27825		GO:0051169	nuclear transport	0.0372399	0.0259313	0.250944		GO:0008150	biological_process	0.0306681	5.42493e-06	0.258484
GO:0006325	chromatin organization	0.0197152	1.79634e-05	0.221379		GO:0007005	mitochondrion organization	0.0284775	4.92191e-06	0.200513		GO:0003735	structural constituent of ribosome	0.0197152	0.0173318	0.238302		GO:0030234	enzyme regulator activity	0.0219058	0.0396953	0.199488		GO:0051321	meiotic cell cycle	0.0240964	0.00552795	0.255579		GO:0000988	transcription factor activity, protein binding	0.0350493	0.000121574	0.197607		GO:0005840	ribosome	0.0284775	0.000531574	0.20782
GO:0005730	nucleolus	0.0186199	5.06564e-06	0.22601		GO:0005198	structural molecule activity	0.0273823	0.000455423	0.215097		GO:0030427	site of polarized growth	0.0175246	0.000357419	0.238515		GO:0016887	ATPase activity	0.0208105	0.00291895	0.228632		GO:0005933	cellular bud	0.0230011	0.0430229	0.277028		GO:0005938	cell cortex	0.0306681	0.0362801	0.219956		GO:0003682	chromatin binding	0.026287	0.0105556	0.188993
GO:0016491	oxidoreductase activity	0.0175246	6.41954e-05	0.202869		GO:0000910	cytokinesis	0.026287	0.000377236	0.189279		GO:0031410	cytoplasmic vesicle	0.0164294	0.00115824	0.237305		GO:0031410	cytoplasmic vesicle	0.0197152	0.0108564	0.246002		GO:0031410	cytoplasmic vesicle	0.0219058	0.0322642	0.276786		GO:0006401	RNA catabolic process	0.0284775	0.0274403	0.229593		GO:0051052	regulation of DNA metabolic process	0.0251917	0.0137872	0.206851
GO:0016301	kinase activity	0.0164294	0.024265	0.215221		GO:0016757	transferase activity, transferring glycosyl groups	0.0251917	0.00334686	0.200174		GO:0005933	cellular bud	0.0153341	0.000303065	0.237505		GO:0033043	regulation of organelle organization	0.0186199	0.0021467	0.229985		GO:0055086	nucleobase-containing small molecule metabolic process	0.0175246	0.0429449	0.251909		GO:0031399	regulation of protein modification process	0.026287	0.0105556	0.228112		GO:0008092	cytoskeletal protein binding	0.0230011	7.42182e-05	0.185777
GO:0005975	carbohydrate metabolic process	0.0153341	0.0102871	0.217039		GO:0003677	DNA binding	0.0240964	4.26194e-06	0.199313		GO:0043167	ion binding	0.0142388	0.00678384	0.21672		GO:0051726	regulation of cell cycle	0.0175246	0.00305345	0.229407		GO:0006520	cellular amino acid metabolic process	0.0164294	0.0192017	0.251957		GO:0008134	transcription factor binding	0.0230011	0.000207532	0.194331		GO:0005815	microtubule organizing center	0.0219058	0.00125232	0.194228
GO:0051169	nuclear transport	0.0142388	0.0189868	0.216265		GO:0048284	organelle fusion	0.0230011	0.00646368	0.189279		GO:0051169	nuclear transport	0.0131435	0.00741841	0.198444		GO:0043167	ion binding	0.0164294	0.0305999	0.198178		GO:0071554	cell wall organization or biogenesis	0.0153341	0.0102871	0.251909		GO:0008233	peptidase activity	0.0219058	0.0303612	0.233532		GO:0005730	nucleolus	0.0208105	2.39412e-05	0.206904
GO:0002181	cytoplasmic translation	0.0131435	0.00981715	0.216218		GO:0005740	mitochondrial envelope	0.0219058	7.334e-06	0.21965		GO:0006520	cellular amino acid metabolic process	0.0120482	0.000861048	0.199019		GO:0003729	mRNA binding	0.0131435	0.0162469	0.225514		GO:0032543	mitochondrial translation	0.0142388	0.0491633	0.250318		GO:0004518	nuclease activity	0.0208105	0.0463094	0.233532		GO:0006605	protein targeting	0.0197152	4.42614e-05	0.216326
GO:0055086	nucleobase-containing small molecule metabolic process	0.0120482	0.000847099	0.217039		GO:0005730	nucleolus	0.0208105	2.39412e-05	0.218783		GO:0005856	cytoskeleton	0.0109529	0.000260595	0.235326		GO:0005794	Golgi apparatus	0.0120482	0.000861048	0.243892		GO:0005938	cell cortex	0.00985761	0.00945832	0.274525		GO:0045333	cellular respiration	0.0197152	0.0335353	0.225832		GO:0006364	rRNA processing	0.0175246	6.09075e-06	0.216359
GO:0003700	DNA-binding transcription factor activity	0.0109529	0.00669167	0.198609		GO:0051603	proteolysis involved in cellular protein catabolic process	0.0197152	0.0413339	0.195209		GO:0015931	nucleobase-containing compound transport	0.00985761	0.0125185	0.198173		GO:0043934	sporulation	0.0109529	0.042636	0.224846		GO:0016757	transferase activity, transferring glycosyl groups	0.00547645	0.0217571	0.211832		GO:0003924	GTPase activity	0.0164294	0.0225266	0.230176		GO:0005575	cellular_component	0.0164294	4.7173e-06	0.253828
GO:0042274	ribosomal small subunit biogenesis	0.00985761	0.0284939	0.213837		GO:0016887	ATPase activity	0.0186199	0.000572469	0.209461		GO:0006260	DNA replication	0.00876232	0.007574	0.196899		GO:0018193	peptidyl-amino acid modification	0.00985761	0.00714177	0.225594		GO:0004518	nuclease activity	0.00438116	0.00834904	0.22291		GO:0043144	snoRNA processing	0.0142388	0.00586365	0.221146		GO:0003735	structural constituent of ribosome	0.0153341	0.000712303	0.194371
GO:0018193	peptidyl-amino acid modification	0.00876232	0.00317863	0.214747		GO:0022857	transmembrane transporter activity	0.0175246	3.65883e-06	0.197482		GO:0003682	chromatin binding	0.00766703	0.0339168	0.21213		GO:0005856	cytoskeleton	0.00876232	2.56539e-05	0.243951		GO:0061025	membrane fusion	0.00328587	0.0158379	0.243633		GO:0000054	ribosomal subunit export from nucleus	0.0131435	0.0148154	0.239818		GO:0003729	mRNA binding	0.0142388	0.0304708	0.205947
GO:0003682	chromatin binding	0.00766703	0.0339168	0.195939		GO:0005694	chromosome	0.0153341	2.55723e-06	0.220623		GO:0008289	lipid binding	0.00657174	0.0204663	0.211769		GO:0051052	regulation of DNA metabolic process	0.00766703	0.0446903	0.222803		GO:0006486	protein glycosylation	0.00219058	0.0215977	0.242065		GO:0032182	ubiquitin-like protein binding	0.0120482	0.0225363	0.191841		GO:0002181	cytoplasmic translation	0.0131435	0.00981715	0.211219
GO:0016874	ligase activity	0.00657174	0.0491975	0.195057		GO:0070647	protein modification by small protein conjugation or removal	0.0142388	0.0388323	0.193501		GO:0009451	RNA modification	0.00547645	8.98998e-06	0.198138		GO:0019843	rRNA binding	0.00547645	0.00839271	0.221604		GO:0016798	hydrolase activity, acting on glycosyl bonds	0.00109529	0.0274236	0.219199		GO:0008643	carbohydrate transport	0.0109529	0.00767992	0.21901		GO:0043167	ion binding	0.0120482	0.00153344	0.192925
GO:0006417	regulation of translation	0.00547645	0.00839271	0.21187		GO:0003735	structural constituent of ribosome	0.0131435	0.000139886	0.211457		GO:0008168	methyltransferase activity	0.00438116	0.0115298	0.22473		GO:0005938	cell cortex	0.00438116	3.1069e-05	0.24423								GO:0019843	rRNA binding	0.00547645	0.00839271	0.212117		GO:0005933	cellular bud	0.0109529	5.66975e-06	0.203896
GO:0005777	peroxisome	0.00438116	0.041631	0.21161		GO:0018193	peptidyl-amino acid modification	0.0120482	0.0384985	0.192686		GO:0019899	enzyme binding	0.00328587	0.0219689	0.232753		GO:0005815	microtubule organizing center	0.00328587	0.0223645	0.233333								GO:0005815	microtubule organizing center	0.00328587	0.0223645	0.210332		GO:0016491	oxidoreductase activity	0.00985761	3.20233e-06	0.196006
GO:0004518	nuclease activity	0.00328587	0.00189706	0.208525		GO:0006401	RNA catabolic process	0.00985761	0.0372227	0.191785		GO:0019843	rRNA binding	0.00219058	0.000107188	0.226386		GO:0004386	helicase activity	0.00219058	0.00107243	0.219465														GO:0005794	Golgi apparatus	0.00766703	8.617e-06	0.202158
GO:0016853	isomerase activity	0.00219058	0.0311091	0.192024		GO:0016491	oxidoreductase activity	0.00876232	3.20233e-06	0.19636		GO:0005085	guanyl-nucleotide exchange factor activity	0.00109529	0.0264732	0.226119		GO:0006353	DNA-templated transcription, termination	0.00109529	0.0391337	0.216275														GO:0008289	lipid binding	0.00657174	0.0204663	0.188685
GO:0008135	translation factor activity, RNA binding	0.00109529	0.0391337	0.20311		GO:0000988	transcription factor activity, protein binding	0.00766703	0.0107188	0.189858																										GO:0022857	transmembrane transporter activity	0.00547645	2.33447e-06	0.197085
						GO:0005618	cell wall	0.00657174	0.0498452	0.206854																										GO:0016829	lyase activity	0.00438116	0.0115298	0.187614
						GO:0016874	ligase activity	0.00547645	0.0222082	0.188147																										GO:0016874	ligase activity	0.00328587	0.00132317	0.188099
						GO:0016829	lyase activity	0.00438116	0.0115298	0.187644																										GO:0016853	isomerase activity	0.00219058	0.0311091	0.185021
						GO:0019843	rRNA binding	0.00328587	0.00064988	0.210185																										GO:0016757	transferase activity, transferring glycosyl groups	0.00109529	4.483e-05	0.200691
						GO:0008134	transcription factor binding	0.00219058	0.00695994	0.186014
						GO:0008135	translation factor activity, RNA binding	0.00109529	0.0391337	0.203326
note coverage is the % of particular GO term found in a ORF dataset that match ALL the yeast ORF's named for that term.

## Sheet: HMG2_Y55
0_GO_id	0_GO_id_name	0_Coverage	0_P_val	0_Score		1_GO_id	1_GO_id_name	1_Coverage	1_P_val	1_Score		2_GO_id	2_GO_id_name	2_Coverage	2_P_val	2_Score		3_GO_id	3_GO_id_name	3_Coverage	3_P_val	3_Score		4_GO_id	4_GO_id_name	4_Coverage	4_P_val	4_Score		5_GO_id	5_GO_id_name	5_Coverage	5_P_val	5_Score		6_GO_id	6_GO_id_name	6_Coverage	6_P_val	6_Score		7_GO_id	7_GO_id_name	7_Coverage	7_P_val	7_Score
GO:0005737	cytoplasm	0.256098	4.94395e-06	0.368017		GO:0005737	cytoplasm	0.526423	4.46807e-05	0.274914		GO:0005737	cytoplasm	0.678862	0.00257456	0.320518		GO:0005737	cytoplasm	0.463415	4.94395e-06	0.321739		GO:0005737	cytoplasm	0.392276	4.94395e-06	0.364215		GO:0005634	nucleus	0.420732	4.54553e-06	0.245532		GO:0005737	cytoplasm	0.262195	4.94395e-06	0.390422		GO:0005737	cytoplasm	0.29065	4.94395e-06	0.407173
GO:0003674	molecular_function	0.166667	4.3748e-06	0.342507		GO:0005634	nucleus	0.359756	0.00531765	0.262624		GO:0005634	nucleus	0.376016	0.000310173	0.297298		GO:0012505	endomembrane system	0.215447	4.01792e-06	0.282136		GO:0005634	nucleus	0.178862	4.54553e-06	0.341897		GO:0005737	cytoplasm	0.276423	4.94395e-06	0.256804		GO:0005634	nucleus	0.152439	4.54553e-06	0.366518		GO:0005634	nucleus	0.191057	4.54553e-06	0.382137
GO:0016020	membrane	0.113821	4.33403e-06	0.340782		GO:0003674	molecular_function	0.180894	4.3748e-06	0.255757		GO:0003674	molecular_function	0.286585	3.25945e-05	0.231268		GO:0005634	nucleus	0.184959	4.54553e-06	0.298456		GO:0003674	molecular_function	0.168699	4.3748e-06	0.276562		GO:0005694	chromosome	0.193089	1.6659e-06	0.224291		GO:0003674	molecular_function	0.121951	4.3748e-06	0.309209		GO:0003674	molecular_function	0.150407	4.3748e-06	0.337345
GO:0008150	biological_process	0.111789	4.02029e-06	0.231899		GO:0005739	mitochondrion	0.126016	0.00905436	0.253887		GO:0016020	membrane	0.28252	0.0346885	0.292164		GO:0003674	molecular_function	0.121951	4.3748e-06	0.276469		GO:0016020	membrane	0.166667	4.16731e-05	0.335745		GO:0003674	molecular_function	0.154472	4.3748e-06	0.195256		GO:0008150	biological_process	0.0914634	4.02029e-06	0.246856		GO:0016020	membrane	0.0914634	4.33403e-06	0.375242
GO:0005634	nucleus	0.107724	4.54553e-06	0.346676		GO:0006366	transcription by RNA polymerase II	0.101626	0.00422295	0.287233		GO:0005739	mitochondrion	0.21748	0.00338356	0.284543		GO:0005739	mitochondrion	0.0934959	4.73768e-06	0.285729		GO:0005739	mitochondrion	0.119919	0.0027672	0.32663		GO:0006325	chromatin organization	0.126016	2.60793e-06	0.279812		GO:0016020	membrane	0.0894309	4.33403e-06	0.359919		GO:0005739	mitochondrion	0.0711382	3.40761e-06	0.365025
GO:0005739	mitochondrion	0.0833333	3.40761e-06	0.33205		GO:0008150	biological_process	0.0833333	4.02029e-06	0.329894		GO:0012505	endomembrane system	0.176829	0.0158096	0.280959		GO:0048193	Golgi vesicle transport	0.0894309	1.81444e-06	0.199337		GO:0008150	biological_process	0.0914634	4.02029e-06	0.277797		GO:0048285	organelle fission	0.123984	1.35209e-06	0.262873		GO:0016740	transferase activity	0.0731707	0.00395666	0.30168		GO:0016740	transferase activity	0.0630081	0.000159057	0.324683
GO:0012505	endomembrane system	0.0731707	7.74998e-06	0.327952		GO:0005694	chromosome	0.0813008	0.013992	0.240961		GO:0016787	hydrolase activity	0.148374	0.0377361	0.246381		GO:0005794	Golgi apparatus	0.0772358	1.34516e-06	0.257909		GO:0016787	hydrolase activity	0.0853659	0.0177529	0.252329		GO:0006974	cellular response to DNA damage stimulus	0.121951	2.23944e-06	0.262745		GO:0005739	mitochondrion	0.0650407	3.40761e-06	0.350137		GO:0012505	endomembrane system	0.054878	4.01792e-06	0.360225
GO:0005575	cellular_component	0.0630081	4.32183e-06	0.383506		GO:0003677	DNA binding	0.0792683	0.025325	0.234001		GO:0008150	biological_process	0.117886	4.02029e-06	0.297751		GO:0031410	cytoplasmic vesicle	0.0752033	3.35187e-06	0.260102		GO:0012505	endomembrane system	0.0813008	6.58476e-05	0.322351		GO:0000278	mitotic cell cycle	0.117886	1.81245e-06	0.26378		GO:0012505	endomembrane system	0.0630081	4.01792e-06	0.345542		GO:0016787	hydrolase activity	0.050813	3.21625e-06	0.300572
GO:0016740	transferase activity	0.0528455	5.66112e-06	0.349084		GO:0006325	chromatin organization	0.0650407	0.0440615	0.281923		GO:0005730	nucleolus	0.0894309	3.33441e-05	0.26345		GO:0016787	hydrolase activity	0.0650407	6.66537e-05	0.24502		GO:0005575	cellular_component	0.0670732	4.32183e-06	0.380605		GO:0007059	chromosome segregation	0.109756	1.78022e-06	0.257974		GO:0005575	cellular_component	0.0528455	4.32183e-06	0.40791		GO:0005575	cellular_component	0.0426829	4.32183e-06	0.425715
GO:0007005	mitochondrion organization	0.0325203	0.00602292	0.225955		GO:0006397	mRNA processing	0.0630081	2.03055e-06	0.274732		GO:0006364	rRNA processing	0.0853659	3.40231e-05	0.255295		GO:0043167	ion binding	0.0487805	0.00603954	0.229503		GO:0006605	protein targeting	0.0630081	0.0423399	0.25033		GO:0006366	transcription by RNA polymerase II	0.103659	0.00304103	0.269123		GO:0006366	transcription by RNA polymerase II	0.0447154	0.0343654	0.237142		GO:0005783	endoplasmic reticulum	0.0365854	7.0453e-06	0.3494
GO:0005198	structural molecule activity	0.0284553	0.0246096	0.290706		GO:0007010	cytoskeleton organization	0.0609756	0.00176065	0.278477		GO:0005840	ribosome	0.0792683	0.00593737	0.264704		GO:0005938	cell cortex	0.0426829	0.00164939	0.259289		GO:0005783	endoplasmic reticulum	0.054878	0.00655867	0.312704		GO:0003677	DNA binding	0.0792683	0.025325	0.179165		GO:0016787	hydrolase activity	0.0426829	3.21625e-06	0.279329		GO:0003723	RNA binding	0.0345528	2.57437e-06	0.299183
GO:0005740	mitochondrial envelope	0.0264228	0.0104878	0.309223		GO:0005575	cellular_component	0.0589431	4.32183e-06	0.282554		GO:0005198	structural molecule activity	0.0772358	0.00720178	0.232507		GO:0003723	RNA binding	0.0406504	2.57437e-06	0.243825		GO:0055085	transmembrane transport	0.050813	0.0371214	0.248207		GO:0051321	meiotic cell cycle	0.0731707	0.00057045	0.262223		GO:0005773	vacuole	0.0304878	0.000362152	0.329691		GO:0005198	structural molecule activity	0.0284553	0.0246096	0.289139
GO:0003677	DNA binding	0.0243902	0.00103851	0.292088		GO:0033043	regulation of organelle organization	0.054878	0.0228141	0.278953		GO:0006605	protein targeting	0.0752033	0.00136129	0.255261		GO:0005773	vacuole	0.0386179	0.00886531	0.269664		GO:0042221	response to chemical	0.0365854	0.00984643	0.253226		GO:0006310	DNA recombination	0.0711382	6.80306e-07	0.2565		GO:0016491	oxidoreductase activity	0.0223577	0.0438597	0.267366		GO:0005773	vacuole	0.0264228	5.21978e-05	0.343665
GO:0016491	oxidoreductase activity	0.0223577	0.0438597	0.28806		GO:0008380	RNA splicing	0.046748	0.000186254	0.272979		GO:0003723	RNA binding	0.0731707	0.0106529	0.213473		GO:0003677	DNA binding	0.0345528	0.0336397	0.236269		GO:0003723	RNA binding	0.0325203	2.57437e-06	0.273663		GO:0016020	membrane	0.0670732	4.33403e-06	0.25298		GO:0005740	mitochondrial envelope	0.0203252	0.00062442	0.324504		GO:0005740	mitochondrial envelope	0.0243902	0.00401389	0.338242
GO:0005694	chromosome	0.0203252	0.000137347	0.310572		GO:0003729	mRNA binding	0.0386179	0.0498029	0.248981		GO:0005575	cellular_component	0.0630081	4.32183e-06	0.329495		GO:0007005	mitochondrion organization	0.0325203	0.00602292	0.202317		GO:0007031	peroxisome organization	0.0304878	9.45373e-07	0.238649		GO:0012505	endomembrane system	0.0650407	4.01792e-06	0.234805		GO:0005933	cellular bud	0.0182927	0.0417282	0.31791		GO:0006605	protein targeting	0.0223577	0.012504	0.21079
GO:0016887	ATPase activity	0.0182927	0.0197946	0.287326		GO:0008092	cytoskeletal protein binding	0.0304878	4.77078e-05	0.223387		GO:0003735	structural constituent of ribosome	0.0609756	0.000953245	0.230037		GO:0005740	mitochondrial envelope	0.0304878	0.0342717	0.265557		GO:0000278	mitotic cell cycle	0.0243902	0.0146333	0.25067		GO:0018193	peptidyl-amino acid modification	0.0609756	1.62595e-06	0.254563		GO:0031410	cytoplasmic vesicle	0.0162602	0.027925	0.31764		GO:0008134	transcription factor binding	0.0203252	0.0306881	0.273603
GO:0005730	nucleolus	0.0162602	0.000357664	0.308024		GO:0006352	DNA-templated transcription, initiation	0.0243902	0.00416773	0.26626		GO:0031410	cytoplasmic vesicle	0.0569106	0.00638391	0.259124		GO:0008289	lipid binding	0.0284553	0.0204659	0.224665		GO:0005730	nucleolus	0.0223577	0.00568998	0.301519		GO:0070647	protein modification by small protein conjugation or removal	0.0589431	9.90711e-06	0.255906		GO:0022857	transmembrane transporter activity	0.0142276	0.000127863	0.268593		GO:0016491	oxidoreductase activity	0.0182927	0.00872347	0.286677
GO:0006974	cellular response to DNA damage stimulus	0.0142276	0.000467846	0.224739		GO:0016779	nucleotidyltransferase activity	0.0223577	0.0224176	0.224087		GO:0042273	ribosomal large subunit biogenesis	0.054878	5.85923e-07	0.244937		GO:0016757	transferase activity, transferring glycosyl groups	0.0243902	0.044874	0.223921		GO:0003677	DNA binding	0.0162602	1.42734e-05	0.245056		GO:0016570	histone modification	0.054878	8.67084e-07	0.267771		GO:0030234	enzyme regulator activity	0.0121951	0.00407762	0.265627		GO:0043144	snoRNA processing	0.0142276	0.0373619	0.21079
GO:0016301	kinase activity	0.0121951	0.0324865	0.327527		GO:0008134	transcription factor binding	0.0203252	0.0306881	0.223605		GO:0048193	Golgi vesicle transport	0.050813	0.00233174	0.250397		GO:0006974	cellular response to DNA damage stimulus	0.0223577	0.0208949	0.200986		GO:0005198	structural molecule activity	0.0142276	3.58978e-05	0.274369		GO:0033043	regulation of organelle organization	0.0528455	0.0434031	0.260396		GO:0003735	structural constituent of ribosome	0.0101626	0.00154805	0.265509		GO:0005933	cellular bud	0.0121951	0.00301131	0.331347
GO:0003700	DNA-binding transcription factor activity	0.0101626	0.045241	0.28196		GO:0005085	guanyl-nucleotide exchange factor activity	0.0142276	0.0415155	0.22159		GO:0005794	Golgi apparatus	0.0447154	0.0347842	0.256963		GO:0019899	enzyme binding	0.0203252	0.032532	0.225357		GO:0005694	chromosome	0.0121951	1.6659e-06	0.304185		GO:0003723	RNA binding	0.0487805	3.69234e-06	0.197518		GO:0006091	generation of precursor metabolites and energy	0.00813008	0.0261445	0.232115		GO:0016301	kinase activity	0.0101626	0.0102672	0.307619
GO:0003723	RNA binding	0.00813008	2.57437e-06	0.326292		GO:0006414	translational elongation	0.0101626	4.68102e-06	0.282528		GO:0006468	protein phosphorylation	0.0426829	0.0497851	0.250693		GO:0022857	transmembrane transporter activity	0.0182927	0.00160427	0.234256		GO:0003735	structural constituent of ribosome	0.0101626	0.00154805	0.271061		GO:0005856	cytoskeleton	0.0447154	0.0354563	0.218136		GO:0070925	organelle assembly	0.00609756	0.0264179	0.231574		GO:0043167	ion binding	0.00813008	0.00390176	0.282619
GO:0003729	mRNA binding	0.00609756	0.00366486	0.30734		GO:0032543	mitochondrial translation	0.00813008	0.0140236	0.274541		GO:0032543	mitochondrial translation	0.0406504	0.0207381	0.249132		GO:0003735	structural constituent of ribosome	0.0162602	0.0363656	0.231154		GO:0005794	Golgi apparatus	0.00813008	0.00284072	0.293836		GO:0006468	protein phosphorylation	0.0426829	0.0497851	0.25762		GO:0003729	mRNA binding	0.00406504	0.000719823	0.262931		GO:0005794	Golgi apparatus	0.00609756	0.000624593	0.328187
GO:0008289	lipid binding	0.00406504	0.0349435	0.277706		GO:0019843	rRNA binding	0.00406504	0.034799	0.246147		GO:0005938	cell cortex	0.0365854	0.0214918	0.25808		GO:0032182	ubiquitin-like protein binding	0.0142276	0.0299014	0.218451		GO:0006873	cellular ion homeostasis	0.00609756	0.0361234	0.244137		GO:0051169	nuclear transport	0.0406504	0.0400964	0.256629		GO:0016779	nucleotidyltransferase activity	0.00203252	0.0445252	0.279792		GO:0008289	lipid binding	0.00406504	0.0349435	0.277056
GO:0016779	nucleotidyltransferase activity	0.00203252	0.0445252	0.315697								GO:0015931	nucleobase-containing compound transport	0.0345528	0.0312954	0.249461		GO:0016491	oxidoreductase activity	0.0121951	0.000320931	0.233022		GO:0000988	transcription factor activity, protein binding	0.00406504	0.0124395	0.236483		GO:0003682	chromatin binding	0.0386179	0.000237769	0.173975								GO:0016874	ligase activity	0.00203252	0.0149896	0.27629
												GO:0043934	sporulation	0.0325203	0.0440359	0.247395		GO:0005575	cellular_component	0.0101626	4.32183e-06	0.329879		GO:0019843	rRNA binding	0.00203252	0.0069236	0.257758		GO:0008380	RNA splicing	0.0365854	0.0199922	0.254034
												GO:0016197	endosomal transport	0.0284553	0.017178	0.244774		GO:0006397	mRNA processing	0.00813008	0.0144115	0.198921								GO:0042221	response to chemical	0.0345528	0.00545384	0.268069
												GO:0048285	organelle fission	0.0243902	0.0389576	0.254985		GO:0006091	generation of precursor metabolites and energy	0.00609756	0.010193	0.223596								GO:0008092	cytoskeletal protein binding	0.0304878	4.77078e-05	0.17228
												GO:0051082	unfolded protein binding	0.0223577	0.00938479	0.199799		GO:0005618	cell wall	0.00406504	0.0488067	0.249907								GO:0006360	transcription by RNA polymerase I	0.0284553	0.000221476	0.246261
												GO:0003924	GTPase activity	0.0203252	0.0121569	0.227871		GO:0045333	cellular respiration	0.00203252	0.0309727	0.221527								GO:0005730	nucleolus	0.0264228	0.0275172	0.222709
												GO:0016798	hydrolase activity, acting on glycosyl bonds	0.0142276	0.0459598	0.226128														GO:0006364	rRNA processing	0.0243902	0.0239264	0.26325
												GO:0006310	DNA recombination	0.0101626	0.0258487	0.249781														GO:0042393	histone binding	0.0223577	8.6875e-05	0.170798
																														GO:0005815	microtubule organizing center	0.0203252	0.0367679	0.210281
																														GO:0005840	ribosome	0.0182927	0.000188014	0.223593
																														GO:0008213	protein alkylation	0.0162602	0.0229168	0.24337
																														GO:0005886	plasma membrane	0.0142276	3.65042e-06	0.235276
																														GO:0003729	mRNA binding	0.0101626	0.03434	0.1905
																														GO:0005794	Golgi apparatus	0.00813008	0.00284072	0.218092
																														GO:0022857	transmembrane transporter activity	0.00609756	2.78773e-06	0.178239
																														GO:0005618	cell wall	0.00406504	0.0488067	0.212405
																														GO:0016050	vesicle organization	0.00203252	0.0464888	0.247978
note coverage is the % of particular GO term found in a ORF dataset that match ALL the yeast ORF's named for that term.

## Sheet: ATOR_YPS606
0_GO_id	0_GO_id_name	0_Coverage	0_P_val	0_Score		1_GO_id	1_GO_id_name	1_Coverage	1_P_val	1_Score		2_GO_id	2_GO_id_name	2_Coverage	2_P_val	2_Score		3_GO_id	3_GO_id_name	3_Coverage	3_P_val	3_Score		4_GO_id	4_GO_id_name	4_Coverage	4_P_val	4_Score		5_GO_id	5_GO_id_name	5_Coverage	5_P_val	5_Score		6_GO_id	6_GO_id_name	6_Coverage	6_P_val	6_Score		7_GO_id	7_GO_id_name	7_Coverage	7_P_val	7_Score
GO:0005737	cytoplasm	0.707819	5.64941e-06	0.246837		GO:0005737	cytoplasm	0.297668	5.64941e-06	0.328948		GO:0005737	cytoplasm	0.550069	0.000190887	0.288597		GO:0005737	cytoplasm	0.489712	5.64941e-06	0.342846		GO:0005737	cytoplasm	0.559671	0.00155372	0.229522		GO:0005737	cytoplasm	0.141289	5.64941e-06	0.334108		GO:0005737	cytoplasm	0.462277	5.64941e-06	0.304957		GO:0005737	cytoplasm	0.0562414	5.64941e-06	0.461049
GO:0005634	nucleus	0.347051	0.00669437	0.235419		GO:0003674	molecular_function	0.18107	4.90972e-06	0.305055		GO:0016020	membrane	0.297668	0.000264808	0.262833		GO:0003674	molecular_function	0.223594	4.90972e-06	0.253137		GO:0005634	nucleus	0.434842	5.23257e-06	0.21821		GO:0005634	nucleus	0.104252	5.23257e-06	0.315217		GO:0003674	molecular_function	0.257888	4.90972e-06	0.247061		GO:0005634	nucleus	0.0301783	5.23257e-06	0.44284
GO:0003674	molecular_function	0.323731	0.00374558	0.236057		GO:0005634	nucleus	0.145405	5.23257e-06	0.309182		GO:0012505	endomembrane system	0.289438	3.4448e-06	0.252204		GO:0016020	membrane	0.192044	0.000880324	0.321215		GO:0003674	molecular_function	0.231824	4.90972e-06	0.216637		GO:0003674	molecular_function	0.0836763	4.90972e-06	0.348623		GO:0005634	nucleus	0.229081	9.50032e-06	0.287905		GO:0003674	molecular_function	0.0233196	4.90972e-06	0.44094
GO:0016020	membrane	0.293553	0.000745045	0.232235		GO:0008150	biological_process	0.120713	4.90116e-06	0.213813		GO:0003674	molecular_function	0.194787	4.90972e-06	0.201549		GO:0008150	biological_process	0.124829	4.90116e-06	0.352111		GO:0016020	membrane	0.193416	0.00122156	0.22464		GO:0016020	membrane	0.0685871	4.83143e-06	0.309997		GO:0016020	membrane	0.192044	0.000880324	0.283163		GO:0016020	membrane	0.0219479	4.83143e-06	0.437297
GO:0005739	mitochondrion	0.22085	0.000108231	0.227508		GO:0016020	membrane	0.112483	4.83143e-06	0.303734		GO:0005783	endoplasmic reticulum	0.190672	3.24392e-06	0.244506		GO:0012505	endomembrane system	0.0987654	0.000714961	0.310672		GO:0005694	chromosome	0.163237	2.90171e-06	0.199036		GO:0005739	mitochondrion	0.0466392	5.11922e-06	0.30227		GO:0008150	biological_process	0.145405	4.90116e-06	0.301719		GO:0005739	mitochondrion	0.0192044	5.11922e-06	0.428826
GO:0008150	biological_process	0.182442	4.90116e-06	0.340882		GO:0005575	cellular_component	0.0823045	4.29025e-06	0.343631		GO:0005634	nucleus	0.178326	5.23257e-06	0.2677		GO:0005575	cellular_component	0.0809328	4.29025e-06	0.35361		GO:0005739	mitochondrion	0.122085	0.000380542	0.210448		GO:0016787	hydrolase activity	0.0356653	3.97113e-06	0.3279		GO:0005739	mitochondrion	0.131687	0.00575501	0.276117		GO:0016740	transferase activity	0.0178326	3.12822e-06	0.443533
GO:0016787	hydrolase activity	0.150892	0.00557011	0.247858		GO:0005739	mitochondrion	0.0672154	5.11922e-06	0.295652		GO:0005739	mitochondrion	0.090535	5.11922e-06	0.255607		GO:0006397	mRNA processing	0.0603567	1.40792e-06	0.303673		GO:0006366	transcription by RNA polymerase II	0.113855	4.25066e-06	0.271096		GO:0012505	endomembrane system	0.0342936	3.4448e-06	0.298646		GO:0016740	transferase activity	0.0836763	0.0096142	0.24404		GO:0012505	endomembrane system	0.0109739	3.4448e-06	0.424761
GO:0005575	cellular_component	0.116598	4.29025e-06	0.254737		GO:0016740	transferase activity	0.0589849	3.12822e-06	0.281694		GO:0006629	lipid metabolic process	0.0877915	2.2776e-06	0.232356		GO:0003723	RNA binding	0.0576132	5.16415e-06	0.243971		GO:0048285	organelle fission	0.111111	1.67804e-06	0.264174		GO:0005575	cellular_component	0.0274348	4.29025e-06	0.347686		GO:0016787	hydrolase activity	0.0809328	0.000711746	0.225102		GO:0005198	structural molecule activity	0.00960219	2.33974e-06	0.38802
GO:0006366	transcription by RNA polymerase II	0.112483	4.25066e-06	0.287384		GO:0016787	hydrolase activity	0.0576132	3.97113e-06	0.301135		GO:0008150	biological_process	0.085048	4.90116e-06	0.280106		GO:0005783	endoplasmic reticulum	0.0562414	0.0011687	0.303028		GO:0006974	cellular response to DNA damage stimulus	0.100137	2.43756e-06	0.279994		GO:0003677	DNA binding	0.0260631	8.27369e-05	0.291306		GO:0005575	cellular_component	0.0768176	4.29025e-06	0.317089		GO:0005740	mitochondrial envelope	0.00823045	2.79551e-06	0.405636
GO:0005740	mitochondrial envelope	0.0836763	7.73337e-05	0.215145		GO:0012505	endomembrane system	0.0548697	3.4448e-06	0.291852		GO:0048193	Golgi vesicle transport	0.0823045	1.80697e-06	0.227779		GO:0008380	RNA splicing	0.0521262	1.19909e-06	0.301983		GO:0006281	DNA repair	0.0891632	2.13945e-06	0.277303		GO:0005783	endoplasmic reticulum	0.0246914	3.24392e-06	0.290493		GO:0006366	transcription by RNA polymerase II	0.0438957	0.00431596	0.263858		GO:0016301	kinase activity	0.00685871	6.44991e-05	0.422938
GO:0007005	mitochondrion organization	0.0809328	0.0179919	0.285453		GO:0005773	vacuole	0.0438957	0.00796901	0.278719		GO:0006605	protein targeting	0.0809328	3.70789e-06	0.232864		GO:0005730	nucleolus	0.0315501	0.0432366	0.294143		GO:0003677	DNA binding	0.0877915	0.000165882	0.190951		GO:0016740	transferase activity	0.0233196	3.12822e-06	0.302416		GO:0007005	mitochondrion organization	0.0411523	0.0222272	0.262388		GO:0016787	hydrolase activity	0.00548697	3.97113e-06	0.439927
GO:0003723	RNA binding	0.0713306	0.000535904	0.230205		GO:0006366	transcription by RNA polymerase II	0.0411523	0.0015079	0.202982		GO:0005794	Golgi apparatus	0.0754458	1.40437e-06	0.229306		GO:0016491	oxidoreductase activity	0.0260631	0.0478169	0.238375		GO:0007059	chromosome segregation	0.0864198	1.81389e-06	0.2588		GO:0006325	chromatin organization	0.0219479	0.000700745	0.205809		GO:0003723	RNA binding	0.0397805	2.77791e-06	0.22421		GO:0016791	phosphatase activity	0.00411523	0.0172751	0.410382
GO:0016887	ATPase activity	0.0699588	1.26146e-05	0.23715		GO:0005198	structural molecule activity	0.0315501	0.0157156	0.253872		GO:0030427	site of polarized growth	0.0740741	2.53636e-06	0.232608		GO:0051321	meiotic cell cycle	0.0233196	0.0103822	0.309377		GO:0051321	meiotic cell cycle	0.0781893	2.5435e-06	0.263459		GO:0007005	mitochondrion organization	0.0205761	2.44304e-06	0.206186		GO:0003677	DNA binding	0.0356653	0.0135971	0.218596		GO:0019899	enzyme binding	0.00274348	0.0319728	0.374359
GO:0006605	protein targeting	0.0685871	0.00163413	0.280887		GO:0003677	DNA binding	0.0301783	0.00115409	0.255179		GO:0005933	cellular bud	0.0685871	4.5409e-06	0.231581		GO:0055086	nucleobase-containing small molecule metabolic process	0.0164609	0.0460835	0.305274		GO:0008150	biological_process	0.0740741	4.90116e-06	0.326559		GO:0006629	lipid metabolic process	0.0192044	0.000623289	0.205711		GO:0005694	chromosome	0.0274348	0.000299544	0.258695		GO:0016853	isomerase activity	0.00137174	0.0298394	0.367597
GO:0016491	oxidoreductase activity	0.0617284	0.0038128	0.206723		GO:0003723	RNA binding	0.0274348	2.77791e-06	0.282682		GO:0005575	cellular_component	0.0658436	4.29025e-06	0.298817		GO:0005975	carbohydrate metabolic process	0.0137174	0.00960814	0.305274		GO:0005198	structural molecule activity	0.0713306	0.00723656	0.190223		GO:0003723	RNA binding	0.0178326	2.77791e-06	0.3017		GO:0042273	ribosomal large subunit biogenesis	0.0260631	0.0145612	0.248403
GO:0006811	ion transport	0.0576132	0.00391289	0.27856		GO:0005694	chromosome	0.0233196	2.29453e-05	0.275671		GO:0023052	signaling	0.0617284	0.000115449	0.230327		GO:0043144	snoRNA processing	0.0123457	0.0484808	0.291505		GO:0005783	endoplasmic reticulum	0.0672154	0.0398779	0.203366		GO:0016887	ATPase activity	0.0137174	8.73268e-05	0.310589		GO:0006974	cellular response to DNA damage stimulus	0.0246914	0.00925781	0.258518
GO:0033043	regulation of organelle organization	0.0548697	0.00430206	0.277818		GO:0006629	lipid metabolic process	0.0219479	0.00261508	0.200882		GO:0031410	cytoplasmic vesicle	0.0589849	0.000219931	0.231377		GO:0000902	cell morphogenesis	0.00960219	0.0271762	0.288083		GO:0003723	RNA binding	0.0658436	6.88152e-05	0.195871		GO:0005933	cellular bud	0.0123457	0.000229137	0.276973		GO:0030427	site of polarized growth	0.0233196	0.0401541	0.253813
GO:0031410	cytoplasmic vesicle	0.0493827	0.0179677	0.21185		GO:0005740	mitochondrial envelope	0.0205761	2.41495e-05	0.27441		GO:0016757	transferase activity, transferring glycosyl groups	0.0521262	9.10203e-07	0.172674		GO:0016757	transferase activity, transferring glycosyl groups	0.00548697	0.0445053	0.233664		GO:0033043	regulation of organelle organization	0.0631001	7.82411e-05	0.261451		GO:0030234	enzyme regulator activity	0.0109739	0.000117057	0.284446		GO:0005933	cellular bud	0.0205761	0.0326163	0.252824
GO:0051603	proteolysis involved in cellular protein catabolic process	0.048011	0.00909936	0.27599		GO:0030234	enzyme regulator activity	0.0192044	0.0229696	0.249319		GO:0006366	transcription by RNA polymerase II	0.0452675	0.00868479	0.237964		GO:0001403	invasive growth in response to glucose limitation	0.00137174	0.0298394	0.29375		GO:0007010	cytoskeleton organization	0.0603567	0.000134516	0.260897		GO:0043167	ion binding	0.00960219	0.000758376	0.282019		GO:0007059	chromosome segregation	0.0164609	0.0365436	0.254551
GO:0030234	enzyme regulator activity	0.0466392	0.0404771	0.205502		GO:0016491	oxidoreductase activity	0.0178326	0.000665857	0.251371		GO:0003723	RNA binding	0.0397805	2.77791e-06	0.184004								GO:0006605	protein targeting	0.0589849	0.0475648	0.264544		GO:0022857	transmembrane transporter activity	0.00823045	2.0692e-06	0.288542		GO:0005856	cytoskeleton	0.0137174	0.00968158	0.250692
GO:0016301	kinase activity	0.0411523	0.0243549	0.204332		GO:0022857	transmembrane transporter activity	0.0164609	1.3559e-05	0.252817		GO:0007005	mitochondrion organization	0.037037	0.00414538	0.236448								GO:0030234	enzyme regulator activity	0.0562414	0.00070283	0.18768		GO:0003682	chromatin binding	0.00685871	0.042293	0.275869		GO:0070647	protein modification by small protein conjugation or removal	0.0123457	0.0308313	0.252838
GO:0006873	cellular ion homeostasis	0.037037	0.000345125	0.269524		GO:0030427	site of polarized growth	0.0150892	0.000412241	0.270062		GO:0005938	cell cortex	0.0356653	0.00621745	0.229116								GO:0070647	protein modification by small protein conjugation or removal	0.0548697	2.73564e-06	0.256542		GO:0000988	transcription factor activity, protein binding	0.00548697	0.00473716	0.277049		GO:0006397	mRNA processing	0.0109739	0.0110891	0.252838
GO:0006091	generation of precursor metabolites and energy	0.0329218	0.0469437	0.271809		GO:0003729	mRNA binding	0.0137174	0.0452926	0.264751		GO:0006497	protein lipidation	0.0342936	1.12412e-06	0.215269								GO:0018193	peptidyl-amino acid modification	0.0534979	2.28749e-06	0.25508		GO:0016874	ligase activity	0.00411523	0.0121961	0.274472		GO:0006260	DNA replication	0.00960219	0.0362865	0.250968
GO:0006354	DNA-templated transcription, elongation	0.0315501	0.000138523	0.266365		GO:0031410	cytoplasmic vesicle	0.0123457	0.000313554	0.268701		GO:0003677	DNA binding	0.0301783	0.00115409	0.179719								GO:0016570	histone modification	0.048011	1.07918e-06	0.251751		GO:0051082	unfolded protein binding	0.00274348	0.031985	0.271263		GO:0000746	conjugation	0.00823045	0.0392803	0.249941
GO:0007033	vacuole organization	0.0274348	0.000640192	0.265296		GO:0009451	RNA modification	0.0109739	0.0112568	0.198763		GO:0005840	ribosome	0.0288066	0.0026012	0.236719								GO:0051603	proteolysis involved in cellular protein catabolic process	0.0466392	0.0129975	0.25961		GO:0030674	protein binding, bridging	0.00137174	0.0194252	0.269977		GO:0000988	transcription factor activity, protein binding	0.00685871	0.0173257	0.210944
GO:0016570	histone modification	0.0260631	0.0441316	0.268183		GO:0016887	ATPase activity	0.00960219	2.71754e-06	0.284265		GO:0006897	endocytosis	0.0274348	0.0039909	0.221561								GO:0006468	protein phosphorylation	0.0438957	0.00946186	0.258412								GO:0016757	transferase activity, transferring glycosyl groups	0.00411523	0.0175876	0.228955
GO:0016874	ligase activity	0.0233196	0.0295061	0.200434		GO:0000988	transcription factor activity, protein binding	0.00823045	0.0392803	0.243007		GO:0016050	vesicle organization	0.0260631	0.000655617	0.219933								GO:0003682	chromatin binding	0.042524	5.80271e-07	0.183566								GO:0043543	protein acylation	0.00274348	0.0452477	0.244665
GO:0008233	peptidase activity	0.0219479	0.0427432	0.228805		GO:0005856	cytoskeleton	0.00685871	3.0789e-05	0.266474		GO:0005740	mitochondrial envelope	0.0246914	0.000349681	0.236531								GO:0005575	cellular_component	0.0411523	4.29025e-06	0.237709								GO:0030674	protein binding, bridging	0.00137174	0.0194252	0.207178
GO:0042594	response to starvation	0.0192044	0.00144557	0.26059		GO:0016757	transferase activity, transferring glycosyl groups	0.00548697	0.0445053	0.257731		GO:0005694	chromosome	0.0233196	2.29453e-05	0.237668								GO:0005773	vacuole	0.0384088	0.000754325	0.20077
GO:0051604	protein maturation	0.0178326	0.00212275	0.259856		GO:0004386	helicase activity	0.00411523	0.0331809	0.270657		GO:0022857	transmembrane transporter activity	0.0219479	0.000707695	0.178574								GO:0000988	transcription factor activity, protein binding	0.0356653	0.000498122	0.184134
GO:0071554	cell wall organization or biogenesis	0.0164609	0.0460835	0.274866		GO:0006360	transcription by RNA polymerase I	0.00274348	0.0456333	0.195627		GO:0016491	oxidoreductase activity	0.0205761	0.00286017	0.177872								GO:0031399	regulation of protein modification process	0.0342936	0.000211714	0.251444
GO:0009451	RNA modification	0.0137174	0.0452926	0.273089		GO:0030674	protein binding, bridging	0.00137174	0.0194252	0.236978		GO:0005730	nucleolus	0.0192044	6.16697e-05	0.23552								GO:0008092	cytoskeletal protein binding	0.0301783	5.18881e-07	0.181147
GO:0042274	ribosomal small subunit biogenesis	0.00960219	0.0476138	0.270151								GO:0003735	structural constituent of ribosome	0.0178326	0.0160098	0.176807								GO:0005886	plasma membrane	0.0288066	0.00035326	0.208793
GO:0006414	translational elongation	0.00685871	2.1142e-06	0.281946								GO:0048285	organelle fission	0.0164609	4.69409e-05	0.232576								GO:0016197	endosomal transport	0.0260631	0.0133422	0.250484
GO:0019843	rRNA binding	0.00137174	0.000279177	0.216799								GO:0007059	chromosome segregation	0.0150892	0.0196997	0.22839								GO:0016491	oxidoreductase activity	0.0246914	0.0228905	0.188827
												GO:0006310	DNA recombination	0.0137174	0.035616	0.227136								GO:0006354	DNA-templated transcription, elongation	0.0233196	0.0295061	0.249921
												GO:0003700	DNA-binding transcription factor activity	0.0123457	0.0391542	0.175065								GO:0043543	protein acylation	0.0219479	0.000967384	0.245785
												GO:0070647	protein modification by small protein conjugation or removal	0.0109739	0.0110891	0.226631								GO:0008213	protein alkylation	0.0205761	0.000112144	0.242986
												GO:0051186	cofactor metabolic process	0.00960219	0.00272361	0.227136								GO:0055085	transmembrane transport	0.0192044	0.0295401	0.260613
												GO:0000988	transcription factor activity, protein binding	0.00823045	0.0392803	0.173794								GO:0022857	transmembrane transporter activity	0.0178326	4.80152e-05	0.189635
												GO:0032787	monocarboxylic acid metabolic process	0.00685871	0.00494098	0.224779								GO:0032182	ubiquitin-like protein binding	0.0164609	0.00111715	0.179225
												GO:0032543	mitochondrial translation	0.00548697	0.000157232	0.226458								GO:0071554	cell wall organization or biogenesis	0.0150892	0.0251274	0.258477
												GO:0004386	helicase activity	0.00411523	0.0331809	0.172212								GO:0042393	histone binding	0.0137174	0.00819112	0.179028
												GO:0008134	transcription factor binding	0.00274348	0.031985	0.171377								GO:0032543	mitochondrial translation	0.00685871	0.000490025	0.256321
												GO:0006360	transcription by RNA polymerase I	0.00137174	0.00895286	0.21849								GO:0016757	transferase activity, transferring glycosyl groups	0.00274348	0.00377759	0.182843
note coverage is the % of particular GO term found in a ORF dataset that match ALL the yeast ORF's named for that term.

## Sheet: HMG2_S288C
0_GO_id	0_GO_id_name	0_Coverage	0_P_val	0_Score			1_GO_id_name	1_Coverage	1_P_val	1_Score		2_GO_id	2_GO_id_name	2_Coverage	2_P_val	2_Score		3_GO_id	3_GO_id_name	3_Coverage	3_P_val	3_Score		4_GO_id	4_GO_id_name	4_Coverage	4_P_val	4_Score		5_GO_id	5_GO_id_name	5_Coverage	5_P_val	5_Score		6_GO_id	6_GO_id_name	6_Coverage	6_P_val	6_Score		7_GO_id	7_GO_id_name	7_Coverage	7_P_val	7_Score		8_GO_id	8_GO_id_name
GO:0005737	cytoplasm	0.356021	4.8821e-06	0.384124		1_GO_id	cytoplasm	0.373473	4.8821e-06	0.35336		GO:0005737	cytoplasm	0.322862	4.8821e-06	0.320205		GO:0005737	cytoplasm	0.251309	4.8821e-06	0.337563		GO:0005737	cytoplasm	0.673647	0.00279689	0.317496		GO:0005737	cytoplasm	0.753927	4.8821e-06	0.222993		GO:0005737	cytoplasm	0.25829	4.8821e-06	0.319195		GO:0005737	cytoplasm	0.329843	4.8821e-06	0.305082		GO:0005737	cytoplasm
GO:0005634	nucleus	0.22164	1.26953e-05	0.359916		GO:0005737	molecular_function	0.225131	4.25544e-06	0.342165		GO:0003674	molecular_function	0.240838	4.25544e-06	0.315241		GO:0005694	chromosome	0.158813	2.05361e-06	0.27843		GO:0003674	molecular_function	0.298429	0.000108553	0.276613		GO:0005634	nucleus	0.410122	5.15804e-06	0.210499		GO:0003674	molecular_function	0.136126	4.25544e-06	0.289154		GO:0003674	molecular_function	0.155323	4.25544e-06	0.283866		GO:0005634	nucleus
GO:0003674	molecular_function	0.164049	4.25544e-06	0.262123		GO:0003674	membrane	0.17452	7.17385e-05	0.326946		GO:0008150	biological_process	0.160558	4.31304e-06	0.255649		GO:0003674	molecular_function	0.13438	4.25544e-06	0.217716		GO:0005739	mitochondrion	0.228621	9.42465e-05	0.297594		GO:0016020	membrane	0.307155	0.000205541	0.207721		GO:0005634	nucleus	0.116928	5.15804e-06	0.300248		GO:0005634	nucleus	0.151832	5.15804e-06	0.288079		GO:0003674	molecular_function
GO:0016020	membrane	0.13438	4.49914e-06	0.353245		GO:0016020	nucleus	0.157068	5.15804e-06	0.332653		GO:0016020	membrane	0.153578	4.49914e-06	0.297125		GO:0048285	organelle fission	0.122164	1.49054e-06	0.242131		GO:0008150	biological_process	0.17801	8.88006e-06	0.393675		GO:0012505	endomembrane system	0.26178	3.00211e-06	0.201482		GO:0016020	membrane	0.0994764	4.49914e-06	0.295019		GO:0012505	endomembrane system	0.109948	0.0340369	0.272975		GO:0005739	mitochondrion
GO:0016787	hydrolase activity	0.0837696	0.00718663	0.241745		GO:0005634	biological_process	0.132635	4.31304e-06	0.213645		GO:0005634	nucleus	0.125654	5.15804e-06	0.302123		GO:0006974	cellular response to DNA damage stimulus	0.118674	2.28744e-06	0.262553		GO:0005575	cellular_component	0.111693	5.06948e-06	0.323093		GO:0003674	molecular_function	0.223386	4.25544e-06	0.20914		GO:0008150	biological_process	0.0890052	4.31304e-06	0.250698		GO:0008150	biological_process	0.0907504	4.31304e-06	0.262167		GO:0008150	biological_process
GO:0008150	biological_process	0.078534	4.31304e-06	0.273308		GO:0008150	mitochondrion	0.106457	2.61942e-05	0.318491		GO:0005575	cellular_component	0.115183	8.63847e-06	0.333187		GO:0006281	DNA repair	0.109948	1.32106e-06	0.260661		GO:0007005	mitochondrion organization	0.0855148	0.0137617	0.346173		GO:0016740	transferase activity	0.158813	0.000436416	0.198353		GO:0005739	mitochondrion	0.0715532	3.85302e-06	0.287267		GO:0005739	mitochondrion	0.0802792	3.85302e-06	0.276292		GO:0016787	hydrolase activity
GO:0012505	endomembrane system	0.0750436	4.06215e-06	0.338698		GO:0005739	endomembrane system	0.0924956	0.000542997	0.314522		GO:0012505	endomembrane system	0.08726	9.52964e-05	0.286255		GO:0007059	chromosome segregation	0.106457	1.36462e-06	0.238354		GO:0005740	mitochondrial envelope	0.0750436	0.00976455	0.283839		GO:0005783	endoplasmic reticulum	0.146597	3.25378e-06	0.196844		GO:0012505	endomembrane system	0.0663176	3.00211e-06	0.283627		GO:0016787	hydrolase activity	0.0750436	0.000582705	0.268818		GO:0005575	cellular_component
GO:0005739	mitochondrion	0.069808	3.85302e-06	0.34335		GO:0012505	cellular_component	0.0802792	3.86086e-06	0.368573		GO:0005739	mitochondrion	0.078534	3.85302e-06	0.289726		GO:0000278	mitotic cell cycle	0.104712	2.00382e-06	0.242834		GO:0003723	RNA binding	0.069808	0.00161142	0.264988		GO:0006366	transcription by RNA polymerase II	0.143106	2.56105e-06	0.239175		GO:0016740	transferase activity	0.0575916	6.67257e-06	0.274357		GO:0016740	transferase activity	0.069808	0.00055662	0.249284		GO:0016301	kinase activity
GO:0005575	cellular_component	0.0488656	3.86086e-06	0.402105		GO:0005575	hydrolase activity	0.078534	0.00156116	0.320707		GO:0016740	transferase activity	0.0558464	4.72071e-06	0.275942		GO:0006260	DNA replication	0.0837696	5.86315e-07	0.23504		GO:0006364	rRNA processing	0.0680628	0.00806147	0.341724		GO:0006325	chromatin organization	0.129145	2.75841e-06	0.247356		GO:0016787	hydrolase activity	0.0541012	2.91747e-06	0.254475		GO:0005575	cellular_component	0.061082	3.86086e-06	0.317119		GO:0003723	RNA binding
GO:0005783	endoplasmic reticulum	0.0383944	5.00092e-06	0.328192		GO:0016787	endoplasmic reticulum	0.061082	0.0176643	0.305575		GO:0005783	endoplasmic reticulum	0.052356	0.00122685	0.278446		GO:0003677	DNA binding	0.0802792	0.0104572	0.198473		GO:0016491	oxidoreductase activity	0.0575916	0.0359235	0.258432		GO:0048193	Golgi vesicle transport	0.109948	1.52336e-06	0.227805		GO:0005575	cellular_component	0.0506108	3.86086e-06	0.333061		GO:0005773	vacuole	0.0418848	0.0116844	0.261501		GO:0005773	vacuole
GO:0005694	chromosome	0.0366492	0.0465781	0.318889		GO:0005783	transferase activity	0.0506108	2.36717e-06	0.297077		GO:0016787	hydrolase activity	0.0418848	2.91747e-06	0.320627		GO:0006310	DNA recombination	0.078534	1.0344e-06	0.237224		GO:0003735	structural constituent of ribosome	0.0488656	0.0383835	0.2573		GO:0005694	chromosome	0.102967	3.60561e-06	0.192654		GO:0005783	endoplasmic reticulum	0.0471204	0.000157059	0.275417		GO:0006366	transcription by RNA polymerase II	0.0331588	0.000201049	0.236175		GO:0005694	chromosome
GO:0003723	RNA binding	0.0279232	3.17673e-06	0.24088		GO:0016740	mitochondrial envelope	0.0331588	0.0487767	0.296365		GO:0003677	DNA binding	0.0279232	0.00166773	0.266393		GO:0051726	regulation of cell cycle	0.0767888	2.18972e-06	0.239628		GO:0051603	proteolysis involved in cellular protein catabolic process	0.0453752	0.044731	0.336844		GO:0006605	protein targeting	0.0942408	2.22229e-06	0.233478		GO:0003723	RNA binding	0.0314136	3.17673e-06	0.253198		GO:0007005	mitochondrion organization	0.0314136	0.00138331	0.235095		GO:0000278	mitotic cell cycle
GO:0005730	nucleolus	0.026178	0.0135414	0.315973		GO:0005740	DNA binding	0.0279232	0.00166773	0.286403		GO:0005198	structural molecule activity	0.026178	0.00507885	0.265081		GO:0016020	membrane	0.0715532	4.49914e-06	0.319915		GO:0042273	ribosomal large subunit biogenesis	0.026178	0.0296957	0.328075		GO:0005794	Golgi apparatus	0.0907504	2.13607e-06	0.187454		GO:0005198	structural molecule activity	0.0296684	0.0217195	0.243977		GO:0005886	plasma membrane	0.0279232	0.00128204	0.259147		GO:0048285	organelle fission
GO:0006605	protein targeting	0.0244328	0.0150061	0.247276		GO:0003677	RNA binding	0.0244328	3.17673e-06	0.318448		GO:0003723	RNA binding	0.0244328	3.17673e-06	0.298234		GO:0005739	mitochondrion	0.069808	3.85302e-06	0.299276		GO:0043144	snoRNA processing	0.0157068	0.00985949	0.319436		GO:0023052	signaling	0.0820244	1.209e-06	0.230648		GO:0005730	nucleolus	0.0279232	0.0241036	0.265891		GO:0005694	chromosome	0.026178	0.000812565	0.258839		GO:0006974	cellular response to DNA damage stimulus
GO:0005740	mitochondrial envelope	0.0226876	0.000706263	0.317346		GO:0003723	oxidoreductase activity	0.0226876	0.0270079	0.282128		GO:0006629	lipid metabolic process	0.0226876	0.013	0.232624		GO:0051321	meiotic cell cycle	0.0645724	0.00582399	0.241628		GO:0006414	translational elongation	0.0052356	1.82839e-06	0.342723		GO:0031410	cytoplasmic vesicle	0.0767888	1.3922e-06	0.188749		GO:0042221	response to chemical	0.026178	3.56326e-05	0.227083		GO:0003677	DNA binding	0.0244328	0.000285805	0.240865		GO:0008134	transcription factor binding
GO:0006364	rRNA processing	0.0191972	0.00141577	0.2473		GO:0016491	structural molecule activity	0.0209424	0.000426178	0.312931		GO:0006974	cellular response to DNA damage stimulus	0.0209424	0.00511858	0.23269		GO:0012505	endomembrane system	0.0575916	3.00211e-06	0.295334		GO:0000910	cytokinesis	0.0034904	0.0499439	0.326364		GO:0030427	site of polarized growth	0.0750436	8.67402e-06	0.189517		GO:0022857	transmembrane transporter activity	0.0244328	0.00919394	0.243024		GO:0048285	organelle fission	0.0226876	0.0101438	0.232328		GO:0051726	regulation of cell cycle
GO:0023052	signaling	0.017452	0.0176002	0.245593		GO:0005198	signaling	0.0191972	0.0334084	0.208867		GO:0048285	organelle fission	0.0191972	0.00184359	0.232755		GO:0008150	biological_process	0.0558464	4.31304e-06	0.283804		GO:0043543	protein acylation	0.0017452	0.043363	0.323218		GO:0005933	cellular bud	0.0732984	3.49167e-06	0.188876		GO:0006366	transcription by RNA polymerase II	0.0226876	2.56105e-06	0.227663		GO:0016491	oxidoreductase activity	0.0209424	0.0146686	0.237502		GO:0006281	DNA repair
GO:0016491	oxidoreductase activity	0.0157068	0.000835095	0.233104		GO:0023052	enzyme regulator activity	0.017452	0.0292339	0.279827		GO:0006364	rRNA processing	0.0157068	0.000184976	0.232946		GO:0005856	cytoskeleton	0.04363	0.0363602	0.268733								GO:0005198	structural molecule activity	0.0715532	0.0169463	0.180651		GO:0006974	cellular response to DNA damage stimulus	0.0209424	0.00511858	0.248932		GO:0022857	transmembrane transporter activity	0.0191972	0.000787495	0.238779		GO:0005856	cytoskeleton
GO:0016301	kinase activity	0.0139616	0.0348746	0.230653		GO:0030234	structural constituent of ribosome	0.0157068	0.0145847	0.307667		GO:0030234	enzyme regulator activity	0.0139616	0.00509838	0.260514		GO:0005575	cellular_component	0.0401396	3.86086e-06	0.348429								GO:0048285	organelle fission	0.0680628	0.00374864	0.233157		GO:0016491	oxidoreductase activity	0.0191972	0.00554591	0.241717		GO:0030234	enzyme regulator activity	0.017452	0.0292339	0.235693		GO:0043167	ion binding
GO:0022857	transmembrane transporter activity	0.0122164	8.62538e-06	0.233988		GO:0003735	ATPase activity	0.0139616	0.000850891	0.304084		GO:0003729	mRNA binding	0.0122164	0.0498451	0.280233		GO:0006366	transcription by RNA polymerase II	0.0383944	0.0019271	0.246999								GO:0030234	enzyme regulator activity	0.0663176	4.58759e-05	0.177945		GO:0006281	DNA repair	0.017452	0.0133292	0.247597		GO:0003723	RNA binding	0.0157068	3.17673e-06	0.270012		GO:0007059	chromosome segregation
GO:0005794	Golgi apparatus	0.0104712	0.00553388	0.307553		GO:0016887	chromosome	0.0122164	2.05361e-06	0.297674		GO:0005856	cytoskeleton	0.0104712	0.00393077	0.263296		GO:0005730	nucleolus	0.0279232	0.0241036	0.275924								GO:0007010	cytoskeleton organization	0.0645724	0.000153803	0.230309		GO:0006605	protein targeting	0.0157068	0.000182648	0.224418		GO:0005794	Golgi apparatus	0.0139616	0.0267806	0.250755		GO:0006414	translational elongation
GO:0007059	chromosome segregation	0.008726	0.0010666	0.244306		GO:0005694	mRNA binding	0.0104712	0.0239406	0.298319		GO:0016887	ATPase activity	0.008726	1.77703e-05	0.303215		GO:0003723	RNA binding	0.026178	3.17673e-06	0.202552								GO:0051321	meiotic cell cycle	0.0628272	0.00853522	0.232535		GO:0005794	Golgi apparatus	0.0139616	0.0267806	0.259345		GO:0070647	protein modification by small protein conjugation or removal	0.0122164	0.0497425	0.228071		GO:0008289	lipid binding
GO:0042274	ribosomal small subunit biogenesis	0.0069808	0.0258771	0.241676		GO:0003729	monocarboxylic acid metabolic process	0.008726	0.0442562	0.2075		GO:0051169	nuclear transport	0.0069808	0.00139342	0.229596		GO:0005773	vacuole	0.0244328	4.60297e-06	0.281629								GO:0043167	ion binding	0.0575916	4.14706e-05	0.176708		GO:0016301	kinase activity	0.0122164	0.0167497	0.258694		GO:0032543	mitochondrial translation	0.0104712	0.0318923	0.227947		GO:0016874	ligase activity
GO:0003735	structural constituent of ribosome	0.0052356	7.39516e-06	0.231768		GO:0032787	cytoskeleton	0.0069808	0.000349017	0.288144		GO:0000988	transcription factor activity, protein binding	0.0052356	0.0131058	0.254188		GO:0004386	helicase activity	0.0226876	0.0283692	0.19134								GO:0016570	histone modification	0.0558464	1.10713e-06	0.235927		GO:0003700	DNA-binding transcription factor activity	0.0104712	0.0311819	0.236516		GO:0006260	DNA replication	0.008726	0.0442667	0.226695		GO:0005815	microtubule organizing center
GO:0006873	cellular ion homeostasis	0.0034904	0.0029429	0.241348		GO:0005856	transcription factor activity, protein binding	0.0052356	0.0131058	0.272748		GO:0004386	helicase activity	0.0034904	0.0478593	0.288963		GO:0005783	endoplasmic reticulum	0.0209424	3.25378e-06	0.286393								GO:0005938	cell cortex	0.0541012	2.04565e-06	0.188324		GO:0043167	ion binding	0.008726	0.00204445	0.237995		GO:0003735	structural constituent of ribosome	0.0069808	4.25288e-05	0.235571
GO:0005815	microtubule organizing center	0.0017452	0.0303791	0.293569		GO:0000988	chromatin binding	0.0034904	0.00839765	0.27162		GO:0016829	lyase activity	0.0017452	0.0103674	0.251343		GO:0005933	cellular bud	0.0191972	0.0427955	0.271324								GO:0033043	regulation of organelle organization	0.052356	0.0340974	0.23079		GO:0005856	cytoskeleton	0.0069808	0.000349017	0.259406		GO:0003729	mRNA binding	0.0052356	0.00060172	0.254164
						GO:0003682	unfolded protein binding	0.0017452	0.0458009	0.267222								GO:0005840	ribosome	0.017452	2.8001e-05	0.277324								GO:0006468	protein phosphorylation	0.0506108	0.00218096	0.22815		GO:0006979	response to oxidative stress	0.0052356	0.048549	0.217611		GO:0004386	helicase activity	0.0034904	0.0478593	0.246133
						GO:0051082												GO:0005886	plasma membrane	0.0139616	2.81942e-06	0.291087								GO:0051726	regulation of cell cycle	0.0488656	0.0394776	0.230062		GO:0016829	lyase activity	0.0034904	0.0338537	0.231612		GO:0043543	protein acylation	0.0017452	0.043363	0.22206
																		GO:0016491	oxidoreductase activity	0.0122164	8.83512e-05	0.196715								GO:0008150	biological_process	0.0471204	4.31304e-06	0.2873		GO:0019899	enzyme binding	0.0017452	0.0299098	0.233624
																		GO:0006520	cellular amino acid metabolic process	0.0104712	0.00553388	0.238173								GO:0003700	DNA-binding transcription factor activity	0.04363	0.00211755	0.175726
																		GO:0003735	structural constituent of ribosome	0.008726	0.000206115	0.195703								GO:0002181	cytoplasmic translation	0.0418848	0.018754	0.22715
																		GO:0000988	transcription factor activity, protein binding	0.0069808	0.0473102	0.192841								GO:0000988	transcription factor activity, protein binding	0.0383944	0.000432181	0.174165
																		GO:0005938	cell cortex	0.0052356	0.00346601	0.268814								GO:0008380	RNA splicing	0.0366492	0.00863649	0.224756
note coverage is the % of particular GO term found in a ORF dataset that match ALL the yeast ORF's named for that term.																		GO:0008168	methyltransferase activity	0.0034904	0.0338537	0.19152								GO:0008289	lipid binding	0.034904	0.000439033	0.173312
																		GO:0005777	peroxisome	0.0017452	0.020587	0.256961								GO:0070925	organelle assembly	0.0331588	0.0174821	0.224084
																														GO:0016757	transferase activity, transferring glycosyl groups	0.0314136	0.000965428	0.184129
																														GO:0000746	conjugation	0.0296684	0.0319391	0.223213
																														GO:0006897	endocytosis	0.0279232	0.00808127	0.220877
																														GO:0022857	transmembrane transporter activity	0.026178	0.0218821	0.180026
																														GO:0019899	enzyme binding	0.0244328	0.0016172	0.173799
																														GO:0005815	microtubule organizing center	0.0226876	0.00794247	0.180904
																														GO:0016491	oxidoreductase activity	0.0209424	0.0146686	0.179166
																														GO:0003924	GTPase activity	0.0191972	0.017518	0.17068
																														GO:0030674	protein binding, bridging	0.017452	0.0316848	0.170526
																														GO:0008565	protein transporter activity	0.0157068	0.0352776	0.16969
																														GO:0006353	DNA-templated transcription, termination	0.0139616	0.0223666	0.213496
																														GO:0032543	mitochondrial translation	0.0069808	0.00387621	0.226333
																														GO:0006414	translational elongation	0.0052356	1.82839e-06	0.234406
note coverage is the % of particular GO term found in a ORF dataset that match ALL the yeast ORF's named for that term.
[truncated: 18 more columns]

## Sheet: mevalonate_mgenes
0_GO_id	0_GO_id_name	0_Coverage	0_P_val	0_Score		1_GO_id	1_GO_id_name	1_Coverage	1_P_val	1_Score		2_GO_id	2_GO_id_name	2_Coverage	2_P_val	2_Score		3_GO_id	3_GO_id_name	3_Coverage	3_P_val	3_Score		4_GO_id	4_GO_id_name	4_Coverage	4_P_val	4_Score		5_GO_id	5_GO_id_name	5_Coverage	5_P_val	5_Score		6_GO_id	6_GO_id_name	6_Coverage	6_P_val	6_Score		7_GO_id	7_GO_id_name	7_Coverage	7_P_val	7_Score		8_GO_id	8_GO_id_name
GO:0005634	nucleus	0.431734	3.6631e-06	0.238235		GO:0005737	cytoplasm	0.361624	4.2871e-06	0.352242		GO:0005737	cytoplasm	0.47786	4.2871e-06	0.269348		GO:0005737	cytoplasm	0.321033	4.2871e-06	0.368233		GO:0005634	nucleus	0.392989	7.49414e-06	0.272907		GO:0005737	cytoplasm	0.446494	4.2871e-06	0.350156		GO:0005737	cytoplasm	0.105166	4.2871e-06	0.44636		GO:0005737	cytoplasm	0.717712	4.2871e-06	0.295518		GO:0005737	cytoplasm
GO:0005737	cytoplasm	0.402214	4.2871e-06	0.248728		GO:0005634	nucleus	0.197417	3.6631e-06	0.326086		GO:0012505	endomembrane system	0.226937	3.05872e-06	0.240874		GO:0003674	molecular_function	0.210332	4.67387e-06	0.281493		GO:0003674	molecular_function	0.274908	4.67387e-06	0.251421		GO:0003674	molecular_function	0.206642	4.67387e-06	0.259458		GO:0003674	molecular_function	0.0645756	4.67387e-06	0.41449		GO:0016020	membrane	0.324723	8.84346e-06	0.274424		GO:0003674	molecular_function
GO:0003674	molecular_function	0.182657	4.67387e-06	0.202469		GO:0003674	molecular_function	0.186347	4.67387e-06	0.259995		GO:0005634	nucleus	0.195572	3.6631e-06	0.254265		GO:0005634	nucleus	0.167897	3.6631e-06	0.340655		GO:0016787	hydrolase activity	0.149446	0.0235346	0.238977		GO:0016020	membrane	0.201107	0.0226007	0.32355		GO:0008150	biological_process	0.0479705	3.96946e-06	0.252522		GO:0003674	molecular_function	0.298893	0.000185507	0.250246		GO:0016020	membrane
GO:0005694	chromosome	0.178967	1.7968e-06	0.218712		GO:0016020	membrane	0.149446	4.16952e-06	0.32029		GO:0005783	endoplasmic reticulum	0.123616	0.00352608	0.234218		GO:0016020	membrane	0.143911	4.16952e-06	0.349831		GO:0008150	biological_process	0.136531	3.96946e-06	0.370403		GO:0005634	nucleus	0.186347	3.6631e-06	0.329299		GO:0005634	nucleus	0.0461255	3.6631e-06	0.422034		GO:0005739	mitochondrion	0.225092	0.000341126	0.267579		GO:0012505	endomembrane system
GO:0048285	organelle fission	0.123616	1.33464e-06	0.28035		GO:0008150	biological_process	0.129151	3.96946e-06	0.292209		GO:0003674	molecular_function	0.114391	4.67387e-06	0.238626		GO:0008150	biological_process	0.130996	3.96946e-06	0.252807		GO:0005739	mitochondrion	0.129151	0.0124713	0.265874		GO:0008150	biological_process	0.134686	3.96946e-06	0.306822		GO:0005575	cellular_component	0.0295203	3.74779e-06	0.463355		GO:0012505	endomembrane system	0.206642	1.07587e-05	0.264355		GO:0005634	nucleus
GO:0006974	cellular response to DNA damage stimulus	0.114391	2.18268e-06	0.296902		GO:0005739	mitochondrion	0.101476	9.13916e-06	0.311694		GO:0048193	Golgi vesicle transport	0.099631	1.28454e-06	0.223632		GO:0005739	mitochondrion	0.0885609	3.88072e-06	0.325299		GO:0005575	cellular_component	0.097786	3.74779e-06	0.285548		GO:0005739	mitochondrion	0.129151	0.0124713	0.315038		GO:0016020	membrane	0.0276753	4.16952e-06	0.415269		GO:0008150	biological_process	0.166052	3.96946e-06	0.277653		GO:0005575	cellular_component
GO:0000278	mitotic cell cycle	0.108856	1.83883e-06	0.281421		GO:0016740	transferase activity	0.0848708	0.0353516	0.236215		GO:0005739	mitochondrion	0.0867159	3.88072e-06	0.243818		GO:0005575	cellular_component	0.0830258	3.74779e-06	0.379752		GO:0006366	transcription by RNA polymerase II	0.095941	0.0135053	0.321875		GO:0012505	endomembrane system	0.0940959	0.00126929	0.311045		GO:0016740	transferase activity	0.0239852	3.70551e-06	0.404395		GO:0016740	transferase activity	0.156827	0.00113698	0.245805		GO:0005783	endoplasmic reticulum
GO:0006281	DNA repair	0.101476	1.13965e-06	0.29402		GO:0012505	endomembrane system	0.0811808	2.59919e-05	0.307654		GO:0005794	Golgi apparatus	0.0830258	1.1582e-06	0.221116		GO:0012505	endomembrane system	0.0811808	2.59919e-05	0.320987		GO:0006397	mRNA processing	0.0664207	1.60019e-06	0.307547		GO:0005575	cellular_component	0.0867159	3.74779e-06	0.365366		GO:0012505	endomembrane system	0.0184502	3.05872e-06	0.400533		GO:0005783	endoplasmic reticulum	0.134686	0.000147458	0.25707		GO:0005739	mitochondrion
GO:0006366	transcription by RNA polymerase II	0.099631	0.00470688	0.287769		GO:0005575	cellular_component	0.0793358	3.74779e-06	0.362592		GO:0031410	cytoplasmic vesicle	0.0774908	2.61969e-06	0.222897		GO:0016787	hydrolase activity	0.0664207	4.29653e-05	0.253317		GO:0006605	protein targeting	0.0645756	0.0228203	0.315441		GO:0016740	transferase activity	0.0811808	0.0167128	0.286789		GO:0016787	hydrolase activity	0.0166052	3.21573e-06	0.370214		GO:0007005	mitochondrion organization	0.107011	1.341e-05	0.244165		GO:0005886	plasma membrane
GO:0007059	chromosome segregation	0.097786	6.86245e-07	0.274596		GO:0016787	hydrolase activity	0.0719557	0.000318253	0.236738		GO:0016787	hydrolase activity	0.0738007	0.000545015	0.229588		GO:0016740	transferase activity	0.0645756	0.000129201	0.252701		GO:0030427	site of polarized growth	0.0535055	0.0468295	0.251651		GO:0005783	endoplasmic reticulum	0.0590406	0.0147248	0.302054		GO:0003723	RNA binding	0.0147601	3.45868e-06	0.403542		GO:0005575	cellular_component	0.099631	3.74779e-06	0.307174		GO:0042221	response to chemical
GO:0016020	membrane	0.0940959	4.16952e-06	0.245179		GO:0005783	endoplasmic reticulum	0.0553506	0.00455887	0.298536		GO:0006629	lipid metabolic process	0.0664207	0.00559877	0.227654		GO:0006366	transcription by RNA polymerase II	0.0461255	0.0348504	0.23272		GO:0005794	Golgi apparatus	0.0442804	0.0312351	0.249563		GO:0003677	DNA binding	0.0332103	0.0153935	0.235787		GO:0005773	vacuole	0.0129151	2.53223e-06	0.384341		GO:0005740	mitochondrial envelope	0.095941	5.43367e-06	0.249547		GO:0016740	transferase activity
GO:0051321	meiotic cell cycle	0.0830258	4.19591e-06	0.279583		GO:0006366	transcription by RNA polymerase II	0.0350554	0.0007591	0.258802		GO:0030427	site of polarized growth	0.0590406	0.0094467	0.223956		GO:0005783	endoplasmic reticulum	0.0424354	3.69274e-05	0.311249		GO:0003729	mRNA binding	0.0405904	0.0203108	0.229298		GO:0005694	chromosome	0.0295203	0.00602608	0.294127		GO:0005783	endoplasmic reticulum	0.0110701	2.64462e-06	0.389937		GO:0042221	response to chemical	0.0867159	0.0287365	0.244674		GO:0031410	cytoplasmic vesicle
GO:0003677	DNA binding	0.0793358	0.0195442	0.185012		GO:0007005	mitochondrion organization	0.0332103	0.00487571	0.257501		GO:0030234	enzyme regulator activity	0.0535055	0.0125501	0.20275		GO:0007005	mitochondrion organization	0.0369004	0.0152058	0.231847		GO:0006260	DNA replication	0.0369004	0.00613153	0.305111		GO:0005198	structural molecule activity	0.0276753	0.0106791	0.235027		GO:0003729	mRNA binding	0.00922509	0.0137757	0.381927		GO:0005840	ribosome	0.0756458	0.0114816	0.249724		GO:0005794	Golgi apparatus
GO:0005739	mitochondrion	0.0774908	3.88072e-06	0.230548		GO:0003723	RNA binding	0.0313653	3.45868e-06	0.257084		GO:0023052	signaling	0.0516605	0.0390356	0.225872		GO:0005886	plasma membrane	0.0332103	0.0155682	0.318384		GO:0006401	RNA catabolic process	0.0350554	0.00792768	0.304501		GO:0006325	chromatin organization	0.0258303	0.0244407	0.270224		GO:0016491	oxidoreductase activity	0.00738007	3.49098e-06	0.353172		GO:0016491	oxidoreductase activity	0.0608856	0.0169369	0.218134		GO:0030234	enzyme regulator activity
GO:0006310	DNA recombination	0.0701107	1.15059e-06	0.272874		GO:0022857	transmembrane transporter activity	0.0276753	0.0428508	0.228437		GO:0003723	RNA binding	0.0461255	3.45868e-06	0.212922		GO:0003677	DNA binding	0.0276753	0.00182882	0.245341		GO:0007033	vacuole organization	0.0276753	0.00376034	0.299927		GO:0006974	cellular response to DNA damage stimulus	0.0239852	0.0273252	0.298356		GO:0016301	kinase activity	0.00553506	0.000312408	0.383493		GO:0003723	RNA binding	0.0553506	1.41324e-05	0.245877		GO:0016491	oxidoreductase activity
GO:0070647	protein modification by small protein conjugation or removal	0.0664207	1.60019e-06	0.272181		GO:0000278	mitotic cell cycle	0.0258303	0.0193667	0.254846		GO:0016197	endosomal transport	0.0442804	5.80358e-07	0.21847		GO:0005740	mitochondrial envelope	0.0258303	0.00434795	0.301195		GO:0022857	transmembrane transporter activity	0.0258303	0.0191329	0.232651		GO:0005730	nucleolus	0.0221402	0.00303582	0.291649		GO:0003677	DNA binding	0.00369004	2.04588e-06	0.357759		GO:0003735	structural constituent of ribosome	0.0516605	0.0173093	0.216659		GO:0003700	DNA-binding transcription factor activity
GO:0005856	cytoskeleton	0.0627306	1.04781e-05	0.21311		GO:0005694	chromosome	0.0239852	0.000405308	0.29047		GO:0016050	vesicle organization	0.0350554	9.28296e-06	0.216729		GO:0006325	chromatin organization	0.0239852	0.0102213	0.229942		GO:0051049	regulation of transport	0.0221402	0.0397312	0.299552		GO:0006281	DNA repair	0.0184502	0.029219	0.296513		GO:0019899	enzyme binding	0.00184502	0.0440565	0.342415		GO:0070647	protein modification by small protein conjugation or removal	0.0479705	0.000706532	0.235845		GO:0003729	mRNA binding
GO:0007010	cytoskeleton organization	0.0590406	0.00190705	0.276841		GO:0030427	site of polarized growth	0.0202952	0.0262785	0.284521		GO:0007005	mitochondrion organization	0.0332103	0.00487571	0.231246		GO:0005198	structural molecule activity	0.0221402	0.00100314	0.271324		GO:0019899	enzyme binding	0.0202952	0.0237648	0.227422		GO:0006629	lipid metabolic process	0.0147601	0.000339699	0.269529								GO:0006091	generation of precursor metabolites and energy	0.0424354	0.00216576	0.260089		GO:0016779	nucleotidyltransferase activity
GO:0003723	RNA binding	0.0553506	1.41324e-05	0.201615		GO:0030234	enzyme regulator activity	0.0184502	0.0477057	0.226155		GO:0016757	transferase activity, transferring glycosyl groups	0.0313653	0.0014508	0.196762		GO:0051321	meiotic cell cycle	0.0202952	0.00952414	0.229291		GO:0006360	transcription by RNA polymerase I	0.0184502	0.0408852	0.2972		GO:0016301	kinase activity	0.0129151	0.0294798	0.273501								GO:0005694	chromosome	0.0313653	0.0109562	0.250618
GO:0018193	peptidyl-amino acid modification	0.0535055	3.57639e-06	0.270617		GO:0006605	protein targeting	0.0166052	0.000464143	0.254425		GO:0003682	chromatin binding	0.0295203	0.0184695	0.197656		GO:0005840	ribosome	0.0166052	2.72958e-05	0.301431		GO:0006414	translational elongation	0.0110701	4.5732e-06	0.316491		GO:0008643	carbohydrate transport	0.0110701	0.040154	0.252449								GO:0016757	transferase activity, transferring glycosyl groups	0.0295203	0.00314983	0.229708
GO:0051603	proteolysis involved in cellular protein catabolic process	0.0479705	0.0278235	0.275463		GO:0007010	cytoskeleton organization	0.0147601	0.009287	0.251989		GO:0005840	ribosome	0.0276753	0.00845721	0.227498		GO:0016491	oxidoreductase activity	0.0147601	0.000882245	0.242391		GO:0006091	generation of precursor metabolites and energy	0.00922509	0.033581	0.306417		GO:0006310	DNA recombination	0.00922509	0.0103083	0.264934								GO:0045333	cellular respiration	0.0276753	0.00298438	0.255412
GO:0051169	nuclear transport	0.0461255	0.00446627	0.273024		GO:0005794	Golgi apparatus	0.0129151	0.022321	0.28065		GO:0008289	lipid binding	0.0258303	0.0442767	0.197369		GO:0006281	DNA repair	0.0129151	0.00221815	0.22834								GO:0008380	RNA splicing	0.00738007	0.0266209	0.263088								GO:0051082	unfolded protein binding	0.0239852	0.00251425	0.209141
GO:0006397	mRNA processing	0.0442804	0.00350966	0.272181		GO:0003729	mRNA binding	0.0110701	0.0314826	0.245358		GO:0051321	meiotic cell cycle	0.0239852	0.0432573	0.227358		GO:0003735	structural constituent of ribosome	0.0110701	0.00159609	0.267692								GO:0032543	mitochondrial translation	0.00553506	0.00179948	0.264337								GO:0008092	cytoskeletal protein binding	0.0184502	0.0380821	0.208901
GO:0005783	endoplasmic reticulum	0.0387454	8.46271e-06	0.223272		GO:0006974	cellular response to DNA damage stimulus	0.00922509	6.65705e-06	0.279735		GO:0022857	transmembrane transporter activity	0.0221402	0.00525458	0.205175		GO:0003729	mRNA binding	0.00922509	0.0137757	0.255119								GO:0008168	methyltransferase activity	0.00369004	0.0481104	0.267008								GO:0048308	organelle inheritance	0.0166052	0.0496372	0.22807
GO:0051052	regulation of DNA metabolic process	0.0369004	0.000174685	0.266282		GO:0005938	cell cortex	0.00738007	0.0189526	0.281829		GO:0008150	biological_process	0.0202952	3.96946e-06	0.267351		GO:0005938	cell cortex	0.00738007	0.0189526	0.293013								GO:0019843	rRNA binding	0.00184502	0.00487443	0.227822								GO:0032182	ubiquitin-like protein binding	0.0129151	0.0470249	0.206596
GO:0008092	cytoskeletal protein binding	0.0350554	4.12897e-07	0.177811		GO:0006281	DNA repair	0.00553506	7.90854e-06	0.277937		GO:0051726	regulation of cell cycle	0.0184502	0.0475864	0.225411		GO:0003682	chromatin binding	0.00553506	0.0489961	0.235142																				GO:0006414	translational elongation	0.00922509	2.67082e-06	0.241836
GO:0008150	biological_process	0.0332103	3.96946e-06	0.347694		GO:0016197	endosomal transport	0.00369004	0.0244551	0.245048		GO:0008565	protein transporter activity	0.0166052	0.0157186	0.193178		GO:0019843	rRNA binding	0.00369004	0.0171622	0.251537																				GO:0009451	RNA modification	0.00738007	0.00377133	0.235942
GO:0003682	chromatin binding	0.0313653	0.00636045	0.179585		GO:0019899	enzyme binding	0.00184502	0.0440565	0.221661		GO:0005085	guanyl-nucleotide exchange factor activity	0.0147601	0.0242097	0.192637		GO:0005777	peroxisome	0.00184502	0.0303648	0.279617																				GO:0000746	conjugation	0.00553506	0.0264914	0.233319
GO:0032200	telomere organization	0.0295203	0.000257804	0.26256								GO:0055086	nucleobase-containing small molecule metabolic process	0.0129151	0.0222533	0.223949																										GO:0019843	rRNA binding	0.00369004	0.0171622	0.230719
GO:0009408	response to heat	0.0276753	0.000392574	0.261809								GO:0005575	cellular_component	0.0110701	3.74779e-06	0.280135
GO:0006364	rRNA processing	0.0258303	0.0305964	0.280795								GO:0006091	generation of precursor metabolites and energy	0.00922509	0.033581	0.22184
GO:0005730	nucleolus	0.0239852	0.00615755	0.217269								GO:0016491	oxidoreductase activity	0.00738007	3.49098e-06	0.204173
GO:0006629	lipid metabolic process	0.0221402	0.0145625	0.280047								GO:0016791	phosphatase activity	0.00369004	0.0342108	0.212398
GO:0016491	oxidoreductase activity	0.0202952	0.0123801	0.18345								GO:0006417	regulation of translation	0.00184502	0.00487443	0.218694																note coverage is the % of particular GO term found in a ORF dataset that match ALL the yeast ORF's named for that term.
GO:0005886	plasma membrane	0.0184502	1.06552e-05	0.228926
GO:0005740	mitochondrial envelope	0.0166052	3.78986e-05	0.217949
GO:0042393	histone binding	0.0129151	0.0374347	0.17626
GO:0071554	cell wall organization or biogenesis	0.0110701	0.0100449	0.274251
GO:0005794	Golgi apparatus	0.00922509	0.00288352	0.21307
GO:0022857	transmembrane transporter activity	0.00738007	1.56336e-06	0.184044
GO:0032787	monocarboxylic acid metabolic process	0.00553506	0.00984415	0.269638
GO:0055085	transmembrane transport	0.00369004	4.08711e-06	0.276536
GO:0019843	rRNA binding	0.00184502	0.00487443	0.192362
[truncated: 13 more columns]

[truncated: 13 more sheets: CERI_Y55, ATOR_UWOPS87, HMG1_Y55, CERI_S288C, ATOR_S288C, ARV1_S288C, HMG1_S288C, CERI_YPS606, ARV1_Y55, ARV1_YPS606, HMG1_YPS606, ATOR_Y55, Sheet1]
