# Supplementary material for: Genetic interaction networks mediate individual statin drug response in Saccharomyces cerevisiae
Source: NPJ Syst Biol Appl. 2019 Oct 3;5:35. doi: 10.1038/s41540-019-0112-5 (PMC6776536; doi:10.1038/s41540-019-0112-5)
Supplement: Supplementary file 8 — Supplementary Table 8 [file 41540_2019_112_MOESM8_ESM.xlsx]

## Sheet: HMG2_YPS606
0	1	2	3	4	5	6	7	8	9
VPS8	BRE5	AAD4	YLR345W	CNE1	SUS1	HSL7	SED4	AIR2	PER1
CSF1	GDA1	AAH1	ATG15	SWD1	MRPL32	SWD3	SXM1	GCR2	VPS21
CHS5	VPS68	ADE12	PRM7	SKT5	SDC1	COS7	SPS2	POP4	APM1
PFA4	DEP1	ADE16	ENT1	IST2	TYW3	EAF5	VMA3	SUB2	MRPS28
GYP1	SHP1	ADH2	VMA8	RXT2	YJL107C	RML2	CHD1	MET30	NRG1
ARP6	CHS3	AEP2	GLE2	SEC66	MNN11	BIM1	YGR121W-A	ROT1	SFC1
ITR2	SPF1	AGP3	DEG1	ROT2	ATP2	SEH1	SCH9	TRX2	MED8
VPS5	PAC10	AIM19	RAD6	CWH43	PAN3	SKN1	PMT4	YDL180W	CEF1
CYS3	DIE2	AIM23	ARO2	SNT1	VMA5	RPS4B	COS5	RIM21	SFA1
LDB7	RPL40A	AIM39	CDC55	OCA4	IOC4	ASC1	GAP1	REF2	YFR006W
MOH1	VPS24	AIM9	RSC1	PTC1	SKP2	PUB1	GRS2	ILV1	FYV4
YSY6	CTK1	ALG3	COX18	BRE1	YNR021W	EOS1	CFT1	KAP123	PTH1
DER1	YDR203W	ANS1	OSH7	RXT3	SHE4	YNR071C	DUO1	PUF4	TAX4
VMA9	YDR455C	APE3	CUE3	ARO1	GET4	IMA2	PRP16	YGR122W	YLR152C
STP22	VPS53	APS2	ROM2	NBP2	MCM16	RSC3	RVB2	DCS1	CCW14
IMG1	VPS9	ARC18	ECM30	SAC7	SEC18	UTP4	BSD2	DIC1	YDR290W
CDC50	VPS17	ARE1	DGK1	VPS60	EXO84	TLG1	RMD9	IMD3	MNN5
VMA1	SUR1	ASP3-3	YML018C	GET2	SAS10	NTF2	DOC1	CYM1	VTC3
OST4	SEC72	ATG13	TCB3	BST1	YPP1	PRE1	DCW1	TIF2	YDR341C
VPS54	VRP1	ATP11	ALG11	HAC1	ERG7	RSC8	OAR1	TGL3	TFB2
SAC6	DNL4	AXL2	VID27	GET1	CFD1	CDC20	UGP1	YOL164W-A	SUI3
RGP1	PCL8	BAR1	WSC2	CWH41	BET1	TAO3	SKI6	LSG1	NCS6
RVS167	VMA13	BCS1	STD1	ERV14	NUP82	SPC42	KIN3	ECM4	MRPS12
VPS52	SSS1	BNA7	GPI17	GUP1	TRS130	LAS1	BIT2	UTP8	NUT1
VPS3	MMS21	BRE2	TSC11	RTF1	MVD1	TAF3	YGL114W	IPL1	MRP20
GCN4	RPB3	BUD13	PAB1	MUP1	RPL3	PRP43	YJR039W	ENV7	BNA4
ANP1	ARP3	CAF16	BRR2	OPI1	PFY1	GIM4	KEL1	BMT2	LAT1
PCL6	EBP2	CAR1	KEG1	NPR3	LAS17	HOM3	TRM11	YJL175W	ATG9
IES5	DBP2	CAT5	ALG13	VPS29	MEP1	AST2	THP3	PTM1	PRY3
GLO3	RPO31	CCT2	TYS1	SLT2	YGL149W	EDC1	YOR296W	PRP3	HCS1
YHL008C	ERD2	CDC28	OST1	IRE1	SPE1	KEL2	PDE2	RRP6	FLO10
VMA22	PAA1	CDC6	LSM8	SET1	YNR005C	NAP1	RTT10	YDL109C	RPA14
YHR213W	GPG1	CDS1	RPC25	STB5	VPS27	GSH2	RPG1	HSP78	FIT1
SEC28	STE50	CEP3	SRP102	SDS3	YOL073C	RPN5	CDC36	NOP16	DDI1
UBP7	HOM2	CIN5	DML1	ICE2	SRB6	PRP24	PRP28	MDM31	YIL141W
YIR021W-A	RIM15	CKA2	RPC31	SYS1	CDC48	CDC24	THS1	ZRT2	GNT1
DAS1	VAM10	CLB1	ESA1	LAS21	AVO1	SLI15	SEC24	VPS36	MST28
PAU1	PMA2	CLF1	HOM6	YUR1	POL31	RPO21	DHR2	RIM9	APL3
OPI3	POR1	CLP1	ETR1	VPS51	YBR096W	CDC34	GPI13	TRF5	YBL039W-B
HMS2	RSM19	COA3	YDR274C	SIS2	CTP1	SNU56	FRS1	YPR098C	PHO5
DGR2	CDC10	COG4	RPS27B	AGP1	IWR1	SNM1	CDC123	NHP2	YBR138C
YKL222C	MSI1	COQ6	TPM1	TPS2	PMP3	RPT6	TAF9	SEN54	OM14
DBP7	ERT1	COX12	END3	SWF1	YSP2	MOT1	RPB11	PIL1	SUL1
YCL046W	SSK22	COX7	MRPL19	UME6	AGE1	CLN3	GCD1	RIM101	GFD2
MNN10	MED2	CPD1	YOR381W-A	ERG6	NPR2	GCS1	BET2	YLL007C	ASF2
VPS74	DOA4	CPR8	CDC12	OST6	BCK2	PHO13	SMX3	BIK1	RCR2
YFL032W	SWA2	CRS5	TOR2	COG8	VPS45	KGD2	AAC3	JNM1	TRP1
GOS1	NHX1	CSG2	POP1	MSC1	ZRT1	RTT103	RIP1	VPS28	DNF2
MID2	VAC8	CSN12	LSM2	ERG5	YGR045C	TPA1	SPR3	TEF2	AHA1
ERV41	BUD25	CSR2	NSE3	UBP8	RTS3	ERG4	GAD1	YIH1	PAM1
OSW5	ARC1	CST9	LST8	SAP30	QCR9	MPC1	MKS1	GRX6	GRX2
SYH1	ARI1	CYC8	LDS1	GAS1	ENO2	YGR016W	PMT5	ARF2	SIT1
ALG5	NNF2	CYS4	TSC3	EAF7	IKS1	FRE8	FUN14	FOB1	YER010C
FUM1	THI4	CYT1	YPC1	SIN3	QCR8	GAS3	LSC1	YEL025C	GAL83
ARO7	YGR149W	DAL2	GPX2	LGE1	AAT1	YSF3	SCT1	SBH1	SAK1
YML054C-A	SAY1	DDP1	ADY2	BTS1	COX17	WHI3	ACH1	PDR1	ULI1
YET2	STP2	DFG10	ACL4	RPL43A	MNL2	RPS19B	YBL100W-C	RNH70	LTE1
SPT21	SFB3	DIM1	GNP1	MED1	HCR1	RPL19B	YCL001W-B	SSF1	YBR226C
ADD37	CRP1	DLS1	ISC1	YPT6	RPS25B	PTC6	AHC2	PEX18	CHK1
IES2	THP2	DMA2	YRB30	ZDS1	TRM12	YGL042C	RPL41A	HOP1	MAL32
PDR16	FMO1	DNF3	GTR2	COG5	GOT1	TCD2	MRPL11	RRT14	FUB1
PDR17	MHP1	DNM1	LEU5	YDJ1	ADH6	UTH1	PIB1	MRS1	IDP1
ERG24	MRX5	DON1	ADY4	PHO23	MCK1	INA17	TRP4	BPT1	EMP65
MRPL10	INO1	DOT1	BER1	TLG2	ECM8	SUT2	PFA5	YLR162W	DAK2
LEM3	SOP4	DPB4	MON2	BUB3	YBR284W	POL12	YER053C-A	IDP2	MIC19
YOL087C	TOR1	DSE2	YHR180W	ELP4	IMG2	AAR2	STF2	RSA3	MIC26
TRM13	YJR115W	DSE3	ANR2	SEC17	VPS41	AME1	YIR007W	MPP6	GAT4
YOR032W-A	DID4	DTD1	TMA19	GPI18	YMR010W	YRA1	INA22	YNR025C	YJL163C
PEP12	APL2	EAP1	YML009C-A	CMD1	YMR279C	GCD11	APE2	YOR309C	YMR194C-A
ALG8	DID2	ECL1	LIP5	TRS20	RTG1	SPB4	DAL80	YOR292C	RNH201
RFT1	FYV7	ECM29	TIP41	POL3	SGT2	PRE4	COX19	FDH1	YNL109W
CHS2	YLR159W	EFM4	HTZ1	LCB2	TIR4	SCL1	RED1	YPL068C	ROD1
POP7	FAR10	EFT2	DIG1	CDC1	RSB1	NSA1	YOX1	EEB1	FSF1
RRP43	LEU3	EKI1	RLF2	TFB1	THI72	NAB2	CUE4	RRP7	ATF1
RSC6	ATP18	EMC2	RPB5	RSP5	ULA1	VHT1	DDR48	RRP14	MET12
UBC9	MRPL24	EMC4	RIB5	COG3	SMA1	CCT8	SPO1	SOF1	TRE1
CDC13	SKY1	ENV10	KIN28	ACT1	AIM45	MTR4	YOL107W	FCF2	GUP2
CAB5	UBP10	ENV9	SEC31	GPI10	YPR117W	YHC1	SHR5	RPL10	SRO7
GPI11	GIS2	EPT1	HEM1	SWC4	PRP45	NUP116	MDY2	NOP56	YMC1
GPI8	RCR1	ERC1	POL5	ZPR1	MSS4	NIP1	PDB1	UTP14	SPE3
RRP17	YCR087W	ERG11	PMI40	MES1	GCD6	WRS1	YLR413W	RLP7	OPT2
TRS31	GPR1	ERP4	GUS1	BRL1	SPP41	TOA1	FIT2	KRE33	ECM14
WBP1	MRPL1	FAD1	DED81	BIG1	SAD1	RAD53	CWC27	RPN8	SLM1
HYP2	YDR431W	FAR7	SLN1	NEO1	RPL28	SGV1	MRX4	YTM1	TIM8
MOB2	APL6	FAU1	DPB11	PAN1	TFG2	NUP85	DSS4	NOP4	PHD1
STT3	MSN4	FHN1	ACS2	ESS1	GCD2	HRP1	YPR084W	RRP15	MDH1
ALG2	OPI8	FIG2	GCD7	CDC11	BCD1	BDH2	YPR108W-A	GFA1	CAF4
MCM6	YLR269C	FIS1	TAF13	ASK1	MED6	SWI5	ABD1	ECM38	MEU1
ERG25	SST2	FMP27	PGA3	GAB1	TFA2	ASI2	RPF2	RPL20B	PUT1
YIP1	PML39	FMP30	RRN9	TAP42	GRC3	TIM18	CTF13	ULP1	ACF2
GPI16	SAS2	FUI1	SRP72	ARP9	SEC22	PDX3	SEC21	GCY1	APS1
ARC15	GTO3	FYV12	YTH1	PDS5	BET5	MAK10	ACE2	GCN20	YLR307C-A
CDC8	RIT1	GAR1	DLT1	VTI1	KRI1	XKS1	FZO1	BFR2	CNA1
FIP1	YOL050C	GCG1	NCB2	RNA1	DBP5	FAB1	YBR182C-A	RTG2	YMD8
PRI2	MRL1	GCN2	YBR285W	SEC12	BUL2	YPR050C	MRPS5	ECM21	STV1
SNU114	VPS4	GCN3	ERP3	TPT1	YDR415C	GRE1	SDH8	MUS81	SEG1
RSC4	SNX3	GGA1	YIL055C	OST2	RTR1	PRP18	PCA1	TAN1	YMR209C
DAD2	ODC1	GIT1	ADO1	MED4	SNF4	LSM3	RBK1	MYO4	URA10
SMD2	COA2	GLO4	YMR084W	KRE5	GVP36	DCP1	MSS2	MET13	IDP3
ERG13	THI21	GPP2	YMR206W	GPI2	COX5B	ERG10	RPS11A	RUP1	TCB2
SWP1	ILS1	GRE2	YPL102C	TBF1	COX16	MRD1	GTB1	MAL33	PSY2
INN1	PBN1	GRS1	HSP32	MCM7	GPT2	KKQ8	MSW1	SDH1	CUS2
PGA1	DBP10	GRX1	CDC39	CDC7	MAC1	NDL1	TIM11	TMA23	FPK1
YNL181W	ESF1	GZF3	VRG4	DBF4	FMP41	YJR054W	NKP1	HIR2	NTG2
RFA2	RNA15	HAP3	YHR020W	PDC2	MDM10	BUR6	YDR387C	SRM1	PSK2
ARC35	NUP57	HBT1	YJL133C-A	TRS23	SNF1	CWC25	RAD30	IRC19	GPD2
SEC63	PTI1	HEM13	FPR1	RET2	LCL1	PET18	YER175W-A	CDD1	ENB1
MYO2	NSP1	HMG1	ALG9	BET3	KIP2	TOS8	IRC7	AZF1	IRC23
SOG2	KAE1	HMG2	MAL12	NSE5	BOS1	ENO1	YGL242C	ARA1	YOR365C
TAF5	APC2	HMT1	DAL81	SRV2	GAL1	MIF2	RTT102	YCR016W	RDR1
FAL1	CWC24	HOS2	LIP2	SPN1	MIS1	MRS6	GRE3	GEX2	UBP16
NBP35	CUS1	HSC82	MIC27	SLA1	EMC1	LSM7	MTG2	SSN8	SAM4
ABF1	GLN4	HTA2	YRA2	THR4	RPL15B	CMC2	BNA3	SSB2	YPR013C
YKT6	PRP46	HUT1	MAK11	CYK3	YMR155W	PET112	YJR149W	SHQ1	HOS1
TAF7	FAS2	ICP55	GIN4	SEM1	HHO1	SFT2	YKL050C	YER085C	HEM12
EDE1	TAH18	ICS2	PCL7	BEM2	DIS3	PAL1	MRP8	REX4	QNS1
LDB17	YJR085C	IDH2	JJJ3	PMR1	UFO1	CBP1	KTR2	SPT15	MCM10
SHS1	VAN1	IGO2	ELF1	HUR1	ATP20	BUD3	FRE6	RPS3	MPH1
RSM24	PET111	IMA1	GDH3	SMI1	ATP22	DYN3	YBR053C	DET1	HAL5
SSD1	ELO2	IMP2	OTU2	BCK1	PAD1	CSE1	YDL241W	SWC7	ADF1
RPO41	MDM34	IMP2'	CDA2	KTI12	OTU1	RLP24	YDR029W	CGI121	NOP7
YGR035C	SER2	INP2	SER1	NUP133	AIM46	ERG8	MSH6	ZRC1	RPL5
YHR177W	FMC1	IRC14	ALO1	RIC1	TRP2	CET1	YER046W-A	AIM2	VBA1
SSP1	YJL068C	IRC18	LRO1	BUD14	CGR1	MTG1	YER158C	TSR3	YDR524C-B
SIM1	RAV1	ISC10	TOM6	NHP10	YIA6	ISW2	YGL036W	YNL010W	GSP2
MGA2	GEF1	ISU1	COX10	VAM6	SIP4	APC1	LIF1	ARR3	BUD27
MRPL49	MMM1	ISW1	MDM36	VMS1	CHS6	RPS28B	WSC4	NOP1	YMR111C
MEF2	ERG3	KCC4	CDC15	MTC5	ATP10	LRE1	YIL165C	SBA1	BUD9
HSP150	MSG5	KIN82	NUG1	UBP3	GIS4	TOM1	YIR020C	YIR044C	CSM2
DRS2	RPN4	KRE2	CWC22	IES1	YPL261C	GMC1	IME2	ZTA1	EMC3
ECM33	SOK2	LAM5	PRE8	MON1	TMA10	CAJ1	BUD2	MBA1	YCR100C
YDL162C	MAK3	LCB4	PSE1	SRB2	PIF1	YFR032C-B	YML100W-A	SNF3	YLR235C
YFL013W-A	ERP2	LEE1	HSP10	HTD2	RPL18B	SHE9	MSS11	IRC2	CRC1
LPD1	SSE2	MAL11	MDH3	AIM22	YPL225W	YHR035W	HRB1	YAP6	YMR315W
YFL043C	RPS9B	MCT1	YDR115W	PEP8	SMP1	RQC2	MEP2	FRD1	YJL120W
ILM1	LSB5	MDM1	PDC6	VPS35	ERS1	YPR011C	YGK3	CAF130	URA2
AIM26	MRP1	MDM30	RRP8	POL32	CBS1	SNG1	YOR024W	MPC2	PEX12
SMY1	TSA2	MDV1	SRP40	RPL14A	STF1	INP51	ITT1	AIR1	YIL092W
LDB18	YFR045W	MED11	SEC65	ELM1	YDR179W-A	MCM22	DUS1	TPK1	ATG22
NBA1	RPL1B	MEI4	YKE2	PGM1	STL1	MSA2	PSO2	ECM25	IME1
MSN1	HUL5	MEK1	YAL016C-B	LST4	COX4	RAD5	ALD3	ASP3-4	YMR031W-A
TUM1	MRPL20	MET28	FIG1	SAC1	EMC5	CLB4	ICY1	ARV1	YIR016W
CAF20	UBI4	MET7	SAN1	MEH1	MGM101	PGM2	PPA2	FET3	KNS1
RCF1	AIM32	MET8	URH1	YPT7	YKR018C	ASI3	YNL067W-B	YMR130W	UBC7
MSN2	HEF3	MGR1	SIP1	ELP6	YLR154C-G	RRG9	SNZ2	YNL108C	YPT53
PAH1	PEX22	MGR3	SSN2	YAF9	COX14	PSH1	ATG34	AFT2	SWI6
VAC7	NUP170	MIG1	REI1	ATG3	ATG20	LSP1	PEX11	RBD2	PUF3
SWS2	RPL29	MRK1	RMD5	RIM20	RPL35A	RPS9A	PNG1	UTR5	EMP46
PSD1	PAN2	MRN1	ASK10	HDA3	PHM6	TSC13	RKM1	DRS1	DIA1
RPA49	MRM2	MRP21	ADE4	SUB1	DSD1	RRP1	YPL229W	DOS2	MDM35
MRPL17	VMA21	MRPL36	SIW14	KRE1	YGR039W	PHS1	GAL4	PHM7	YDL012C
BNI1	VPS55	MRPL6	YGR130C	CKS1	GTO1	URA6	APL4		FYV1
CLA4	VPS13	MRPL8	YHB1	SUP35	RGI2	DBP6	ALG1		RRT6
YPL066W	SHM2	MRS2	PCI8	GPI19	YIR042C	RGR1	TFC1		CUL3
BRO1	ECM19	MRT4	MRX12	DAM1	BUD28	NCL1	BCP1		HXK2
MRPL51	YML090W	MRX11	YMR099C	TIM23	RFU1	PIN4	CDC14		YMR295C
NFS1	MIH1	MRX8	PRM15	SGT1	YLR124W	PLP1	RSE1		REV1
CEG1	EAR1	MSB4	YPT11	COP1	ATG26	YKR005C	MUD1		ICT1
CCT3	YNL089C	MSC2	CIT1	FMN1	YML053C	PIR5	MIT1		SEI1
KAR2	YNL144C	MTL1	CYC2	ORC6	YMR147W	YMR074C	STI1		RCY1
PIK1	CUZ1	MTO1	YVC1	EXO70	KAP120	CIN4	BEM4		SEC5
SLU7	BUD21	MUB1	YOR114W	RFC2	YPR147C	CIN1	PEX19		YCL002C
SEC26	USV1	MXR1	TAF14	UTP15	REB1	CIN2	MDM20		YCR090C
UTP6	NMD3	NAS2	RPT3	HAS1	TIM22	VIK1	ACC1		GND2
TFC4	RPC19	NCA3	CDC25	LCB1	SRP101	BUL1	SPC29		YHR131C
CRM1	INM2	NDE2	LIP1	DCP2	SRP54	MPS1	IXR1		SRL2
SDA1	IRC4	NOP13	THI2	APC5	YBR298C-A	ARP2	RRP42		TOM70
DNA2	PAN6	NPP1	NAT1	RPN7	HSP30	DSN1	URB2		ECM23
MOB1	SFB2	NUP120	PTP1	MNN2	GUD1	PRP4	ERB1		FAP1
PRP19	UMP1	OAZ1	ARP10	UBC4	OCA6	YGR111W	BRP1		HOL1
NSE1	RRT2	OLE1	VPS64	DCC1	UPC2	PTA1	VPS15		RAX2
SCS22	PPT1	ORM2	BSC2	PAT1	MTH1	SEC1	PEX32		TMA7
YCR061W	BCH2	PAU4	MRPL35	GET3	SLM3	RRP45	MGT1		YDR089W
RAM1	HEM25	PBP4	YDR541C	TRS85	ADE8	GPI1	GIR2		YIL014C-A
AKR1	BUD4	PCL2	CIN8	ENT5	YJL193W	NNF1	ATP5		MIC60
SIZ1	YNL140C	PCL9	YFL040W	SUM1	YOR139C	SPC24	IRC22		KTR4
PAC11	SEC11	PET117	CNN1	CKB1	NCE101	NOG1	UBC8		YDL094C
YEL043W	CCT5	PET191	LST7	DST1	HXT8	CDC42	YGR161W-C		YDR132C
GLN3	PEX29	PHO2	TDH3	CLG1	YKL033W-A	ALT1	INM1		FKH1
SCS3	SPO19	PHO81	YHR050W-A	HSE1	PSR1	NKP2	BMT5		FLO11
SOH1	YBR287W	PIH1	DAL4	KSP1	EXG1	GBP2	YKL077W		TDA4
SEG2	CWC21	PIP2	GEA1	BCY1	YML119W	VHS1	LOT6		MCH2
VPS38	UGA4	PKH1	YJR056C	AGE2	PCL1	YDR391C	YLR149C		YPL034W
URA5	YFR024C	PMT2	ZRT3	LSM1	YNR066C	HXT10	THI7		MKK2
MSS1	POT1	PMT6	VBA4	PTK2	VHS3	SSM4	HRI1		GYP5
ZWF1	YIL171W	POA1	BMH1	HOC1	SUE1	HOG1	SUR7		YPR078C
SLA2	UBC12	POL1	PRK1	CNB1	SRB7	SFI1	PAI3		YDL073W
MKC7	IMP1	POP6	MYO5	DOA1	TIF34	FHL1	PEX17		AGA2
CEM1	TOM7	POX1	AHC1	FKS1	SEC2	YAR035C-A	YOL057W		YHI9
HPM1	APL5	PPH3	SML1	PSP2	SUA7	OLA1	MPD2		LAM1
VPS63	RPT5	PPZ1	ADH3	NUP188	LYS20	BEM1	GAS4		YBR225W
UBX4	PEX5	PRE2	CUE1	MVP1	PEX3	VHC1	YOR186W		YGR025W
NGL1	CTK3	PRM8	YNL217W	MOT3	GRX4	SPS22	HAA1		MPC3
INP53	INP54	PSD2	CSE2	NAM7	RPL2A	SOL2	RPP1		YLR278C
CEX1	UTP7	PTC4	PRS5	SCS7	SAP190	YDR194W-A	GLN1		YLR294C
ATG21	AVT5	PXA1	DFG16	NUP60	IZH2	THI74	YDL157C		OGG1
ASR1	RMD1	QCR10	ARF3	AIM4	PRP2	UTR4	GEP3		YNL035C
IRA2	SNQ2	RAD4	SLY41	MRC1	NOP53	EMP24	TIM54		RPS6A
SUV3	HXK1	RAD61	ELC1	RVS161	MAL31	MIG2	APA1		RRN7
ERI1	YHL017W	RAV2	TEF1	SAC3	ADK2	BNS1	CPR5		YFH7
ORC2	YKL183C-A	RCN2	HSF1	IPK1	TRA1	YBL071C	AHP1		RNR3
POL30	ENP1	RIA1	SUA5	UBP6	OSH6	FCY2	FES1		YMR262W
PRP11	YSP3	RIM13	KOG1	MMS2	RFX1	TPC1	MRPS9		SFH5
CDC37	MLP1	RIM4	RAP1	PBP1	CAT8	CSR1	FTH1		PER33
PCF11	SNO1	ROX1	SME1	ELP2	BSC6	DOM34	FPR4		FMS1
RPN11	YJL045W	RPB10	PLP2	MTC1	SCM3	TYW1	ECM11		COA6
CAB4	SET3	RPC82	HSH49	RPS21B	BRR6	PDH1	NMA2		MEI5
BET4	PPT2	RPD3	RDS3	RPA34	MTR2	AXL1	CKA1		HAL1
UBA1	TIF11	RPL13A	DPB3	YKL069W	NIP7	YIR035C	SUP45
SEC39	PPE1	RPL15A	SLM5	IRS4	YJU2	FBP26	ARC40
RRP5	SET2	RPL23B	PAU14	ENT4	HAP5	ISY1	PRP5
RNT1	DBR1	RPL35B	IES3	CCW12	SWP82	URA8	CTR86
ATM1	YPL182C	RPL40B	YPL191C	MMR1	BSC1	MTC2	RIX1
POP3	PIN3	RPL8B	MTR3	IKI3	CBS2	YKL133C	MDN1
NOB1	MET16	RPL9A	SWD2	VIP1	SSF2	SUL2	ERG12
MTR10	MTW1	RPP1A	GPN3	CDC73	EMI1	NUP2	MEX67
DED1	ARP7	RPS23A	SSU72	GTR1	GAL7	YLR464W	RPP1B
RPA190	TAM41	RPS24B	GLE1	PHO80	HBS1	MRPL39	NGL2
RET3	YDL118W	RPS8B	COX6	CKB2	JID1	NAB6	GPH1
SWI1	PAU16	RRD1	SGF11	PAC1	SEC8	FAR8	UBP1
SEC62	ATG8	RRF1	MFM1	ELP3	YBR238C	YNL040W	MNT3
IDI1	FLO8	RRS1	RER2	VPS30	MIC12	RHO2	RPS2
TIF6	PAU5	RSC58	RDI1	RUD3	TDA2	MFA2	PDR10
TFB4	RIM8	RSC9	KIP3	LEA1	YGR012W	BNI4	RDH54
CCT4	YPT32	RSM27	LSC2	PKC1	OAC1	TEX1	YCR102C
SEC20	YSC83	RTC6	CUP9	QRI1	YLR346C	MID1	ARE2
GPI12	PBA1	RTN2	YPL272C	TAF12	SQS1	TRS33	SHO1
YDR124W	RIM11	RTR2	YCR075W-A	CCT6	SWM2	ALD4	FRE7
PRB1	YOR343C	RTT106	BDF2	SLY1	YPL039W	MDL2	RSM7
SIP2	OPY2	SAM1	PRM2	CDC4	MEC1	DBF20	AIM34
TDA11	FAR3	SAM37	PEX8	YPT1	CDC53	PRP38	YPL162C
ATG27	YPR089W	SAP155	YJL169W	NUP145	YAL064W	SPT6	IPT1
TFS1	SLX1	SBH2	DBP1	SPC105	TMA64	NOP9	YBR224W
TUS1	MTC4	SDH5	RAD3	SEC27	YEL057C	HCA4	UPS1
PPH21	DPL1	SEA4	PRP31	GWT1	ARO8	CCT7	YJL047C-A
YKL044W	OCA5	SEF1	YBP2	PAM16	YMR310C	CDC16	YDR048C
YPK2	TPK3	SEO1	TMA22	SSC1	ERG9	YCS4	YDR401W
VTS1	PPG1	SET4	YDL172C	RPT1	PUP1	NGR1	YAR044W
YPR022C	MIR1	SGN1	UBP15	ORC3	MRH1	FRM2	FMT1
NOP2	RAX1	SHH4	PET494	SSL1	YMR090W	PAC2	NTH2
YNL260C	YER134C	SIP18	FRE3	NMT1	YNL134C	CHZ1	TDP1
ERV46	PDR8	SLX8	ATG41	STT4	PET127	IST3
KTI11	PDI1	SMF1	DUT1	KAP95	NOP10	PET10
SHE3	URA7	SND1	GCD10	TAF11	ATP23	BUB1
RER1	RPS17B	SNT309	ATC1	POB3	QCR2	RCO1
NUP84	YAR029W	SOL4	EIS1	UFE1	YNL190W	TAF10
YDR003W-A	PPR1	SOR2	THI20	DFR1	FRS2	SPC19
CDC40	RPS8A	SPR1	SNU71	SEC16	GAT1	TAF8
OXA1	EMP70	SRP68	RAD18	ORC4	UBC6	NSL1
CHO2	APP1	SSK2	MRPL9	SEC23	AUA1	SPC110
YCH1	OSH3	SSO1	CBP2	DPM1	YGR153W	SYF1
IKI1	MRP49	STE24	PET130	STU1	UTR1	SLC1
PHO86	COA4	STP1	MRPL4	RPN6	YPT52	RGT2
IML1	YOL098C	SUI2	PHO91	SMT3	YLR050C	TMA20
IMH1	DJP1	SUT1	YFL006W	TIP20	YPR109W	EDC2
YMR196W	YJL070C	SVF1	CPR2	CFT2	CDC9	HOP2
YMR210W	LCB3	SVL3	SYN8	ORC1	SEC3	ROG1
SIN4	MGR2	TFA1	YMC2	AIM44	GPB2	IMO32
PHA2	YPL062W	TFB5	YDL121C	ARL1	SWH1	PEF1
YGL024W	CBR1	TIM50	GLT1	ERD1	SSA3	CIR1
SMF2	RPS10A	TMN2	PEX10	COG7	SPR28	PFK26
TEF4	RPS29B	TMN3	TCA17	UPF3	SYF2	JEM1
YLR374C	MSC6	TMS1	ALD5	CPR7	COS6	TDH2
PBI2	NTH1	TOF1	YFR018C	PKR1	YKR041W	MCR1
YNL120C	COX23	TOS3	SHE10	COG6	VBA5	GRX8
CIR2	PUP2	TPS1	FZF1	SGF29	BDF1	STP3
PET20	NNK1	TRM1	YGR021W	INO2	FUS2	SPC2
MMT2	DAP2	TUB2	CBP4	VAM7	AIM6	ALD2
NUS1	TRP3	TVP15	BIO2	NEM1	PNS1	DSK2
NOP19	PUP3	TVP38	YHR033W	NMD2	YRB1	YNL033W
TAF1	YFR035C	TWF1	PUT2	SNX4	ISD11	RPL16B
MPE1	SIL1	UBC13	YHR045W	VAC14	CDC45	FAR11
SEC14	SWT1	UBP14	YIL168W	SSO2	YDL114W	AIF1
FCP1	RAD10	UBR1	YIL174W	ERG2	YGR053C	YPL113C
SRP1	YLR287C	UBR2	YPS6	PET8	CUP1-2	NTO1
POL2	YNR029C	UBS1	PEX2	NCS2	ESL2	ANT1
NOG2	YOL114C	UBX6	HOT13	ARL3	YLR194C	RIB7
HEM4	LPX1	UBX7	PEX1	MAK16	CRZ1	TSR1
BMS1	YLR407W	UFD2	URA1	ALG14	SPS19	TSR4
TFC6	ECM7	UGO1	YKR015C	USO1	RRP12	RAT1
UTP5	ADI1	ULS1	VID30	FCF1	CSN9	PTH2
KRE9	SLM6	UPS2	GID8	COG2	HSM3	MRX3
HRR25	YKL177W	UTP21	YLR419W	APC11	YDR061W	YRO2
DIB1	RPS30B	VHS2	AIM36	FRQ1	SAS4	PST2
YPS1	BEM3	VID28	NPR1	SED5	UPS3	TVP23
MGM1	MBF1	VMR1	URE2	GAA1	MFB1	RGA2
MRPL27	SOM1	WHI2	ELA1	GPI15	HXT6	PDR15
SDP1	FMP45	WHI5	ABZ1	LSM6	SSA4	QCR7
IGO1	YOL079W	WTM1	ALD6	CTF8	IOC3	GTT3
HTS1	YDL062W	XDJ1	YPL107W	SRN2	SDS23	TIR1
BUG1	MCD1	YAL065C	PEX25	SLX5	GEP7	RBG2
MAF1	FAT1	YBL059W	PGI1	RPS0B	SAP4	AIM25
SHY1	QRI5	YBL081W	FUR1	VTA1	MSP1	STR2
PAU12	YJL211C	YBR056W	SSL2	KES1	RPL14B	DAN1
REC104	RME1	YBR137W	RIO2	RRD2	XBP1	DEF1
MCA1	RAD14	YBT1	ESF2	OKP1	IRC8	TOF2
YOL029C	PUG1	YCK3	PRT1	ADR1	YKR075C	AIM29
PRP9	ERF2	YCL013W	RPC34	LOS1	SPH1	IOC2
MCM3	MAP2	YCL049C	CPR1	OCA2	YRF1-5	YML002W
KRE29	RTG3	YCL060C	ATG18	ATG5	WAR1	HLJ1
RPF1	TSR2	YDL023C	AYR1	CRD1	AIM33	CMC4
TAH11	YAR1	YDL176W	ATG32	QDR3	STB1	RAD1
SCO1	YOR387C	YDL183C	YKR011C	ASM4	PLB3	YDC1
COX9	MST27	YDR056C	PML1	SNL1	HAL9	REC8
COQ5	DIT2	YDR094W	RPL26A	FYV10	RPS7A	TAD2
CIK1	VPH1	YDR248C	BAT2	POM33	SIA1	MRP10
SEN1	YME1	YDR262W	YLR402W	FPS1	ISN1	UBX5
HTB2	APQ12	YDR537C	PEX15	SWC5	NFI1	INO4
PRS4	PUT3	YER084W	SSN3	RPL11B	MPC54	SRT1
VID24	YLR365W	YER119C-A	YPL077C	ASF1	MSB1	PRE10
CSH1	COX20	YER152C	YAR028W	BAS1	SSP2	RPL4B
DUN1	YLR012C	YER156C	EDS1	RGA1	KTR6	AIM17
ITR1	YGR164W	YER187W	YDR034W-B	OST3	SNF5	YMR175W-A
AFG1	KIN2	YFL034W	YDR306C	SKI3	YGL199C	PTC2
WWM1	ERR1	YFL051C	CMK1	MCM2	RGT1	YJL049W
YPL080C	CTT1	YFL054C	PEX4	ERO1	RPL6B	XRN1
YGR237C	YBR116C	YGL015C	YJL016W	SMC5	STB4	YPL109C
PIG2	BRE4	YGL046W	NIT2	BRX1	REC114	ACS1
LHS1	IVY1	YGL081W	GLG2	FLC2	PFK2	RAD16
HFA1	PSP1	YGL132W	EFM3	SSH1	HMI1	RTC2
SLM2	ROG3	YGL235W	PEX13	PTP3	ECM3	PYC2
SUN4	RPL8A	YGR022C	ENT2	KHA1	UIP4	LHP1
YCK2	PNP1	YGR210C	BOP2	HPC2	YPI1	RMT2
MDM12	SMM1	YGR259C	NNT1	HTA1	UFD1	SDT1
YOR385W	YLR282C	YHR210C	YLR446W	URM1	PNO1	PCP1
MRPL40	RPL27B	YIL032C	ADE17	CBF1	STM1	RTA1
GUK1	CCW22	YJL043W	INP52	RTT109	HPA3	ARO9
SRB4	AIM11	YJL064W	PEX6	PEX30	HXT13	YHR212W-A
CSL4	NIF3	YJL206C	SVS1	CSM3	FCY22	YKE4
RPB8	PEX31	YJR087W	YPR091C	POC4	PHO90	KGD1
PSF2	MIP6	YKL023W	YNL247W	SWC3	CYB5	TPM2
PEX21	SHB17	YKL075C	KTR1	KAP122	YNL194C	ESL1
DYN1	YLR236C	YLL056C	YAR023C	EAF6	LAP3	AIM20
YDR149C	ELO3	YLR255C	YBL028C	EAF3	MAS2	YIL161W
PUS7	COX8	YLR311C	YDL085C-A	COF1	SEC6	SUC2
PRP22	RPS1A	YMR001C-A	ENA1	SAT4	COX5A	YUH1
ECO1	YAP1	YMR034C	MRF1	NOP6	ALK1	EMC6
TEM1	PMS1	YMR052C-A	YHL048C-A	YDR169C-A	YIL077C	HIF1
RPT4	NHP6A	YMR166C	MAM33	RAD9	RFM1	YLL054C
TY5B	WHI4	YMR193C-A	YIL102C	PPM1	YPR197C	DAK1
NGG1	YDR286C	YMR253C	HAM1	GRH1	KRS1	GLC8
YER079W	MBB1	YND1	YKL096C-B	SIF2	YIL002W-A	TOD6
PES4	YOR053W	YNK1	NEJ1	BUD31	TPK2	YBL096C
RMD8	YBL036C	YNL013C	YLR283W	VPS72	YBL071C-B	NTC20
MTC6	YBR071W	YNL146W	YNL234W	PUF6	TMA17	YBR242W
CAP2	SSH4	YOL159C	MPA43	RPS24A	PAU10	YDL050C
SMA2	YMR160W	YOR059C	YNL277W-A	YTA7	UTR2	AIM14
ATG4	NCE102	YOR072W-B	EHT1	MMS22	GSY1	TAD1
BSC4	YCL062W	YOR111W	ORC5	HDA1	YGL185C	YGR201C
PEP4	ZIP1	YPL014W	RPS14A	RTS1	ADE6	YJR107W
SPO24	SPO12	YPL150W	MCH4	RRM3	LNP1	RPS29A
KRR1	YJL021C	YPL257W	IPI1	HIR3	PTR2	YMR122C
MAK21	AIM24	YPL260W	MSH1	IRC21	YLR297W	YOR082C
CIA1	PSY1	YPR015C	NOT3	NST1	SNO4	TMA16
RRP4	TIF1	YPR097W	CWP2	RBL2	CAM1	HMS1
PGA2	YOL037C	YPS7	SRL3	DDC1	OYE3	YOR034C-A
AOS1	GPB1	YSA1	COQ11	YPL245W	CDC3	YNG1
PZF1	YPL197C	YSR3	ATG40	CLB5	YBR200W-A	SKI7
TSA1	TOS1	YVH1	NOP58	RPC11	ATG31	LDB19
YBR139W	MAK32		SED1	PRP21	PHM8	UTP9
YDR381C-A	RHB1		SPO22	PWP1	SAP1	PRP40
SPT3	DLD1		DSF1	MED7	DMC1	MSL5
POG1	LRG1		PPX1	GSP1	ITC1	SFH1
TRK1	YKL136W		BNI5	NAB3	LSO2	PRP39
YJR151W-A	KIN4		PAR32	NUT2	PUS6	THI80
VMA4	GDS1		MNR2	CCZ1	BZZ1	LRS4
EGD1	YPR076W		YMR245W	NUM1	OYE2	VPS62
VMA11			YOR131C	CHL4	IMD2	JHD2
IPP1			BAP3	DYN2	PRM10	OXP1
TSC10			FMP23	MAD1	RPL43B	DOP1
GCD14			DUG2	ARP1	YLL058W	MNS1
SMP3			RRI1	MAD3	BMT6	PEX27
YHR022C-A			RKM4	MAD2	GIS3	RAM2
YJR120W			RPH1	BFA1	YLR159C-A	RIM1
JJJ1			PAU11	STE6	PHO84	MTC3
MDM32			YGR017W	HCM1	RSF1	YAP1801
SAS3			DAL1	MCM21	URK1	YLR281C
CBP6			MDL1	SWR1	VBA3	TEA1
DAS2			YMR018W	VPS71	INH1	RPL33A
AIM7			CSI1	TUB3	ECM18	SMC4
HDA2			GPM3	BUB2	GTS1	YGR273C
HPT1			SFM1	CTF18	HUA1	ARO80
YPT31			YPR159C-A	ASE1	PDR11	MRS3
ENV11			PAM18	SSE1	YJL218W	YKR051W
ATP7			IPI3	NIP100	ESBP6	YTA6
RHO4			RPS15	KAR3	DIP5	YCP4
OPI7			RPA43	CTF3	YOR283W	BGL2
YML034C-A			ILV5	GIM3	BUD7	RPL22A
SRC1			YNR064C	MSA1	SET6	NCR1
ESC1			JLP1	LEO1	HPA2	SLH1
USA1			UGA3	IRC15	RPC37	FMP32
GIM5			PPQ1	CTF19	GMH1	YHR138C
MRP7			YLL006W-A	NEW1	HVG1	SPO14
NCE103			EMP47	BRN1	YPT10	YMR124W
SNF12			PKP1	NSE4	MFG1	YMR244W
YNR063W			YKL131W	PDS1	PRS2	ATX1
POP5			FRE1	SCC2	YGR240C-A	SMD1
RBA50			CIT3	TCP1	VHR1	RNP1
RFA3			YEA6	SCC4	RMA1	IRC10
GPI14			AGP2	SMC1	YLR173W	BMH2
HSP60			YLR122C	SMC3	DUS4	OSM1
NAR1			HXT2	CDC60	TRM9	YOL036W
GPN2			MLH3	ARX1	TSL1	KTR7
TFC3			PRM3	DBP3	YNR061C	ECM5
NUP159			ATG17	FYV8	YAL056C-A	RSM28
TFC8			SNU13	NUC1	GRX3	GDH2
KAP104			YNL057W	CDC27	MSH4	MKT1
YGR054W			YGL188C-A	MAK5	HSP12	UTP25
RNR4			DCV1	SNU23	MDR1	PSF1
YMR030W-A			MRP13	STN1	YAP3	RPS28A
SEC59			VPS25	STU2	TOM71	MSC7
MRX10			BNA5	UTP13	MLP2	YOR093C
SPR6			MRX6	DBP9	SDL1	YLR118C
CMC1			EXG2	CDC23	GSM1	YLR264C-A
CCA1			FMP48	YJR141W	RPS27A	ASN1
CYC3			SOD2	RNA14	TRK2	RPT2
YBP1			TRM2	TCM62	FMP25	HOS4
ATG12			SDH2	RGD1	GMC2	YOR029W
PAU24			RMP1	TRS65	GAL80	ALK2
MTF2			SLM4	HGH1	YMR158C-A	YFL064C
PPH22			VAC17	APS3	MRPS17	SSB1
ADA2			RPL12B	MSH2	ADH1	ALT2
FIR1			YLR225C	OMS1	AFI1	CDH1
YER039C-A			SSP120	ZIP2	SRL4	YGL217C
RRT5			GCV2	SIC1	CLN2	YKL053W
FLC3			RPL20A	YIL046W-A	ACM1	PIG1
YGL258W-A			YOL159C-A	RPS18B	RVB1	PRM4
EFM5			YDR509W	SGS1	FAF1	SYT1
TIM21			SQT1	RPS10B	RRN5	SBE22
NQM1			SEN2	SFL1	SPP382	SHH3
ARD1			SEC13	UBA3	RRN11	FEX1
SKN7			MCM1	LDB16	CNL1	SPC98
HYR1			YJR098C	UBA4	YOL013W-A	CSE4
RTT101			YLR053C	CSM1	YRM1	AZR1
RSM26			YOR055W	SNU66	PAU22	CMK2
YJR124C			MYO3	CBC2	NUP192	SPC97
AVT3			PRY2	CTI6	MET5	NRT1
MSS51			TAL1	NOP12	YOR041C	UBX2
CCC1			EXO1	MET22	MSO1	RPL34B
YBR099C			IRR1	PAP2	AVO2	YBL010C
YBR100W			YER087C-A	TGS1	YER188C-A	YGR250C
RAD59			YGR283C	BRR1	YFL052W	SPS100
CCP1			YIL163C	CTF4	DDI2	FAA1
TOP3			ATG1	PRE7	YKL106C-A	UBC11
VID22			YLR179C	SPP381	PET309	CWC2
RMI1			YOS9	TAF6	IFM1	YHR112C
RAD50			PEA2	CBF2	SPO21	YLR428C
ALP1			YGL177W	RFC4	SEC4	BOI2
RDL2			MNT4	DAD1	SEC9	HIT1
SPS4			PST1	SLD3	SEC10	MND2
MSD1			IZH1	PRI1	RAD23	PPM2
AQY1			SVP26	TAF4	TY5A	GLC7
UBC1			PSR2	CDC21	HLR1	GSY2
CAB1			GAS5	MCX1	SPL2	COQ10
INO80			BUD32	MSN5	HRT3	ENP2
TFG1			MAE1	GCN1	RPS7B	JIP5
MAS1			DAL3	MVB12	PTC3	HFD1
CBF5			SOK1	CCH1	SHG1	YMR172C-A
RFC1			CWC15	SNF6	MAL13	TRI1
NOP14			YKR045C	SEC7	YLR415C	YMR320W
RPB2			YLL053C	DBF2	CPT1	YNL092W
ABZ2			CRT10	ESP1	YOL162W
HKR1			TCB1	ARP4	IRC13
URA4			YCL026C	PHB2	YBL055C
ATG11			YHR130C	SBP1	YDR514C
RRN3			DPH6	DCD1	YGR035W-A
TOP2			GLO1	GSH1	YLL066W-B
PLB2			RPS13	RPN12	RNH1
TYR1				RPN1	LEU4
GCV1				MMS4	YOR338W
SCS2				RAD57	TRM44
PEX14				RAD55	LAP2
RMR1				XRS2	PMD1
YHM2				RAD51	GUT2
NRK1				RAD54	DAL5
MDM38				SAE2	PAU19
PRP6				RTT107	TMT1
YDL186W				SRS2	LCB5
KXD1				MEC3	TYE7
TED1				PBY1	BSP1
PAM17				MRE11	PEP1
CHA4				DIA2	STP4
ATP14				MMS1	YNR065C
ESC8				RAD17	FUS1
LCP5				ERG27	YMR141C
USE1				SEC61	CCL1
GDT1				SMC6	TNA1
MSS116				RFA1	APA2
DCR2				RPB7	YPR039W
MLH1				STS1	YOR050C
SPO75				NUF2	FLO1
EUG1				HHF1	YMR316C-A
RPS1B				CYR1	YPR053C
ATG2				SDS22
DUS3				FUN30
GPP1				PDA1
CCR4				MOG1
YDR250C				GSF2
FIG4				YHR122W
TUF1				ASA1
RPC53				HIR1
ALG6				COS111
ERV15				UFD4
GIS1				REX2
PDE1				YLR363W-A
ACB1				RPS25A
SCJ1				RPN10
UBP13				DAL82
OPI6				HST3
TGL2				ELG1
OST5				MGE1
YLR169W				AMD1
TKL2				PCT1
YBR196C-A				YOR352W
YDR042C				NDC80
YHP1				TAD3
EDC3				PIB2
NPP2				RPS16A
HNM1				SNF11
YPS5				SGF73
YDR199W				CBT1
SPT23				APM3
CKI1				YGR174W-A
UBP2				PRP8
YPR063C				SPT2
PGU1				VAM3
YET1				SNC2
SKG1				RHO3
YLL032C				PMT1
IZH3				QRI7
SPT8				SWI4
YML003W				KEX1
CMP2				SPC3
NTE1				COQ2
AEP1				AIM21
YMR272W-B				FRA1
SLZ1				YML108W
TOS6				RPL24A
YAP7				YHL015W-A
MAM3				IES4
YOR008C-A				ESC2
RPL1A				YJR011C
ERV2				YLR224W
YPR114W				RFC5
TUB4				IRC25
WSS1				SPO23
ECM10				MAM1
TPN1				MCP1
TDA5				MCM5
HST1				MUD2
HMX1				RPS11B
SNN1				RPS6B
YNL165W				RPS21A
TOM20				NUP53
ADH5				URC2
TBS1				LIA1
SUR2				SDO1
PHO92				RPS30A
HSP31				LRP1
YEL020C				RAD27
SWI3				RAD52
FMP46				SDH6
DPH5				EGD2
NPL4				SIP5
RNH202				LIN1
PAU20				NBL1
SLG1				PRX1
CPR6				DIT1
BOL3				ADD66
DAN4				CAF40
YMR321C				ALA1
AFG2				FIN1
YDR131C				SFK1
YPL205C				POM34
PUS1				LSM12
RKR1				CDC43
AKR2				RCE1
DAP1				ERV29
GIC2				CHS7
RPL16A				AMA1
YLR036C				CHL1
OPI11				PRE6
HHT1				PNT1
YNR048W				RPC17
YAR047C				HCH1
YOL014W				OXR1
YLR217W				SEC53
YDR249C				YDR210W
APN1				ERG26
TOP1				ACK1
MRPS16				ENT3
RIB2				RKM3
RKI1				RPL9B
SEY1				RPP2B
HPF1				SAP185
ALG12				BLM10
SYM1				GDI1
AMD2				SEC15
MNE1				RPL17B
FMP42				RPS16B
GNA1				GAL10
SOR1				IML3
YPR014C				HHF2
NOP8				NAM8
ECM13				SLK19
MRX1				YOR1
OSW7				PRE9
JSN1				RPS0A
SRX1				YEL1
AAD3				GGA2
YML037C				SPO11
NAF1				LSB3
FLX1				CYT2
COQ4				AVL9
AIM18				SKI8
YEH2				TIM13
THI3				VNX1
RPS26B				YNL042W-B
UBP12				ATX2
YOR314W				SHE1
SPT16				CAP1
YOR015W				SFG1
PGC1				KAR9
PAU2				CLB2
RPL24B				PRR1
YHK8				RPL21B
YML020W				TRM3
VPS20				SLX9
AMN1				GEM1
SNX41				MUM2
YDR445C				PKH3
AST1				PBS2
HAP4				OCA1
YOP1				VTC1
BCH1				YJL118W
PMT3				SLO1
ECM2				EPS1
YBR221W-A				SKI2
UBP9				RPL37A
CTR1				CLN1
XPT1				SNT2
YHL018W
RPL19A
YOR097C
BYE1
YJR079W
YGR011W
YLR156C-A
YOL085C

## Sheet: mevalonate_genes
0	1	2	3	4	5	6	7	8	9	10
SWC3	BTS1	SUM1	BET4	BET2	AST1	NUP170	RPL23A	ECM2	ADH5	BSC2
KAP122	YAL016C-B	USO1	SYN8	LDB7	CST26	TPS1	SUS1	RPL9A	RMD9	HPT1
EAF6	LTE1	ARL1	BUG1	YBL081W	RPS11B	RAM1	UMP1	EMC5	PHO86	CAP2
ARP6	SAS3	RGD1	TGL2	SFT2	DOA4	PHO92	MRPL27	TED1	TMA22	PRY2
YKE2	SHP1	SSH1	PAA1	CYC8	TFB5	PEX21	VMA9	RCO1	SEC22	MUB1
EAF3	KTI11	AGP1	ENT5	CCZ1	CPR1	JJJ3	STP22	MGR3	ATP10	RCY1
OKP1	BNA4	RPS16B	CWC15	CSH1	PEX10	TCD2	IMG1	DMA2	RPS1A	ILM1
COF1	RPL4A	NOP6	GRH1	SLM5	RPL2A	SIW14	RPN4	CUE5	YNL134C	YNL109W
SGT1	TEC1	TRS85	DOT6	SLC1	ITC1	MUD1	GPM2	RRD1	DOT1	YSP2
SWD1	RAD16	RPP2B	GYP8	UGA3	MSP1	YCL023C	ENT1	ESC1	DNF1	TRP4
HAP3	NGR1	GNP1	YFR006W	RTT103	FMP48	CDC28	RGP1	RBL2	RPL43B	ERG4
UBC4	ISW1	GET2	PAN2	SSD1	YCH1	ENP1	SND1	KIN3	MDM35	LAM1
RPS6B	CHA1	IES5	CLG1	RSM28	IGO2	DOP1	SWA2	REI1	KDX1	TPO4
SEM1	YCP4	UBP3	NNF2	YDR524C-B	SSP1	MTR4	MRPL35	PUF6	VID22	TKL1
LSM6	PET18	HAC1	COX23	EAF5	SEC28	SEC10	VPS52	SET4	CUE1	TCB3
MAM1	CBS1	COG7	NAP1	RPL12A	YJL107C	SEN1	AGE1	YBL010C	YMR295C	YVC1
PET122	PHO2	GET1	DCR2	PET117	TUL1	ARC35	TCA17	SLM6	AAR2	LIP1
IES1	IWR1	CWH41	BER1	SER2	YML037C	IME2	DLD3	APM2	TAF5	TAF7
BUD13	RGT2	ERV14	EAR1	NOP10	RIM9	PRM15	BIM1	YAP1	KRR1	NOG2
SLX9	SNQ2	SGF73	RPL36A	YJL133C-A	NAT4	POL1	YPT31	YPR089W	SEC1	SUR2
RPL11B	RPS11A	UPF3	YCK2	EMC2	YMR155W	YLR346C	GLE2	CRZ1	SNM1	SXM1
PRE9	PST1	TRS65	IZH2	IML1	TPS3	TDA11	SNF4	ERG24	PUP3	PER1
ELP2	REF2	CCH1	MDM12	MRT4	TOF1	YPL205C	MRF1	PIL1	SEC4	MAK21
RPS0A	CPR5	SLT2	GLO4	APL2	RIM21	JID1	HAP2	COS111	PRE4	RER1
YTA7	PIB1	NMD2	WHI2	CTK1	RPD3	ERP2	DOC1	RPS28A	USE1	MSC6
KSP1	RMT2	IRE1	VAM10	KTR2	SWM2	PEX34	ACB1	SBP1	CDC20	ALG1
CTF8	SNF1	UBA4	SNX3	IES3	MDM20	YNL046W	PAC10	POC4	SPT16	ARP2
NBL1	IZH1	SKN7	YBR064W	LCB5	ARF3	MSS4	PAU12	MSN4	PRP18	THI20
RPS4B	RPL37B	BCY1	PSP1	NEJ1	TMS1	HOM2	YHR050W-A	UBP13	ERG25	RIM15
URM1	SPS1	SYS1	MIG1	ORM2	APA2	GEP7	MNT3	YAL065C	PTI1	MRS4
SNL1	SPF1	LAS21	GOS1	BDF1	MDR1	POT1	PFK26	YAR044W	ERG7	GPI12
SDS3	YEL043W	BCK1	YAP1801	TRM9	HAP4	YAL045C	RPL40A	YBL071C	ARC15	YAL042C-A
IST3	PAU2	MTC1	TMA19	VPS9	IRC13	YBR012C	TIF2	FAT1	CDC6	YBR013C
MAD2	MAK10	CBF1	YLR111W	CTK3	ATG41	YBR277C	YJR149W	MGR1	YJU2	AIM3
SET2	CIN8	HOC1	PFK2	VAN1	SRB7	YDR157W	PAN3	MAK31	BET5	PRR2
CPR7	TMA20	ENT3	YMR310C	AEP1	POL5	YDR222W	NFU1	IDP1	TAF9	ADY3
POL32	RPS8B	CNB1	YOR041C	RPL15B	SEC3	HSP78	MNR2	SRF1	RAP1	YDR124W
ISY1	GLO3	VPS51	YOR062C	PSO2	PRE1	ASP1	SEG2	ARF2	NAR1	VPS74
LIA1	FAR7	RIC1	YNG1	RIM13	PRP38	MXR1	DBR1	CLB3	ATG14	YDR541C
SMY1	YMR31	CSF1	SYC1	RPS10B	SEC11	YFL006W	DBP7	RTR2	XRN1	RGD2
HSL1	IRC7	RPL37A	YPL272C	RCE1	UTP18	GSY1	TVP38	RMD5	SCM4	FLX1
KTI12	ROG1	MMR1	IPP1	TPM1	RPL3	YFR056C	COX12	HXT3	DRS2	MPH1
RAD27	YRB30	CHS5	SEC5	CYB5	COX10	YGL039W	IMH1	SNX41	RPL8A	GYP6
ASH1	MPT5	VPS38	TCP1	ESBP6	MYO4	PDE1	HMG2	YDR426C	YKL136W	YKR040C
DOA1	DRN1	OST6	PRP28	YPT11	YAL064W	NMA2	UBC7	RPL27B	SPE1	YEH2
SAP190	GTO1	GSF2	CDC14	DFG16	SWH1	RPL26B	YNL067W-B	PCL6	TRP3	NHA1
BAS1	XKS1	COG8	ALG13	YOR381W-A	FLO1	YGR139W	PSD1	MET6	YPR090W	STM1
FRA1	YHR022C-A	GAS1	RPT6	VPS8	YBL055C	SLI1	GCR2	YGL042C	TDA1	TFS1
ENT4	GAR1	COG6	CWC22	DEP1	RPL21A	YSC84	ZWF1	MET13	SIN4	MLH1
IRC25	ENO2	COG5	URA6	EMC1	VHC1	YHI9	SLA2	SCS3	RCN2	ASI3
REX2	IKI1	CAF40	FCP1	FYV1	HXT6	YHR033W	WSC2	YGL165C	QCR2	YNL058C
YLR224W	SCH9	BRE5	PRP2	MNN10	SSA4	MPC2	MRPL10	SPO74	CAB5	RRT16
IKI3	PIG2	TLG2	DIS3	OPI7	RPO41	YIL067C	RSM19	ECT1	BCP1	RTG1
VIP1	HOP1	ALG6	RPA190	YGL149W	YFR045W	TMA108	TOP1	YGR122C-A	TAO3	NRT1
CDC73	YIL102C	RUD3	COQ6	YHR045W	SRP40	HXT12	IRA2	YAP1802	NOP56	NAT5
VPS71	AXL2	SKT5	ACL4	YJL169W	YHR202W	YJL064W	SHE4	YCK1	NOP2	YOR263C
CTF18	COA3	TCM62	PMP3	PSY1	KKQ8	YJR054W	VPS21	SVP26	NIP7	VPH1
SAP30	PRY3	APM3	YHR125W	ARV1	YPR078C	MIR1	TRS33	HYR1	RPO21	YOR314W
ELP6	NIT2	RXT3	YOR289W	YLR269C	UBX4	URA8	SNF5	HXT8	CDC37	TRE1
PHO23	UTR1	VAM6	FMP30	URA5	PEX17	APC9	PEX19	YET1	RSC4	IRC16
EAF7	YJR098C	HTA1	SIL1	ZDS2	JJJ1	YLR124W	MDM34	YKL077W	CEP3	YPR064W
LSM7	MET14	BEM2	CUP9	PUB1	SPO21	RSA3	VMA21	GMH1	VID28	YPR077C
GIM3	MAE1	BST1	NSL1	ORC2	TIM18	YLR252W	GPP1	SPO14	ECM4	CUR1
MSO1	YKL075C	GUP1	KRE9	RPB5	ECM23	MDM30	DAL81	SUL2	ADE16	YPR172W
SPE2	MBR1	PMR1	DER1	POP7	PEP4	ERV25	YJL045W	YLR171W	RPL19B	CDC8
MET22	EAP1	SMI1	RIM1	CDC39	NSE3	YMR099C	YJR039W	PIG1	SSP2
BUB3	YKL222C	GGA2	LCL1	RPT2	MCM3	NDE1	ERG3	NMD4	NST1
LEO1	YKR018C	AIM22	COQ5	TSC13	PWP1	YMR244W	PDC5	PUN1	KOG1
SNU66	PET10	PEP8	BMT2	MPS1	RPS15	ROY1	ERG6	SST2	ERG10
MMS4	GPT2	VPS35	PDR8	RRP42	DFR1	KTR5	LAT1	YNL043C	ILS1
SWC5	PTR2	RPL14A	VPS27	SLU7	ACH1	YNL050C	ALG12	YIP3	STB4
DCC1	UBP11	CAP1	MET32	PCF11	TOM1	YNL140C	IRC23	FAR11	YPL109C
SNT1	VBA5	IRS4	CRP1	ESF1	MEF2	YOL029C	APM1	CIT1	PGA2
BUD31	YLR030W	CCW12	APS2	CAB1	YLR169W	YOL106W	RER2	YNR064C	SGV1
PAT1	TRX1	PSP2	IZH3	PAB1	ATP11	YOR082C	RPG1	YOL087C	ERS1
GET3	SPT8	RPS18B	USA1	MOB2	RPN8	YRM1	PBN1	VPS68	RME1
SWF1	EMP70	MOT3	YNR005C	SAD1	ESP1	VTC3	CDC48	RTC1	YJR120W
RPA14	XDJ1	UBP8	AIM17	SCL1	LDS1	EGD1	RPN5	YOR059C	ELF1
IPK1	DPH6	GOT1	PNS1	PRP43	CAT5	PRM4	GPI11	CEX1	AEP2
SWR1	ASP3-4	OST3	RAX1	SEC15	YAR028W	MRN1	GPI8	YOR248W	DGK1
VPS72	ADY4	SEC17	PPR1	UTP8	CMC2	YPR098C	GPI17	CAF20	ENV11
RPL24A	ECM22	PKC1	SWS2	YIP1	VID24	RGC1	TLG1	SYH1	RPS30B
NCS6	BNA5	GPI18	ATP23	SKI6	FZO1	RLI1	WBP1	DSS4	GCD1
RRM3	LIP2	CMD1	YOL013W-A	TAF1	YBR182C-A	SPC97	HYP2	MSS18	STE50
PIH1	HAP1	TRS20	YOR131C	CAB4	ERV15	CDC123	PMI40	NCE102	COX8
RTT107	YLR264C-A	QRI1	REC114	ERG11	SDH8	GPN2	BRR2	YPR197C	YNL057W
RPL16A	RPS28B	NSE4	AIM39	QNS1	HSP30	MOT1	RPN11		CCT4
IMP2'	RPS29A	COP1	REV1	BET1	YDL012C		RSC8		YLR118C
ASF1	ECM7	DBF4	DIT1	MCM10	PCL2		ALG2		SEI1
LSM1	YLR446W	LCB2	MSC7	PHS1	SOR2		PRP31		SAM35
MOG1	LEU3	SEC7	TRM10	LSM8	YDR061W		TYS1		CDC3
YKL069W	SMA2	CCT6	CKA2	ABF1	AIM7		PUP2		MEX67
GCN3	HMG1	SLY1	UTH1	EBP2	SPO71		NMD3		KAR2
MLP1	UFO1	SEC26	YAR1	SNU114	PAM1		GPI16		IDI1
ACE2	CAC2	FRQ1	UBP15	RPF2	CTA1		ERG9		PRE10
DPH5	DAT1	GPI19	SHE9	PRP16	HEL2		RPB3		MOD5
YLR287C	MSS1	RSP5	DOM34	MDN1	CCC2		TIM54		COS7
MMS22	IOC4	GDI1	VPS41	YHC1	GIC2		CCT7		SPH1
RPS22B	SNZ1	COG3	ISW2	SEC39	PAD1		MAK11		BUD21
SKI2	ASI1	YPT1	ECM21	ERG13	NPP2		SPC42		IAH1
SRC1	GAS3	ACT1	YBR178W	RSC9	HXT13		MIF2		RPS9A
MSC1	BCH1	RET2	MET8	ERG12	FCY22		GPI13		NOP53
SCS7	RPL20A	SEC27	GID7	DML1	SBH1		RPP0		PRP6
NCS2	YNL010W	GPI10	SLM3	CEF1	SWP82		AFG2		UTP5
HIR2	FPR1	COG2	PST2	ERG8	YGL185C		SWP1		TIM44
CKB2	YNL165W	BRL1	DON1	POP1	NQM1		ROT1		SPC24
DIA2	NPR1	RHO3	YDR274C	SSU72	ADE6		TRS130		RPC34
STU1	RTT106	EXO70	SAK1	POL2	YGR161W-C		RPS3		BAP3
PRE7	URE2	CDC11	AIM34	PFY1	LSC2		YNL181W		YDR094W
MAK5	MID1	BET3	SAS2	GLN4	MAL11		CWC25		YJL120W
SUP35	PUS4	SSL1	GAD1	SOG2	COX6		PIK1		SLX8
TFB1	FPK1	NMT1	SUN4	YBR238C	AIM46		SEC2		BRP1
PRP3	YNR063W	STT4	YNL143C	MTC4	YJL068C		AOS1		ENT2
CDC4	HRD1	GAB1	HMI1	RPS29B	ATP2		CYC3		YMR226C
RPN12	IFM1	NSE5	TIR4	HDA2	BAT2		BDH2		INO4
DAM1	NGL1	POB3	YOR053W	YFL034W	SOR1		PET112		DIM1
ZPR1	MCH4	VTI1	VHS3	ARO2	DID4		PDX3		CYT1
CDC23	IMA2	RNT1	ECM3	SYF2	PTM1		SCO1		RAD1
ESS1	YOR032W-A	PRP24	IRC14	YJR056C	IRC19		ATP3		CKI1
RPT1	RUP1	LCB1	YPL014W	MTC2	YLR415C		MIS1		PIN4
STU2	MGM1	GPI15	KAP120	MRP8	YML054C-A		MRPS9		ATG15
RNA1	TUM1	SRV2	HAA1	AIM29	SML1		SWD3		CUE3
PRE6	SLY41	SEC12	YME1	TRP1	NTE1		FTH1		YDR537C
NUF2	RPL20B	MYO2	SRO7	VPS53	YMR018W		YBP1		HPM1
ESA1	YAL004W	MRS6	ERV2	PBS2	YET2		MRPS5		ATG32
RXT2	ATS1	SEC23	TAZ1	ELO3	MYO5		YBR285W		NCA3
THI3	NCL1	SLA1	MET16	FMP40	YMR230W-A		MRPL32		YMR010W
RAD57	YBL065W	CSG2	RPL38	TVP18	CAT8		COX9		SOK2
SLO1	ALG3	PTC1	HUB1	DLT1	RIT1		ARF1		YMR052C-A
CKB1	BOI1	ARO1	RNH70	VAC7	YPT53		MRPL11		ENV9
PTK2	MIX23	NBP2	BPH1	IES2	NOP13		PET100		GDS1
MUD2	UGA2	SAC7	TRM2	ATG2	SLZ1		BMH2		POP5
MEH1	MSI1	CHO2	ERP3	RPS6A	MSB3		MTC5		PWP2
RPL40B	LDH1	FYV8	RAD59	BEM4	TOS6		KGD2		PRP42
SLX5	RRT2	OPI1	MTH1	ABD1	MRPL50		COX20		YCG1
GSH1	PAU24	HTD2	YDR415C	RIB5	MPP6		IRC3		CCT2
RAD52	GRX1	AGE2	PHO8	SCM3	CPR8		RVS167		TFA2
GTR1	MCH1	MNN11	GPG1	RRP1	GSH2		RPL12B		YCS4
PKR1	RRP8	LST4	YGL177W	SRP101	YOL073C		SLF1		RPA43
PAC1	YDR090C	BUD14	KIP3	SPP41	CIT2		GIM4		PRP9
RAD17	SAN1	MNN2	ANS1	SPB4	YCR006C		GCN4		CRM1
PXA1	ATC1	HUR1	YIL025C	UFD1	ATG20		YER010C		PRE3
SKY1	YDR248C	RTG2	POG1	NOP7	YDL172C		BUD25		TAH11
AIM44	YDR290W	RPS25A	MNN5	TFG1	FMP45		YER079W		URA7
CTI6	GMC1	PEX30	ACF4	NOP19	PRM8		TRP2		MBP1
LEA1	PTC2	DFG5	YKL044W	MAS2	YGR266W		YFR035C		YDL118W
FUM1	SCS2	HDA1	PMU1	MED6	YHK8		DUG1		RPL35B
SCC4	DSE1	GYP1	HEL1	UTP9	YPT35		AFT1		TNA1
NDC80	YFL032W	RPL43A	YBT1	RIX1	MET5		YGL114W		PEX28
PRP21	YGL024W	FKS1	ATG38	SLN1	MIC60		RPL1B		YML009C-A
ALA1	YGL036W	SIN3	CRR1	GCD14	PSR1		TPN1		IDP3
TSC3	MF(ALPHA)2	NOP12	YLR283W	SRP102	HOG1		COX4		FYV12
RFC5	YGL176C	HDA3	YLR413W	SEC65	GAL80		YGL188C-A		HRK1
YJR141W	MUP1	TAF12	YLR416C	SEC59	UBP16		POX1		CCR4
RVS161	CPR2	CDC1	YLR428C	NUP116	UME1		EDC1		PDB1
SAC3	GZF3	TSC11	FMS1	RPC19	YPL182C		MTL1		YCR007C
SWI4	YKL031W	TAF6	ARG80	DBP6	YPR091C		IMO32		RPS18A
CYT2	YKL100C	RPF1	FMP42	RPT5	HSP33		CAX4		BUD16
VMS1	YKL158W	NEO1	YOR097C	LAS17	SKS1		BUD9		YER175W-A
STP1	DAL80	DCP2	TMA16	RPB8	KTR6		YGR045C		ADH4
VRP1	YKR104W	SEC16	YOR378W	SEC63	YPL107W		LST7		IMD2
YDJ1	BUD28	BIG1	SMA1	HEM4	PPT2		PDC6		YHR218W
PNT1	SHH4	OST1	DAP1	RPL33A	CLN2		SHY1		IML2
NEW1	YLR255C	ARP4	PCL8	FHL1	SUT2		DIE2		NUP120
MCM5	BOP2	TAD3	HUT1	TIM22	ATG11		TDA3		MRPL20
APC5	YLR444C	SEC61	VIK1	STT3	PAM16		TRA1		PNP1
RPL13A	FPR4	HAS1	YPR127W	RPB2	NAF1		SPS100		YPL225W
PTP3	POM152	HIR1	GDB1	SRP54	INN1		MTC6		YCR090C
JNM1	YHM2	THR4	POL12	MSS2	RRP12		PPX1		YDR010C
PPG1	RCM1	VPS60	RPT3	VMA3	CCA1		INP51		MSH4
MDY2	RPS7B	ICE2	SLD5	VMA8	ULP1		YIL077C		RAD14
CSM1	YNL120C	VPS24	NUP57	RPE1	IMD1		KGD1		FAD1
UBC13	YNR073C	NHP10	YHR020W	OPI3	SSA3		COA1		MRM2
RAD51	ESC8	LRP1	RRP4	ENV10	BAP2		PAU14		HAP5
MMS2	YOL046C	VAM3	NUP192	TUS1	YBR096W		RSM26		YNL013C
ERV29	YPQ1	SUR1	SUA7	UPC2	FES1		ADO1		SMD1
TSA1	RRP6	KRE1	NTO1	TEF4	RPS14A		LHS1		AIM32
CBC2	TYE7	DBF2	RPS23A	UBI4	KIN82		VMA5		YPR050C
IRC15	FLC1	MES1	ACS1	APS1	YCR100C		GAP1		SHB17
TAP42	PAU22	LST8	CWC21	ALD6	YDL114W		FMP46		TOA1
APC11	SNT309	GPI2	URN1	POL30	STF1		HBS1		HAT1
KIN28	PRP45	RPN6	LSM2	EXO84	GLT1		YAR043C		GNA1
STN1	RFT1	FMN1	PRP5	RSC6	LYS20		YCL026C		CDC26
ORC1	RIB7	TRS23	PRP11	RPS2	SPT3		PAR32		GFA1
MRPL1	CDC10	SEC53	LUC7	PSF3	HKR1		OST4		RPP1A
RIM4	DBP10	GWT1	CWC2	BMS1	HSP31		INO2		MAL12
RPS16A	ARH1	ERG27	RPS13	YKT6	YFL012W		MKC7		SSM4
HPC2	LCP5	KRE5	CLF1	MVD1	PDR1		YGR201C		YLR236C
YDR210W	NSA1	NUT2	NBP1	HRR25	HNM1		TRR2		RPS1B
RAD54	GCD2	DPM1	RLP7	TKL2	YIP4		YIL024C		CSI1
HGH1	BCD1	ADR1	GCD10	AIM23	FZF1		YJL175W		PAI3
NPR3	CFD1	APS3	MCM4	YJL193W	YGR016W		ALY1		PMS1
FYV10	FAF1	PGM1	HTS1	ERV46	SOL4		YKR033C		COQ10
CBT1	IRR1	SRN2	GLE1	YGL046W	STP2		YLR235C		YOL037C
RAD5	THS1	RPL6B	YRB1	IXR1	YHR112C		VPS63		SEC72
ASE1	NOP9	MVP1	ERD2	SET3	KEL1		ERG2		NUP159
CSR2	CCT3	PET8	GLC7	YPR022C	LNP1		ARE2		CSE4
DSN1	HCA4	VPS13	SNU71	YPR123C	GVP36		SAS5		EMG1
URC2	GPI14	PAN1	CDC12	MDL2	GUT2		YOR304C-A		RSE1
GCN20	CCT5	SPN1	NPL4	SRB6	YIR044C		GPB1		RIB2
AMD1	RPC25	CKS1	SHM1	CDC9	MRPL8		SRL4		PTC3
RPL21B	DRS1	ORC6	YCL060C	TAF10	ATP12		OAZ1		APT2
SSO2	RLP24	DNM1	SYP1	CEG1	UFD4		YDC1		PEX31
MED4	ACS2	AVL9	PHO87	TOR2	RMA1		AAD16		YJR037W
RPN7	TUB4	VAC14	RTK1	BOS1	FRE2		RPL7B		YEH1
UBA3	HSP60	SIP5	TRM82	AVO1	TOF2		YPL216W		YLR278C
HUL5	CWC24	SER1	TAD1	YTH1	YSR3		APL4		PSK2
MEP1	ILV5	TIP20	YGR022C	MED8	SPO75		OPI11		THI22
SNF6	UTP21	TPT1	YKR041W	DPB11	FRE6		SAM1		YGR050C
CTF19	PRP39	FUN30	YML020W	MCM1	YLR050C		YLR456W		YML122C
BRR1	TIF34	ERO1	ITT1	CET1	HMX1		ERG5		YMR172C-A
UTP15	DCP1	CNE1	GID8	COS6	CDD1		ASC1		HRB1
RFC4	JIP5	SEC66	YMR160W	MNS1	YLR307C-A		HLJ1		CPT1
MED7	YPK3	ERD1	YMR181C	EMC6	WAR1		ICY1		ENB1
GSP1	ARE1	YPT6	HSC82	BRE2	DUS1		PPA2		ETR1
NUP60	RSM24	SFL1	ITR2	ASP3-3	AIM33		ALG11		YDL062W
RAD55	FAB1	MAK16	MSN1	RPL8B	SPO20		YNL194C		RPL35A
UME6	GCS1	RPN1	PUS7	CDC24	PGM2		WHI3		HUA1
ESC2	SAP155	GAA1	YOR379C	NTF2	CIK1		RRG9		BUD19
NUP133	SUR7	OCA5	YPL247C	YPI1	ADH6		ATG4		MCR1
RTT109	TMA23	RLM1	ATH1	SMD2	ELA1		RPA49		NNT1
NUP188	ARO7	TIM23	YBR062C	RPB10	IST1		MRPL17		ADE2
PML39	YPR153W	KEX1	YCR102W-A	ANP1	STB1		BSC4		OPY2
ELG1	COX7	CRD1	ATG9	YDR535C	COS1		SKP2		ERB1
CTF4	PET111	TEL2	PCL9	VPS17	YNR034W-A		FIG4		YCR016W
OMS1	RPS19B	YDR169C-A	YDL206W	ARC18	YNR071C		URK1		YGL235W
NOP16	SEC20	SDH6	WHI4	YMR321C	MPD2		MRPS12		NSE1
SWC4	VHT1	MVB12	YDL241W	SEC18	RPS7A		SDH5		NTG1
ZIP2	DHR2	HSE1	TVP15	CDC43	PIN2		MDH2		SOL3
SET1	RAT1	HIR3	YDR445C	GCV1	PDR5		GCY1		AIM18
EGD2	NOG1	SKI3	DIG2	CBP4	MSB1		MDM32		HOM6
SMC1	YGR130C	YPL245W	ITR1	OAF3	THI72		DCI1		DUS4
SPC105	BPT1	SMC6	FIT1	TUB2	FDH1		RDL2		MAC1
SMC5	EOS1	RIM20	YER067C-A	SNU56	GPB2		MEK1		MIC27
DCD1	TGS1	ARP9	YER091C-A	CLP1	YBL053W		MRX11		SEF1
LIN1	TAF3	UFE1	SPI1	RAM2	FUB1		SGF11		YDR455C
CDC7	MIC12	RPS24A	DMC1	MRP10	YDR015C		YTA6		YGL242C
KAP95	MRH1	TBF1	SCY1	VPS45	PPH3		YPL077C		YUH1
CDC60	RAD4	OCA4	SUT1	SFB3	PDR15		EEB1		YLR334C
PRX1	HPF1	LSM12	YPT32	FRT2	SPO73		ROX1		PMT3
QDR3	SWI5	LDB16	OST5	YBR225W	GIP2		CDC15
SRS2	SPE3	DST1	MTO1	YCL062W	YER119C-A		TFC1
ADD66	APC1	NUT1	PAU11	YDL129W	YFL052W		RSA4
YOR114W	COG4	STB5	KSS1	RPP1B	MPC1		TSR1
CSN12	NFI1	NBP35	ECL1	YDL176W	ENO1		KRS1
MSH2	YNL144C	CDC21	RBG2	GLO2	BGL2		HEM12
UBP6	RML2	RET3	YHL012W	ARO8	SMF2		HEM1
SAC1	HSP12	STE6	DOG1	PEX8	VHR1		TFC6
SMT3	MKK2	ATG18	XPT1	DAL1	FMC1		YRA1
BFA1	BOL3	VAM7	HMS2	YJR087W	PRM5		RRP17
DAL82	KIP1	CYR1	CMC1	SRY1	YIR020W-A		TFB3
IES4	YBR056W	MCM7	PIR3	PCK1	SFH5		GCD11
SPP381	YBR298C-A	ERT1	KNS1	UBR2	RGT1		KRE29
MEC3	BSC1	IST2	YLL020C	TOP3	CWP2		ISD11
DAD1	PPE1	AZF1	YLR001C	RAS2	SSK1		BUR6
BUB2	SPO22	YHL015W-A	GAL2	YOL050C	SMF3		KEG1
DPL1	YJL070C	SPC3	YLR257W	MNE1	SRL2		OLE1
YLR363W-A	DAN1	PDC2	COQ11	YPL261C	COA4		DUO1
SAE2	YKL107W	CHS7	YML090W	AXL1	ERF2		RPL28
POM33	ECM33	ALG14	YMR075C-A	ABZ1	DUS3		BRR6
POM34	API2	ACK1	MSS11	TUF1	YLR402W		MET30
AIM4	RMD8	PRP8	YMR194C-A	SWI1	ATP18		PRP40
DPB3	YHR022C	CYK3	YNL028W	RDS3	PBI2		TFA1
HCM1	YIL054W	YNL042W-B	YNL035C	PAL1	TOM7		MPE1
BRE1	BMT5	ARL3	COX5A	FUN19	YOR050C		LAS1
TPS2	YIL168W	VPS29	YNL122C	DED1	HUA2		RRN11
NUM1	SIP4	MDM10	NSG2	PRE2	MBF1		SEC14
SDC1	ELO1	SPO11	LRO1	AIM21	BSP1		RIA1
RTF1	MBB1	RPS30A	AIF1	MSN5	CUS1		RFA2
SRB2	IME1	RNA14	SKM1	RGR1	NOB1		RPB11
LGE1	YLR036C	SSC1	TIR2	HEM25	ABP1		RIO1
CIN2	YNR014W	DBP9	CYC2	SPA2	PEX12		NOP58
MED1	ULS1	NAB3	TMC1	EKI1	COQ2		RAD53
TFC3	MDM36	VNX1	KTR1	SPT23	HSM3		RVB2
CDC27	FSH2	SNF11	UBP2	PPQ1	ADF1		SEC8
AME1	POR1	SAT4	YOR325W	RIM8	PPH22		CDC19
SNU23	YOR186W	SDO1	YOR343C	ATG1	STB3		CDC53
POL3	GPI1	TRM3	INA17	GND2	SPR28		SDA1
SLD3	KRI1	AAH1	RTT10	YIL089W	EMI1		RRS1
PRI1	PMA2	YJR011C	YOP1	URA2	FMP52		EDE1
TAF11	YOR352W	SED5	SMK1	VPS55	TDA2		CDC50
PRP4	ATX2	OST2	HPA2	ARK1	YER134C		VMA1
PCT1	CHS6	RTS1		LDB19	GCG1		SAC6
SEY1	RTC2	HHF1		ART5	YER187W		SDH4
ECM38	HFM1	FPS1		NRG1	GAT1		CSN9
AMA1	SKN1	PHO80		LRS4	FET5		ATP5
MRE11	RPL24B	VTC1		NIT1	DDI2		SSN2
CHL1	YKR015C	AVT5		CLA4	IOC3		UGO1
DDC1	MET1	CHS3		SPC110	YGL081W		RIP1
RFA1	PRM6	RPB7		CDC42	YGR012W		ILV1
SCC2	YML119W	CFT2		ARP7	YGR121W-A		YER156C
STS1	YMR031W-A	SDS22		RHO1	PPT1		PAU5
SMC3	IRC21	RPS21A		GDH3	PMT6		YFL054C
RFC2	YMR209C	VPS5		SHG1	SLH1		SEH1
ORC3	FAP1	STI1		IMG2	CUP1-2		COQ8
YML108W	PEX15	UTP13		YDR042C	HXT1		COX18
SGF29	KIN4	RPS21B		CTH1	BAR1		QCR9
HOS4	RDL1	MGE1		GTB1	NOT3		YGR250C
SNC2	MUM3	EPS1		DIN7	RNR3		SAY1
ELP3	SVL3	TEF2		INM2	MET28		SOD2
ELP4	CWC27	CWH43		UBX5	YIR021W-A		VMA22
NIP100	HHO1	YPL066W		YFL013W-A	IRC8		MDM31
BRN1	THP3	LIP5		YFR024C	RPS22A		MRPL49
RPC17	MAK3	VPS30		YGR111W	REE1		YJR085C
HCH1	YDL177C	SUB1		GEF1	TOR1		YJR096W
SPO23	LPD1	LSC1		YKL050C	YPT52		DEF1
YIL046W-A	YPL039W	NOC3		APE2	FRE1		DGR2
YGR174W-A	POP4	SNX4		YKR047W	UBC12		SDH1
OXR1	MED11	RPL17B		RKM5	YLR419W		COX17
ERG26	MTR10	ALT1		YLR345W	TRM12		UPS1
RKM3	TIF6	SPT2		YLR374C	YML053C		RCK2
DSE3	ADH1	MAF1		YNL089C	RSF1		NDL1
PPM1		ATG3		ALE1	EIS1		ATG39
YOR1		PRR1		YPL257W	AVO2		ROM2
KAR9		SIS2		YCR015C	CIN4		CST9
PDA1		YPR109W		NUP84	PSY2		CNN1
RPS0B		ROT2		YJL136W-A	LAP3		ASK10
ADE1		SHR5		YKL018C-A	ALP1		AAP1
ASM4		CHD1		OSW5	SSA1		RPL22A
DIT2				YNR075C-A	AIM6		YMR294W-A
YEL1				DUT1	KTR7		MDM38
FIN1				FUR1	YOR318C		SLG1
PHB2				PAU8	YPL162C		AHC1
SHO1				YAR029W	CIT3		CIN5
KES1				APD1	YOL036W		CRS5
KAR3				NAT1	YOL162W		ALG8
SSE1				YDL124W	DNL4		SKI7
RAD9				YDR003W-A	BAG7		IDH2
CLB5				YOS9	SIA1		DIG1
YJL118W				EXG2	ISN1		ALG5
PIB2				YDR391C	WTM1		VMA11
MCX1				YDR476C	PDR10		VMA13
QRI7				KAP123	TRM44		NFS1
GCN1				YER188C-A	TYW1		CDC36
ARP1				TYW3	RLF2		NHP2
DYN1				PCL10	SUB2		UBC1
LDB18				LSO2	CDC13		RRP45
DYN3				YHL018W	NNF1		SPT15
PUS1				YJL127C-B	SFI1		VRG4
PDS5				IMA5	SEN2		PUP1
RTC6				AVT1	PNO1		RPT4
RAV1				HIF1	SPC29		SSS1
ELM1				MEU1	IPL1		HSP10
OCA2				BUD20	FAS2		RAV2
SDH2				RRT15	TMA7		YJL163C
ASA1				CTS1			MDL1
SIC1				GLO1			ATP14
SKI8				VBA1			MGA2
RPN10				HFD1			DID2
NKP2				YMR122W-A			EMP46
BCH2				YMR124W			PHO91
SHE1				MKT1			PDE2
YAF9				IBD2			VPS4
SGT2				ATX1			NUS1
EXO1				MON2			MMS21
IDH1				CMK2			RSC58
RPA34				GET4			SED4
OAR1				PUT4			PMT5
CLN3				RDR1			TMA64
SIF2				YPL068C			UBC6
PET127				RNY1			YKR005C
CBF2				MCM6			RHO2
IML3				CCT8			WHI5
SLK19				RFA3			ERR1
ASK1				FIP1			YBR137W
YHR122W				SOF1			FIS1
EMC4				APC2			MDV1
PBA1				TEM1			NCB2
ARX1				POP3			STE24
VTS1				ARC40			SSB1
YPL260W				FAL1			VPS54
MUM2				PRP19			MRPS28
CLN1				YRA2			MDS3
SNT2				SWI6			GRE3
PML1				HCR1			ECM14
NEM1				MID2			UIP3
THP2				YOR139C			OCA6
BRX1				SPO7			SPS2
				YBL086C			BMH1
				AKL1			MIC19
				YBR071W			CUL3
				SYO1			YHR180W
				HNT2			LCL2
				PMT7			SKG3
				SNA2			MSC3
				NPR2			YLR294C
				AFG3			RAD10
				EMP24			ATG16
				YGR122W			SCJ1
				YHL008C			YLR152C
				YHL042W			GIM5
				PDR11			ATG40
				AAD10			SNF8
				YPS3			BRO1
				TDA5			CDS1
				YMR182W-A			PDI1
				MRX7			TRS31
				CAF120			SMP3
				YPR159C-A			HSH49
				PTA1			SEN54
				CDC40			SEC62
				GUK1			YJL047C-A
				RBA50			GPR1
				PRP22			SMX3
				NAB2			ALK2
				THI80			ECM8
				HSF1			TYR1
				SMC4			APA1
				BDF2			KIN1
				YDL071C			SAM2
				AIR2			IRC4
				VFA1			YEL020C
				RTR1			CAJ1
				BUD27			HXK2
				PTH1			UBR1
				EXG1			RSM27
				ALD2			YGR283C
				PRS5			RPS24B
				GCV3			CAF4
				KAP104			GIS3
				SLM4			SPR1
				PEX32			SLI15
				YCR024C-B			RNA15
				PTC6			INO80
				ENA1			SEC9
				AKR1			ARP3
				MRPL28			PRT1
				YRF1-1			ECM13
				DEG1			YGR035C
				SOH1			YHR213W
				RMR1			BNR1
				MRPL25			URA1
				MAM33			YLL006W-A
				PAM17			MMM1
				ISA1			QRI5
				SNF7			PEP1
				MAG2			YBR219C
				YGP1			ECM18
				TMA46			RPS27B
				HEM13			YNL146C-A
				CDC34			RGS2
				HRP1			GEP3
				TIF11			ISU1
				RPS8A			HSP32
				RNH1			YPR084W
				YBR184W			SEC31
				UFD2			SCS22
				NSI1			SEA4
				RNH202			BSD2
				YER076C			YCL001W-B
				RIM101			UBP1
				TGL1			YDL180W
				SSN8			MGT1
				KEX2			YDR115W
				MCK1			YIR007W
				YNR068C			BNA3
				BDS1			RDH54
				FEX2			YBR224W
				YPR202W			RBK1
				SRM1			YDR048C
				NOP14			IPT1
				GLN3			YDR401W
				VMA7			RIM11
				MCD1			TRM11
				SPC19			DBP1
				SYF1			GRX2
				MOB1			DAP2
				SEC24			DLS1
				POL31			KIN2
				NUP85			SCT1
				NTR2			APE4
				DIB1			ANR2
				GRC3			RCN1
				MSL5			NNK1
				PGA3			PEX1
				SRP1			YLL032C
				YNL247W			UPS2
				PRP46			MKS1
				YER084W			SSK2
				URA4			GPH1
				PRS4			REB1
				RBS1			YBL059W
				CBS2			YSA1
				IVY1			PTC4
				YPQ2			UBX2
				KAP114			UTP4
				MTM1			TAM41
				LAA1			RRN3
				EMC3			PAM18
				YMR247W-A			AAD4
				DSK2			SAS4
				ALF1			AIM11
				PET494			YGR259C
				RPL11A			YIL058W
				FCF2			NMA1
				PYC2			SAM37
				ECM32			TGL3
				MET17			NPT1
				MTG1			FUN26
				YNL190W			YAL063C-A
				COQ1			YBL112C
				TFC8			YSW1
				CDC45			KTR4
				TAF13			HMRA1
							MRX9
							YDL218W
							YDR182W-A
							YDR338C
							ECM11
							LPP1
							YEN1
							VPS73
							PHB1
							CRH1
							YGR204C-A
							YGR226C
							YIL055C
							QDR2
							ASG1
							DJP1
							PFD1
							RPS14B
							YJR111C
							CCE1
							OSW2
							PER33
							YLR154C-H
							ART2
							MCP2
							YLR271W
							SPO77
							ATG33
							HUG1
							YMR102C
							BNI1
							TRF5
							RRT8
							YOL097W-A
							YOR293C-A
							YOR387C
							YPL034W
							MUK1

## Sheet: HMG1_UWOPS87
0	1	2	3	4	5	6	7	8	9	10	11	12	13	14
VPS8	CKB1	RMI1	ACB1	PSP2	PHO23	MRPL10	HTZ1	AAR2	APM3	CSM1	AAC3	SED1	VPS9	FYV1
MSN5	OMS1	REV7	AIM18	LHS1	DFG16	MNN11	TEF2	ABZ1	UBI4	SAN1	AAT1	SWI6	GIM5	YDR149C
VPS29	MSS18	MDM20	AIM2	MMT2	UBP6	VRP1	RVS161	AHP1	RPN11	RPA49	ABD1	VAC14	VAC7	VPS53
PEP8	UMP1	PRE4	AIM23	IES2	FUM1	STB3	BRE1	AIM14	POP1	YOL162W	ABF1	FAB1	VAM10	YPS6
RPE1	MAF1	PUP2	AIM25	MNN10	APL6	YDR179W-A	SLX5	AIM20	TIF6	YOR296W	ACL4	TSC11	POL5	LAC1
VPS5	ICE2	POL2	AIM29	MUM2	ISU1	YFR045W	RPS24A	AIM22	SLM4	POP5	ACM1	IPP1	DUO1	TPS3
KAP104	VPS24	RPT5	AKR2	YMR279C	SRB6	MTC3	BEM2	AIM26	EAF5	NTF2	ACS1	SWI5	CDC20	RAS2
HSL7	YHR177W	DER1	ALG12	GDH3	CCZ1	YIL054W	GET1	AIM6	RIP1	PTI1	ACS2	CBP4	SMD2	SUT2
PCH2	COX5B	DUN1	ALG2	DRN1	BUD4	YKL044W	ELP2	ALD3	PEX32	GCD10	ADH4	CHS5	SEC39	SEC59
BEM1	VPS27	MUS81	ALG3	PSY1	RPS22B	YAF9	SNF6	ALD5	FPR2	INN1	ADY4	BNI1	NOP2	PHS1
STP22	MDM32	RFA2	ALG6	TOM6	TAF5	YPL080C	RPA34	ALD6	RTC1	APC1	AEP1	LST8	NOG2	SUI2
VPS17	JID1	NUP84	ALG8	YPR076W	MYO2	NHA1	ELM1	ALR2	ADO1	RPN8	AFG2	PRP19	DCP1	HOM6
IRC16	RPG1	MSA2	ALG9	IES3	RPO21	UFO1	SAC1	ANR2	SEN1	FRM2	AFI1	SHE10	SHP1	RGS2
AUA1	KRE29	CEG1	AMS1	CTL1	MAS2	KIN4	DOA1	APE3	VAC8	SAC3	AHC2	YOR304C-A	GLN3	ROT1
VPS45	BRR6	CDC39	APL4	KEG1	APC5	MRPL51	ALT1	APE4	YEL020C	CAJ1	AIM36	YHR020W	YBL059W	LHP1
SPO74	NSE1	GLN4	ARF1	PMD1	PDB1	MOT1	FKS1	APS1	SNX4	FCY2	AIM46	SKT5	YSA1	RIM15
YGR016W	SEC65	YAR075W	ARO4	JJJ1	RIM13	FAT1	RPL9B	ARC18	DYN1	FMP30	AKR1	CHS3	YME2	MPC1
ARD1	RPN4	EDS1	ARO8	YCS4	PPG1	CBS2	NOP12	ARF2	QCR8	NUC1	ALD4	YBL062W	CYS4	GRE3
PHO86	UBX5	MSI1	ASI1	RPL4A	CDC8	VMA21	GET2	ARL1	POP7	SSP120	ALG5	TOS1	ATG27	SNA3
VPS25	LRS4	YBP1	ASI3	RAD16	MET30	AVT5	SWI4	ARV1	SNF4	YNL040W	ALK2	WWM1	CDC28	YJR015W
YLR412C-A	AFG3	YDL114W	ASN1	PPH3	RIM8	ADD66	UBP3	ASC1	PUB1	TPM1	APE2	ATG18	STN1	LOS1
TUS1	FCY22	RNH202	ATG26	DUR1,2	AIM34	YEL043W	BST1	ATG1	MRPL19	YNL108C	APT2	SEC72	MED6	TOF2
CSI1	ILV1	SPT3	ATG36	TMA23	UBA3	YGR035C	RTF1	ATG22	SPO21	WHI3	ARC15	YPL066W	RLP24	YLR053C
GCR2	YBR224W	CMK1	ATP3	CSE2	TIM18	RPL43B	OPI1	ATG32	VTS1	DPB11	ARH1	MSS4	PGA2	PHM6
ZWF1	YHR045W	PRM8	ATX1	EDE1	GAL1	GRX4	CBF1	ATP10	SSE2	MPE1	ARP3	CCT5	SOG2	YKR051W
CLA4	YKL030W	RNR4	AXL2	CDA2	MRPL1	HAL5	HSL1	ATP14	YCR075W-A	AOS1	ART10	MIS1	CDC24	YLR126C
SSP2	ERG3	YHI9	BAR1	UME1	BCH2	YJR039W	VPS38	AVL9	OCA4	PAC11	ART2	YML009C-A	FIP1	BUD8
YPL039W	YLR171W	TRA1	BCP1	ADA2	TOR2	MLP1	SLK19	AVO2	FZF1	TOP1	AST1	CMC1	SUA7	ECM7
TAF14	MSC3	TMA108	BMS1	PPT1	POL1	RAD10	LEA1	AXL1	YGR017W	STU2	ATG11	FLX1	NUM1	SHH3
HFI1	RSA3	RTT101	BMT5	HTA2	CBT1	RTS3	MAK16	BDF2	RPS23A	FAD1	ATG33	YFR016C	SSD1	MSN1
ALG1	EOS1	TEF4	BRP1	TAF10	UBC7	PDR8	CDC27	BEM4	ATG7	SNU56	ATG5	CAP1	SEA4	MNT2
SUB2	COQ10	FRE8	BUL1	ADE8	PSD1	MDY2	PKC1	BET4	PEX2	GGA2	ATP11	SHE4	DYN3	DEF1
MCM3	CKA2	SLX4	CAB1	PET10	YDR269C	TAF13	CMD1	BIO2	MPD2	FIG2	ATP12	MTC6	RPL33B	SRP1
PMI40	YPL185W	RNH203	CAB4	PAU4	PEX29	MDM10	RPN6	BMT2	CEX1	MRPL22	ATP20	PRK1	YCR102C	MAE1
GCD11	MDL2	HMX1	CAT5	NUG1	FTR1	AGP2	DBF4	BOL2	RCN2	ARP2	ATP22	ECM33	UBC13	URB2
MOB2	QCR2	ATG39	CAX4	NTO1	MMS2	RPS6B	SCC2	BUD13	SEC15	SPC42	ATP23	BSD2	UBC4	ATS1
SCL1	MET28	PSY3	CCC1	API2	YGR039W	MTC4	RSP5	BUD6	PRP39	NUP116	ATP7	SIM1	MIC12	PAR32
MTR3	COX16	YAP1	CDC25	RHO2	YGR226C	YOS9	ACT1	BUR6	YDR290W	RIA1	AZR1	AIM21	TMA64	YGL188C-A
DNA2	URA8	IRC21	CDC36	SSP1	LCB3	YCF1	SEC53	CAF4	PIB2	RAD18	BAP3	BBC1	MRPS28	YGR012W
MAK11	ECM4	RAD50	CDS1	RBG1	DCW1	HKR1	RPN12	CAR1	GTR2	TRK1	BAT2	YLR111W	ADH5	FCF2
GCD7	COX19	TOF1	CHA4	LDB7	MCR1	SDH7	TAF6	CBP1	MPM1	NSE3	BCS1	YER130C	MRM2	YPC1
TEM1	PAH1	TRS33	CIT1	YBR298C-A	MEH1	APA2	CDC43	CDA1	ANB1	PRI2	BIT61	CDC3	MRPL6	YDR132C
TAF8	ADH6	MSB1	CLN2	NGG1	ADE16	PHB1	CDC23	CDC40	ZRT3	SYN8	BNA4	YJL120W	MNN5	NUP170
ERB1	POR1	PEX27	CMR1	YBR032W	ARG81	RPL24B	GWT1	CDC48	TCB2	YCH1	BNI5	VPS74	EST1	MSH4
CSL4	SPS18	MEC1	COS5	GIT1	VPS4	FYV10	CDC11	CEF1	YSP3	YGR240C-A	BOI1	IKS1	RPL36A	NAM8
SEC2	ATG4	CDC9	COX17	YDL109C	MUB1	ECM25	NSE5	CHK1	YOR059C	CCE1	BOL3	YJL021C	PET111	REC114
KRI1	HMI1	ESF1	CRZ1	NUP42	NOB1	OPI8	UTP15	CIA1	ARO7	DBP7	BOR1	NBA1	RGC1	MRS2
MTR10	USV1	RNA15	CSH1	YDR278C	SET3	RAX2	VTI1	CKI1	TKL1	JLP1	BUD17	BEM3	PFY1	COX23
LAS17	RLF2	THS1	CUE1	MIC19	COA4	YLR296W	GPI15	CLF1	PEX31	CUE4	BUD19	CUE3	YBR138C	COA3
BET2	KIN28	PZF1	CUZ1	YLR391W	YLR402W	YLR416C	MED7	COA6	SEC28	COQ5	BUD21	YIL141W	UBC5	CGI121
VPS54	SCM3	CDC53	DBP6	YBR063C	YNL013C	YMR326C	ORC4	COQ11	RPT3	YOR316C-A	BUD32	YKR047W	SCS2	SOF1
REF2	PSF1	HRP1	DCN1	NKP1	CDC14	YNL046W	DPM1	COX10	LEU5	SLI15	BYE1	PFA4	RRD1	BNR1
VPS52	SRP101	RPS8A	DCV1	YHL012W	SAS3	IRC13	NUP60	COX12	TOM7	LTE1	BZZ1	CSI2	YJL169W	SPR1
DRS2	SEC20	YGR237C	DDR2	YHR112C	GTR1	PIP2	VMS1	COX4	ODC2	ATG15	CAF120	YPR090W	MMR1	AST2
GPP1	YPI1	UBX6	DEP1	BAT1	BAS1	RTT10	ARO1	COX7	YMR166C	SSA1	CBF5	PEA2	RPL38	MAL12
IZH2	SRP102	RPS14B	DID2	AIM19	CCT4	OSH3	NBP2	CPR1	HOM2	OPY1	CBP2	TDA3	ERG6	PEX14
OSH7	TAF7	YPT7	DIE2	HIT1	HRR25	SEI1	SAC7	CSG2	ECM21	SWP82	CBS1	SLM1	CLU1	UFD1
YIL152W	HEM4	NAB6	DNF1	BDH1	RRP4	GCN20	SGF29	CSN12	YDL172C	MDM34	CCL1	FKH2	YMR074C	RPS15
CYC1	GUK1	YMR147W	DOP1	FTH1	YER135C	YPR117W	CRD1	CST26	PAL1	AYR1	CCT2	HAT1	ZDS1	RTG3
CTK1	ULP1	YOR214C	DTR1	YCL012W	YFL013W-A	ENT5	TRS85	CWC2	STP1	VTC4	CCT3	YPR195C	VPS68	CTP1
SLA2	ATG12	FAR7	EBP2	YCL013W	HXK2	DIT2	HTA1	CWC21	YDR509W	BNA3	CCT7	ARC40	CCW14	YDL183C
ERG24	CDC50	CDC55	ECM22	CNL1	BUD28	PBA1	XRS2	CWC22	ECM30	SWE1	CDC12		RRD2	IDH1
MED8	RAV2	CHS2	EGD1	YGR111W	RPL37A	YNL109W	SRB2	CWC24	UBP15	SPT23	CDC123		APL5	DIP5
SPC19	VMA8	CCR4	EGT2	KKQ8	ASH1	GNP1	ASF1	CWC25	BUD27	BPT1	CDC13		CCT8	ADY2
GPI11	CHO2	HTB2	EMP24	FAA4	MRPL39	PFK2	PBS2	CYT1	YIP5	FRE6	CDC37		CST9	TRM82
GPI8	VMA5	UBP14	EMP65	YPR150W	YNL190W	RPS7B	YKL069W	DAL80	ORM1	PRM15	CEP3		GCN4	RAD23
SPC24	YKR018C	SRF1	END3	MLC2	RSC4	YBL081W	RTT109	DAL81	PDC6	YNG1	CET1		TOR1	AIM9
YNL181W	PAU19	ASF2	ENV9	YOR032W-A	MAC1	AIR2	ERG2	DAP1	SPL2	ATG41	CFD1		DCR2	YGR250C
YNL260C	SIN4	SSN2	ERD2	RQC2	SKY1	PPZ1	ELP6	DAP2	APQ12	SPE3	CFT1		RPL33A	TNA1
POP3	RRP1	PKH1	ERG10		BET1	SKI7	EAF7	DBP5	RGT1	HPT1	CIK1		DOC1	LAG1
RPB11	MOB1	GPP2	ERG12		SHE3	YPL205C	BRE5	DBR1	PRS5	TYW3	CLN3		INP2	MNT3
PUP1	SEC62	ARI1	ERG7		DUG2	PET494	CKB2	DDI1	TSR3	CAP2	CMC2		SIW14	YKL183C-A
RPA190	GRX8	CPD1	ERI1		YDL157C	FYV12	MED1	DGK1	YOR292C	YNR071C	CMP2		TAO3	TGL4
COG4	KOG1	MPH1	ERP2		YDR003W-A	RFM1	SBP1	DHR2	TIM54	YPR174C	CNN1		KAE1	YLR466C-B
RRP15	YAL064W	SOP4	ERV15		MRX8	LDB19	GSH1	DLS1	GPN3	BRR2	COA2		HSP10	USA1
POL31	SLX1	PGU1	ERV25		FCY21	RPL35A	PTK2	DML1	RPC31	INO80	COQ4		GCD1	YMR226C
VMA9	RAD4	YEH2	ERV41		STF2	RAD7	NUP133	DOM34	RIO2	YBR139W	COQ6		CLP1	NTG2
YDL086W	YHL017W	YDR056C	ESA1		YGR053C	STP4	YLR224W	DPH2	RPO31	MRPL32	COQ8		DIM1	ATG34
LDB17	SKN7	YDR133C	EST3		IKI1	YGL152C	YPT6	DSE2	NUP85	SOM1	COS6		RPL19A	DCI1
VMA1	BRE2	ATC1	FAR3		YIR007W	DPH1	BUB3	DUS4	ETR1	MMM1	COX14		RPL13A	SNF8
DTD1	RPS2	RRT13	FAR8		HRT3	YOR041C	GYP1	EAP1	FMC1	NAB2	COX20		FIS1	UTP9
VPS41	NOP19	YJL163C	FCP1		ECM19	RPL18B	STU1	ECM2	LRO1	RRI1	COX9		YLR235C	ATM1
RGP1	GPB2	YBT1	FET3		RCF1	RPL23A	CDC1	EFM1	RRP6	MGA2	CPT1		BER1	KIN82
MTH1	SNF1	SRL2	FET4		MMT1	SHE1	CCT6	EMC5	SYC1	COQ9	CRS5		YML034C-A	FRA1
HDA2	BUD25	MCP2	FHL1		ADE4	HPF1	GPI19	EMP70	TFC1	SPB4	CSE1		SGF11	THI7
SWA2	OXA1	CAR2	FIT1		YAL042C-A	WHI2	SMT3	ENT2	RMD1	YPL272C	CST6		CIN8	SPR3
VMA3	LNP1	YMR181C	FKS3		YAL045C	LRG1	COG3	EPT1	TRM1	PAU2	CTK3		RPL6A	MAL11
ANP1	RPS28B	YAP7	FLC3		YAL065C	CRP1	NEO1	ERP3	ATG16	YOR012W	CTR1		ROX1	URA7
GDA1	GLC8	YOR062C	FLO8		FMT1	RIM11	NDC80	ERT1	YDR474C	MET7	CYC2		YPR109W	FES1
PRB1	GID7	YTP1	FLO9		SCO2	YOR008C-A	ESS1	EXO1	YIR042C	RFA3	CYC3		TOA1	MRF1
GLO3	YCL049C	NGL1	FMP23		YBR178W	GLO4	DBP9	FCY1	BNA1	SSU72	DAL3		CSR2	TUF1
BPH1	ERS1	DCS2	GAS4		HEM25	DNF2	ARP9	FIT2	PCF11	ADF1	DBP10		IPL1	ARC1
YDR203W	YER084W	PCL8	GAT1		CRF1	BMH1	TIM23	FPR3	CDC6	PEX7	DBP2		RIM4	BMH2
RAV1	PTC2	DUT1	GCG1		RGA2	GPG1	RFC4	FRK1	MSC2	BUB1	DED81		RPL27B	YNL120C
VPS63	PUG1	PRP38	GCN2		ICL1	SYG1	TRS20	GAT2	RGR1	MLP2	DEG1		TUB2	YPL102C
YML037C	RPL29	MIF2	GEA1		YFL019C	ACA1	APC11	GAT3	ATP5	IZH3	DFG10		MKC7	ACF2
ERG5	ALK1	RPL17A	GIP1		QCR6	MRT4	NSE4	GCV1	SWI1	RPL22A	DSF2		RPP1B	ERF2
PKR1	SKN1	FMP52	GIR2		YGR107W	HCR1	DAD1	GDH2	BAP2	YNL140C	DSS4		BOI2	YOL114C
INP53	UBR1	CLB5	GIS1		YGR182C	TRM10	TAF12	GFD1	MDH1	PSH1	EAR1		YGL217C	TEX1
DAL2	GUT2	NGR1	GPI13		TDA10	YOR050C	TFB1	GIC1	MTC2	BIM1	ECM12		DNM1	YGR021W
YLR352W	YRA2	CDC45	GPI14		HXT5	IAH1	GPI10	GID8	OM14	PUF4	ECM13		CLB4	DOG1
SSN8	YML053C	PEP1	GPI17		PAM17	GSP2	DAM1	GIS2	HSP82	GAR1	ECM23		YLR217W	MTF2
ASI2	DAT1	YDL062W	GPT2		PEX13	SPC97	MES1	GMH1	BSC2	YJR120W	ECM32		CLB2	UGA4
MRPL17	ADI1	RPS22A	GSH2		RCO1	SUR2	BRL1	GNT1	ARO9	NFU1	EDC1		HLR1	TCA17
MON2	AEP2	HHT1	GTB1		YMR245W	YLL058W	YHR122W	GOR1	SSN3	DGR2	EIS1		RPL12A	YER186C
YOR019W	TOM70	ATG9	HAA1		SAS5	YAR043C	ARP4	GPH1	TAD2	YKR075C	ELC1		TMA20	PBP1
YPL077C	HER1	DIC1	HEH2		DGA1	PHO87	SSL1	GPI16	TIF11	YLL007C	ELP4		PAC2	BNS1
MRX4	MKK1	DDP1	HHT2		SPP1	LCL1	SED5	GPR1	PSD2	TAF1	EMC2		OSW7	YAK1
VMA11	MRN1	SMC4	HOS1		SRO7	NFI1	TAF11	GRX2	RKI1	PRP40	EMG1		MDV1	MAG2
VMA13	PAU10	SEY1	HOS2		SEC1	RMD5	RNA1	GTT2	ARC35	SPC29	ENP2		AIM24	IRC11
MAK3	DID4	BUD9	HRD1		NUP192	CYM1	MED4	GUS1	BGL2	RAD53	ENT1		CRN1	YOR072W
SEC18	CWP2	BSP1	HRD3		RPB2	RPS29A	SPO23	GYP7	FRE2	ESP1	ERG25		CIN4	LEE1
RPB5	MGM1	SNX3	HSF1		AHC1	DBP1	RGD1	GYP8	SKP2	ASK10	ERP4		RPP2A	GLR1
SNM1	CDC15	STB1	HSP31		IOC4	SIL1	VAM6	HAP3	SFM1	YMR144W	ESF2		ASE1	GEP7
RIX1	DIS3	YBR221W-A	HUT1		GLC7	YNL010W	ERD1	HAP5	YOR365C	CWC27	FAF1		SQT1	SPO12
RPB3	ADE6	ARE1	HXT8		WHI5	TEC1	SPF1	HBS1	YPR159C-A	YOL159C-A	FAL1		RPL15A	FRT1
YKT6	YCR090C	PIN2	ICP55		MCX1	YER119C-A	COG7	HCS1	MRX11	CUS1	FHN1		NIP7	TYE7
BET5	CYB5	MYO3	IMD2		HAP4	ESC1	PMR1	HHO1	YPL261C	IMG1	FMO1		NOP7	PUT4
PSF3	SKS1	RPT2	INA17		IDH2	PFK27	HUR1	HIF1	ZRT1	COS7	FMP41		HPM1	ENV7
SEC63	AIM45	SFT2	INM1		GSF2	CPR5	MNN2	HIR2	STP2	EMI1	FMP42		AKL1	RPS13
SMD1	CAB5	RAD52	INO1		ERG13	YDR431W	SWC5	HMG1	PCL6	RML2	FPR1		PTC4	PRT1
SKI6	YTH1	ARA1	INO4		NCL1	UTP30	THR4	HMG2	MDM1	RTR1	FRE3		SND1	RBG2
SEC13	EMC1	YOR072W-B	IRC14		ACF4	RUP1	UME6	HMS1	MRPL40	TIM13	FRS2		FAR10	MEK1
NBP1	SFA1	CLB6	IRC22		YDR094W	YDR455C	DBF2	HOM3	ADE12	QCR9	FSH2		FAR11	ATG14
CTF13	PUS6	PAU24	IRC24		ERG8	SHO1	SYS1	HOR7	YDR387C	CIS3	FUN14		MVD1	MRPL28
DED1	BOP2	HYR1	IRC9		SUC2	CHS6	VPS35	HOT13	TRP1	YBR100W	FZO1		EKI1	YBP2
HTS1	DNL4	YJR124C	IRE1		YOR082C	REC102	HOC1	HPA2	MRX3	RTG1	GAS2		SPR28	RSM27
SAC6	SLM5	YDL162C	ISM1		FIN1	YOL046C	RPL14A	HRB1	YKL075C	GEP3	GAS3		YIL092W	TDH1
MAK10	YFL063W	YFR057W	IST1		PSF2	YLR278C	RAD27	HSH49	YJL133C-A	YCG1	GCD14		UBC1	ELO1
YER039C-A	YLR297W	REV1	ISW2		CHA1	TVP15	IRS4	HSP60	TAT1	SLN1	GCD2		DOT1	MRX12
BCK2	NPR2	FDH1	ITC1		YGR050C	EMC4	VPS51	HUA1	YBR220C	ZRC1	GCD6		YBR134W	TDH2
EFM5	YCK3	MRI1	KAP114		GNA1	PHO90	LDB18	HUB1	YDL177C	WHI4	GDS1		MRPS16	MDE1
TIM21	GSY1	RIB2	KAR2		GFA1	DSK2	RIC1	HXT10	PHO13	YPT31	GDT1		PPH22	APL2
RIM101	MPT5	TMN3	KIN3		YPL182C	GLT1	CSF1	HXT2	TCD1	AIM11	GEF1		SIP1	ATG17
VMA22	STM1	YOX1	KTR4		SPC110	RKM2	COG8	HYP2	FYV4	YSR3	GIN4		SWM2	SAM2
AAD4	YNL122C	ERR1	KTR7		NOP14	PTR2	MOT3	IDP1	MSS51	YDR391C	GLE1		NSL1	YFL012W
GOS1	CIN5	GMC1	LAM5		YGR122C-A	MET32	JNM1	IDP2	DLT1	ECM38	GPD1		DNF3	CTM1
ATG3	SPO19		LCB5		RDL1	TIF1	COG6	IFM1	RTT106	FRS1	GPI1		NAT1	SPO16
RPS25B	PPT2		LIF1		DPL1	ELO3	COG5	IME1	CDC19	FIG1	GPI12		SIP2	YIL028W
VPS36	RRP43		LIP1		CAM1	GAL80	PAC1	IMG2	TYS1	ISC10	GPN2		PPA2	MET3
YMR244W	TFG2		LOT6		ATP18	YMR194C-A	RIM20	IML1	ILV5	NAR1	GRE2		SSB2	RAS1
YMR315W	MRK1		LPX1		YKL177W	RTN2	ARL3	IMP2	YNR065C	APL3	GRS1		FPK1	SAM3
YNL067W-B	AIM39		LRE1		YPR011C	GUD1	NIP100	IPK1	AIM17	FUI1	GRX6		PCS60	YJL118W
BSC4	UTR2		LYS20		ESL2	DIT1	SNL1	IRA2	MGR2	RMD8	GRX7		HBT1	YBL071C
ESC8	YER010C		MAL13		CUP9	CLB3	ENT3	IST3	YDL180W	MIG1	GTO1		CGR1	YHB1
YOL087C	ART5		MBB1		IRC5	TMN2	SRN2	ISY1	FMP16	PIL1	HAL1		YHR022C
VMA4	DJP1		MBP1		SUE1	KAR5	YDJ1	IWR1	RGM1	CTT1	HAL9		YEH1
VPS28	ENV10		MCA1		SRT1	SMF2	AME1	JJJ3	SOK2	ETP1	HAP2		RPL9A
ILS1	ICY1		MCM10		TRM7	NDT80	COP1	KGD2	ATG20	DUR3	HCA4		RPL31B
SPT6	FUS2		MCM6		ARP7	YOL029C	TRS23	KIN2	KEL1	SPC1	HEM1		YMR193C-A
NUP57	YEL1		MDH3		YPR050C	ATX2	YPT1	KRE9	RPS29B	ELF1	HEM13		MEI5
YPP1	MAK31		MDM35		YBR027C	MBF1	BET3	LAT1	YHR022C-A	YLL066W-B	HMS2		APC2
IRR1	DUG1		MEI4		SOL2	CPS1	SEC61	LEM3	LOH1	YLR264C-A	HRI1		PXA1
DRS1	COX8		MET6		TRI1	PAU20	SGT1	LPD1	TAL1	RPS1A	HSP150		CLB1
TUB4	RPL3		MFM1		PET127	FEX1	SPN1	LSM2	RBD2	COT1	HSP32		TIP1
TAF9	PAA1		MGM101		RPN14	SEF1	PRE7	LSM3	FAU1	SPO1	HSV2		SNQ2
PIK1	CPR6		MGT1		LAM6	YDR010C	GPI18	LSM6	YBR277C	UBP10	ICS2		YGR127W
SEC12	RPL14B		MIC27		FMS1	BTT1	ALG14	LSM7	GLO1	PUS4	IDI1		GLO2
MRS6	SRP40		MIC60		NMA111	HSP78	CKS1	LST7	TAT2	MSA1	IGD1		PLP1
CRM1	NHP2		MID1		ESBP6	ARO80	RPB7	LUC7	YPK9	HES1	ILM1		YLR428C
PRE2	TFC6		MID2		SAF1	PHO8	RET2	MAM33	DBF20	THG1	IMA2		PPM2
DPB3	SSA3		MKK2		EXG2	TOM71	SEC27	MBA1	YGR079W	GLE2	INA22		YBR075W
OCA6	VBA2		MNN1		YDR262W	YJL150W	PRI1	MCT1	IDS2	SUL2	IOC3		PEF1
RTT103	YCP4		MPC54		SPG5	BUD2	ORC3	MDM12	YKL123W	FRE1	IPT1
CUP2	HSP30		MRL1		VFA1	ATG10	ERG27	MDM31	ZRT2	YBL096C	IRC4
SPT8	YIH1		MRPL11		YLR374C	RNP1	GSP1	MDM38	ATG23	CDC10	IRC7
YML020W	PAU3		MRPL27		YPL260W	YLL047W	KAP95	MED11	YMR007W	YAL016C-B	ISC1
SUR7	STF1		MRPS5		REI1	YLR422W	ORC1	MEF2	ZRG17	RPS18A	ITR1
URA5	SOR2		MSB2		ECT1	TEP1	POB3	MEP2	BSC5	PET130	IXR1
YMR321C	EHT1		MSB3		YIL077C	GAS5	PDS5	MET13	YOL079W	YBR232C	JIP5
KRR1	EHD3		MSC7		RSM25	ADH1	SRV2	MET5	NDJ1	SNF5	KAP120
HEM12	DOS2		MUM3		YJL135W	DIN7	PRE6	MET8	WSC3	YDR535C	KDX1
RPC25	HSP12		NEM1		YJR079W	YBR226C	CDC21	MFG1	PDR5	RPL24A	KEL3
TOP2	CKA1		NFS1		RSF2	YKL063C	OST2	MGR3	YOR223W	CSM2	KIP2
DFR1	YJL045W		NHP6A		SPO14	YKL097C	RET3	MIR1	UBC11	DAN1	KRE2
ORC2	SPE1		NMA1		YLR124W	YAR023C	GPI2	MKS1		GLG1	KRS1
FMP45	YML119W		NSG1		YMR075C-A	YAR040C	CWH41	MKT1		YLR287C	KTI12
GIP2	NGL2		NSG2		YOR333C	YBL053W	GUP1	MMS21		THI20	KXD1
THI4	YNR040W		NSI1		TAZ1	YBR137W	SMI1	MNE1		KTR1	LCL2
YHK8	MCP1		NUP82		UBP11	YSW1	NHP10	MNS1		MDM36	LCP5
SKG1	GPB1		NUR1		YMR057C	ILV6	LSB3	MPC2		UBP1	LDS1
KNS1	YPR172W		OAF3			YCL022C	HSE1	MPC3		RPO41	LDS2
SNN1	IZH1		OLA1			YCL062W	ARP1	MPP6		HEK2	LEU4
TRM11	YEA6		OPI3			YCR022C	MRE11	MRP49		GAL10	LSB1
ANT1	TRP2		OPI6			NTH1	OCA2	MRP7		YBR099C	LSB5
PRP6	UBC6		OPY2			YDR018C	PHO80	MRPL36		RAD59	LSB6
CCA1	YGL185C		ORM2			DET1	LEO1	MRX10		YFL006W	LSC1
RSC58	POX1		OSH2			HSP42	HDA3	MRX5		YET1	LSM8
CDC42	UTR1		OST1			YDR222W	SCS7	MSB4		SEG1	MAG1
FAS2	ATP2		OST4			SVF1	BTS1	MSC6		FAP1	MAL31
RER1	RMA1		OST5			YGL159W	LCB2	MSL5		YNL058C	MAS1
PEX22	EMC3		OSW5			AIR1	FRQ1	MSN4		SFG1	MCH4
PRS4	RHO4		OTU1			GYP6	CFT2	MSP1		MSS116	MCK1
YBR225W	DAK1		OYE2			DAS1	MAK5	MSS1		VPS64	MCM1
YER152C	MRPL50		PAU7			YKL202W	MCM7	MTD1		PRS2	MCM4
CHD1	HOL1		PBP2			YKR012C	FMN1	MTO1		ECM29	MDL1
YGL149W	OYE3		PCK1			SSK1	ORC6	MTQ1		IOC2	MDS3
ENV11	PNO1		PCL1			YLR036C	CTF8	MUD2		YLR285C-A	MED2
MEP1	RRP12		PDE1			ICT1	RHO3	MYO4		YMR001C-A	MET12
GVP36	GGA1		PDR1			YLR294C	STS1	NAF1		VID27	MET16
RCY1	POG1		PDR12			DIF1	ASK1	NAP1		PSK2	MGR1
CPR7	GRC3		PDX1			ARG80	DCP2	NCB2		SAS10	MIG2
SDH1	YBR096W		PET122			YNL011C	MMS4	NCE101		SLD5	MIH1
SPO75	HPA3		PEX11			ARK1	MRC1	NDE1		NSP1	MIT1
LIP2	HXT13		PEX12			MDH2	ESC2	NIP1		RRN5	MLH1
YLR282C	MRPL8		PEX25			YOR024W	SAE2	NNK1		NUP159	MRD1
UBX4	RFX1		PFK26			RTC5	UPF3	NOP53		AMD2	MRP10
RKR1	THI72		PGA1			YOR131C	RRM3	NPL4		YGR045C	MRPL20
TGL3	MAL33		PGA3			TPO4	SET1	NPR3		CBP6	MRPL24
YNL035C	COX5A		PHM8			YOR342C	WSS1	NTC20		TDP1	MRPL35
YDR248C	YGR153W		PHO2			GDH1	RTT107	NUP2		SDH8	MRPL49
GIM4	LSC2		PIG2			YPL197C	BCY1	NUS1		FUB1	MRPL9
SFB3	SOL4		PIR5			YPR027C	SRS2	OCA5		MUD1	MRPS12
PPX1	YLR050C		PMP3			SMK1	POL32	OSH6		YGL199C	MRPS9
EMC6	ELA1		PMT2			NRP1	PGM1	OSM1		NVJ1	MRS1
CDD1	SEC6		PMT4			EBS1	DPH5	OTU2		URA2	MSG5
RPD3	PYC2		POT1			YDR344C	TSA1	PAD1		JJJ2	MSS2
CPR8	EDC2		PRM3			PSP1	CSM3	PAU16		TDA4	MTG1
SGT2	PNS1		PTC3			AGP3	CTF18	PCL2		NUP100	MTG2
SLG1	BFR2		PTC6			YGR069W	NAM7	PCP1		YPK2	MXR1
SUP45	SSF2		PUN1			GLG2	RNH201	PDA1		POM152	MZM1
PDI1	PAM18		PUS1			OGG1	HST3	PDE2		ZEO1	NAS2
TLG1	RCM1		PUS5				DIA2	PER1		YOR029W	NAS6
LAS1	JHD2		PUT3				ELG1	PER33		SWT1	NCA3
BOS1	SMP1		PXA2				SKI3	PET191		FAA1	NCE102
TDA5	KTR2		QCR7				CDC7	PET20		DPP1	NCR1
BIK1	GIS4		RAM1				POL3	PEX1		EUG1	NDL1
TPA1	PRE1		RDI1				CDC4	PEX10		ULI1	NEJ1
YGL114W	IPI3		RFC1				RFC2	PEX15		YFR035C	NFT1
INO2	YCL001W-B		RKM3				SMC6	PEX19		CDH1	NHX1
EEB1	APJ1		RLI1				SMC5	PEX3		YPS5	NNF2
ARR3	NOP13		RMR1				QRI1	PEX4		COA1	NOP56
FUR1	LAP3		RNT1				UTP6	PEX5		PAU15	NOP8
MTR4	YOL073C		RPL10				TAP42	PEX8		MHP1	NOP9
RAP1	ERV2		RPL2A				RXT2	PFS1		MNR2	NSA1
MAK21	YAE1		RPL40A				NUT1	PHA2		GEX2	OPI11
ECM8	UTP14		RPN13				NCS6	PHM7		RED1	OPT2
YJL068C	SBH1		RPS6A				MTC1	PIN3		YLR446W	ORC5
RSM26	EXG1		RPT4				GIM3	PIN4		YMR160W	OXP1
SUN4	HLJ1		RPT6				RPC11	PML1		DIA1	PAB1
NPR1	SNO4		RRP3				COF1	POL30		PBI2	PAI3
RRG9	NOP1		RRT2				NOC3	PRE8		YNL033W	PCL5
KTI11	ATG2		RRT8				STT4	PRM10		NCE103	PCL7
SUS1	TGL2		RSB1				SLA1	PRM6		AIF1	PDC1
ISW1	PET18		RSM19				ROT2	PRP11		PAP2	PDR15
DPB4	UFD2		SAK1				LDB16	PRP18		SPC25	PDR17
IES5	YDR306C		SAM4				CNE1	PRP2		SRB4	PDX3
CAF130	HXT6		SCH9				BUD14	PRP21		OLE1	PEP4
LRP1	EDC3		SCJ1				HPC2	PRP22		LSG1	PES4
PPQ1	NPP2		SCO1				BUD31	PRP24		NNF1	PET117
ECM10	GAL83		SCS3				NRG1	PRP3		TFA2	PET309
KAP123	YER085C		SCY1				PKH3	PRP31		NOP4	PEX6
ERG4	HNM1		SDH2				VPS72	PRP4		GFD2	PFA5
RPL42B	YBR287W		SEC10				VPS60	PRP43		YJL064W	PGI1
MLH2	APP1		SEC11				IES1	PRP45		YDR042C	PHO4
BDF1	ULS1		SEC21				MON1	PRP46		YNR021W	PHO91
URA4	MSH1		SEC22				VAM7	PRP9		DIG1	PHO92
SMA2	NOT3		SEC24				SKI8	PSK1		XKS1	PHR1
PEX17	GZF3		SEC31				PRE9	PTH1		YDL012C	PIB1
CRC1	YKL033W-A		SEC4				FYV8	PUF3		TMA17	PIF1
BRO1	TMA10		SEC5				CCH1	PUT1		YJL193W	PIH1
MPS1	YML003W		SEC66				LSM12	RAD26		TRK2	PIM1
TFG1	NTE1		SEC8				SDS3	RCN1		SSK22	PIR1
TAH11	YMR272W-B		SEG2				LSM1	RDS3		CWC15	PLB1
MDN1	SLZ1		SFC1				FBP26	REB1		REV3	PLB3
AVO1	TOS6		SFI1				SET2	REC104		CBR1	PMA1
NUP145	YNR063W		SGE1				LIA1	REC8		YJL218W	PMA2
RPL35B	REX4		SGV1				CNB1	REE1		OPT1	PMS1
SNX41	TRM13		SHC1				IRC25	REX3		MFA2	PMT5
HOS4	TEA1		SHG1				SIC1	RHO5		ZUO1	POL12
YSF3	YPR114W		SHR5				ARP6	RIB7		SBA1	POP4
SNF12	MTW1		SIA1				APC9	RIM1		ASR1	PPE1
PBN1	SRP54		SIP4				CCW12	RMT2		OAC1	PRE10
RPC19	YBL071C-B		SLP1				ACE2	ROM2		PSY2	PRM2
THI3	RGI2		SMP3				DFG5	RPA14		GAL3	PRP28
MRP1	GIS3		SMY2				PET8	RPB10			PRP5
RAD6	SPS19		SNO1				OCA1	RPL19B			PRY1
JEM1	ABZ2		SNO2				SPE2	RPL26A			PRY2
RSM22	ISN1		SOD2				MET22	RPL40B			PSE1
GAD1	RDH54		SPC2				OST3	RPL5			PSO2
YDL118W	HSM3		SPO7				VAM3	RPL8B			PSR1
FOB1	MRH1		SPO77				RUD3	RPP0			PTC1
PAC10	SSA4		SPR6				RBL2	RPS10A			PTC7
MDM30	CUP1-2		SRB7				SNC2	RPS10B			PTP1
TSR2	SPO22		SSM4				YOR352W	RPS14A			PTP2
RIM21	YMR090W		SSO1				OXR1	RPS19B			PUS7
EXO84	GPX2		SSO2				RAD55	RPS27A			PUT2
RRP42	GPM2		SSS1				HAC1	RPS27B			PYK2
SAS4	PST2		STE13				TRS65	RRP8			QDR1
YMR010W	ARO3		STE24				SLT2	RRT5			QNS1
UFD4	GTT3		STR2				CHS7	RSC8			RAM2
PUP3	RAD2		STT3				EPS1	RSC9			RAT1
CDC34	PCI8		SUT1				BCK1	RSE1			RBA50
CYC8	IRC8		SWC7				SAP30	RSM24			RDR1
KIP3	TPK1		SWP1				DAL82	RTA1			RER2
RPL1B	ITT1		TDA1				SIN3	RTC6			RFT1
INP52	BUL2		TDA11				TLG2	RVS167			RGT2
RPF2	YMR158C-A		TFB5				NEW1	SAD1			RIF2
PRP16	OPI10		THP2				BIG1	SAM37			RIM9
NOG1	BAG7		TIF2				PAN1	SAP155			RIO1
VPS13	NPT1		TIF34				SSC1	SAY1			RME1
RAD14	HSP33		TIR4				ERO1	SCT1			RNR3
EFM6	LAG2		TMA46				TPT1	SCW4			RPA43
YNR064C	CSN9		TMA7				SEC16	SDH4			RPB8
VPH1	IMD3		TOM1				SEC23	SDS24			RPC34
ATG8	SRY1		TPO1				GCN1	SDT1			RPC37
YAP1801	TVP38		TPS1				HTD2	SEC26			RPC53
TSL1	SQS1		TRM12				LIP5	SED4			RPC82
KGD1	RAD30		TRM2				SUP35	SER3			RPF1
QRI5	SPS2		TRX2				FPS1	SFH1			RPH1
YPT11	YJR096W		TSC13				GEM1	SHB17			RPL1A
RKM1	APN1		TSC3				UBX3	SHE9			RPL20B
BCD1	SST2		UBC8				SOK1	SHM2			RPL26B
ERG9	PHO84		UBC9				RPP2B	SHS1			RPL28
YBR238C	SYH1		UGP1				YPL245W	SLM3			RPL41A
MRP13	PST1		UIP3				RPL43A	SLM6			RPL6B
YGR259C	CDC16		UPC2				ASA1	SLU7			RPL8A
SRL3	HSP26		UPS2				SWC3	SME1			RPN5
YOL050C	BSC1		URH1				SUM1	SMM1			RPP1
YHR050W-A	WAR1		UTH1				KAP122	SMX3			RPP1A
MSN2	YLR464W		VBA1				EAF6	SNF3			RPS17B
RAD1	AAD3		VHS1				YKE2	SNT309			RPS1B
GBP2	YDL073W		VID24				EAF3	SNU114			RPS24B
DOA4	ADK2		VPS15				USO1	SNU66			RPS28A
COX6	AFT1		VPS21				OKP1	SOH1			RPS3
HOG1	HUL5		VPS3				RTG2	SPP381			RPS7A
GLN1	PAU14		VRG4				LST4	SPP41			RPS8B
MRP20	PAN3		WBP1				COQ2	SPT21			RRB1
RPS30B	RTK1		WTM1				STI1	SSK2			RRG1
YCR100C	GMC2		XDJ1				CTI6	STB6			RRN11
APM1	YMR310C		YAL004W				SWC4	STE50			RRN3
ACH1	UBS1		YAL056C-A				SNU23	SUA5			RRN7
YHR212W-A	CCC2		YAR037W				PAM16	SUB1			RRN9
YJL047C-A	STL1		YAR047C				HIR1	SUI3			RRP14
IRC20	YRF1-5		YBL055C				RPS11B	SUR1			RRT14
GAL7	PGM2		YBL083C				PAT1	SWH1			RSC6
ABP1	RPL15B		YBL086C				RPS16B	SWS2			RSF1
YFL051C	YNL217W		YBR196C-A				ASM4	SXM1			RSM28
ARO2	SVS1		YBR197C				IML3	SYF1			RSM7
SEC9	YBR013C		YBR206W				DST1	SYF2			RTT102
YLR281C	YLL020C		YBR284W				DBP3	TAM41			RVB1
MCD1	RVB2		YCK2				SLX9	TAX4			SAP185
YMC2	HVG1		YCL006C				YTA7	TCB3			SAP4
SWD3	RPL34B		YCR023C				LIN1	TCD2			SBE2
PEX18	DAL5		YDR199W				RPS21B	TED1			SBE22
PAN6	BSC6		YDR381C-A				MOG1	TFA1			SDH5
MLH3	APD1		YEL057C				HIR3	TFB4			SDL1
MTR2	NDE2		YER046W-A				REX2	THI6			SDS23
BDH2			YER079W				NKP2	THI80			SEC3
RTC2			YER087C-A				VIP1	THP3			SEH1
PRM7			YER091C-A				SRC1	TMA16			SFB2
TSA2			YER134C				VPS71	TMA22			SGN1
RMD9			YER137C				NUP188	TOD6			SHM1
KEL2			YER156C				UBP8	TPM2			SIZ1
RNH70			YFL032W				IES4	TRP4			SLX8
ESL1			YGL242C				SSE1	TY5A			SMA1
RAX1			YGR042W				KAR3	TY5B			SML1
ISD11			YGR121W-A				RPS26B	TYR1			SNG1
ERG11			YGR161W-C				NMD2	UBP2			SOL1
RRP5			YGR210C				DCD1	UBX2			SPE4
ALG13			YGR266W				STB5	UGO1			SPP382
FMP48			YHM2				EGD2	UPS1			SPS4
EFM3			YHP1				BFA1	URA1			SPT15
HRK1			YHR049C-A				IKI3	URN1			SPT16
YOR385W			YIG1				RPS16A	UTP5			SRL4
RIB5			YIL024C				NUP53	UTP8			SRM1
ACC1			YIL100W				RPL16B	VBA3			SRP68
UBP13			YIL102C				SER1	VBA4			SRP72
FIR1			YIL108W				RAD17	VBA5			STE23
HXK1			YIR016W				CTF19	VHS3			SUV3
HUL4			YIR021W-A				RPL21B	VHT1			SVL3
EMP46			YJL017W				ELP3	VID22			SWD2
ECM5			YJL049W				BRR1	VID30			SWM1
ATG21			YJL070C				TFC3	XRN1			SYT1
THI21			YJL171C				PDS1	YAR044W			TAD1
IPI1			YJL211C				SPC105	YAR1			TAF3
SEN54			YJR008W				SLD3	YBL065W			TAH18
SEO1			YJR061W				SDO1	YBR064W			TAN1
PPH21			YKL050C				TAD3	YBR116C			TFB2
GND2			YKL070W				BRN1	YBR242W			TFC4
LAP2			YKL077W				TAF4	YCL002C			TGL5
HOP1			YKL107W				TBF1	YCR006C			THI22
AVT7			YKR015C				CDC60	YCR061W			TIM22
MAM3			YLR046C				AIM4	YCR062W			TIM50
RMP1			YLR149C				SWR1	YDL050C			TIM8
RPL4B			YLR152C				SNT1	YDL071C			TIP41
SBH2			YLR156C-A				MCM21	YDL094C			TIR2
YHR213W			YLR159C-A				RPN10	YDL121C			TKL2
DCS1			YLR169W				RPS0B	YDL186W			TMS1
ALG11			YLR232W				CDC73	YDR115W			TOS4
YNL194C			YLR269C				TUB3	YDR131C			TOS8
YGR122W			YLR345W				LGE1	YDR401W			TPK2
YPL062W			YLR419W				TGS1	YDR476C			TPK3
SAM1			YLR444C				CBC2	YDR541C			TPN1
YLR307C-A			YML002W				KSP1	YER187W			TPO2
PHO85			YML033W				SEC17	YFL015C			TRM732
RPS9A			YML054C-A				RPC17	YFR006W			TRM9
SNU71			YML131W				NAB3	YFR032C-B			TRS130
YAR066W			YMR085W				URC2	YGL010W			TRS31
RPS11A			YMR119W-A				SWD1	YGL024W			TSC10
RPL23B			YMR130W				SIF2	YGL034C			TSR4
PAU12			YMR158W-B				ELO2	YGL042C			TUL1
YNL134C			YMR175W-A				SWF1	YGL081W			UBA1
RCF2			YMR206W				EFT2	YGL177W			UBC12
AZF1			YNK1				SDC1	YGL235W			UBP16
KHA1			YNL089C				SGF73	YGR164W			UBP9
ALY2			YNL143C				KEX1	YGR201C			UBR2
HST1			YNL146W				HGH1	YHC1			UBX7
SAL1			YNL165W				UBA4	YHL018W			UGA2
RCR1			YNR029C				URM1	YHR035W			UIP4
SNC1			YOL057W				LAS21	YHR180W			ULA1
YIL055C			YOL150C				CYT2	YIL161W			URA6
YLL053C			YOL163W				SAP190	YIL163C			URE2
PLB2			YOR186W				POM34	YIL165C			USE1
RRP17			YOR345C				MMS22	YIL174W			UTP18
SDA1			YPL107W				RCE1	YIP1			UTP21
ERV46			YPL199C				PNT1	YJL175W			UTP25
SLC1			YPR053C				RLM1	YJR087W			UTP4
RTR2			YPR078C				CTF4	YJR107W			UTP7
AFG1			YPR084W				TCP1	YJR146W			UTR5
YIA6			YPR098C				GDI1	YJU2			VAN1
PRY3			YPR130C				SCC4	YKE4			VHR1
YCL001W-A			YPR197C				ERG26	YKL158W			VID28
VAC17			YPS7				TIP20	YKL222C			VPS55
YGL041C			YPT32				CYR1	YKR011C			WRS1
VOA1			YSY6				EXO70	YLH47			WSC2
YNR042W			YTA6				RPT1	YLL032C			WTM2
PEP12			YVC1				RNA14	YLL054C			YAL066W
TUM1							MGE1	YLL056C			YAR029W
SPO24							ALA1	YLR122C			YAT2
VHC1							PDC2	YLR154C-G			YBL008W-A
YEA4							GAB1	YLR177W			YBR056W
DLD3							GCN3	YLR346C			YBR072C-A
PAU11							KAR9	YLR407W			YBR285W
SER2							MCM16	YLR415C			YCK1
MGA1							HCM1	YME1			YDL124W
ENO1							BUB2	YML090W			YDL129W
YGR283C							CIN1	YMR031W-A			YDL187C
IME2							CIN2	YMR084W			YDL241W
HXT9							CEM1	YMR122C			YDR061W
MEU1							PWP1	YMR172C-A			YDR095C
XYL2							TRM3	YMR230W-A			YDR124W
YLR179C							CYK3	YMR262W			YDR274C
STV1							RPL17B	YMR265C			YDR341C
YKL100C							HDA1	YOL035C			YDR415C
STB2							ZPR1	YOL159C			YDR524C-B
YPR170C							RPN1	YOR034C-A			YEL025C
RSA4							QRI7	YOR309C			YER053C-A
DAS2							RPS4B	YPL034W			YFL034W
DAN4							MSC1	YPL068C			YFL052W
RAD61							SIP5	YPR022C			YFL054C
CIR2							TCM62	YPR064W			YFR018C
TOM20							AGP1	YPR071W			YFT2
DSF1							GET3	YPS1			YGL046W
URK1							APS3	YRA1			YGR149W
GCS1							NST1	YUH1			YGR228W
KIN1							MSH2				YGR273C
HEL2							VPS30				YHR033W
YFH7							SAT4				YHR210C
APM2							MVB12				YIL014C-A
SOR1							HHF1				YIP4
NUP120							GAS1				YJL043W
YLR225C							AIM44				YJL055W
ALP1							ACK1				YJL107C
RPS19A							PRP8				YJL132W
GCY1							TPS2				YJR054W
SEC14							MTC5				YJR056C
AQY1							MSO1				YJR085C
VPS62							CAF40				YJR149W
TMA19							NOP16				YJR151W-A
UTP23							NBP35				YKR041W
APA1							FUN30				YLL006W-A
YER175W-A							RAD57				YLR012C
RSC1							RPS30A				YLR042C
YIR044C							STE6				YLR112W
IRC18							CTF3				YLR159W
JSN1							AMD1				YLR283W
APE1							RTS1				YLR317W
YLR162W							COS111				YLR413W
STP3							RAD51				YMR018W
TRF5							OAR1				YMR030W-A
RRP45							YLR363W-A				YMR052C-A
MEX67							RPS25A				YMR099C
YBR016W							YOR114W				YMR111C
YBR071W							POC4				YMR124W
YPL162C							CBF2				YMR155W
IRC19							NUT2				YMR209C
TOP3							CWH43				YMR295C
YNR061C							ERV14				YMR304C-A
YJR098C							ERV29				YND1
FUN19							SLY1				YNL057W
YCR016W							SPC3				YNR005C
MSH3							GAA1				YOL019W-A
AFR1							YOR1				YOL038C-A
YDR514C							RPS21A				YOL098C
YHR095W							SNF11				YOL107W
MND2							PTP3				YOL155W-A
YMR1							SFL1				YOR053W
GAP1							RPN7				YOR093C
SYM1							TEL2				YOR139C
IMD4							UTP13				YOR192C-C
RRT16							PRX1				YOR240W
PRM4							PPM1				YOR268C
TDA2							PRR1				YOR289W
PMT3							SIS2				YOR376W
ROD1							NBL1				YOR381W-A
YOR387C							QDR3				YPK3
RPL21A							FLC2				YPL109C
PTH2							AGE2				YPL113C
SCS22							IMP2'				YPL150W
FET5							RGA1				YPQ2
COX13							KES1				YPR012W
COY1							DYN2				YPR013C
YLR194C							RPL11B				YPR063C
HSC82							POM33				YPR089W
YKL133C							YML108W				YPR091C
MRP8							MYO5				YPR153W
DPH6							GOT1				YPT52
PCD1							KRE1				YRB1
RIT1							NMT1				YRB30
AAD14							KRE5				YSC83
YNR068C							YJR141W				YTA12
VPS20							IST2				YTM1
AMN1							RXT3				ZTA1
YDR445C							MAD1
YHL008C							CLG1
NMD3							MAD2
YGR022C							YHL015W-A
FUS1							COG2
CAD1							DSN1
AGE1							UFE1
IGO2							SEM1
PDR11							MUP1
							VTA1
							OST6
							BLM10
							MAD3
							AAH1
							PMT1
							SSH1
							ENT4
							LCB1
							SPO11
							PHB2
							SMC1
							YDR169C-A
							SDH6
							ZIP2
							NOP6
							YIL046W-A
							SDS22
							PPR1
							YDR210W
							MVP1
							RFC5
							IRC15
							AMA1
							HFA1
							DSE3
							MMS1
							SPA2
							VTC1
							DMA2
							SEC7
							YJR011C
							NUF2
							BRX1
							DCC1
							PUF6
							FCF1
							HAS1
							RAD54
							PML39
							MAM1
							SGS1
							SMC3
							MEC3
							ADR1
							SFK1
							SKO1
							PCT1
							RPL16A
							RFA1
							UGA3
							CHL1
							DDC1
							MCM5
							HCH1
							YGR174W-A
							RAD9
							RKM5
							RPS18B
							YNL042W-B
							NCS2
							ARX1
							SLO1
							CHL4
							VNX1
							SMY1
							MDR1
							PEX30
							RPS0A
							SSF1
							ADH2
							CAK1
							PRE3
							CSE4
							PKP2
							TIF4632
							MCM2
							DUS3
							RAD5
							YHR078W
							ADH7
							YJL206C
							BUG1
							YCL060C
							OPI7
							YMR114C
							YNR025C
							CLN1
							SNT2

## Sheet: CERI_UWOPS87
0	1	2	3	4	5	6	7	8	9
CLP1	PRB1	THI3	LEU5		ACK1	AAH1	YOR032W-A
BCK2	BMS1	CPR2	DID4	MRPL50	ACT1	ACE2	YNG1	DCP1	RIB2
TUB2	GTT2	OAF3	MCP1	YIL058W	ADD66	AIM4	AKR2	YBR139W
AIM29	CCT4	ERP2	HXK2	YHR022C-A	AGE2	AMA1	GUK1	PFK2	COS7
HEM4	HTS1	PAU7	YPT31	YOL036W	AIM22	AMD1	HYP2	NPY1
DIG1	ERG24	JJJ3	HSP30	YMR193C-A	ALA1	AME1	BMT2	RPL9A	RSC3
ALG11	GPI17	MPM1	YML119W	LOH1	ALG14	APC11	MIX17	SMC4
RTR1	ILM1	PEX14	GAR1	NSA1	ALG6	APC5	RPC31	VHS3
YOR385W	SKG3	YJL017W			ALT1	ARP1	CPR5
SPR6	BIO2	COX17	TRX2	PML1	APL5	ARP6	YOR059C	ABD1	LIP1
YKL023W	OYE3	SMF2	SHR5		APL6	ARP9	YGR240C-A
YHR177W	COX19	GAL4	CAT5	IDP1	APM3	ASA1	PGA1	URA2	TOK1
COX23	LAS17	PRP46	PNO1	PRX1	APS3	ASE1	UBP11	RCN1
YMR31	ACO1	AAT1	RAV2	ECM13	ARL1	ASF1	BEM1	PMT4	MTC4
YML037C	SFT2	YGR226C			ARL3	ASH1	PPH22
ARA1	SAS2	YEL057C	YOR082C		ARO1	ASK1	ATG16
YCL001W-B	PUT3	TRX3	ULA1		ARO2	AVT5	TSR1
YER156C	AIM20	AIM21	YLR345W	KAP104	ARP4	BBC1	ORM2	FBP26	TGL3
STE50	BAP2	CLU1	PAU10	YCG1	ATG15	BCH2	CUZ1	ATP23	ECM5
VPS17	CDC42	FES1	BSP1	YJR120W	ATG18	BEM3	CFD1	AGP1	YHL017W
SEC10	MYO5	RRI1	LIP5		ATG3	BFA1	YDL241W
MRPL40	FRE8	MAK3	DOS2	PET127	AVL9	BRE1	SIP2	PEX3	FZO1
HRP1	NOG1	SDH1	ENV9		AZF1	BRN1	LSB3
YME2	PFY1	SUR2	IMA1		BCY1	BRR1	JLP2
MRN1	CDC55	FKS3	TIF6	YKR075C	BEM2	BRR6	RPC25	MRPS28	BZZ1
CDC28	EST1	LAM6	LRG1	YOR170W	BEM4	BRX1	ILV1	GFD1	ADH1
ARP10	RPS2	YCF1	ISU1		BET3	BUB2	PLP1
MBB1	CAB4	ECM8	DIS3	YDL121C	BIG1	BUB3	YNL108C	SEC39	PRP28
SIP4	ARF2	BET1	RRD1	UBP1	BLM10	BUD13	GEA1	SEC13	MGA2
SMX3	ANP1	ATG36	YFL032W	YNR071C	BRE5	BUD31	ATG22	GLN3	FPR1
GSM1	SEC21	YGL138C			BRL1	CAK1	CBP6
IKI1	LCB5	PRS4	RRP12	ESL1	BST1	CBC2	YLR031W	YBT1
YOR186W	PRP31	TMA46	RPS15		BTS1	CBF2	ACM1
MRPL19	MNN11	RKR1	UBX2		BUD14	CDC23	TFB5	ATP20
RSE1	NMD3	SCT1	IDH1		BUD6	CDC27	RPL23B
GCR2	MOB2	RME1	RSF1		BUG1	CDC4	RML2	SCD6
TAF14	ERG25	JLP1	YIH1	YMR196W	CAF40	CDC7	MRPS5	ARO8	MAS2
RRP1	GAT2	MCR1	MTO1	NOP19	CAP1	CDC73	TOR1	KIP3	STV1
GAL7	SKN1	YJL120W			CBF1	CHA4	YER134C
GLO3	ARC18	AUS1	VID28	EDE1	CCH1	CHD1	DRN1	GLC8	UFO1
PRP11	MRP8	RPL31B	UTP30		CCT6	CKB1	RPL10
SST2	AIM33	APA2	TUF1	RIM8	CCW12	CKB2	SPS4	ALG12	POL30
MPE1	DEP1	HER1	SWI1	YIL067C	CDC1	CLB5	SKG1	RPS10B	SHH4
GPI1	MTR4	RPS27B	NAT5		CDC11	CLG1	BDF2
KTI11	EAR1	IMD3	SIM1	HRT3	CDC21	CLN3	GFA1	OLA1	DAP1
YDR248C	CHS2	FMP32	PGU1	YAR028W	CDC43	COF1	UTP21	CDS1	RPL4A
HPM1	AIM24	ALG3	PKR1	PSK1	CDC60	CPR7	TDA5	PEX2	OSH3
TRP1	GIM4	MIC60	YJL045W	NPL4	CEM1	CSM1	YJR098C	HXT4
YFR045W	RGR1	VPS3	CTK3		CFT2	CSM3	RRB1
DUG2	IWR1	PHO4	ADH6	AFG1	CHO2	CSN12	DIM1	OXA1
SNG1	PAM1	SNZ1	AIM34		CHS3	CTF18	DAL4
IDP2	RPT3	YCL062W	BAS1		CHS5	CTF19	YLR285C-A
SAD1	NCR1	SAP155	VPS41		CHS7	CTF8	SPS2
ARE1	GCN4	MGR1	CKA1	ULP1	CKS1	CTI6	RTT101	YHK8
NAT1	JEM1	PHO87	HOL1	PRP38	CLN1	CYT2	OCA6	ISC10
PHO2	RPL42B	YBR292C	RSN1		CMD1	DAD1	PST1
PSY1	CAX4	EMP65	SGV1	PKH1	CNB1	DAM1	SLG1	RPL14B	RPS7B
RPS19B	GPI8	MRL1	RIM11	SOP4	CNE1	DBF2	PGM2	BRP1
YJL107C	PAU17	SOK2	CLN2		COG2	DCC1	MRPL8
APJ1	RNP1	YAL056C-A	SNO4		COG3	DCD1	RPA43
TIM18	MRP21	RPL2A	ABZ1		COG5	DDC1	TIM54
ENV10	PAH1	SMM1	DPL1		COG6	DFR1	AIM46
HIR3	ADE6	ACA1	MNT3	RCN2	COG7	DIA2	RPS0A	FAR3	SCS2
SLD5	ROM2	YAR037W	CPR1		COG8	DIT1	RPL5
VPS8	AAD14	AAC3	OMS1	MMM1	COP1	DIT2	ASK10	IKS1	SEN1
RXT2	ACS1	ABP1	MBA1	CAP2	CRD1	DOA1	HDA2	ERG3	YER084W
VHT1	MSS18	RPS14B	CBR1		CSF1	DPB3	SMP1
GLN1	HUL4	PBP2	TRP2	DNL4	CSG2	DPH5	NAB2	MTL1
YDL177C	SBE22	YER091C-A	CMR1		CSR2	DSE3	YMR321C
YBR298C-A	NPR1	SHE10	QCR9		CST9	DSN1	YDL162C
IMA2	SHP1	YIL108W			CWH41	DYN1	YBL096C
MRM2	FIR1	LHS1	YCR090C	MPP6	CWH43	EAF3	HNM1	PMT3	ADH3
YPL102C	EPT1	IRC9	SSA3	EIS1	CYK3	EAF6	SUA7	BCS1	TPI1
RIM101	KXD1	PRP2	TFG2	HEM12	CYR1	EAF7	AAD10	MRX12
UBP13	RSC1	YDR269C	YDR056C		DAL82	ECM38	GLE2
YKL033W-A	SEC28	YGL217C			DBF4	EFT2	SDH8
DOC1	RHO2	VPS68	URA7		DBP3	EGD2	SPC98
NCE103	RMR1	YAL037W	EXG1		DBP9	ELG1	SME1
YNL046W	CDC37	ERV41	CGI121	BAT1	DCP2	ELP3	KOG1	MHR1	YFR032C-B
TOM6	CDC39	FCY1	YMR166C	DLS1	DFG5	ELP4	RIX1	PEP4	AFT1
RIM13	CDC24	ERV25	VIP1	ECM14	DGK1	ELP6	NUP57	PHO13	PHM8
MEF2	GPH1	MNN1	SRL3	YEL025C	DOM34	ERG26	YLR297W	YMR001C-A
PEX32	SBE2	YER046W-A	YBR226C		DOT1	ESA1	CUE1
CTK1	MIC19	RAX2	YDL118W		DPM1	ESC1	HSP10	MRX6
REF2	ECM30	IOC4	RAS2	MET17	ELF1	ESC2	FCP1	FIG2	IPI1
RNA15	PMI40	TAE1	LSC1		ELM1	ESS1	YOL057W
PMP3	KEG1	PKH3	WHI2	QRI5	ELO2	FRA1	UTR2	SDT1
TEA1	ATG21	CCW14	YLR282C	YFR018C	ELP2	FYV10	SWC7	RTG1	ERB1
SEC4	MRPL6	RPL41A	COQ6		ENT3	GCN20	NUP192
RPN11	MRPS16	RPN13	RSM7		ENT4	GIM3	HRR25
TYW3	COA3	FTR1	YVC1	SEF1	EPS1	GSP1	TRS130	SWD3	YPR1
RCF1	ALG2	ASI1	SHM1	DUS4	ERD1	HAP3	CDC25	SEI1	PRP16
CPD1	SEC2	YFL013W-A	YGR210C		ERG27	HAS1	AKL1
HMT1	RSC6	YDR344C	YFL051C		ERG6	HCH1	COX18
FUB1	RAP1	TY5B	SKI6		ERO1	HCM1	RPC53
RPL19B	PPE1	TCB2	RRT5		ERT1	HDA3	BSC6
YPR089W	ISD11	PHA2	EMC3	SMA2	ERV14	HGH1	EMG1	ECM10
LRE1	ECM25	IMG2	MSN2	PNP1	ERV29	HHF1	ACS2	YCR062W	NUG1
TOM20	MTG2	RPS1B	RPL34B		EXO70	HHT1	ATG12
EST3	COX4	GAL80	MCT1	PMT5	FCF1	HOM3	APC1	PFA5	YPT52
TOM7	ALG8	ATG11	CAJ1	RVS167	FIN1	HPC2	RER1	UBP14	ABF1
MSI1	AXL1	CKA2	VPS4	URE2	FKS1	HSL1	CRZ1	SLM3	FAR8
YJL169W	BYE1	DUS3	CEP3	RPL19A	FLC2	HST3	CTL1	RAD1	HSP150
CMP2	MLH2	RGC1	PRY2		FPS1	HUB1	DST1	YOL107W
RPH1	ARC35	AYR1	GVP36	YBR196C-A	FRQ1	IES1	PFK26	TOR2	LRS4
NGR1	RPL23A	YBR206W	YET2		FYV8	IES4	MRPL9
YEL043W	APL2	ATP10	ALK1	CCT8	GAA1	IPK1	GAT1	GCS1	PRE7
TY5A	BCK1	COA6	LPD1	MXR1	GAB1	IRC25	MSN1	MRX4	HSF1
MPS1	ATG40	CCZ1	YLR444C	NNK1	GAS1	IST3	ECM7	MRX11	RPO31
NUP170	RAX1	UBR2	YFR024C		GCN1	ISW2	TRS31
COG4	ATS1	CEX1	TOM70	YMR111C	GCN3	ISY1	PRM15	CCA1	YDR199W
YHR213W	LOC1	PTC7	KIN28	LYS20	GDI1	JNM1	GAD1	KIN2
SCO1	FCY21	LDB17	MCX1	YMR175W-A	GEM1	KAP122	BMH1	PSK2	RTN1
YKL107W	CBP1	ENV11	TPS1	KAP123	GET1	KAP95	MGM1	PTC6	OAF1
UGA4	GEF1	MGR3	HOS4	SEC14	GET2	KAR3	RAD26	CUP1-2
EFM3	SEC22	YGL149W			GET3	KAR9	TDP1
SPC25	ROT1	YAR044W	RPL27B		GGA2	KSP1	MTW1
RPL22A	AIM26	ANB1	MCK1	NRG1	GNP1	LAT1	MDM12	AEP2	RLF2
YBL065W	SKI7	YJL055W			GPI10	LDB18	YDR476C
ELO1	PIK1	SYF2	KAR5		GPI15	LEA1	SSK2
FRS1	GCD11	MDS3	YGR259C	NAF1	GPI18	LEO1	MET6	PFK1	PAM18
GAL10	GCD7	MEI4	CRP1	KRE33	GPI19	LGE1	SPO74	OSH7
RPS8A	AVO1	CHK1	PEX15	YDR115W	GPI2	LIA1	YMR326C	RPB10	PTR2
SVL3	RNR3	YAL065C	YAR043C		GRH1	LIN1	IDI1
SAM37	CDC15	ERV2	YGL036W	MSH1	GSH1	LRP1	NTF2	FAR10	RPL37B
UTP8	ATP11	CDC14	ADI1	MPD2	GTR1	LSM1	ASC1	IGO1	UMP1
YOR296W	ASP3-4	CCT3	UPS1	RPL8B	GUP1	LSM12	ADE16	YDL012C	SUV3
MID1	CYC8	GPB2	GCD1	YFR035C	GWT1	LSM6	BUD25	TSR3	ROY1
RSC8	DBP7	GTR2	EMI1	MTC3	GYP1	LSM7	BUB1	YGL114W	GET4
TFG1	MTR2	RPS23A	MRPL10		HAC1	MAD1	GPD1
SWD2	MVD1	RPS9A	BUD4		HDA1	MAD2	ENT1
FLX1	LSM8	PUG1	CDC6	CPT1	HIR1	MAK5	LSM2	ASP3-3
TOS6	MRD1	ROG3	MET13		HOC1	MAM1	DFG16
PTI1	DDR48	HEH2	COX10	YGR127W	HSE1	MCM16	SRO7	YHR210C	PDC5
MDM32	PEX18	STP1	VID30		HTA1	MCM21	YMR013W-A
YJL163C	PSD1	TOS1	RTS3		HTD2	MCM5	RPB5
YMR160W	RMD9	XYL2	NCE101		HUR1	MEC3	RIO1
DUO1	DCS1	GUD1	RSM26	STF2	ICE2	MED1	SMY1	SBP1	SSP2
FMC1	AKR1	APE2	BET4	UBR1	IES5	MED4	REV1	HIR2	DED1
LUC7	GRE3	NIF3	AIM39	YGR054W	IKI3	MED7	HST1	RPL12B
COS5	ARP2	BUD21	VTC4	FIG4	IMP2'	MEP1	YRA2	TMA17	ZWF1
MED8	PDI1	SPO75	DRS1		INO2	MET16	TCD2
AMS1	BNA4	CRF1	YLR412C-A	RPP1	INP53	MET22	YDR179W-A	COQ2	YLR152C
SVP26	SEC20	YFL052W	YIR016W		IRE1	MGR2	RAD16
TED1	BRR2	DIE2	SUT2	MCH4	IST2	MLP1	MRP49	GLO4	NNF1
RPP1A	HXT13	PCK1	GSY1	HSP32	KEX1	MMS1	YHR020W	PHD1
SSU72	HSH49	OST5	YEA6	SNN1	KRE1	MMS22	GLE1	GIC2
SPE1	PET117	STE23	RFX1		KRE5	MMS4	RIF2
ATG7	BRO1	DET1	VPS28	MSC6	LAS21	MNT2	PPX1	PIR5	RPT6
YCS4	NAR1	RRT16	YPI1		LCB1	MOG1	YDR089W
MTC6	IRC4	PEX29	ATP2	SLN1	LCB2	MRC1	RPS13	IRC3
YJL049W	RET3	UIP3	VPS64		LDB16	MRE11	NOP9
HXT6	KIN3	PMP1	SPR1	RPL20A	LST4	MSC1	YER079W	CLB1
PAU4	ASP3-2	CAT8	TEF4	HOM6	LST8	MSC7	YLL032C	RPS14A	VPS54
CSE1	DCW1	GYL1	RIM21	IMO32	MAF1	MSH2	IRA2	YGR012W	YLL066W-B
SRB4	GSF2	NSI1	IDH2	SOL3	MAK16	MUS81	AHC1	CYT1
ECM33	EMC2	IPT1	TFB4	ATG17	MCM7	NAM8	ERG11	NUR1	RPC82
PRP5	RNT1	YAP7	ECM18		MDM10	NBL1	SPC29
POR1	PDC1	SPO13	RRN7		MDR1	NCS2	NTA1
SUS1	NPP2	SFH5	MIS1		MDY2	NDC80	RTG3
FIG1	ADH4	ADE4	TMA23	SPS18	MES1	NEW1	GOS1	BET5	RPL24B
YKR018C	CRC1	GDT1	SPP41	IRC2	MGE1	NHP10	MTR10	MET5	AHP1
VPS63	PRE2	TIM21	YCK2		MMR1	NIP100	INA17
DSE2	RER2	UFD4	RKM2		MNN2	NKP2	UTP25
ADO1	MAK10	PUP3	CDC45	PTC3	MON1	NOP16	FAF1	AIM32
INN1	DID2	HKR1	YBR238C	INA22	MRS2	NSE4	YPL113C	BUD27	ART10
SRP1	DIG2	HMX1	YLR235C	PBS2	MRS6	NSE5	TAF5	FSH2	YLR419W
BRE2	MKC7	RDS3	SGN1		MSN5	NST1	AOS1	YOL029C
ERG10	ERV46	KTR7	STF1	YOR105W	MSO1	NUF2	UGO1	RPS18B	NFI1
ARV1	ERG12	ITC1	VBA2	POM152	MTC1	NUP133	SCS22	IOC3	SEC5
RPB2	NOP13	SDH7	HEM13		MUP1	NUP145	CNN1
INO80	DCV1	GUT2	PEX17	YGR016W	MVB12	NUP188	KTI12	SER3	OPI3
SLI15	PIR1	SYT1	YOL159C		MVP1	NUP42	PET494
CEG1	NFS1	SCJ1	YDR210W		NAB3	NUP53	QCR7
HTB2	PSE1	TPO1	NFU1		NAB6	NUP60	PBN1
CTR1	DAL2	GRE2	SET3	PYC1	NBP2	NUT1	CDH1	PRP45	DSK2
IZH3	PRE8	TIR2	PSY2		NBP35	OAR1	PCL8
FAB1	BNA3	CPR4	YKR041W	UTP4	NEO1	OCA1	PTP2	TIM13	MKK2
TVP38	SFA1	YGR045C			NMT1	OCA2	YCR075W-A
YPR076W	CDD1	FLO8	FRM2	TGL4	NOP12	OKP1	LAS1	VMA21	HEK2
YDR431W	REB1	UBX6	RDR1		NOP6	ORC1	PAB1
SLU7	PDR17	SPT15	ISW1		NPR3	ORC3	YKL183C-A
RPL40B	PSD2	TPK2	PTH1		NUT2	ORC4	POP4
SPT8	GPI12	MOB1	COX8	BOL2	OCA4	ORC6	REH1	WSC3
SOD2	BNI5	DAL3	CPR8	PAM17	OCA5	OXR1	YSC83	PUF6	MDM31
MAL33	AFG3	ADH5	YNL040W	TIM50	OPI1	PAA1	YJL132W	ERS1	PIG2
STB3	PRE1	THO1	QCR8		OST1	PAC1	VTC3
SEC8	NCB2	SAM4	UBI4		OST2	PAC11	YSP2
CSL4	PEA2	SSA1	YPR123C		OST3	PAM16	YPS1
SCM3	GRS2	NMA1	YOR008C-A	YGR269W	OST6	PAT1	HAL9	QCR2
CCR4	RRS1	YDL206W	PDR5		PAN1	PCT1	TAF1
PRP24	ERI1	KTR4	PAU3	MDM38	PDA1	PDS5	NHX1	YML009C-A	YCR102C
RTT103	EGD1	IPI3	RPL3	RPS25B	PDC2	PET122	RFA2	ADH7	PRI2
YLR352W	ALG13	ARP7	PDB1	LOS1	PEP8	PEX22	MSS4	HCS1	MIF2
TRM2	CCC2	ERP1	YEF1	MAL11	PET8	PEX4	SPC19	URA4	MRK1
IRC13	CDC50	FIT1	PRE10	MBR1	PGM1	PHO23	CCT2	KGD2	RPL8A
ACL4	AIF1	AGP2	CWC27	LTE1	PHO80	PIB2	ADY4	WWM1	SPT23
YPL272C	RGP1	VID22	ATG9		PIN4	PML39	MAS1
HTZ1	MRP10	RPI1	FUN30		PKC1	PNT1	FAL1
POP1	DOP1	HOM2	RCO1	MIR1	PMR1	POB3	CDC9	MRPL24	ATG2
BSC4	SGM1	YHR078W			POM33	POC4	PTP1
SPT3	CIK1	FRE6	COX12	YAR040C	PPR1	POL3	TIF34	YAL064W	PIB1
PRP40	RPD3	YBL086C	KEL1		PRP8	POL32	BDF1
CLA4	ERG13	IXR1	YCP4	SIP18	PRR1	POM34	QDR3	MPC1	RRP45
TRM1	PHO91	SXM1	IMP2		PSP2	PPH3	YNL134C
PBA1	SFH1	YGR111W			PTC1	PPM1	RPP1B
MED6	PDR3	SRL2	CBP4		PTC4	PRE6	PET309
GPR1	ARP3	BUD8	LCB3	CDC12	PTK2	PRE9	VBA5	BAR1	FHL1
MAK21	RRG9	YDL157C	MCH1		PTP3	PRI1	RPL33B
TDA6	GPT2	MUM3	SIW14	YGL015C	PXA1	PRP21	RTT106	ECM15
SPC42	ERG9	KIN1	KIN82	YMR254C	QRI1	PRP3	BTT1	ELO3	HPF1
RNH1	GPI16	MPH1	MRPL39	MAM33	RCE1	PRP4	ALO1	GRS1
NTO1	PRP9	TMA7	EDC1		RET2	PWP1	AAR2
PRM6	IRS4	PEX5	VMA5	ESF2	RGA1	QRI7	CDC8	SIP1
GCD14	PMT7	TAH1	PMA2		RGD1	RAD27	SDH5
MAK11	HBS1	OPY2	RPS6A	MNL2	RHO3	RAD51	FRE3	THP3
KRI1	HSP33	PAN2	RIP1	NRK1	RIC1	RAD52	HEM1	ERF2
YHR049C-A	BOS1	DCN1	PPG1	YNR040W	RIM20	RAD55	SFB3	TAF13	MNR2
DNA2	HAL1	OAZ1	KIN4	YIL059C	RKM3	RAD57	TCB1	RPS29B
RTF1	BNI1	CSI1	END3	RIO2	RLM1	RBL2	HPT1	YGL235W	AHC2
PUP1	RPL20B	YBR197C	EMP46		RNA1	REX2	RSM28
MSS1	MMT1	RGT1	YLR287C		RNA14	REX4	SAC3	YPL107W
RPN8	DRS2	HRD3	INO4	TOF2	ROT2	RFA1	RPB3	ECM22	SLY41
OXP1	SEC72	YGR042W			ROX1	RFC2	MRPL32
AST2	IFM1	PEX12	POX1	CAB1	RPB7	RFC5	SFI1	BIO5
TOM1	SCO2	YER097W	SVF1		RPF1	RIM4	SEC18
NCS6	KRR1	PRM3	SRB6	FSF1	RPL14A	RNH201	NOT3	YIL077C
GDA1	ANR2	ATH1	RPL29	ARC15	RPL17B	RPA14	YCL049C	LST7	THI72
MPT5	SEC1	YER188W	MRPS17		RPL43A	RPA34	SEO1
RMT2	PGA2	SWE1	YHL008C		RPN1	RPC11	AIM36
ENO1	PGI1	SWI6	YIR035C		RPN12	RPC17	ICY1
PCL10	SDL1	YER186C	SAE3		RPN6	RPE1	SEN54
TIM8	MDM34	PUS5	KNS1	OSM1	RPP2B	RPL11B	UTP18	TSL1
RPS22A	MAC1	PUN1	YJU2	TDA1	RPS0B	RPL13A	FAD1	FPR4
MGM101	MED2	QDR1	ATG8	NTR2	RPS16B	RPL16A	RLP24	SRT1
MRPL22	MNN10	RIM9	ATG39		RPS25A	RPL21B	PAC10	CAR1
NUP116	PPM2	TGL5	PDX1		RPS30A	RPL24A	YOL164W-A
TGS1	HXT1	PCH2	YCK3	WHI5	RRP5	RPL9B	PUP2	MET28
EXO84	GAS3	MAP2	HSP12	RLI1	RSP5	RPN10	SPO12	HUL5	YLL053C
RPS28B	GPI13	MPC2	TSR2	YGR021W	RUD3	RPN7	OGG1	HAA1
RPO21	PEF1	SSA2	LSC2		RVS161	RPS16A	DPH6
BUR6	DAT1	GTB1	RMD1	YGL177W	SAC7	RPS21B	RTT102	PAU2	YOR131C
PHS1	HAP5	OPT2	GPB1	LEE1	SDH6	RPS24A	MET7	YLR053C
YPR153W	ITR2	PHM6	DAK1	DOA4	SDS22	RPS4B	AFG2	SBH2
HMG1	ALG5	ASI3	GID7	SHH3	SEA4	RPS6B	MEH1	RPL28	TEM1
SRM1	MSC3	RPP2A	CIT1		SEC16	RPT1	TSC3
YJR087W	CAB5	EMC5	YGL046W	AIM7	SEC17	RRD2	SGT2	YCR100C	UFD1
RXT3	RAT1	UBC5	MSS2		SEC23	RRM3	KRS1
MUD1	RDI1	UBX4	YLR413W		SEC26	RTC6	LCP5
EAP1	COX9	GDE1	DBP1	YDR010C	SEC27	RTG2	NOB1	GRX4	ATG10
PAU16	MID2	RCY1	AXL2		SEC53	RTS1	NSL1	FPK1
PER1	EMC6	IRC21	SUT1	YOX1	SEC61	RTT107	URA6	RPL35B	TSC10
POL1	HRD1	OST4	IZH1	TRI1	SEC66	RTT109	YPR159C-A	YMR242W-A
NGG1	KAP120	PIP2	DDR2	YMC1	SEC7	SAC1	PEX7	SCS3
PDE2	PFA4	SUP45	YGR079W		SED1	SAE2	MTG1
TLG1	ATG41	CDA1	YML053C	ALP1	SED5	SAP185	ARG81	APS1	YPK3
BMT5	BUD2	DML1	JID1	SAS3	SER1	SAP30	VPS36	YPR172W	TEC1
ATG4	MON2	ROD1	YDC1		SFB2	SAT4	SWS2
COX6	GMC2	MMS2	CBT1	YDR381C-A	SGF73	SCC4	YLL006W-A	CCC1
VPS53	AIM25	AMD2	SIN4	ALK2	SKN7	SCS7	MRPL17	YML090W	CWP2
SEC65	GAC1	MAL31	TPA1	FDH2	SKT5	SDC1	SER2	YER053C-A	EFM1
PDE1	SEC11	YET1	YPL261C		SLA1	SDO1	GAL1
PDR10	ATG14	CCT7	LIP2	ADE12	SLO1	SDS3	ENT2	MKS1	RPN5
RPB11	DPB11	HOS2	YOL050C	NUP100	SLT2	SEC12	SEC9	IMG1	SNO2
YFH7	GLC7	MKT1	MRX5	SYN8	SLY1	SET1	WAR1	DBR1
YHC1	ATP7	CDC48	YNL057W	GLN4	SMI1	SET2	OSW5	STB1	ECM4
YBL029C-A	RRT2	YDR124W	ATG13		SNC2	SEY1	TAF3
LSM3	RPL1B	YBR138C	YLR046C		SND1	SFK1	MCM1
PRE4	MSB2	RPN4	YNK1		SNF11	SFL1	BDH2
YOR139C	FRE2	LIF1	PAR32	CMK2	SNF6	SGF29	CUP2	MFM1	LNP1
PEX31	COX14	FYV1	VPS21	PBP4	SNX4	SGT1	TOP2	BGL2	RPL26B
UGA3	SLA2	YJL133C-A			SPA2	SHE1	YGL199C
HSC82	PAL1	SNX41	CUE3		SPC3	SHO1	YIL152W
YDR290W	BET2	COS1	VPS45	YFR006W	SPE2	SIC1	YSP3	RPG1	SAM35
HMI1	PET130	STE3	ATP18		SPN1	SIF2	MDM1
YJL070C	BUD3	DNF2	GPI14	ECM21	SPO11	SIN3	MUB1	RHO4	CHS6
CDC40	KKQ8	POL4	PPT2	YOL159C-A	SPT2	SIP5	DEG1	YGR250C
YDR274C	IAH1	PEX10	YGL185C	CFT1	SRN2	SKI3	YKT6	YKL222C
JSN1	ARK1	BPT1	DAL81	YIL102C	SRV2	SKI8	MUD2	MRPL27	UBP10
RRP6	RFC1	UME1	MRP20		SSC1	SLD3	NSE1
POL2	NAT4	RTT10	ACH1		SSF1	SLK19	COX20
YGR182C	INP2	PEX25	UTR1	SEC24	SSH1	SLX5	SUI3	SPO71
PUB1	ISC1	PGA3	RMA1	TFB2	SSL1	SLX9	RSC58	GMC1
DBP10	PDR15	SPO77	ADR1		SSO2	SMC1	KDX1
AVT7	RIB5	XBP1	TMS1		STB5	SMC5	WRS1
PHO92	NSG2	SHE9	YSC84		STE6	SMC6	YLR225C
DHR2	RPL1A	YBR116C	GYP6		STI1	SMT3	PSO2
MOH1	RSB1	YDR209C	NTE1		STT4	SNL1	SSB1
PUF3	FRE4	LOT6	EHD3	MDM20	SUB1	SNT1	YGL188C-A	YDR306C	YJR056C
YDR415C	SMD2	YJL213W			SUM1	SNT2	GND2
CAF130	GLT1	MLC2	HAP4	MYO4	SUR1	SNU23	FMP30	PEX13
TOA1	PEP12	STE13	YGR283C		SYS1	SNU66	DIC1
MOT1	NOP53	SFC1	NOC3		TAD3	SPC105	IRC7
MUM2	SAC6	YDR401W	MDM35		TCM62	SPO23	MDL1
NOP2	DER1	HHT2	MED11	POT1	TEF2	SPP381	PDR8	SIA1	HAP1
SPF1	GIM5	MIH1	PRY1	TAH11	TEL2	SRB2	MNS1	QDR2
TIF11	NAS2	RSC9	YPT10		TFB1	SRC1	YDR131C
SPC1	RIM15	XPT1	YJL068C		THR4	SRS2	DBP5
YKL100C	SEC62	YGL242C			TIM23	SSE1	BIK1
GRX2	CMC1	FSH1	YLR278C	FLO1	TIP20	STN1	CEF1	AST1	OPI7
MMT2	GPP1	MTC5	NGL2	UBP5	TLG2	STS1	MIC27	DMA2
IRC8	ALD2	ARO4	PRP6	SAY1	TPT1	STU1	FIT2	MKK1	SEH1
MIG1	AIM44	APC9	ASN1	PHB1	TRM3	STU2	LDB19	COQ10	CDC20
YMR030W-A	SGE1	YGR228W			TRS20	SUP35	ASF2
CDC123	FAT1	LCL2	EHT1	ALD3	TRS23	SWC3	SBH1	YNR061C	YLR422W
UIP5	GPI11	MNN5	CDA2	BOI2	TRS65	SWC4	TAL1	YIM1
TYW1	ALG9	ATG32	PTC2	DEF1	TRS85	SWC5	OPY1	SHS1	ERV15
SEC15	MSD1	RPS11B	RPL15A		TSC11	SWD1	TBS1
VRP1	CCT5	ERP4	HAL5	TRA1	UBC13	SWF1	SNM1	FAR11	MRPL35
OPI8	CBS2	ERG5	RPS18A	PHB2	UBP3	SWI4	YPR174C	GAP1	SLM5
MCM3	FRS2	MAL13	MRPL1	MBF1	UBP8	SWR1	SAP4	PLM2	ECM2
PMT2	DSF1	HRK1	IRC14	TRK2	UFE1	TAF11	TAO3	YBL071C-B	SNX3
SNT309	ERG7	KAR2	RAD18	FAA4	UPF3	TAF12	YDL180W	ACB1	RPB8
MSH4	IMH1	PEX19	PFS1	GUS1	USO1	TAF4	RPA190	LTP1
YLR391W	RPT4	YCR016W	ETR1		UTP13	TAF6	RPS22B
DAN1	PHO85	SWP82	BAT2		UTP6	TAF8	YMR295C
RAD4	NUS1	SIL1	ATG20		VAC14	TAP42	RAD14
KTR1	RFT1	VBA1	HLR1		VAM3	THP2	MSL5
IES3	CUL3	GIP2	HSP60	HNT2	VAM6	TPS2	CET1	MYO3	STP3
CWC15	RPS3	YCL006C	YPR117W		VAM7	TUB3	YHM2
TIF2	ALG1	ARO7	GDH3	NEM1	VNX1	UBC4	POP7	MNE1	MTC2
SPC24	GAL11	MAM3	AIM11	YLH47	VPS13	UBP6	PUT2	AIM9	MFG1
ZRT3	CBP2	ERD2	SOR2	RSM27	VPS24	UME6	YPL066W	GZF3	HSL7
MMS21	MRPL51	RPL38	EUG1		VPS29	URC2	PCF11
SSS1	DAN4	GSH2	OPI11	RCK1	VPS30	URM1	RBG2	OLE1	IZH2
RBG1	DTR1	HSV2	YHR045W	TIF1	VPS35	UTP15	MCM10	YBR090C	YOR376W-A
FCY22	PET18	STM1	YAR075W		VPS38	VHS1	PLB2
TAF10	GRX8	NSG1	CIN5	YAP3	VPS5	VMS1	TIR4	GIS4
SNU56	GBP2	MDL2	MRP13	CBF5	VPS51	VPS71	YDR157W	VPS62	KTR6
SOM1	APL4	AUA1	YGR237C	FIP1	VPS60	VPS72	ATG1	HRI1	RPT5
RMD8	SDH2	YER152C	MAL12		VTC1	WSS1	KRE29
IES2	CWC25	GIR2	CWC24	RAD34	VTI1	XRS2	VAC8	TOP1	YMR226C
RSM22	SEC63	YGR039W			YAR1	YBP1	CHA1
ADA2	KRE2	PPZ1	PET20	GSP2	YHL015W-A	YDJ1	RPO41	DOG1
YGL081W	RGS2	VPS55	AGA1		YJR011C	YDR169C-A	NIP1
YEL020C	ELA1	IPP1	FAS2	CSR1	YML108W	YGR174W-A	MYO2	YDL062W	MDN1
YPT11	GPM2	MSS11	SKY1	SAP1	YPR109W	YHR122W	FET4	HEF3
YBR096W	SAL1	YDR509W	CUE2		YPT1	YIL046W-A	YLR294C
API2	EOS1	IRC24	YEL1	RAD10	YPT6	YJL118W	NIP7	RPL35A	YRB1
POL12	GRC3	NHP6A	VPS27	FZF1	YPT7	YJR141W	GPD2	NDE2
SSN2	FDC1	LDS2	MAK31	RPL18B	YSA1	YKE2	GEP7	YOR041C	BUD32
PUF4	REC114	UFD2	SUN4		YUR1	YKL069W	BCD1
DUN1	RPL40A	YBR225W	YMR265C		ZDS1	YLR224W	BSC1
DPB4	RPS27A	YCL002C	YPR096C		ZPR1	YLR363W-A	GAS2
SPH1	SFM1	YGR176W				YNL042W-B	PPH21
NUP85	NHA1	SCL1	COQ11			YNL058C	NPR2
NTG2	SHE4	YIL100W				YOR1	LDS1
USE1	RPA49	YAR047C	DDI1			YOR114W	VID24
MPC3	BNI4	CSM2	WHI3	POP3		YOR352W	FAR7	COS111	PAC2
PRP18	RPC19	YBL062W	YFL034W			YPL245W	FMT1
GAL3	SLC1	YJL175W				YPL260W	YGR050C
CTF13	HCR1	ORC2	YPR098C	NEJ1		YTA7	REV3	USA1
HMS2	MET1	RAD28	FMP48			ZIP2	GCD10	BUL1
HMG2	PRK1	TKL1	RVB1			ZRC1	HFI1
CWC21	SMP3	YJR008W					FMO1
ASG7	SMY2	YJR039W					NVJ1
ATG27	SNF1	YJR061W					JJJ2
YKL075C	SNF4	YJR115W					TDA4
SHE2	SNF8	YKL070W					YML033W
PET10	SNU114	YKL077W					YML034C-A
BMT6	SOF1	YKL158W					YPK2
CKI1	SOG2	YKR051W					LAP2
YOL035C	SOL4	YLR012C					LEU4
TMC1	SPB4	YLR126C					ZEO1
ANT1	SPC2	YLR232W					YOL114C
DUT1	SPE3	YLR269C					YOR029W
UBC9	SPO14	YLR281C					LPX1
NHP2	SPO20	YLR283W					SWT1
NSE3	SPO7	YLR296W					FAA1
SNU13	SPT21	YLR346C					DPP1
POL5	SQS1	YLR374C					BIM1
CWC22	SSD1	YLR402W					EDC2
SEN2	SSM4	YLR407W					SLX8
SEC59	SSO1	YLR416C					GPG1
RIA1	STD1	YML002W					SOH1
YNL260C	STE24	YMR018W					YRB30
PZF1	STP22	YMR074C					YIP4
TFC4	STT3	YMR085W					YGR017W
KRE9	SUR7	YMR087W					HOP1
CLF1	SWA2	YMR119W-A					COX5B
CUS1	SWH1	YMR130W					COA1
YMR230W-A	SWI5	YMR141C					PAU15
LDB7	SWM2	YMR147W					COX16
GCG1	SWP1	YMR155W					MHP1
PPT1	TAN1	YMR158W-B					KTR2
CSE2	TAX4	YMR194C-A					GEX2
YBR032W	TCB3	YMR206W					COQ9
SNF5	TCP1	YMR209C					RED1
GIT1	TFC3	YMR279C					RPS1A
HEM25	THS1	YNL035C					DIA1
YDR278C	TIM22	YNL095C					HRB1
ADE8	TMA10	YNL120C					PBI2
PMD1	TOS4	YNL140C					YNL033W
TAM41	TPM1	YNR005C					YNL190W
BOL3	TRK1	YOL024W					LAP3
KIP1	TRM11	YOL150C					TEX1
PDX3	TRM9	YOL163W					SKP2
YBR056W	TUL1	YOR012W					MRPS12
MIC12	TUM1	YOR050C					YOL073C
SPO22	TUS1	YOR053W					PAP2
PRY3	TYS1	YOR055W					UBP2
RRP8	UBA4	YOR062C					RUP1
YHR022C	UBC6	YOR093C					YPL150W
YIL054W	UBC7	YOR214C					MLH3
YIL168W	UBP9	YOR277C					USV1
IME1	ULI1	YOR345C					FUM1
SEG2	UPS2	YOS9					POP5
DAL80	URK1	YPL035C					ESF1
YLR036C	VAC7	YPL039W					PRP22
RPS29A	VAM10	YPL182C					UTP7
COX7	VAN1	YPL185W					GNA1
YNR014W	VMA1	YPL199C					LSG1
ULS1	VMA11	YPQ2					ESP1
MDM36	VMA13	YPR013C					NOP7
ADF1	VMA22	YPR053C					DED81
SMD1	VMA3	YPR063C					IRR1
PYC2	VMA8	YPR064W					NSP1
TPK3	VMA9	YPR078C					NUP82
CAC2	VPH1	YPR127W					URB2
YPL080C	VPS20	YPR130C					YAE1
STR2	VPS52	YPR150W					TFA1
CDC10	VPS9	YPR170C					TFA2
TSC13	VTS1	YPR197C					FCF2
BCP1	WBP1	YPT32					RMP1
SDA1	XKS1	YSR3					CDC3
FMP23	XRN1	YSY6					UTP14
SRP102	YAP1						DBP2
DCR2	YBL036C						NOG2
RIM1	YBL071C						TSR4
AGA2	YBL083C						NOP8
CDC53	YBL100W-C						PSF3
UTR5	YBR075W						RKI1
GDB1	YBR100W						YTM1
YGR053C	YBR255C-A						NOP4
GLG1	YCH1						RAD53
CSH1	YCK1						TAH18
NPP1	YDL073W						RRP15
RGT2	YDR003W-A						TRS33
INH1	YDR133C						CYB5
TGL2	YDR203W						ILV5
SAS4	YDR524C-B						SCH9
YDR262W	YDR524W-C						LAG2
HEL2	YDR535C						VBA4
URH1	YDR541C						SNU71
YER010C	YER085C						PRP39
TDA2	YER130C						RPC34
DDI2	YGL024W						SYF1
PDR1	YGR022C						YDL109C
YGL159W	YGR122W						UBA3
YDR537C	YHP1						MDH3
COX5A	YHR050W-A						PEX21
RTC1	YHR180W						COA4
YGR035C	YHR202W						MDH2
SPR3	YHR212W-A						ATX2
PEX8	YIL014C-A						PTC5
YGR161W-C	YIL141W						PNS1
TDA11	YIL161W						SAK1
UBP7	YIL171W						RRT6
YIR021W-A	YIP1						CYS4
HYR1	YIR042C						MGA1
PAU1	YJL027C						SBA1
OSH6	YJL171C						YMR244W
GMH1	YJR149W						YNL122C
MRPL20	YKL133C						PHM7
TFS1	YKL136W						SPO19
YLR194C	YLL054C						PSF2
LEM3	YLL056C						RAD2
CRS5	YLR111W						TAF9
GCY1	YLR169W						GPN2
LCB4	YLR171W						AAD3
GEP3	YLR406C-A						YJR054W
UBC11	YLR446W						JHD2
GDS1	YML054C-A						ZTA1
YPL014W	YML082W						TRM7
SSU1	YML100W-A						GCV1
YPR084W	YMR010W						YDR132C
PIN3	YMR084W						ATP22
RPT2	YMR124W						VFA1
PSF1	YMR158C-A						YER187W
UBC1	YMR315W						BUD9
YDR341C	YNL089C						ART5
DYS1	YNL146C-A						YGR153W
RFA3	YNL181W						YIL002W-A
ACC1	YNL194C						GTT1
CDC13	YNR048W						YPS6
YGL132W	YNR063W						INO1
GFD2	YNR064C						YJR151W-A
FMP46	YNR068C						SOR1
YLR156C-A	YOL087C						SRX1
RPL4B	YOR365C						YKR005C
SLM6	YPL068C						AAT2
REI1	YPL077C						ACF2
YKL044W	YPL109C						YLR179C
RPL37A	YPL229W						BUR2
MDM30	YPR050C						NNT1
YOR309C	YPR108W-A						PPA2
YPL205C	YPS5						NGL1
OAC1	YPS7						PAU22
RPL33A	YTH1						SAW1
PET112	ZRG17						FUN19
YBR063C							SRO77
SDH4							MIX23
ICP55							YBR064W
YFR016C							YDL124W
PMT6							SRF1
AIM14							CLB3
YGR130C							DLD1
YLR280C							RUB1
RPS23B							SAM2
YMR099C							GIC1
QNS1							YHR127W
NOP56							SAM1
GGA1							MSB4
RRP17							ARC40
GIS1							NOP1
TCA17							SEC31
DSE1							BFR2
YKL091C							RBA50
YIR044C							SEC3
SSP120							SUA5
YNR021W							SPT16
MSY1							MTR3
UBC12							HCA4
YNL115C							TAD2
YBL081W							RRP14
MET8							TUB4
YCL001W-A							GPN3
AIR2							RPP0
FMP27							ERG8
SYH1							TAF7
YPR011C							UTP23
RRP3							THI80
YBR134W							IPL1
PCS60							WTM1
ARO3							CUR1
YMR031W-A							SAN1
YMR316C-B							MIT1
TPO3							YBR224W
UTP9							PAN6
FUS1							ASI2
ARR2							MEC1
IME2							RRN9
SSL2							TFC8
DAD2							YGL176C
MZM1							EMC1
SOK1							ATG5
MCA1							FLO11
RPS10A							MRPL49
DBP6							TKL2
YDL023C							RSM24
COQ5							FCY2
YCL026C							YKL050C
YRA1							YHL018W
RCM1							OYE2
							RPL26A
							PET111
							RSM19
							YOR381W-A
							EBP2
							SAS10
							CTT1
							YFL054C
							MRF1
							DSD1
							CCE1
							CIN4
							RRP43
							PRP43
							POL31
							RTC2
							CTP1
							ERP3
							PCL2
							YDL129W
							MRX10
							ITR1
							UBC8
							YND1
							YER039C-A
							THI5
							YGL140C
							EFM5
							RNR4
							ARO9
							EFM4
							PRM10
							HAM1
							GID8
							TPS3
							PAU19
							RAD50
							MSB3
							CRT10
							HUT1
							YLR125W
							THI7
							RIB7
							RAD3
							SQT1
							YOR034C-A
							SED4
							BAP3
							YDR061W
							PET191
							ESBP6
							SMA1
							GCD6
							KAE1
							RRN5
							SPP382
							RRN11
							SRP72
							SRP68
							JIP5
							YDL199C
							YGL042C
							AIR1
							MIX14
							KIP2
							ATG29
							ERG4
							ILS1
							CDC34
							RLP7
							YKL131W
							ARF3

## Sheet: HMG2_UWOPS87
0	1	2	3	4	5	6	7	8	9	10
VPS8	IOC4	TOF1	RPD3	ABZ2	ACK1	SEA4	RGT2	CPR1	GNP1	SPO22
HDA1	RIM9	HTZ1	SND1	ACB1	ACT1	CSG2	RVS167	GTB1	SNG1	ARV1
ATG18	CYS3	HCM1	NHX1	ACL4	ADD66	RPN4	LST7	YKL183C-A	GLG2	KIP1
RPL29	UBP14	UBC13	ALG1	AHA1	ADR1	ITC1	ILM1	YMR084W	HEM13	CDC37
RPE1	TPS1	UME6	TAF5	AIM17	AGE2	RPS4B	PUT1	CYT1	YPL080C	SEC20
MYO4	EMC1	VPS72	SRP101	AIM18	AGP1	CDC6	GIM5	GPI8	MRPL27	PHO2
SWH1	CDC50	IES5	GPI17	AIM2	AIM22	VMA1	COQ5	WBP1	YBL081W	PTH1
YBR096W	VPS54	PET122	GPI16	AIM29	AIM44	MUM2	YDL062W	BRR2	MDM34	BMT5
UMP1	BMH1	ATG27	RPA190	AIM32	ALA1	AIM14	IES2	YIP1	PPZ1	BCH2
YBR196C-A	POX1	CYT2	ERP2	ALD2	ALG14	FIS1	MCH4	CWC24	RPS23A	ARC18
NGR1	COQ6	RAD27	YGL081W	ALD4	ALG6	JJJ3	RSC8	TIF34	TAF1	MSS1
YBR220C	CPR2	DOA1	GFD2	ALD6	ALT1	UPS1	NUP57	POL2	MIG1	INO4
ISW1	CRP1	VRP1	YDL124W	ALP1	APL5	ASC1	UTP25	RPL3	YLR278C	RER2
MRPL32	NOT3	YLR363W-A	YDR248C	AOS1	APL6	MTQ1	SPC24	RIO1	STP1	DHR2
ADY2	COA3	PKR1	YDR524W-C	APM2	APM3	YNL140C	RRS1	PFY1	RPL18B	ALK2
CBS1	YJR085C	HHF1	YBR224W	APT1	APS3	MRS2	YBR139W	TAF3	MGT1	FTR1
GCV1	VPS25	RPS6B	YDR029W	APT2	ARL1	YCK3	IME2	SGV1	STB3	VPH1
YDR056C	CCE1	AIM4	NRG1	ARO7	ARL3	FZF1	PSD1	RRP4	PLB2	CAM1
CSN9	TVP38	SNT1	SAM2	ARP10	ARP4	TMA23	GLN4	CDC8	MAK3	COX7
BSC2	ROM2	PPM1	RPS30B	ARP3	AVL9	CSE2	LSM6	RPS14A	ERP4	YOR186W
SSN2	IMP2	RTF1	HER1	ASI2	BCK1	ROX1	SYN8	MPD2	PMT2	KRI1
VPS52	RPL23A	HXK2	MGR2	ASP3-4	BCY1	PTC4	GPB2	ESF2	RER1	SNF1
YEA4	YMC2	ASF1	YPR078C	ATG14	BEM2	DOT1	YBL008W-A	COG4	SAM1	RGP1
RIP1	PYC1	CDC73	ASR1	ATG2	BEM4	PHO4	KTI11	FZO1	YER156C	PMI40
YEL043W	SWI6	MSC1	URN1	ATG33	BET3	YGL149W	EDS1	CCZ1	TIF1	NMD3
AFG1	RPA49	SIN3	YPR170C	ATG34	BIG1	THP3	RPL19A	VBA4	RPL35A	SPF1
SOM1	RIM21	DIA2	TDH3	ATP10	BRE5	VPS15	SUS1	RPS27B	YNL109W	HMG1
BUD25	YVC1	EAF3	ECM29	ATP11	BRL1	DLS1	RAD16	VPS63	PRM8	HMG2
RPO41	COX10	ISW2	SPL2	ATP18	BST1	RPL20B	YPC1	SYC1	YSY6	ENV10
YFR045W	APL4	VTS1	YJR151W-A	ATP23	BTS1	DRS2	VBA3	KAP123	YGL152C	IME1
YGL114W	VPS4	POC4	HOG1	ATP3	BUD14	LSB3	LHP1	EDC1	MET32	YGR012W
HUL5	QCR2	LEA1	VAN1	ATP5	BUD31	PEP1	IWR1	GAR1	RPS29B	BOL3
PDC6	RPB5	RLF2	EIS1	BCD1	BUD6	NNF2	YDR132C	SFB3	ECM4	RMD8
CYS4	CDC53	POL3	CUE1	BCS1	BUG1	YBL059W	PEX7	GVP36	ATG13	PDX3
QCR9	RPN5	NSE4	FKH2	BEM1	CAF40	MDL2	NUP170	NFU1	ESC1	YBR056W
TRX2	SEC26	SMT3	SLA2	BET1	CAP1	SEC2	CST26	NHA1	YGR035C	BSC1
MRPL9	RPN11	DUO1	PSK2	BUD19	CBF1	RPP1A	YBR064W	TCB3	PAC10	RML2
OTU2	PTI1	ORC6	VAM10	BZZ1	CCH1	VPS36	NTC20	YNL190W	RPS24B	YJL070C
YHL017W	BET5	NDC80	EGD1	CAB1	CCT6	HSH49	DUR1,2	PEX17	YBL028C	DAN1
YHL018W	CET1	SMC3	YPR011C	CAB5	CCW12	DNM1	BIK1	ALG9	POA1	YKL107W
RIM101	CDC10	RFC2	SRO7	CAF130	CDC1	GLE2	YDL071C	LEM3	HMT1	ECM33
PIH1	ARC15	SGT1	SEC18	CBP4	CDC11	MGA2	AIR2	PHO91	YBR137W	ARE1
YHR035W	PRP24	MED4	ARP2	CCL1	CDC21	LCL1	YDR149C	MRPS12	MET8	RRP8
YHR050W-A	SUA7	ESA1	GPI11	CDC15	CDC43	ATG41	YER135C	PET494	YCR090C	API2
MRPL6	TVP23	APC5	CAB4	CHK1	CDC60	CST9	MSH4	PDE2	GIT1	YMR31
SCH9	PMP3	ULP1	PGA3	CIN5	CEM1	ZIP2	WWM1	MMT2	YDL023C	YHR022C
SSM4	YDR391C	APC11	ARC35	CLA4	CFT2	PXA1	GYP8	PAB1	PBP4	YIL168W
QCR8	SEC28	STS1	DEP1	COS12	CHO2	YNL217W	YFL063W	CEG1	MRK1	SIP4
PET191	PUT3	RPT1	YDL050C	COS7	CHS5	IMP2'	YGL177W	CSE1	YDL176W	ELO1
DID4	FIP1	TAF11	TRM11	COX17	CHS7	ARF1	SYF2	ERG7	YDL183C	MBB1
APL2	TOR2	ORC1	GCN4	COX5A	CKS1	GDA1	DAP2	NOP9	AIM9	SEG2
DBP7	YAR075W	POB3	GTR2	COX8	CLN1	MUD1	REC104	HCA4	DDI1	YKR018C
COX12	ETR1	SIF2	TED1	CTR1	CMD1	UBX3	MLP2	UTP18	CAF16	DAL80
IES3	ADF1	SAC3	DPH2	CWC22	CNB1	RGA2	VPS53	MPE1	LAM5	YLR036C
ERG3	KGD2	MOG1	YPT52	CWC25	CNE1	HNM1	SWE1	MED11	YFL051C	YNR014W
YLR159C-A	YCL002C	COQ2	FPR3	CYC8	COG3	CST6	NCE101	WRS1	AGP3	ULS1
APS1	BUB1	CTF19	YMR155W	DAL81	COG5	ASG1	ISY1	TFB2	MTO1	MDM36
TFS1	AIM25	KES1	TAF7	DAS1	COG6	YMR052C-A	RPS27A	RAD53	MTL1	YPR153W
ENT2	ADY4	TGS1	VMA9	DBP5	COG7	TDA1	LOS1	SUI3	TWF1	RPS19B
NEJ1	LIP2	MSH2	DTD1	DBP6	COG8	FAR11	PML1	YTH1	ECL1	GPI1
RPL26A	NDL1	SWC3	DCR2	DCI1	COP1	HAL9	RPL22A	STP22	UBR1	NOG1
VID22	YLR402W	KAP122	CAJ1	DET1	CRD1	YSA1	BUD28	CBS2	PHO81	PRE1
YLR464W	BER1	EAF6	ATG12	DFG10	CSF1	SPO74	RSA3	AMD2	YGR259C	RPS28A
VPS9	YML009C-A	ARP6	SWA2	DGK1	CWH41	ATG15	COQ11	RIM8	VMR1	ENO1
AVO2	YML034C-A	YKE2	PET117	DIG1	CYK3	DOS2	YLR345W	MTC6	QCR10	LSC1
RCO1	HXT2	OKP1	VPS45	DNF1	CYR1	MDV1	REC114	TEF4	YHR112C	THI2
MTG1	VPS27	COF1	SLM1	DOP1	DAL82	NOP14	GAT2	END3	ANS1	RTN2
ASI1	MCT1	NUP60	RSM26	DPB11	DBF4	TNA1	YMR172C-A	YNL181W	YIL032C	PET18
RIM13	RPS10A	RPS11B	BPH1	EAP1	DBP3	KTR1	YMR265C	ADH4	UBX6	YDL109C
DNF3	PCL8	UBC4	AIM6	EBP2	DBP9	MSS18	DYN3	NFS1	YJR098C	PIB1
MRPL24	YME1	HPC2	UBP5	ECM10	DCP2	YBR242W	TPM1	BCP1	PSR1	YER119C-A
PRM15	NPR2	DPB3	YGL042C	ECM13	DFG5	ECM15	LRO1	KOG1	YMR194C-A	OSW7
YFL013W-A	AFG3	PAT1	YRA2	ECM21	DIT1	SHE3	SMM1	LSM3	TMA19	GAT4
YGL024W	GLO3	CSM1	PEP4	ECM32	DPL1	YBR206W	MPP6	SWI1	YAR043C	DAL1
VPS17	GSY1	RPL13A	TOM20	ECM38	DPM1	RIF1	ABZ1	RSM24	YSW1	YJL171C
ERG24	RRT5	ASM4	NUP159	EEB1	ELM1	NPP1	TOP1	AMN1	MTC4	YKR015C
MON2	LEU5	PPH3	TMA7	EFM4	ELO2	YCR049C	MDM12	NUP116	PHO87	UIP5
PEX6	APQ12	NUM1	YLR428C	ELF1	ELP2	YDL086W	RRT8	ADH5	SOL2	BPT1
YOL057W	PAH1	CLN3	YBP1	ELO3	ELP3	YDL187C	PSH1	SED4	CLB3	YML122C
BSC6	SSN8	RXT2	HSF1	EMC5	ENT3	RAV2	SKI7	BAP3	NRP1	SUN4
DFG16	RAS2	IML3	SRP102	EMI1	EPS1	CPR5	KIN4	COQ4	LRG1	YOR314W
SHE4	IRA2	SWC5	PEX29	EMP70	ERD1	SSF2	PAC1	SIZ1	TVP15	KTR6
CAT5	RPL33B	RVS161	FRT2	ENV11	ERG27	YFT2	YPL068C	SNA2	EBS1	ENO2
RAX1	SPO19	PER1	YAL065C	ENV7	ERG6	YDR467C	FRK1	YER039C-A	RMD5	NIS1
CIR2	PPT2	DPB4	YBL055C	ERD2	ERO1	MEI4	YPL205C	PYC2	DIN7	NRK1
SSN3	JID1	RPA14	AIM3	ERG11	ERV14	YFL054C	CLN2	YDL094C	YDR344C
VPS28	TKL1	GCN20	YCR102W-A	ERG12	ERV29	YGL199C	YPR076W	ASP1	RAD30
RPS9A	ABD1	UBP6	YDL206W	ERG4	ESP1	YGR025W	EAF5	SNX41	HKR1
GRE1	SCM3	DST1	SAS4	ERG9	EXO70	YGR269W	PRB1	PEX31	CYM1
YPL272C	SLU7	BUD13	MTH1	ERT1	FCF1	APE4	CIN8	PSD2	YDR431W
TEF1	BUR6	SLX9	MRX8	FMC1	FKS1	YJL135W	BIM1	YAP1801	PSP1
IPP1	SAD1	YTA7	GMC1	FPR1	FLC2	YJL163C	RPS8B	YMR226C	SDH7
REB1	MTR3	SRB2	SAP1	FRE3	FMN1	DCW1	LPD1	HRB1	GRX4
ORC2	TFG1	HTD2	QCR6	FRS1	FPS1	CSI1	PUF4	YGR149W	IGD1
MED8	YHR020W	NAM8	HXK1	FUM1	FRQ1	DDR48	SOH1	AZR1	YGR069W
MPS1	SOF1	ARP1	PNC1	FYV1	FYV8	GTO3	MPT5	YIL014C-A	SYG1
RRP42	MSL5	LIN1	YGR018C	GCG1	GAA1	ADE4	DOC1	PRY1	CPS1
CDC48	YCS4	THP2	KSS1	GCR2	GAB1	YMR316C-A	TIM21	YJR115W	RPL43B
CDC36	YHC1	IST3	YGR176W	GCS1	GAL10	SPO1	BIO2	SPO75	YKL097C
TRS31	PRP39	LSM1	YGR182C	GCV2	GAS1	YGK3	RPL42B	YLL032C	RAX2
HYP2	SEC12	RPS21B	YHL012W	GCY1	GEM1	LEE1	MDM31	YLR031W	OGG1
NUG1	TIM50	RPA34	YLF2	GIS3	GET1	SPP1	MAM33	YML100W-A	RAD10
CDC20	FAS2	CPR7	YHL042W	GPI12	GET2	YPL257W	REE1	MDM1	RIM11
PRP43	ERV46	CSN12	YHL045W	GPI13	GET3	THI21	YKR075C	RRG9	PFK27
MED6	KIN3	MLP1	MIP6	GPI14	GGA2		RPL40B	NGL1
QNS1	AST1	RTT109	NSG1	GPP1	GOT1		HIF1	CRS5
SLN1	BSD2	LDB18	YCK1	GPT2	GPI10		GAT3	AFI1
ABF1	LYS20	REX2	CRG1	GRS1	GPI15		MLH2	YPR063C
RRN3	SOR2	CKI1	YIL067C	GSP2	GPI18		STM1	YPR091C
YKT6	CCC2	NKP2	AIM19	GTO1	GPI19		EST1	POL30
AFG2	YPS7	VIP1	SDP1	GUT2	GPI2		ATP14	DBP10
SEN1	TOM1	TSA1	MET28	HAP5	GRH1		NUP2	TSR1
SEC39	IZH1	SRC1	YIR020W-A	HAT1	GSF2		DUS4	SAS10
TAF13	GTT3	VPS71	BBC1	HDA2	GUP1		URA4	RVB1
CTF13	YFR032C-B	NUP188	GYP6	HEL2	GWT1		TUS1	ESF1
CEF1	AFT1	NAM7	SFH5	HMS2	GYP1		CGI121	UTP7
LAS17	GND2	SAP30	YJL152W	HOM2	HAC1		YML054C-A	PRP38
DED1	COX6	JNM1	INO1	HSP10	HAP3		RPL6A	GCD2
SOG2	ECM14	ELP6	ECM25	HSP31	HCH1		AIM36	YPP1
RPL5	SSP1	RPS7B	YJR020W	HSP78	HDA3		SPT21	KAE1
BMS1	AIM46	LSM7	YET1	HUL4	HIR1		CIK1	ACS2
TIF6	YIL024C	SPE2	YKL115C	ICS2	HIR3		RPS10B	UTP21
RDS3	FLO11	HIR2	YKL136W	IKI1	HOC1		MRP7	SWP1
DNA2	LHS1	SNU66	RPL31B	IMP1	HSE1		RPL16B	RRN9
POL31	ESL2	SSE1	FMP27	INA22	HSL1		YNL122C	IDI1
BOS1	YLR152C	MED1	ERV25	INO2	HTA1		MRPL17	TAH18
RPB2	QRI5	CLB5	YOX1	IOC3	HUR1		GIS2	YLR118C
NCL1	ERF2	KAR3	PRM6	IPL1	IES1		BSC4	UBX2
OCA6	YLR346C	MET16	CMP2	IPT1	IES4		YOR034C-A	OST3
DOA4	RCF1	RPS26B	YML119W	IRC13	IKI3		FYV12	PMT5
ANP1	RCR1	NCS6	SAS2	IRC2	INP53		GNT1	DIE2
MGR1	YBR225W	DCD1	GYL1	ISD11	IRE1		YPR109W	STE24
ATG11	YDR015C	EGD2	TOM70	IST1	IRS4		LSM2	YLL054C
APC1	YDR042C	SDS3	YNL143C	ISU1	IST2		TFC1	YLR264C-A
PIB2	HNT2	MNN11	RCF2	ITT1	KEX1		SLI15	YML018C
ECM2	YGL046W	POL32	YNR073C	KEG1	KHA1		KRR1	YMR099C
SLM4	ORM1	BFA1	YOL024W	KIN1	KRE1		SUB2	SCJ1
MIS1	TIM13	KTI12	TOM6	LDB7	KRE5		NTF2	RHO5
PEX32	STP2	DGR2	RGS2	LIP1	LAS21		KRE29	ALG12
DER1	MRP49	ASH1	SAS5	LRP1	LCB1		CCA1	YAL056C-A
NUP84	PAM17	MEH1	BUD7	MAK10	LCB2		NAB2	YBL083C
MRPL11	EOS1	DYN1	SRL4	MAK11	LCB3		TFG2	PPS1
AAD4	YOR024W	NUP133	REC8	MAL12	LDB16		PRP31	OPI6
TFB5	YOR041C	DPH5	PUF2	MAM3	LEO1		FUR1	RPL35B
SAC6	MET12	VAC14	ISR1	MCM3	LIP5		THS1	EMP65
ATC1	CUP9	MRPL39	YPR114W	MDL1	LST4		BET4	OST5
SSA1	AXL1	RPS16A	ASN1	MDS3	LST8		RFA3	FKH1
YPK3	YNL010W	NUP53	CDS1	MET5	MAF1		PRP40	YLR049C
BDF2	POR1	SCS7	POP7	MFA2	MAK16		TFA1	YLR111W
SAP155	LAT1	YDJ1	PRP5	MGM1	MAK5		RSC4	SPC2
BRP1	INP52	PHO23	NUP192	MIC19	MCM7		CDC45	ALG5
MPC3	GSH2	GIM3	MIF2	MIR1	MDM10		MDN1	SSP2
OCA5	AKR2	RAD17	NSE1	MIT1	MDR1		CLF1	YPL150W
IZH3	CEX1	RPL21B	RLP7	MKT1	MDY2		MAS1	PDI1
RPL37A	TRS33	NIP100	DIS3	MLH3	MES1		YLR317W	NUS1
YLR297W	ISM1	BRR1	NOP8	MMS21	MGE1		SFH1	SEC11
TDA5	VMA13	SPP381	DIM1	MNE1	MMR1		RPP0	PGA1
SAM37	RAD3	CDC7		MOB2	MNN2		RSE1	FAD1
SDH5	YJU2	RPC11		MPC54	MON1		TEM1	GLC7
VPS68	GFA1	PDS1		MRD1	MOT3		PRE8	KRE9
OXA1	PNO1	SCC2		MRM2	MRS6		SRP1	ROT1
DEG1	CLG1	SPC105		MRN1	MSN5		YNL260C	YPL039W
BUD27	VMA3	SLD3		MRPL49	MSO1		ORC5	RPS2
SDS23	HXT10	BRR6		MRPS16	MTC1		RFC1	RPC31
COX4	SWP82	SWC4		MSA2	MTC5		PRP46	MRF1
YGL235W	VID28	DAM1		MSB4	MUP1		YPL102C	SST2
YGR161W-C	SNO1	CDC23		MSC6	MVB12		MET30	RPL15A
COX23	MRPL10	ESS1		MSH1	MVP1		CDC25	DBP2
ATP12	IDH2	TAH11		MSN1	MYO2		NOB1	PRP9
OSM1	SPP41	SDO1		MSN4	NAB3		VMA8	PFK26
ATP7	SNM1	KAP95		MYO5	NBP2		YKL077W	YJL133C-A
YLL056C	RPB3	NSE5		NAS2	NCS2		VMA5	KRS1
BDF1	YDL157C	TAF8		NCA3	NEO1		TUB2	CCT8
AEP1	RTT103	ARP9		NGG1	NHP10		FHL1	PHM7
URE2	GIM4	RPO31		NHP2	NMD2		GPR1	MTR2
ZWF1	FAT1	DFR1		NIP1	NMT1		GOS1	FSH2
WSC2	PEX5	PRP4		NOP1	NOC3		CTK1	VHT1
IFM1	RTR1	STU1		NOP2	NOP12		SEC65	RRB1
MDM38	TPC1	BRN1		NOP56	NOP6		FAB1	ACC1
MDM20	RAD26	NUP145		NOP7	NPR3		CDC24	TFB4
YNG1	BUD2	TAF6		NPL4	NUT1		PSK1	CDC9
CRC1	BRE2	TAF4		NST1	NUT2		NNK1	YGR050C
LDB19	MDH2	TOA1		NTE1	OCA4		BMT2	SIP2
MFM1	YOR050C	RAD55		NUP120	OPI1		MRX10	MAS2
BRO1	YOR131C	PUF6		ORM2	OST1		ATG32	ENT1
MRX4	YLR283W	CHD1		OST4	OST6		YIL165C	MNT2
YPR084W	GAS3	RPL11B		OYE2	PAL1		MRPL8	CAP2
SNT309	YOR012W	RFX1		PAA1	PAN1		IML1	SCM4
TFC3	HSP32	TPS2		PAM18	PBA1		UPS2	VID24
PRP6	CCT4	YBP2		PAN3	PDC2		YLR407W	TBS1
CDC28	CCT5	DBF2		PAU12	PEP8		CAR1	GPD1
RRP43	NSL1	SET2		PAU2	PET8		KIP3	PST1
CDC39	CLP1	HUB1		PAU5	PEX30		ATS1	YSP2
TFC4	YBR298C-A	GLO4		PBS2	PGM1		ARC1	QCR7
UTP8	RME1	AZF1		PDA1	PHO80		CDC55	RRT6
CCT3	TRM44	CBC2		PES4	PIN4		KAR2	YIP4
GCD14	YGR153W	NFI1		PET111	PKC1		MOT1	GEA1
LSM8	LDS2	ELP4		PET127	PMR1		BDH2	PSO2
RPL10	SRT1	KIN28		PET20	PPQ1		PCA1	YMR295C
HSP60	VPS21	MCM5		PEX25	PPR1		YDR179W-A	YMR321C
SMD2	TLG1	RFC4		PEX27	PRP8		RPH1	LEU4
RSC9	INO80	TCM62		PFK2	PRR1		PEA2	SMA1
FCP1	SSK2	HOM3		PHM8	PRX1		TOR1	INA17
PSE1	CPT1	HGH1		PHO5	PSP2		RNP1	PAU22
RAP1	ASK10	GTR1		PHS1	PTK2		YLL047W	YPR174C
POP3	PMA2	BUB3		PIK1	PTP3		APC9	GCD6
RFA2	ALG3	CKB2		PIN2	QRI1		HMX1	CFT1
RPB11	PAN6	TAF12		PIN3	RAV1		MSC3	SUA5
AVO1	KIN2	STU2		PMS1	RCE1		CSC1	FAF1
DCP1	YFL032W	MED7		POL5	RET2		YLR415C	CCT2
RPB10	MRPL51	RBK1		POP4	RET3		ARD1	NUP82
SPC29	INN1	BRE1		PPT1	RFM1		HOM6	RRP14
SMX3	LTE1	SWD1		PRE10	RGD1		YLR466C-B	LAS1
CDC13	MET7	SDC1		PRE4	RHO3		BNI1	RRN5
PRP18	POL12	HST3		PRT1	RIC1		YNR068C	ILV5
PRM7	SCL1	LGE1		PST2	RIM20		VTC3	SPP382
MNN10	GUS1	SET1		PTC3	RKM3		PRP45	RRN11
GLN3	ACH1	ASE1		PUP1	RLM1		CHS2	TRS130
YGR122W	SAS3	SMC1		PUP2	RNA1		RRN7	RKI1
YJR149W	ALG13	ORC4		PUS7	RNA14		RSM28	RPA43
IXR1	SNU71	MCM21		RAD1	ROT2		LRE1	SEN54
SRP40	PRE2	RPL43A		RAD4	RPB7		PRP2	SRP72
HRI1	MRP20	YPR050C		RAT1	RPF1		TMA22	SRP68
VMA21	BUD9	YLR224W		RBA50	RPL14A		UBC1	RRP15
YHR045W	YGR273C	YOR1		RCY1	RPL17B		HUA1	JIP5
YJL169W	AIM23	ASA1		RDI1	RPL24B		RPL36A	NRG2
YNR005C	SEO1	CTF4		RDL1	RPL6B		SPC42	HBT1
YOL050C	IMG2	CKB1		REF2	RPN1		RPS28B	BTT1
YOL036W	RPS17B	RPS0A		REI1	RPN12		RKR1	OLA1
YPR117W	FAU1	CBT1		REV1	RPN6		YOR072W-B	MSB2
SNU13	IGO2	NEW1		RGR1	RPP2B		SLH1	NAS6
GBP2	YHR210C	PTC1		RIB2	RPS16B		YMR244W	AIM24
KIN82	SRL3	YKL069W		RIF2	RPS21A		MTR4	YPS1
RAM1	RPL8B	ACE2		RIM1	RRD2		SKI8	HSC82
GIR2	COA4	SCC4		RIM15	RSP5		YGL217C	BCH1
VHS1	MDM30	PAM16		RKM2	RTG2		SPC19	TIM18
GCN2	SIP18	POL1		RLI1	RTS1		PRP19	PET10
SSD1	CYC2	TIM23		RLP24	RUD3		MAL31	DNF2
PEX3	CKA2	SWI4		RMR1	SAC7		IRC4	ATP22
GGA1	YOL098C	AVT5		RPL1B	SAT4		SHO1	TRP2
YDR381C-A	GAL7	SGF29		RPL23B	SDH6		SPO73	HOP2
SPT3	PDB1	SGF73		RPL24A	SDS22		YER137C	YJL127C-B
SXM1	MRPL1	RRM3		RPL40A	SEC16		PEF1	PAU1
IRC22	HAP4	ICE2		RPL4A	SEC17		ADE6	YJR056C
UBC8	CMC1	MUD2		RPL8A	SEC23		YGR250C	PAU16
AST2	THI20	CTF18		RPS11A	SEC27		BGL2	IRC19
BCK2	SFT2	EAF7		RPS19A	SEC53		KEL1	YML003W
YGR121W-A	AGP2	YOR082C		RPS1B	SEC61		ALY2	CRZ1
INM1	MRPS5	LIA1		RPS3	SEC66		YJR096W	YPR1
POG1	TPA1	PSF1		RPS6A	SEC7		MDH1	YDR401W
YIR042C	KNS1	PRI2		RPT3	SED1		FRE2	PDR11
YSR3	SDH2	ARO1		RPT4	SED5		TMA10	MRPS17
LOT6	HBS1	ARO2		RRG1	SER1		UBX4	YPL034W
YLR149C	DOM34	KSP1		RRI1	SFL1		ASI3	PRP28
THI7	AAR2	HOS4		RRP6	SGT2		OPI10	YRA1
VBA1	YMR018W	PRE9		RSC58	SHE1		YOL046C	YPI1
MUB1	HEM1	SAC1		RSM19	SIC1		GRE2	MCM6
PAI3	IDH1	HOS2		RSM22	SKI3		VHS3	TIM54
PUB1	IRC14	YML108W		RSM27	SKN7		RAS1	CDC16
MCK1	PEX15	WSS1		RSM7	SKT5		VIK1	RPC19
GAS4	RPS29A	RTC6		RTC2	SLA1		KTR2	SSU72
PEX11	FMT1	DCC1		RTG3	SLO1		FPR4	COQ10
DNL4	SEF1	CTF8		SCO1	SLT2		MSY1	ENP2
VMA4	XRN1	RAD5		SCS22	SLX5		SPC97	PCL5
FMP30	MRT4	FUN30		SDH4	SLY1		TMA17	YIL171W
TAF14	IZH2	RPN10		SEC1	SMI1		RAD61	SGN1
VMA11	GCD11	SAP190		SEC14	SNC2		ADK2
HAA1	FRM2	SET3		SEC22	SNF11		LSO2
RFT1	ICP55	ERG5		SEC63	SNF6		YIR016W
TSC10	RPL2A	CDC4		SEC9	SNT2		PET130
MSS4	MAL11	PRP21		SEH1	SNX4		COQ9
NCB2	YHR022C-A	OMS1		SGF11	SPC3		YNL067W-B
CDC14	TRA1	MSC7		SHE9	SPN1		MIC27
RPP1	YJL049W	MRE11		SHG1	SPT2		ATX2
CFD1	JHD2	VMS1		SHP1	SRN2		APM1
SEC24	NAP1	SPO11		SHQ1	SRV2		MEC1
MCM10	DON1	AMD1		SIN4	SSC1		PPX1
UGP1	FMP32	SIP5		SIW14	SSH1		UTP4
SFI1	YGR016W	SLK19		SLM5	SSL1		TY5A
GRC3	YHR138C	ASK1		SMA2	SSO2		YCL001W-B
CDC123	GMH1	DSE3		SME1	STB5		RPL12A
GCD7	SPO14	RXT3		SNF3	STE6		RPS25B
ERG13	YMR124W	UBA3		SNF4	STI1		GFD1
PGA2	JJJ1	UFO1		SNF5	STT4		RIA1
CSL4	ATX1	UFD4		SNO2	SUB1		PUP3
SEC21	PAP2	IPK1		SOD2	SUM1		SKI6
SMP3	FIT2	SCS2		SOK2	SUP35		RRP3
GCD1	SPT6	PEX12		SOR1	SUR1		PAC2
ERG10	ERG8	OAR1		SPB4	SWF1		BOI2
GLN1	RPL33A	BAS1		SPE1	SWI5		RPL34B
YER134C	RRP45	PEX13		SPE3	SYS1		HIT1
YBR016W	NUP85	YDR210W		SPS19	TAD3		CLB4
HMI1	HRP1	CTI6		SRM1	TAP42		CPR6
RPC25	FMP48	SMC5		SSB2	TBF1		CIN4
GPN2	LPX1	MAM1		SSS1	TCP1		SLM6
AIM11	MAL33	SNU23		STE50	TEF2		PLP1
MEF2	YDL073W	DAD1		STF1	TEL2		MND2
MNS1	CNN1	MRC1		STV1	TFB1		TCD2
YOL019W-A	PMC1	SWR1		SUR7	THR4		YKL044W
PRS5	ESL1	XRS2		SWS2	TIP20		YLR217W
MTR10	YJL107C	RAD51		TAF10	TLG2		PPM2
CDC12	PSR2	MAD1		TAM41	TPT1		SFG1
RPC34	FAR10	DPH1		TAN1	TRM3		NSA1
PPE1	SRY1	MMS22		TAO3	TRS20		IRR1
FAL1	RAD14	PML39		TAT2	TRS23		URB2
STT3	NBA1	ELG1		TAX4	TRS65		HRR25
FHN1	AAD15	NOP16		TDA6	TRS85		CDC34
YME2	IRC23	MAD2		TGL3	TSC11		YBL071C
MRPS28	UBP16	SRS2		THG1	UBA4		YHB1
GEP7	SVS1	MEC3		THI6	UBP3		YNL120C
MRX5	SMC4	RFC5		THI80	UBP8
SCT1	MDH3	NBL1		TIF11	UFE1
EHT1	YDL118W	QDR3		TIF2	UPF3
MBA1	HEM25	ESC2		TIM22	USO1
SLM3	CUE3	YPL245W		TMA64	UTP6
YGL036W	VID30	SMC6		TOP2	VAM3
MTC3	YGR079W	FIN1		TPK3	VAM6
YGR022C	LSC2	SFK1		TRK1	VAM7
PHB1	IMA1	POM34		TRP1	VNX1
MDM35	YHL008C	BUB2		TSC3	VPS13
MGR3	RRD1	LSM12		TSR3	VPS24
MLH1	YIR035C	SAE2		TUL1	VPS29
YPR098C	VTC4	POM33		UBC12	VPS30
MID1	YJL045W	TUB3		UBC7	VPS35
ZRG17	BAT2	CIN1		UBP10	VPS38
NCR1	KAR5	CIN2		UBP11	VPS5
SUV3	YNL040W	CDC27		UFD2	VPS51
RPG1	CIT1	AME1		URA1	VPS60
SEC31	HOL1	PRI1		URA7	VTC1
SPC25	SHR5	YOR352W		USV1	VTI1
USE1	YOL159C	PCT1		UTR1	YAF9
SSL2	CWC27	SEY1		VAC7	YDR169C-A
TAD2	YEF1	SNL1		VAC8	YGR174W-A
GCD10	PDX1	UGA3		VPS41	YHL015W-A
NAR1	YCK2	COS111		WHI2	YJR011C
FIG1	PSY2	AMA1		WHI5	YOR114W
BIT2	RPS15	MMS4		YAL004W	YPT1
YOS9	MMM1	RAD24		YAL064W	YPT6
RPL28	VPS64	SGS1		YAR029W	YPT7
DAD2	HLR1	CHL1		YAR066W	YUR1
SEC62	ATG8	DDC1		YBL065W
SMD1	ATG9	RFA1		YBL071C-B
MCM1	ATG1	ORC3		YBR072C-A
MIC12	UBI4	UTP15		YBR138C
PAC11	TSR2	RPC17		YBR238C
PRY3	CTK3	YJR141W		YCH1
SNF12	AGA1	SPO23		YDR061W
RSC6	TUF1	YIL046W-A		YDR089W
PRP22	DBP1	OXR1		YDR094W
GLT1	SPS4	ERG26		YDR095C
MXR1	YDL186W	IRC25		YDR115W
ILV1	PTP1	RIM4		YDR387C
XKS1	YEA6	MCX1		YEH2
YHR213W	TCA17	RPS25A		YEL020C
ECM8	DCV1	FYV10		YEL057C
HCR1	PKP1	CHL4		YER079W
HRK1	MRX12	RPS24A		YFH7
YPL062W	YKL050C	RPL16A		YFL006W
DID2	CWP2	IRC15		YFL052W
YLR307C-A	BNA5	QRI7		YFL064C
NPR1	MRX6	GCN3		YFR006W
ADE12	LDS1	ECM1		YGL108C
PHO85	EXG2	FAR3		YGL242C
RPO21	YHR131C	NUP42		YGR045C
RPT6	CSM2	DYN2		YGR111W
GPN3	TRM2	SEM1		YGR122C-A
MVD1	SRL2	HOS3		YGR130C
TSC13	YLR122C	PDS5		YHM2
SEC13	DIA1	YHR122W		YHR177W
YJR054W	MBF1	MOB1		YHR212W-A
AEP2	RMP1	SAP185		YIL102C
MDM32	DSE2	YEL1		YIP5
TRP4	ARO8	YLR287C		YIR044C
ADA2	RRT2	MMS2		YJL175W
YNL194C	YCR102C	HFA1		YJR120W
YNR021W	YDL180W	MAD3		YKL075C
PIR5	MFB1	STP4		YLL007C
RIB5	YER187W	YNL042W-B		YLR112W
MAK21	PRM2	BRX1		YLR156C-A
CDC3	YJL016W	YJL118W		YLR225C
POP1	YJR039W	RPL9B		YLR235C
RRP1	ACF4	NUC1		YLR281C
UBP13	YLR012C	MET22		YLR352W
ERS1	COS1	AAH1		YLR413W
RMD1	SET6	KAR9		YML033W
SUT1	OYE3	CLB2		YML037C
YGR210C	UBC9	PWP1		YMR010W
RGI2	ATG22	NUF2		YMR074C
PUN1	TAH1	THI4		YMR175W-A
FET4	CSH1	DIT2		YMR196W
RPL19B	FMP45	SBP1		YND1
YHI9	COX20	RPS18B		YNL013C
YIL054W	TRP3	DMA2		YNL057W
RIX1	YBR287W	URM1		YNL134C
CYC3	NTH1	ATG3		YNL165W
PIM1	YGR164W	RAD9		YNR063W
SWD3	YJL068C	RPN7		YOL131W
SLX1	CUS1	STN1		YOL150C
LSB5	HCS1	PRE7		YOL159C-A
MED2	FUN19	HHF2		YOR053W
HXT6	PAU8	ERG2		YOR296W
MZM1	MCH1	SKY1		YPL107W
YDR524C-B	YDL114W	FRA1		YPL109C
IRC7	SOK1	RNH201		YPQ2
RMD9	YDR010C	MCM16		YPR003C
HAP2	CGR1	OCA1		YPR013C
CAX4	YKL071W	MCM2		YPR022C
MTG2	TSL1	YMR166C		YPR089W
MRS1	NCA2	PBP1		YPT11
VPS55	MEX67	PUS1		YPT31
YKR041W	BEM3	TEC1		YSC83
MRPL20	YPL260W	YCL060C		YSF3
YLL066W-B	UIP3	MAK31		YTM1
UBR2	NSI1	JIP4		ZRT3
YML053C	YAP6	ROG1		ZTA1
PIF1	FAR7	CLB1
COX14	YIA6	INP51
RSF1	PHO86	YJR030C
EAR1	YBT1	TOP3
YOL073C	FMP25	TIR4
IMA2	PSY3	RMI1
ERI1	CSR1	SLD5
COA2	YML047W-A	YBR277C
RRP17	YNL115C	VBA2
ALG2	YDC1	TY5B
VRG4	ICL2	OPI7
CCT7		FBP26
YCR100C		OPI8
MRPL44		YMR114C
RNT1		YNR025C
YGL188C-A		UME1
MRP13		YPL182C
FLX1
ADH3
RTG1
PEX22
RPS8A
PEX19
PEX10
PEX14
PEX8
PEX4
PEX2
YJL211C
AAT1
PEX1
YML090W
IPI1
URA6
CEP3
SFA1
SNU56
SNU114
RIT1
HPF1
PRM4
YGR051C
SYM1
YLL006W-A
ERR1
PHO84
CMC2
ARA1
EPT1
MPC2
YIL055C
MPH1
GAS2
TAL1
YLR412C-A
YMR030W-A
TCB2
BUD21
RDR1
GLE1
PCF11
BET2
SLX8
AAC3
TMA16
YPK9
YOR309C
YPR092W
PDR1
PDR8
WHI3
SQS1
YNR029C
INP54
UTR5
SDA1
RPL17A
PRP16
RPN8
NOP58
NOG2
ARP7
EUG1
YGL082W
GRX2
MTC2
GUP2
IMG1
TMS1
ERP3
DUR3
DIC1
YML002W
MIX17
RPL20A
GEP3
SLY41
NOP19
YOR139C
MRP10
COX9
UBP9
YJL132W
NDE2
NMA2
COS6
NMA1
BUD8
SHS1
YBL086C
BNA4
YDL012C
PET309
IAH1
UTP9
ESBP6
YDR131C
YGR237C
XPT1
GUK1
YCR075W-A
AKR1
AGE1
STL1
FLO1
APA2
FIT1
PAD1
YAP1802
OSH3
AIM26
MBR1
PAU17
PUS5
ECM22
STE23
ECM19
GID8
YOL035C
NTG2
ARF3
ELC1
DSS4
GPH1
YPR195C
COS5
PDC1
SPH1
VPS20
RTC1
TCO89
SRB6
DRS1
NIP7
PSF2
SYF1
MRPS9
SEC72
DBR1
RPC53
TFC6
ILS1
UTP5
TFC8
SEC8
RPC82
YPL261C
FIG4
GET4
ULA1
MCD1
MRPL19
SRB7
YNL034W
SDL1
YFR020W

## Sheet: ARV1_UWOPS87
0	1	2	3	4	5	6
ACB1	SLT2	OST4	PHO23	YBR196C-A	YJR085C	BRR6
ACS2	PMT2	KRE9	RSM24	TCB3	ECM4	COF1
ADE8	NBP2	YBL028C	ALG9	PDX3	TUS1	HAS1
ADH5	ERD1	SHP1	SLG1	EMC1	SLA2	RFC4
ADY2	GUP1	PMT5	RFT1	RAM1	UTP8	SWI4
AFG3	PMR1	BRE2	FAT1	YDR056C	SUI2	RXT2
AHA1	HUR1	PHO86	DER1	YDR115W	DEP1	AIM4
AIM11	LAS21	RPS14B	YDR003W-A	QCR7	GPM2	RVS161
AIM18	GAS1	BYE1	YEL020C	UBC6	NUP84	PTP3
AIM2	ALG6	MDM32	ERG4	DOC1	GCV1	ELP2
AIM20	GAB1	CDC39	SEH1	XKS1	DOA4	SDS3
AIM34	GPI2	MAK21	PEX14	PFK26	PPH3	CHS6
AIR2	DPM1	ETR1	GTO1	DID4	SSD1	DOA1
AKL1	ALG14	MCT1	ECM33	RPS28B	YDR524C-B	MEH1
AKR1	CDC1	KAP104	STE50	SHH3	VAC8	IKI3
AKR2	GPI19	SSA1	YJR087W	YNL010W	FCY22	VAC14
ALG11	ACT1	PSK1	YLR112W	POR1	RSC1	ELP3
ALG13	GPI10	GPB2	ALG8	RRG9	MNN10	ELP4
ALG2	FLC2	GDH3	TED1	YPL034W	LHS1	VRP1
ALG3	CNE1	PAU7	DFG10	CDC36	UBR2	MET22
ANP1	YAL064W	UIP3	MRPL8	PAB1	YLR149C	YOR352W
APC1	BUD14	YAR037W	RPA49	YPI1	PEX13	VTS1
ARC15	SLA1	YAR044W	ERG24	DUO1	ARV1	NSE4
ARC18	EDE1	YAR047C	SNT309	CFD1	TPM1	ESS1
ARE2	MOH1	SCT1	YPR117W	NUP82	VPS4	DFR1
ARO8	PIN4	YBL086C	CDC28	MIF2	YIL055C	STU1
ARP2	UBP14	YBR116C	POP4	LAS1	SEC28	STN1
ARR2	ARL1	OPY1	NFS1	BOS1	CCE1	SUP35
ASN1	SEC66	AGP2	DPB11	YNL181W	DEF1	TFB1
AST1	ROT2	TOS1	ARP3	PFY1	HAP4	SMC3
ATG12	APM3	SMY2	EBP2	RPT4	SBA1	ASA1
ATG13	CWH43	DTR1	CWC24	CDC24	MIC60	DPB3
ATG2	ERS1	MSI1	COG4	FZO1	MNL2	PTK2
ATG22	PTC1	YBR197C	LAS17	GPR1	SSP120	CSM3
ATG5	CYK3	KTR4	COS7	OAR1	SUR7	RNA1
ATG7	LDB17	PBP2	RSM28	RPL40B	YTA12	MAM1
ATO3	MTC5	RRT2	EDC1	YML020W	RAS2	BUD31
ATP10	SAC6	ARO4	MRM2	ATG3	MRPL19	HTD2
ATP18	SWI5	MTC4	HYP2	CDC34	SIN4	BRR1
ATX1	REF2	SHM1	HOM2	LTE1	COS1	ORC6
AVO1	YDR249C	YCL006C	YDR274C	KIN3	IRA2	POB3
BEM1	PAL1	GID7	YDR401W	PEX22	SHE4	UTP15
BEM4	YPS7	YCL049C	POT1	RPS8A	YOR186W	APC5
BER1	SXM1	IPT1	RPL22A	PCH2	VMA13	UBC4
BET1	HPT1	YCF1	LIP2	TY5A	RPB5	HAP3
BET2	YDR524W-C	YDR269C	ATG16	YOS9	RPN5	RPS6B
BET4	PRB1	PHM6	PMT3	GIR2	MMS21	HPC2
BNI1	GET2	YDR290W	PMA2	SPR6	BUR6	SWC5
BOP2	YER130C	HKR1	ATG15	YER152C	SRM1	NRG1
BUD19	BCK2	HEH2	ALK2	PUG1	RPB3	RPA14
BUD25	DEG1	PKH3	PDB1	FAB1	GCD14	IPK1
CAB1	BST1	SDH7	YBR225W	GTR2	LSM8	VPS72
CAB5	CWH41	APA2	SCS2	YCK1	RPC25	CHD1
CAF4	KXD1	FIT1	GAT1	PIG2	SRP102	PDA1
CAJ1	NCS6	YDR541C	SWP82	BMT5	GCD7	IES1
CAM1	CAX4	MEI4	ATG1	VPS53	CDC3	PIB2
CAP2	LST7	YER046W-A	HOS2	MBB1	TEM1	BUD13
CBP4	PEF1	YER084W	YGR039W	GEA1	WRS1	SKI8
CCC1	TRS65	YER091C-A	SAY1	YJR061W	DED1	MEP1
CCT8	CCH1	FLO8	SOD2	JJJ3	RPN8	PRE9
CDC13	SMI1	FTR1	VID28	YKL077W	CET1	LSM12
CDC20	YAL056C-A	YFL052W	DAL81	YKL107W	ALG1	FYV10
CDC37	MNN2	SAP155	YJL070C	AIM29	CDC10	IST3
CDC40	ECM8	YGL024W	ECM25	TPO1	PRP9	SAP185
CDC50	PER1	RIM8	PEX2	FRE6	CEG1	LSM1
CDS1	SWF1	MMS2	VPS55	LOT6	CTF13	SET2
CEF1	API2	LIF1	PUT3	RPS1B	RAT1	CPR7
CEP3	PEA2	ITC1	DCW1	DAT1	VPS9	ISY1
CHS3	BEM2	YGL149W	MCR1	UBX4	TAF5	BCH2
CHS7	CHO2	AMS1	ZRT3	VBA1	NOP2	IRC25
CIT3	YGR228W	YPT32	YLL032C	ASI1	SMX3	SIC1
CLA4	BCK1	MSB2	ADE16	COA6	ERP2	ARP6
CLF1	RPS21B	YGR042W	ENT2	CUZ1	SHE10	ACE2
CLN2	YUR1	ENV11	YLR346C	MDM12	AAC3	LAT1
CNB1	HOC1	DRN1	BUD8	YNG1	DGK1	OCA1
COQ5	RPL14A	SYF2	ASC1	NHP6A	MHP1	SPE2
COQ9	AIM26	SKN1	YMR119W-A	YDR124W	CTK1	OXR1
COX16	SMY1	RPL24B	OSW5	YDR248C	YIP1	RAD55
COX8	KTI12	UBR1	AEP2	SPT3	MAS2	MNT2
CSE1	PGM1	YGR226C	TGL3	LPD1	RRP4	PKR1
CSE2	LST4	MAL13	YNL035C	FAR7	CDC8	SAP30
CTR1	SPA2	YHR049C-A	ALG12	PEX31	CCZ1	DAL82
CUE1	FPS1	NSG1	PEX15	SFB3	YBR138C	SIN3
CUS1	CSF1	RNR3	GSH2	YHR177W	YBR206W	HST3
CWC15	CCW12	KTR7	TRM11	EST3	UBC5	BUB3
CWC22	YLR111W	YIL100W	YSP3	CWP2	PTC2	RPN12
CWC25	BUD6	YIL108W	BUD21	IES3	WWM1	DAM1
CYT1	CHS5	QDR1	VPS17	RLF2	YFL032W	KAP95
DAD2	ERG6	ATG32	RBL2	SYT1	RPL29	AMA1
DAS1	PPZ1	RRD1	MNE1	YPR174C	ALK1	LRP1
DBP6	OST6	GUT2	ARO7	POL30	RTF1	SCS7
DCV1	NAB6	DAL3	TKL1	SPC19	PHB1	OKP1
DIE2	PHO80	IRC24	YPR130C	RPL28	YGR237C	POL3
DIS3	OST3	VTC4	YDR179W-A	INO80	MPC3	SGT1
DNF1	RUD3	YJL017W	GIM4	RIX1	MSC7	SWC3
DOM34	YPL066W	UBX6	TRX2	THS1	GVP36	SND1
DPL1	BTS1	YJL055W	CCW14	CCT2	AYR1	RNH70
DSS4	YPL102C	BNA3	YLR412C-A	UTP21	YJL169W	PAT1
DUS3	BEM3	MPM1	SGT2	TIF34	SDH1	OCA4
EAR1	AIM44	IRC9	VPS28	PGA1	APE2	UBC13
EGT2	ALG5	FBP26	NEW1	VMA9	LOS1	SWR1
ELO2	SSO1	YJL171C	SNM1	CBS2	YRA2	SEM1
ELO3	SKN7	YJL175W	RSC8	ISC1	TRM2	LSM6
EMC3	ICE2	ATG36	SCL1	GLN3	VBA5	CKB1
EMC5	YIL102C	SWE1	NUP57	CDH1	SEC72	SBP1
EMC6	RPL40A	RCY1	TOP2	BUB1	SWC7	YKL069W
EMG1	SYS1	YJR008W	PEX5	YIR042C	ECM7	NUP133
EMI1	MNN11	ANB1	RTT103	YNL120C	YML053C	BAS1
EMP24	YKL096C-B	LIA1	GCN4	SRO7	ARG81	VPS71
END3	MTC2	SFC1	PEX4	MRP8	CSI1	EAF7
ENV7	YKL183C-A	SPT23	DRS2	GRX8	YMR130W	LSM7
ENV9	VPS51	YKL070W	XRN1	BNI5	YMR206W	KES1
EOS1	YLR053C	TEF4	CAB4	TAF14	YMR209C	CBC2
ERD2	PET309	AAT1	RAP1	ERG7	PRM15	MCM2
ERG10	PDR8	YKL158W	SGV1	NOG1	TOM70	SWC4
ERG13	HRI1	YKR051W	CCT4	RGR1	NSG2	CCL1
ERI1	FKS1	OAF3	ATG8	CDC123	YNR005C	CDC23
ERV25	YMR124W	PCK1	ATG14	NIP7	COQ10	UFO1
FAS2	COG6	SPO75	VMA3	SUA7	YOL087C	PHB2
FCF2	COG5	BPT1	DSF1	YDL180W	MSN1	FIS1
FCP1	PEX17	JLP1	CUP2	SWA2	HIR2	SNF6
FES1	BNI4	PDC1	CLG1	TOM1	TOM6	MOG1
FIG2	MON2	RAX2	ATP7	EDC2	MKK1	MGR2
FMP41	VPS5	APC9	RXT3	YER085C	MUM3	CST9
FRE8	GYP1	YLR126C	INO2	YGL188C-A	MRN1	BRN1
FRS1	RQC2	DCN1	RPL2A	NNF2	OPY2	NUF2
FUM1	ARL3	PUS5	YGR018C	COQ6	GPH1	NUP60
FUN30	BRO1	YLR169W	ASK10	INP51	NSI1	SWD1
FYV12	ATG21	UPS1	GOS1	RPL34B	GRX2	MMS4
GAC1	PKC1	YLR232W	YPT52	ABP1	PAU10	OMS1
GCS1	CHS2	YLR282C	GMH1	NAT4	MNN1	SDC1
GDA1	CMD1	YLR296W	UBX2	MDM20	TYW3	URC2
GEF1	TRS20	RPL38	PFK2	MDY2	CDC55	SGF73
GET1	QRI1	NMA1	CEX1	BCP1	YSC83	PCT1
GET3	COP1	MID2	EGD1	PRP18	EMC2	YTA7
GIC1	LCB2	SPO77	YOR008C-A	TIM54	HCS1	RRM3
GIN4	SEC1	DUS4	BUD7	RPB10	YKR018C	KSP1
GIS3	TCP1	YLR407W	SPP41	PRP43	YKR041W	DCD1
GLC8	TSC11	YLR416C	NOP19	MOT1	ERG3	THP2
GLO3	RSP5	RPN13	BET5	MGR1	CDD1	HOS4
GPI11	COG3	YLR444C	RPA190	YPL039W	VPS36	NUC1
GPI13	CDC43	YAP1	YJR120W	REB1	ERV41	HIR3
GPI14	ZPR1	YML090W	HOT13	VPS54	YMR155W	RTT109
GPI16	PAN1	ADI1	MMM1	YDR131C	YNL108C	SNT1
GPI17	NSP1	CLU1	RDR1	HMO1	WHI3	SAC3
GPI8	GWT1	MIH1	ILV6	CIN8	MID1	URM1
GRX7	CCT5	IRC21	YCR102C	MXR1	CPR8	MSC1
GSC2	CDC11	YMR085W	SLM3	SCH9	YOR296W	CTI6
GSY2	URA6	YMR147W	YDL157C	SSM4	RRD2	LEA1
GYP8	SPC42	RIM13	HOM3	COA3	SUT2	HDA3
HBT1	GFA1	YMR158W-B	CEM1	HOG1	JID1	HDA1
HEF3	PRP16	RKR1	RTR1	CIK1	POP7	RPS7B
HHO1	DRS1	YMR279C	RPO41	FSH2	GUK1	CTF4
HMT1	GAA1	FKS3	ARO2	JJJ1	KOG1	SKI3
HRD3	ERG27	YMR326C	COX6	WSC2	MPE1	AME1
HSC82	SEC13	ASI3	COX23	ORC2	CDC25	SMC1
HSF1	CDC42	CRZ1	PIR5	RPT2	POP1	ASK1
HSP10	SWP1	HHT2	HOM6	CDC48	YSY6	RPT1
HSP150	VTI1	YNL046W	ELF1	YRB1	STP22	ESA1
HUL4	ERG12	YNL057W	SGF11	PRP28	GLT1	KAP122
HUT1	TRS130	MKT1	ASI2	POL5	UME6	SOH1
ICP55	RNT1	YNL089C	BSC6	SAD1	YGR122W	EAF6
ICS2	LCB1	LDS2	CRC1	NOP9	ERV46	YKE2
IES2	LST8	YOL163W	TIM18	RPF2	SKG1	EAF3
ILM1	GPI15	YOR059C	ISU1	RPL10	FIG4	YPK3
ILV1	ARC35	TGL5	PRP11	KRI1	DIG1	CSM1
IMP1	OST2	TMA46	RPN11	SLX8	APL4	XRS2
INM1	MYO2	PTP2	RSC9	YGL036W	CDC9	RPN10
INN1	KRE5	YOR214C	SPC24	TMA22	CDC12	POL32
IOC3	CDC15	STE13	PUP1	PLP1	ERG9	RAD27
IPP1	KRR1	HER1	PRP4	GIC2	PRP24	MMS22
IRE1	GLC7	IRC13	RPL31B	GRE3	NAR1	NUP188
ISC10	SEC4	YOR345C	APQ12	MPC2	RFA2	GIM3
IWR1	SEC27	HAP5	UTR1	YML131W	RRS1	RIM20
KAR2	OST1	PIP2	VMA5	DYN3	ERG11	LGE1
KEG1	ARP4	RTT10	PET111	APJ1	GPI12	RTC6
KIN1	EXO70	PRM3	LAG2	PSK2	SFT2	DST1
KIN2	ABF1	YPL199C	POL31	TRM10	TPS1	SET1
KNS1	BET3	ATG41	NUP116	YPR153W	RAV2	EGD2
KRE29	NMT1	YPR053C	RPC34	UBC1	GGA1	POM33
KTI11	GSP1	FCY1	ULP1	TUB2	YEL043W	SKY1
LAM5	STT4	YPR063C	DNA2	RPT6	HXK2	MSH2
LCB3	SRV2	YPR064W	MOB1	TFA1	ADO1	NFI1
LCL3	PRR1	SPE3	NTR2	UGP1	SUR2	SMT3
LDB7	LIP5	YPR076W	HRP1	POL2	UME1	SLD3
LDS1	ERO1	YPR078C	FMT1	YTM1	MAK3	DBF2
LEM3	SEC23	SGE1	SLM4	GLN1	ALO1	STU2
LRE1	RGD1	GTB1	TYR1	TAH18	FAR3	ARP9
LRO1	LDB16	VPS3	MBA1	TFB4	FAR11	PDS5
LSM3	MDM10	OSH3	YBR284W	DIM1	GCR2	SEC12
LUC7	TEF2	MRP49	YMC2	MUM2	MCK1	PRE6
MAG1	THR4	EAP1	RPN4	HSL7	PIN2	RPN7
MAK10	SED1	MLP1	YGR259C	BIK1	LEO1	PRP3
MCA1	SAC7	MUB1	TNA1	HXT13	FMP30	ERG26
MCH4	VPS60	CTL1	MRX11	AFT1	KIN28	PRI1
MCM10	UBP3	MGM1	LCL1	YHR035W	NOP53	STS1
MDM34	ATG18	ATG11	SPP1	PKP1	CLP1	PRP21
MED2	MON1	SUP45	SBH2	GZF3	CDC73	YJR141W
MED8	VAM7	RPT3	GSY1	RPE1	YBR200W-A	NSE5
MET6	FYV8	BRR2	RPL1B	TOF2	ISW1	MED7
MGT1	APL6	FIP1	ENO1	HMG2	YBR287W	MED4
MOB2	PEP8	SMD2	RIM101	CMP2	BDF2	CLN3
MRL1	VPS35	PGA3	YJL163C	NCE103	SOM1	SHE1
MRP1	CBF1	SRP1	YLR156C-A	ODC2	NPR2	YBL059W
MRPL1	VPS24	MRD1	IRC20	ESF2	NOP10	SIF2
MRPL27	HSL1	BIO2	CTK3	RIO1	MSH1	PTC4
MRPL51	SRN2	YGL046W	PHO84	HSH49	MDM31	DCC1
MRPS28	MMR1	DBP7	RCM1	IDI1	AIM24	HCM1
MSC2	VPS38	PAH1	MRPL17	SPC29	DGR2	SLX5
MSL5	YPT7	ATG20	BSC4	BMS1	TGL2	NHP10
MSN4	DFG5	YER079W	RIM21	SUI3	YDR149C	QRI7
MSS4	ZDS1	SNF4	SIL1	AOS1	IZH3	ARO1
MTG2	PET8	SPO12	NBA1	YBR298C-A	ICT1	SAC1
MTR10	SFB2	YAR043C	IRC23	MRPL6	YOR277C	KAR3
MTR3	BRE5	PTC6	BAG7	TIM50	YPL182C	DYN2
MUD2	CKA2	TVP15	ISM1	TRK1	TAZ1	NOP16
MUK1	VAM3	EMP65	MKK2	PET191	EMP46	GCN20
MVD1	SNC2	ECM14	MAK11	ELO1	YLR194C	MAD1
NAB2	MSN5	SOK2	PAM18	IME1	RCF1	NAM8
NAF1	HAC1	RRP6	GCD10	NDL1	ADE17	WSS1
NCB2	VPS29	CKB2	RPC82	GIM5	JLP2	CSN12
NEM1	EPS1	PFK27	COX4	ZWF1	PSO2	MCM22
NHP2	BCY1	RPS27B	THI3	MET7	NPR1	FRA1
NHX1	SSO2	MGR3	YPL205C	HEM13	MSB3	SKI2
NOB1	TLG2	ABZ2	MMT2	CCT7	DDR2	VIP1
NOP1	SUR1	COX17	RLP24	FHL1	GPM3	JNM1
NOP56	APL5	BDF1	RML2	RMD1	CAT5	SPC105
NSL1	CKS1	YMR030W-A	YGL242C	AAD4	SAM4	CBF2
NTF2	DBF4	DIA1	MET5	YGR053C	PAU22	NDC80
NUS1	MES1	DET1	HXT10	COQ11	ASR1	RFC2
OAZ1	BRL1	RAD30	GLE1	GAD1	UTR5	ORC4
OPI3	RPF1	TIF2	IPI1	YMR295C	SPC25	NAM7
OPI6	BIG1	STM1	SHE3	MIC12	TOM20	YOR114W
OPI8	SSC1	ADY4	DUG2	BRP1	QNS1	MRS2
ORM2	CFT2	YNL140C	IMG1	RCO1	GLN4	APC11
OSH7	TPT1	MTG1	ATG9	THP3	PCF11	CTF3
OST5	SEC16	LDB19	MRX8	SLU7	MED6	TUB3
PAP2	RBG1	AAR2	SHE9	HEM1	TFC8	MCM16
PAU2	GEM1	PRI2	YER010C	TRS31	YAR075W	RPC11
PAU5	PMT7	SMC4	AST2	GPI1	YBR096W	TAF12
PBN1	COG7	CDC45	RAD6	UTP18	SUS1	HHT1
PDE1	RBG2	CSL4	ADH4	RRP14	CSH1	RIM4
PDI1	RTT102	URA7	YGR017W	SNU114	SWD3	DYN1
PDR17	PIR1	RPL19B	ART5	RRN9	ERV15	MRPL39
PDR5	ELP6	CRP1	QCR9	RPL3	MAL33	TSA1
PEX29	RIC1	TOP3	YIL014C-A	SRP68	ADF1	CSG2
PEX32	GSF2	YLR235C	PRM2	ARE1	SLC1	SGF29
PFA4	COG8	YLR402W	DJP1	PEX3	COX9	MRC1
PHO91	YML100W-A	YPR084W	YIR007W	SEG2	DUN1	STP4
PHO92	VPS20	SWM1	YJL049W	SEC21	TMA64	NUM1
PMI40	DDR48	LRS4	JEM1	TIM44	EKI1	EFT2
PMP3	CAF40	RSF1	MEF2	YHC1	SSN2	UBP6
PMT1	KRE1	CYB5	RAD7	RGT2	RPL12A	RTG2
PMT4	PEP12	DDP1	YJR056C	DPB4	FMP52	HGH1
PNC1	SNF8	CDC6	MIR1	SPS2	BUD27	ARP1
PNS1	YPL113C	RSC4	RSM22	FYV4	YFR032C-B	DPH1
PPE1	SEC61	VID24	ENV10	MRX12	TPN1	CYT2
PPG1	TIM23	RTC2	HRT3	XDJ1	YGL235W	LDB18
PPX1	UFE1	GBP2	DCR2	YLR464W	SNG1	POM34
PRE10	RET3	YDL012C	ECM19	YMR321C	MRPL9	PNT1
PRM6	PDC2	YDL062W	MMT1	LEU4	HXT1	SNU23
PRP2	CCT6	BMH1	FUS2	TOF1	ERP5	SCC4
PRP38	TIP20	YGL108C	YAL042C-A	CIT1	PTH1	TAP42
PRP39	SED5	FMC1	YAL045C	CAR1	BAR1	ALA1
PRP40	DCP2	FLX1	YAL065C	ABD1	AIM19	RPB7
PRP46	HIR1	MRX5	YEL1	PSF1	YVH1	SEA4
PRP5	VAM6	YSR3	ECM21	HEM12	ATG27	YDR169C-A
PRS4	TRS85	MSS1	SCO2	KAE1	MNS1	PET122
PSD1	ENT5	YMR111C	MIS1	TSR4	SOR1	CBT1
PSY1	ERV14	ESC1	YBR178W	CYS3	UPS2	PAM16
PTI1	UPF3	BUL1	MET8	GAL10	PBS2	SMC6
PTM1	NMD2	SLM1	MAK31	YDL129W	DID2	IML3
PUF4	APS3	YJL133C-A	IMG2	SSB1	GDS1	PPM1
PZF1	SNX4	MUD1	YDL118W	YDR061W	MED1	RAD51
QCR8	MTC1	YDR431W	HEM25	YDR381C-A	TRM9	NUT1
QRI5	YJR011C	TIF11	SRF1	AGE1	SML1	ASF1
RAV1	VPS13	FAL1	FOB1	PAD1	MYO5	RAD5
RCN1	IRS4	STF2	CRF1	TCA17	ICY1	MRE11
RDS3	MVP1	MAL12	RGA2	YER039C-A	SSN8	DIA2
REC102	INP53	ADE4	RPL27B	TMN3	YNL040W	ELG1
RER1	VPS30	YBR100W	YDR474C	YER187W	NST1	DIT2
RER2	SUB1	RRP8	ICL1	YFL012W	SSK2	SRB2
RFC1	RCE1	YGL152C	IES5	LOC1	HTZ1	CDC7
RGP1	GOT1	TSR2	YFL019C	RRT5	YOL162W	CDC4
RME1	SEC17	YOR041C	QCR6	CNN1	YOR032W-A	YHR122W
ROM2	USO1	YME1	MTO1	YMR31	YOR034C-A	TAF8
ROT1	SLY1	IZH2	YGR107W	COQ8	WHI2	TAF11
RPB11	FCF1	CDC53	TDA10	FLC3	TRM44	ORC1
RPB2	FRQ1	EMC4	HXT5	ROG1	RPS9A	TAF4
RPC19	YPT1	POG1	YJL211C	ARI1	ODC1	RPL9B
RPD3	RET2	URA5	BNA1	AIM14	ANT1	RTS1
RPL16A	COG2	HSP32	MDM35	HAP2	PRP6	RAD17
RPL20A	MRS6	LSM2	SDH2	RMR1	MEC1	CIN2
RPO21	GPI18	YJU2	MDM30	YGL258W-A	SRB6	PWP1
RPS10A	TRS23	OCA6	YMR245W	SCM4	CTR86	BRX1
RPS11A	TBF1	PIH1	DGA1	RPL14B	RPS13	GSH1
RPS17B	CRD1	KEL1	QCR2	SBE22	NSE3	CTF8
RPS18A	OPI1	PAN6	AFI1	RPL42B	SLD5	TCM62
RPS22A	NPR3	TIF1	RPL20B	AIM46	RBA50	VHS1
RPS6A	UTP6	RAD10	COX10	KGD1	MCM3	ROX1
RPT5	TEL2	RIM9	DOP1	IMH1	PRP22	PDS1
RRT16	SSL1	HFA1	YCG1	SNX3	GCD11	TPS2
RSE1	UBP8	FYV1	RPS2	YJR124C	ISD11	ASE1
RSM26	MOT3	RPL4A	SLN1	UFD4	CCA1	SNL1
RTC1	SER1	RAD16	RPS15	PHD1	RAD3	RPS16A
RTN1	SPN1	BUG1	IPL1	SRX1	SPB4	MCX1
RVB1	SUM1	LRG1	NUP85	MBR1	TFG2	RAD57
RVS167	ERT1	RIM15	CMC2	APL2	PRP31	GCN1
SAM37	HSE1	GEP7	ECM10	YKL222C	SKI6	RPS4B
SAP1	STB5	YGL114W	VPS63	DAL80	PUP2	RNH201
SAS3	UBA4	EFM5	MDM36	GLG1	NMD3	POC4
SCJ1	FMN1	PIL1	PHO5	ISA1	ATM1	AMD1
SCM3	ENT4	YGR111W	SAN1	ACF2	POP3	SEY1
SCS3	YDJ1	SGM1	HSP78	TOS4	DBP5	RPS24A
SDA1	AGE2	ATP14	YLR281C	PBA1	GPN2	RPL24A
SDH4	ELM1	FAR8	VHS3	ECM22	BRE1	CTF18
SDS23	AVL9	HMI1	CUP9	TMA10	PEX8	SFL1
SEC11	AIM22	HPF1	RPL8B	PUN1	SAP190	SNU66
SEC18	DBP9	TYS1	RIO2	TDA5	BAP2	TGS1
SEC2	ERG5	RPB8	TOA1	YML037C	AIM3	SPP381
SEC20	RPN6	YEF1	HDA2	YMR034C	DUR1,2	RPC17
SEC22	NBP35	RPL18B	PIB1	TVP18	CTP1	BLM10
SEC24	NAB3	HMX1	MIT1	PAI3	PET18	HHF2
SEC26	RKM3	AZR1	YFR006W	FMP42	NPL4	DSE3
SEC59	MAF1	GPT2	CUE4	YMR253C	YCR051W	CHL1
SEC62	KEX1	ECM38	MAC1	IDP3	SAS4	NIP100
SEC63	ALT1	SIW14	AIM36	MSG5	IRC4	QDR3
SEC9	GTR1	STB3	GAS3	YNL067W-B	PSD2	IMP2'
SEI1	RLM1	STF1	SWS2	NIS1	RTT101	BBC1
SER2	GDI1	SNF3	TAT2	SLZ1	IXR1	RPL11B
SET3	SEC15	CPR1	PSH1	SQS1	RPS21A	YML108W
SHC1	RHO3	SIM1	YPR109W	YPT11	SSK1	PAC1
SHS1	CYR1	CPS1	TSC13	YNL320W	YLR173W	NUP145
SKT5	RNA14	SPE1	TSR1	MPP6	COA4	ERV29
SLI15	MGE1	ACH1	SEC31	YNR065C	YLR297W	AAH1
SLM5	SPT2	SFA1	UBA1	CMK2	YMR031W-A	HHF1
SLP1	MVB12	YDR132C	PIK1	MPD2	SAS2	VMS1
SMD1	SIS2	YJL045W	UBP9	YOL107W	SAS5	NCS2
SME1	MAK16	YLR217W	PYC2	DNL4	RMI1	SLK19
SMM1	SSH1	YRB30	REI1	TCB1	YPR050C	RPL21B
SMP3	OCA5	KIN4	YCL022C	ATG40	TFB5	SSE1
SNF12	GGA2	RPS14A	RIM1	GET4	TMN2	KAR9
SNO1	STI1	STP1	MRK1	FRT1	MRX10	MMS1
SNU13	MCM7	SWM2	MRT4	PDR10	HXT6	YNL058C
SNU56	UTP13	MIG1	RPS25B	MEK1	SBE2	CDC27
SOG2	IST2	SYG1	PMS1	YPL071C	THI74	SCC2
SPC2	RPP2B	NNK1	CPT1	MLH3	ADA2	MAD2
SPO1	SPO11	NTE1	OPI11	GUP2	GTT3	SRS2
SPO24	PPR1	YDR199W	GPG1	APM1	GLE2	MEC3
SPO7	TRS33	MSS116	RGI2	ARR3	RPL23B	DAD1
SPT15	NEO1	YFL034W	CYC1	GRS1	RPH1	PRX1
SRP101	CDC60	PHO4	MRPL22	DBP10	DUG1	ADR1
SRP54	SEC7	YGR035C	IFM1	FAD1	HXK1	ESC2
SRY1	RPS25A	BNR1	NOP8	SEC3	YGL140C	DIT1
SSF2	AGP1	LCL2	DLS1	OLE1	YPS5	ADD66
SSH4	RPS0B	APS1	RBK1	LSG1	YGR045C	YPL245W
SSL2	STE6	ERF2	DTD1	ERG25	RTS3	MDV1
SSP1	TAD3	YMR018W	YER134C	ENP2	YGR273C	NKP2
SSS1	YBL008W-A	MET12	YBR016W	IRR1	TRA1	SAT4
SST2	UGA2	BCD1	AMN1	SFI1	OYE2	DNM1
STB4	RPL19A	TAH11	TPC1	RPL15A	IKI1	CLB5
STE23	TKL2	WTM1	NAS2	MDN1	AVT7	ORC3
STE24	SMP1	RPL23A	RAD26	SPP382	SDP1	SFK1
STT3	YFR016C	YBR224W	BUD2	PRE8	YIL169C	RFC5
STV1	YGL042C	YCL060C	YML009C-A	UTP14	IML1	DPH5
SWD2	RGA1	RPL35A	MDH2	NIP1	KDX1	BFA1
SWI6	ATP20	YMR144W	YOR050C	DBP2	OSH6	BUB2
TAD1	TIP41	FKH2	YOR131C	RIA1	RFX1	YDL211C
TAD2	YDL241W	ULI1	VPS25	IPI3	EXG1	YNL042W-B
TAF10	AMD2	HSM3	MDL1	PSF3	YLR312C-B	LIN1
TAN1	ATP22	RRI1	YLR283W	RPL5	VID22	SIP5
TAO3	SIZ1	NKP1	MRPL24	VPS15	STP3	YLR363W-A
TCB2	YDR415C	NEJ1	MYO4	GCN2	TRM12	UBA3
TDA1	RMT2	GNP1	MRF1	ATP5	WAR1	NBL1
TDA2	KRE2	MKS1	MRPL50	YDR391C	IMP2	MCM21
TFC1	YAT2	HSP31	PCL8	IRC22	NUP53	MAD3
TFC4	FIR1	MSP1	YAL016C-B	YGR121W-A	INP1	CIN1
TFS1	IRC7	MLP2	SSA3	GAR1	DSK2	PBY1
THI80	PCP1	ARK1	BSD2	YJR151W-A	PBI2	RAD54
TIM13	CBP2	KTR1	YCR075W-A	THI7	ADE12	SGS1
TIM21	PCL7	ZRC1	RPP1B	PUB1	HXT14	DDC1
TIM22	RRT14	BIM1	LYS20	MRPL10	YNR029C	RFA1
TLG1	ESL1	YKL053W	VPS64	YOL057W	YNR066C	MCM5
TOR2	YJL043W	RIM11	YCR087W	GAS4	AIM39	UGA3
TRM1	HAL5	LPX1	HSP12	PEX11	FRE7	REX2
TRP4	CAP1	BNA2	YGR021W	VMA4	YOL164W-A	COS111
TSC10	NFT1	YLR122C	BGL2	HAA1	AHC1	SMC5
TSC3	PUF3	YER053C-A	URA2	CDC14	GCY1	FIN1
TUB4	YLR345W	MIC19	EFM3	GRC3	DCS2	RPL13A
TUM1	YML119W	ADH2	YKL023W	PGA2	THI72	RPA34
UBC7	YMR315W	OGG1	SRL3	RAD53	GEP3	NUT2
UBC8	CAF120	BUD28	URA4	GDT1	HSP33	AVT5
UBC9	BUD17	YOR338W	YNL144C	PHO2	YPL014W	SLX9
UBP1	THI20	SVF1	SOL1	PAA1	SRL4	RTT107
UBP13	YOL155W-A	MBP1	YOL013W-A	HMG1	AIM45	SRC1
UGO1	YOR192C-C	RAD59	LSC1	YNL134C	PRP45	PML39
UMP1	YOR268C	YER119C-A	RPS30B	ESF1	POP5	ZIP2
URA1	SSN3	YLR374C	AUA1	HCA4	PRE7	IES4
USA1	THI21	RPL41A	SNO3	IGO2	EXO84	SAE2
UTP9	HAL1	RPS23A	FZF1	PRY3	RIB7	HCH1
VAC7	YPR091C	ACF4	KEL2	RSC3	ARC40	SPO23
VAM10	ARH1	PET10	AIM17	SRP72	PRP42	YIL046W-A
VAN1	SPT16	HRB1	YIL174W	SYF1	PUP3	YGR174W-A
VMA1	RRB1	COQ2	TPK1	PRP19	FRS2	YDR210W
VMA11	CDC21	YOR082C	SPC1	YJR054W	PRE4	RPS22B
VMA22	SPC3	RPL9A	YUH1	RPS29A	TAF6	DMA2
VMA8	SEC53	YOL114C	YLL053C	KTR2	YHR020W	PXA1
VPH1	SNF11	ARP10	YLR050C	RPS19B	RPP1	MAK5
VPS21	DBP3	YAR029W	EMP70	NCR1	RFA3	PUF6
VPS27	RPL17B	SHG1	ABZ1	HSP60	NSE1	YBP2
VPS41	YHL015W-A	RPL8A	HMS1	ATS1	SEC10	CHL4
VPS45	SDS22	THI6	PYK2	IMD1	GPN3	IRC15
VPS52	ACK1	YEH2	PEX25	PHO89	YLR317W	DSN1
VPS68	YLR224W	UBC12	YLH47	AHT1	SFH1	YOR1
VPS70	NOP6	RLI1	RPG1	YIL054W	RPP0	YLR287C
VPS74	ENT3	TMA7	PGI1	HBS1	AFG2	DOT1
VPS8	MSO1	ATX2	DUT1	STB2	MED11	YJL118W
VRG4	PRP8	COX12	FUR1	TPP1	TAF9	RPS0A
WBP1	SDH6	YCL062W	RSC58	FMP23	SSU72	PEX12
YAE1	CSR2	YDR509W	MAS1	SDH8	RPO31	ASH1
YAP6	RPS30A	FMP32	VTH1	YCL001W-B	SWI1	CLB2
YBL062W	PSP2	HSV2	TOM7	RPL12B	SEN54	MSA1
YBL083C	PEX30	MPH1	GDH2	IZH1	POL12	UBX3
YBR139W	MUP1	YIR035C	CAF130	RPS8B	NUP159	RPN1
YBR238C	SSF1	MNN5	YGR240C-A	RGD2	NUP192	GCN3
YBR255C-A	UBP15	SRL2	UBI4	FHN1	PSF2	SLO1
YCK2	NOP12	IMD3	PLB3	BTN2	POL1	HSP26
YCL046W	RPL43A	YMR087W	PHM7	RAD2	ARP7	CAC2
YCL076W	VNX1	TPK2	YOL159C-A	ECM29	SYN8	TEC1
YDL011C	TRM3	YNL115C	WHI5	PTC7	SNC1	ASM4
YDL050C	VTC1	CLB3	PPQ1	TMA108	HTB2	ARX1
YDL086W	RPL6B	MRP10	TDA6	YJL047C-A	YPC1	CLN1
YDL094C	HTA1	YLL006W-A	YIP4	OPT1	MAL31	CHA4
YDL172C	RPS16B	YGL177W	TPK3	OSM1	APA1	CAK1
YDR042C	SHR5	CST6	FAR10	DAN4	YIH1	PBP1
YDR089W		YJL206C	SUN4	AAD10	FUB1	YPL260W
YDR102C		ATH1	YOR381W-A	GEX2	LHP1
YDR203W		OPT2	USV1	YLR030W	RDI1
YDR278C		FRE3	YPL272C	DPH6	CMR1
YDR445C		YPL191C	THI22	PCD1	SOR2
YDR455C		MCP1	YLR278C	ART10	TRP1
YDR514C		YBL096C	RIB5	YOX1	RPL4B
YDR537C		YBR099C	BNA6	EFM6	GAL7
YEL057C		SOK1	PYC1	MEP2	ZTA1
YET1		AIR1	FUI1	FPK1	EHT1
YFL006W		SKI7	DSF2	HRD1	UFD2
YFL043C		APC2	PFF1	SFM1	YDR094W
YFL064C		SAW1	RPN14	ISU2	RPL37A
YGL015C		YBR053C	YGL159W	FDH1	NPT1
YGL081W		TDP1	GND2	MRPS16	URH1
YGL185C		BZZ1	SHU1	YPR011C	PPN1
YGR012W		NTA1	TCD2	UTP25	PAC11
YGR122C-A		YJR146W	YLR042C	MTR4	SAM2
YGR250C		YKL075C	GCV2	CBF5	EUG1
YHB1		YKL102C	SSP2	YBR134W	CHZ1
YHP1		FOX2	YPR077C	SNF1	PMD1
YHR022C-A		YKR047W	PET494	TOP1	YFR035C
YHR050W-A		YKR078W	MFB1	TRP2	ARC1
YHR078W		FLO10	URA10	SPO74	MTC3
YIA6		YLR041W	EDC3	YHR210C	VID30
YIL024C		YLR280C	PAN3	GSP2	PAC10
YIL168W		HFD1	ECM2	LCP5	YGR127W
YIP3		MSS11	RAD14	RKI1	YGR161W-C
YIR016W		PRC1	MAM3	RPA43	YGR266W
YIR021W-A		AFT2	TSR3	JIP5	STP2
YJL150W		PRM9	YPL107W	SPF1	SPL2
YKR005C		YAT1	UGX2	PRE2	PFS1
YKR075C		NRP1	DLD1	APT2	BAT1
YKT6		YDL177C	BAP3	TDH3	YHR213W
YLL058W		YDL199C	ACL4	VHR1	MET28
YLL066W-B		BMH2	ADE2	FKH1	PAU15
YLR152C		PSP1	HAT1	YJL064W	RMA1
YLR269C		YGL082W	RAD1	NAP1	PXA2
YLR419W		MDS3	YSF3	YLR415C	PSR1
YLR422W		YGR011W	ESC8	NRM1	TRX1
YML054C-A		PAU13	MCD1	RFM1	YLR046C
YMR052C-A		IRC8	UTP5	TYE7	IOC2
YMR074C		IME2	YCR100C	YMC1	PUT1
YMR196W		YJL135W	PPT1	AXL1	LCB5
YMR230W-A		YJR115W	YGR130C	NAT1	DIC1
YMR254C		YKL123W	RSM27	MRPL35	FET3
YMR317W		KKQ8	YBL065W	AGA2	SEG1
YNL146W		YKR011C	GCG1	SIP2	GID8
YNL247W		HXT2	HUA1	DUR3	RSN1
YNL260C		REC114	GPP1	PET130	RIT1
YNR021W		RPS10B	NFU1	YKL133C	ADH6
YNR025C		YNL034W	AIM32	MDM1	MRP7
YNR068C		YNL109W	IDH1	YMR001C-A	URE2
YNR071C		YOL014W	ALD4	SPO20	PDR16
YOL050C		YOR304C-A	HMS2	GPD2	ALP1
YOR139C		YPR126C	ITT1	MSB1	TOS6
YPL077C		CUE3	ALD2	CWC27	STB1
YPL080C		ERP1	RPL36A	HFI1	HUB1
YPP1		TRX3	MRPL44	MCM6	HOL1
YPQ2		YDL023C	YHM2	RRN7	MDM38
YPR089W		NDE2	YNR063W	RIB2	NTG2
YPR108W-A		LPP1	YOL131W	YKU70	IMA2
YPR197C		DAL7	MPC54	YGR050C	CYC2
YPT6		JJJ2	SPO19	FRE1	UBP2
YRA1		PEX1	MTR2	YDR010C	PET20
YVC1		ROY1	AZF1	ARF1	OYE3
ZRT2		RCF2	YDL124W	CIN4	HOS1
		LEE1	IAH1	BOL3	YPR098C
		YBL081W	YHR045W	KIP1	MPS1
		YBR137W	SUL2	RPS11B	RNA15
		YSW1	YLR012C	YBR056W	USE1
		PHO87	GNA1	BSC1	GCD2
		SOL2	SNF5	SPO22	ESP1
		RPS29B	YFL051C	DAN1	TAF1
		EBS1	ROD1	YHR022C	MET30
		MET32	YOR387C	YLR036C	PHS1
		RMD5	SLM6	YNR014W	DHR2
		DIN7	PRR2	ULS1	SEN1
		YDR344C	FMP16	MRX1	DCP1
		CYM1	ATG39	LAC1	GCD1
		GRX4	MRX3	EST1	HEM4
		IGD1	HMF1	ATG4	RRP12
		YGR069W	YKL100C	TAF3	TFB2
		DSE2	VMA21	PAU3	RPL33A
		GLG2	BOR1	YSP2	BDH2
		YKL097C	ILS1	IOC4	TMA17
		YMR194C-A	YOR053W	ECM32	PHO13
			YPL261C	SNT2	AIM7
			PET112	MCM1	SPO71
			MRPS5	YKL044W	RIP1
			CPR4	MRPL40	YHL017W
			MSH4	ALT2	LEU5
			YFR024C	PAC2	SSA2
			PRY2	KAP123	SAM1
			YLR413W	RPL35B	HCR1
			MSB4	YGL217C	ADH3
			FPR1	PIG1	ECM5
			RMP1	PRM4	ATP11
			YCL026C	VIK1	PHA2
			YCR025C	DAP2	RSM19
			ELC1	EPT1	MFM1
			YDR387C	AHP1	MRI1
			CLB6	YNL165W	RSC6
			RPL43B	YOR283W	TFA2
			YKL030W	FEX1	YBL039W-B
			XYL2	ECO1	MTF2
			YML018C	SPC98	YDL073W
			RPP2A	SPC110	YDR034W-B
			SDH5	CSE4	PET100
			RPL33B	CBP6	COX20
			MBF1	FRM2	RMD9
			URB2	PUS6	COX18
			PLB2	OTU2	APE3
			AGA1	NOT3	YCL012W
			IRC10	COX19	SNA2
			YOL037C	YLR031W	CMK1
			RRI2	HAP1	YFR020W
			KAP120	RPL26A	OSW7
			HPA2	MIX17	CLB1
			ALD6	SOV1	YIL029C
			TOK1	GNT1	YAK1
			NCE101	CDC19	SPE4
			SCD6	RRN5	MSS51
			YDR271C	UTP23	CPR6
			BDH1	YPR159C-A	MIC27
				RRP15	YNL208W
				YLR428C	TRM13
				PEX18	RPC53
				AIM23	NUG1
				DSD1	SPT6
				YLR040C	RPS3
				ARF3	YTH1
				MRPS9	LIP1
				TPO5	BNA4
				ENB1	RAD18
				ULA1	UTR2
				TBS1	YND1
				SED4	PET117
				GPD1	FCY21
				PST1	YJL107C
				VBA4	CIS3
				RRT6	CMC1
				YJL132W	PEX10
				RIF2	RAD4
				SMA1	YGR182C
				INA17	YCH1
				SAS10	PAM17
				GCD6	COX7
				CFT1	RTG1
				UTP4	SUV3
				SUA5	SUB2
				FAF1	RRP42
				ILV5	UFD1
				RRN11	VHT1
				BOI2	SEC8
				KIP3	HRR25
				HIT1	NGR1
				CLB4	MKC7
				DOS2	HPA3
				MND2	CPD1
				PPM2	TCD1
				PEX27	MET14
				SFG1	YKR023W
				RPL16B	MRS4
				SPC97	ASP3-3
				MSS2	YMR090W
				YMR175W-A	COA2
				YPR172W	MTW1
				KRS1	SNU71
				ZEO1	RRP3
				RNY1	SEC39
				HYM1	NCL1
					EDS1
					BMT2
					YBR221W-A
					RIF1
					PCL2
					PTP1
					GYP7
					RCR2
					ENA5
					RRG1
					ATC1
					PAM1
					MTH1
					STL1
					EAF5
					AFG1
					YER078W-A
					YER158C
					YFH7
					YFR045W
					PDR1
					POX1
					KAP114
					BUD9
					SPR3
					RNR4
					YHR112C
					YHR212W-A
					TIR3
					XBP1
					SOP4
					YJR015W
					TIM8
					NUP120
					YNK1
					YLL007C
					YLL056C
					MLH2
					RNH203
					IDP2
					CNA1
					GIS4
					APT1
					PGM2
					YMR114C
					SPT21
					YMR210W
					YPT53
					YNL146C-A
					RHO5
					YNL194C
					SPS19
					SSB2
					PCL1
					TRF5
					YOL038C-A
					HST1
					YOL073C
					DFG16
					RPS28A
					YPL277C
					THI73
					YMR075C-A
					INO4
					SRB7
					SRB4
					RRN3
					TAF13
					SEC65
					PNO1
					BOL1
					MRPL32
					YPT31
					SHO1
					MTL1
					ATP2
					DBR1
					RHO2
					SPS18
					INP54
					TUF1
					MRX4
					NSA1
					GUS1
					SOF1
					ERB1
					COX5A
					ATP23
					NOG2
					KIN82
					IDH2
					YOR012W
					FIG1
					FMP45
					TAX4
					ERP4
					DBP1
					UTP7
					TIF6
					YAR028W
					LSB5
					RTK1
					MRP20
					PKH1
					MND1
					STR3
					YGR035W-A
					MAL11
					SAE3
					LNP1
					REV7
					ATP12
					URA8
					BAT2
					MRPL20
					SPT8
					YLR307C-A
					AIM33
					AEP1
					YMR084W
					MDR1
					ALY2
					RGT1
					YLR365W
					NOP13
					ELA1
					ATG19
					HAL9
					RPS7A
					SYC1
					MRM1
					PEP4
					SVS1
					CCT3
					MEX67
					TMS1
					CHK1
					BCS1
					LSC2
					UBP11
					FET4
					SNO4
					TFC6
					SNA3
					TFC3
					RRP1
					TY5B
					TRM8
					KGD2
					YPS6
					TUL1
					YOL036W
					HTS1
					SCO1
					SVL3
					RAD23
					SPR1
					PUS7
					PRE1
					TFG1
					RPC31
					ACC1
					ISW2
					PPH22
					YDR338C
					YNL190W
					GFD1
					RMD8
					TMA19
					YDR018C
					RDH54
					YPT10
					ASF2
					MRH1
					SPR28
					CTA1
					TOS2
					MNR2
					MDH1
					HES1
					PDE2
					TIR1
					SSA4
					YFL054C
					ADE6
					YHL018W
					YJR039W
					STB6
					SHM2
					GAL2
					YLR162W
					SPH1
					NGL2
					AAD14
					YOR111W
					SIA1
					MRP51
					BSP1
					CGR1
					IRC14
					YLR352W
					SIP4
					YGR051C
					NPP1
					INH1
					YDR262W
					HEL2
					DIG2
					DDI2
					YDL162C
					YKL136W
					GAL80
					YPR123C
					MSS18
					YGR283C
					TDA11
					UBP7
					MGA2
					HYR1
					PAU1
					RED1
					YLR285C-A
					SMA2
					YMR160W
					RNH1
					CRS5
					RSB1
					LCB4
					TEA1
					UBC11
					SSU1
					GAL4
					PIN3
					YDR341C
					DYS1
					SLX1
					HSP30
					BTT1
					CCC2
					SOL4
					YHK8
					CUP1-2
					YJL193W
					YRF1-5
					MSN2
					PRS5
					NNF1
					BUL2
					PEX19
					YOR309C
					OAC1
					BSC2
					PRS2
					MGM101
					ZRG17
					YPR014C
					DAP1
					PUS1
					YMR099C
					YOL098C
					AIF1
					UTH1
					YPR1
					MSC6
					YNL013C
					MET13
					ESBP6
					PTC3
					RRP43
					YGR210C
					NUP170
					NOP14
					YFL013W-A
					PKP2
					YPS1
					FUS1
					AGP3
					STD1
					ERG8
					ROG3
					ROM1
					YPL109C
					VBA3
					INM2
					TVP38
					ATG34
					ETT1
					MAM33
					SET4
					REH1
					ERR1
					VPS62
					BIT61
					PET127
					YBR226C
					WHI4
					OPI7
					SLH1
					SMF2
					YHR097C
					NDE1
					YOR170W
					FAA1
					PNG1
					MEP3
					YGR168C

## Sheet: HMG2_Y55
0	1	2	3	4	5	6	7
VPS8	NUM1	AAC3	MNN2	UBP14	MRC1	AHC2	RFM1
PUN1	ARP6	AAR2	CCZ1	RPP1B	HCM1	YDL157C	HLR1
FIS1	DEP1	ABD1	SEC66	RPL40B	PAT1	GLO3	CIN8
GIM4	SHP1	ABF1	OCA4	TMA20	LSM6	BDF1	BIM1
CDC55	RPS8A	ACH1	GEM1	DOC1	LSM1	CIK1	YER156C
OCA5	RPL23A	ACM1	VAM6	VAC7	DNM1	INO4	RPL22A
MDV1	RTG3	ADF1	RPS24A	YPR078C	YKE2	NHP2	CFD1
NDL1	SUS1	AEP2	SCS2	CDC24	NUP188	TUB2	TAO3
SIW14	CYC8	AFI1	MON1	SEC3	TUB3	MCM10	CDC123
NOP19	HSL7	AHC1	SMI1	PRP22	EAF7	RFA2	NIP7
CSG2	TOS1	AIM23	VPS29	KRE29	GIM3	LAS17	ORC2
PTC4	VMA9	AIM25	PEP8	RPB3	CIN1	TIF6	YHC1
MIC12	YCR102C	AIM46	VPS35	NOP56	CIN2	CDC28	NDT80
RML2	DUN1	AIM7	LDB18	LSM3	CLB2	SCT1	RPA14
RPH1	SHE9	ALG1	BUD6	PIK1	KAR3	SHG1	YPR117W
YFL054C	BOI2	ALG3	YPT7	SYF1	RPP2B	LSB5	NTF2
PPE1	KIP3	ALO1	BUB2	ERP2	SWI4	IMG1	PEX22
SND1	YGL217C	APJ1	YAF9	ETR1	PHO23	SFA1	BSD2
SNF1	TMA22	APQ12	SEY1	SYN8	ASE1	HPT1	UBC6
DAL81	CLB4	ARH1	PAC1	YCL023C	SLK19	DSF1	FYV10
ADY4	CPR6	ASR1	KAR9	KCC4	STU1	YOR296W	FMC1
HHF2	YLR217W	AST2	CEM1	YCL062W	CDC4	SPS4	ELF1
POR1	TPM1	ATG17	GET2	GPR1	DAM1	CDC39	MTG1
VHT1	SGF11	ATG34	GET1	MCH1	OKP1	CDC36	PAI3
ERG7	APL5	ATP2	DBP3	PEX19	COF1	PTI1	RPA49
ATM1	YPL205C	ATP20	VAM7	YDL124W	STU2	GCD10	MRPL17
RPN4	GCN4	ATX2	SBP1	LYS21	PRP24	RAP1	PEX15
VPS53	VMA3	BAR1	BCY1	YDR239C	SGT1	DIS3	MDM20
RRT2	MAK10	BET1	ICE2	PEX5	CDC23	RDS3	MDY2
RAD4	RPL12A	BET2	BFA1	YDR248C	KAP95	FUN14	MDM32
SPO74	PAC2	BET5	HOC1	PEX10	TAF11	YLR413W	ACS2
PPX1	LPD1	BMH2	CAP1	HKR1	ORC4	RBK1	SHE1
YIL168W	YFR016C	BNI4	HSL1	BNA7	NUP133	RPL41A	YDR094W
PRY3	OSW7	BNR1	KTI12	GMC1	HPC2	ENT5	MRX11
DCW1	SEH1	BOI1	RPS0B	CAJ1	RVS161	PIB1	BCK2
KRI1	RPL1B	BRR2	MMR1	PCL6	SNT1	TOS8	GCN20
ALK2	MPT5	BSC2	RPL6B	GPP2	CPR7	GRE3	MTC3
YBL059W	LST7	BTT1	SCS7	YFL051C	LIA1	AIM19	YGL235W
MUM2	ART5	BUD25	JNM1	ARO2	MOG1	YIR016W	PSD2
YGR259C	PAC10	CBF5	RPL9B	PEX14	RAD52	MNN5	NAM8
LCL1	GTR2	CBP1	ATG3	XRN1	SKY1	PET191	RPE1
SPP1	BUD32	CCT7	DGK1	PAU13	YDJ1	TUL1	FRA1
BMH1	RPL14B	CDC10	CMD1	PFS1	NIP100	DAL80	YLR152C
HOS2	GAR1	CDC12	MCM7	URA2	CKS1	GPT2	ATP10
YHR213W	CAP2	CDC25	NSE4	YJL211C	SEC12	COX19	RIM21
MRX5	FLX1	CDC37	TSC11	YJR128W	PRE6	YLR031W	IRC23
YJL163C	AIM24	CDC48	ACT1	GCN3	MED4	YAR029W	BAG7
HMG2	SRP40	CDC8	EXO70	VPS63	MTC5	ACA1	BEM3
MSS1	MLP1	CDS1	DCP2	IRC13	PDA1	YKL091C	BEM4
CSI1	PUT1	CEF1	SRV2	YPC1	NUT1	RPL8B	RNA15
FAR11	CRN1	CET1	MRS6	ATG12	GTR1	NTG2	MTR3
OYE3	CGI121	CIR2	SEC16	YBR221W-A	OCA2	YOL153C	MED6
SRO7	IOC4	CIS3	RSP5	MTC4	LSM7	TRM44	GCD14
SEC20	CIN4	CNN1	ARP4	CHK1	DCC1	CUE4	RPC19
POL5	RPL16B	COA4	ERT1	PPS1	MCM21	DDR48	CSL4
ARP3	BNI1	COG4	VPS13	YCR075W-A	PTK2	GAD1	SPC29
GOS1	MSB3	COQ5	MDM10	ERP3	AMD1	PET111	NUP84
SAM37	RPP2A	COQ6	AGP1	RTK1	BUB3	ADH2	MSC2
ARV1	VAM10	COS1	HGH1	YDL073W	CHL1	SFB2	TDA2
CST9	SNT309	COS5	PET8	GLT1	ELP4	NIS1	RTR1
SRT1	PRP45	COX18	COQ2	SNF3	ORC6	IRA2	DBR1
ASC1	RFT1	COX20	MSO1	SSB1	CDC11	SHR5	IMG2
RER2	CHS2	CRR1	RUD3	UBC5	NOC3	MSN1	SST2
ERG9	WBP1	CSE1	SUR1	ALT2	ESA1	PIN2	END3
LTE1	HYP2	CTK1	PKC1	TMA64	SUP35	LSC1	MED8
THP3	PMI40	CTR1	USO1	VPS64	TAD3	GEP3	RRP43
UFD4	GCD11	CUE1	TAF12	GCN2	PRP4	WTM2	RRN9
APE2	BUR6	CUE5	FRQ1	INM2	ADR1	ENV9	FCP1
SPO1	RPN11	CUL3	COG3	PAL1	CKB1	DSS4	POL2
RPL20B	SAD1	CWC22	ERG27	TRP4	MSC1	VMA13	RAD53
BOL3	KEG1	CYM1	DPM1	RPL37B	RPN6	YPR084W	SWH1
HMG1	DUO1	CYS4	FUN30	EMI1	SWC3	SEC31	HAP3
KIP1	RPL28	DAL2	THR4	STL1	KAP122	CAB5	PIN4
PDX3	CDC20	DAL3	ARO1	UBC8	EAF6	STT3	YER188C-A
RPS11B	PRP43	DAN4	GCN1	ANP1	EAF3	NUP82	MGA2
YBR056W	NUP57	DBP2	RPL14A	FIR1	CLN3	ERG10	JSN1
YBR298C-A	YIP1	DBP6	SPE2	ALD5	NUP60	SLX8	YLL053C
BSC1	THS1	DBP7	RPS16B	PTC2	SWD1	ISW1	YML020W
SPF1	SQT1	DEF1	IES5	RIM15	SIF2	MRPL27	UBP10
SPO22	BET4	DEG1	HSE1	SNO3	AIM4	SLM5	PHM7
YJL070C	TIM54	DER1	SNL1	YRB30	SLX5	CDC50	RRN7
DAN1	LSM8	DHR2	SRN2	SHE10	BUD31	RTC2	RPA43
YKL107W	SRP102	DIC1	CHS5	SYF2	NHP10	YJL169W	SWI1
ECM33	RPF2	DID4	YML108W	YGR153W	BRE1	SAP190	COS7
ARE1	PRP16	DIG1	MOT3	YCH1	SWR1	SNG1	PAA1
PHO2	GPI13	DNL4	BRE5	SER2	SDC1	IOC2	MET13
RRP8	RPL15A	DPB11	INP53	OTU2	VPS72	WSC2	MRM2
API2	RPL10	DRS1	YPL066W	YHL018W	CHD1	NFI1	MPH1
FAB1	CLF1	DSE2	LCB2	YHK8	RNH70	PMA2	PEX4
RMD8	GPN3	DSF2	CDC1	YHR050W-A	SAC1	TFC1	TUS1
YMR31	SEC22	DUG1	SEC26	COX6	HDA1	TAF1	SSP2
YGL036W	GCD7	DUG2	BRL1	MSH1	LGE1	AOS1	IPL1
YHR022C	AFG2	DUR3	PAN1	PEX18	CBC2	SWD3	ENV10
YIL054W	SEN1	DUS3	VTI1	NAS2	HDA3	YCL060C	RPS28B
BMT5	TAF13	ECM4	LST8	TED1	PAC11	OPI7	HSM3
SIP4	SPC24	EMC5	MNN11	YIL102C	NOP16	RCO1	VBA2
ELO1	CEP3	EMG1	LOS1	PAN6	MAD1	MSN2	EMC1
MBB1	YNL181W	ENP2	SLP1	TOK1	WSS1	CDC15	TY5A
IME1	CWC25	ENT4	MAK16	QCR8	SDS3	MEC1	RPL4A
SEG2	POP3	EOS1	SUM1	HUL4	POL32	PRP28	PET122
YKR018C	PRP2	ERG4	TEF2	RSM26	CSN12	TAF5	AIM21
YLR036C	NOG2	ERS1	ARL1	EFM3	MCM22	POL31	PIR5
RPS29A	DCP1	ERV15	CRD1	ATP7	MUD2	YBR200W-A	EMC2
COX7	RPT5	ESBP6	TRS85	YKL050C	IKI3	LRE1	MSN4
YNR014W	PFY1	ESF2	CCH1	YKR011C	SKI2	ADY2	CMC1
ULS1	DED1	ESP1	BCK1	YLR149C	VIP1	IOC3	MRP49
MDM36	SEC63	EUG1	SET2	PEX13	VPS71	KTR2	YNR025C
YPR153W	RPT4	EXG1	CNB1	COQ9	PKR1	IES2	MDL2
FSH2	GCD1	EXO84	YPT6	PHO84	NUP53	RQC2	MSS18
RPS19B	HSH49	FAR3	COG8	PLB2	DYN3	ESF1	NKP1
YOR186W	MYO2	FAS2	COG6	YMR084W	LAT1	HSF1	YDR387C
DBP10	TAF3	FIP1	GYP1	ASI1	NST1	SPT16	RAD23
GPI1	NOG1	FRK1	LIP5	GID8	MSH2	PDR8	TCA17
SEF1	HTS1	FRS2	DYN2	AIM36	CKB2	RCN2	PRS2
YSA1	FHL1	FSF1	VPS60	PAH1	BRR1	DOP1	GRX4
YPL107W	GLC7	FUR1	PTP3	FUS2	AME1	MIF2	GAT1
PUS1	CRM1	FZO1	DST1	BCH1	KIN28	RPS7B	RGD2
CSR2	SUI2	GCD2	TRS65	TDA1	RPN12	SWI6	DDI2
WTM1	TAH11	GDT1	PHB2	YCK2	SPC105	TOP3	HUL5
MRPL35	PWP1	GGA1	URM1	MRPL22	CBF2	YLR235C	TAN1
EDC1	RSE1	GIM5	AGE2	ALG9	NDC80	TVP38	YGR045C
PUT2	MOT1	GLE1	LAS21	CLA4	ESS1	PTR2	PDC6
COX17	UME6	GLN1	YJR011C	ATP11	RFC2	FIT2	PCP1
IES3	SNC1	GPD1	ELM1	PHA2	SSL1	DPH1	PPT1
YPS1	HTB2	GPI11	PRR1	FIG4	ARP9	MLP2	KEL2
HSP78	SLM4	GPI14	LST4	PEX6	MED7	UFO1	YHR054C
BUL2	YSY6	GPI17	CSF1	CIT1	RPO31	DSE3	KSP1
VHS3	MBA1	GPM3	AVL9	LRO1	APC5	YPK3	IGO2
RPS6A	YBR238C	GPN2	VPS38	ABZ1	RXT2	TDP1	MTC6
ATG2	YBR284W	GRH1	SUB1	MDM38	LDB16	GPM2	GVP36
ERG24	MAL31	GRX1	UBP8	CRT10	NRG1	ENT1	SDP1
YPT11	BIK1	GSP2	NEW1	ARF3	SAC3	GCV1	REV7
URK1	MGR1	GUS1	GPI18	MET12	BUD13	YDR262W	YJR039W
YOR381W-A	APA1	HRR25	TSC3	ISM1	RTF1	ATP5	RAD7
FRE3	YIH1	HSP31	TRS20	PEP4	YTA7	ADA2	JHD2
DAP1	FUB1	HSP32	COG2	REC8	SRB2	TSA2	MET5
YPR159C-A	LHP1	HSP60	ZPR1	JID1	SET1	YBL036C	IML1
RRP17	BDF2	HXT1	BET3	YPR109W	CTF8	YBR224W	PMT4
SMC4	IWR1	HXT6	CFT2	ANT1	IST3	FUS1	YJR149W
DLS1	RDI1	HXT9	SEC61	YPR172W	DOA1	STE50	PAN3
DOM34	CMR1	IDI1	NSE5	TSC10	BCH2	YDL172C	SRX1
UBX4	SOR2	IKS1	NUF2	RSC6	SWC5	PLP1	EAP1
ROX1	TRP1	ILV5	UFE1	ARP2	DPB3	DIN7	YPT52
PMT2	RPL4B	IMD2	CYK3	YRB1	CSM1	PMT7	AHP1
DRS2	GAL7	IMH1	NBP2	TPI1	TPS2	YFL013W-A	IDP2
ECM15	ZTA1	INA17	SAC7	UTP7	YKL069W	ALK1	YLR422W
PEP1	EHT1	INO1	UBP3	CDC26	CDC73	NPY1	GMC2
OLA1	GBP2	INO80	ERV14	USE1	SRC1	MF(ALPHA)2	RCF1
TPS1	YDL012C	INP2	ARP1	SUA5	SAP30	YGL109W	AIM32
SHE3	YDL062W	INP52	CBF1	PRP38	LEO1	YGL149W	GAL80
YBR206W	ATG20	IPI1	OPI1	MET30	SER1	YGL176C	YML054C-A
YBR242W	UFD2	IRC14	STB5	SSL2	SNU66	YGL177W	RPL15B
NPP1	CLG1	IRC7	BTS1	SLN1	CTF19	PAU11	HHT2
PER1	BRE2	IRR1	VAC14	SPC42	CTI6	FMP48	GCR2
YCR049C	RPL37A	ISA1	GAS1	MAS1	LEA1	YJL206C	PSY2
RMD1	NPT1	ISU1	PHO80	CWC24	MED1	YLR236C	RCF2
RPS29B	RAD30	ITC1	SIN3	UTP21	MET22	YMR075C-A	YNR021W
RPP1A	PPN1	JIP5	NOP12	ERB1	IRC15	CYB5	TOP1
NDE2	SAM2	JJJ1	OST3	APC1	CTF4	LDS2	YOR131C
YDL086W	PAU10	KGD2	TGS1	RAT1	MET16	ADH1	RPL33B
YDL187C	HXT13	KIN4	PRE7	PNO1	SPP381	GLO4	YOR292C
DOS2	SBH2	KOG1	SLY1	RRP1	SNU23	RMI1	PDR10
IPT1	CHZ1	KTI11	FCF1	UTP5	POL3	RLF2	REV1
RAV2	GLN3	LAG2	GPI19	BOS1	RPC11	AXL1	RDR1
CPR5	YER079W	LAS1	NBP35	FMT1	CCT6	RME1	ECM23
SSF2	ILV1	LCP5	TAF6	VID24	TFB1	TRX2	HPA2
YFT2	PMD1	LDB17	RPF1	TYR1	SCC4	MPC3	POL12
YDR467C	BUD27	LPX1	GWT1	YMC2	NUP145	YSC83	SUB2
MEI4	GSY1	MAK11	ERO1	QRI7	DSN1	YJR056C	RRP42
BRP1	YFR035C	MAK3	RNA1	UPS1	SMC3	AAD10	NAB2
RIM8	CDH1	MAL11	SEC27	FCY22	PRP21	YLR285C-A	SKI6
MDS3	PUF4	MCH4	CDC21	ARO8	TAF8	UBC12	RRP4
YGL199C	AFT1	MDH2	RET3	VID30	PDS5	ATG39	UTP9
YGR022C	ARC1	MDH3	HUR1	SET3	RFC4	YML003W	MTR4
YGR025W	YGL108C	MDM1	SYS1	KNS1	CDC27	YMR144W	RRN3
VMA21	YGR122W	MDM12	VPS5	LIP2	APC11	IMP1	PRP39
FHN1	YGR127W	MDM34	VAM3	ATP18	DAD1	YMR175W-A	TOP2
YGR269W	YGR161W-C	MED11	ARL3	MCK1	SLD3	CMC4	RPA190
MAL12	YGR237C	MET7	SDH6	CEX1	PRI1	GAS3	MCM1
APE4	ENO1	MGA1	PUF6	ARO7	POB3	YMR253C	KRE33
YIL055C	YGR266W	MIC27	BLM10	SRB6	TAF4	TOF1	RPC34
YJL135W	STP2	MIX17	PMR1	NCB2	IES1	CPR8	YAL064W
JJJ3	YHR035W	MMM1	STE6	CEG1	RPS4B	GUP2	MRK1
UIP5	MSC7	MMS21	DYN1	POP1	RAD27	YPR174C	NPL4
RAD10	SPL2	MNN10	PSP2	AVO1	VHS1	ARR3	RIF1
GTO3	ATG7	MOB2	VNX1	BMS1	RPL24A	OLE1	COX23
ADE4	OYE2	MON2	OXR1	ENV11	AMA1	YHR020W	HAP4
TGL3	MDM31	MRI1	GPI10	HCS1	RRM3	RIX1	YML002W
YMR316C-A	SCH9	MRP20	TIP20	PEX8	BRN1	CCT2	YMR018W
YNL057W	BAT1	MRPL10	CDC43	SLI15	ASK1	NSE1	RPS10A
MTQ1	PKP1	MRPL19	SSC1	PRP9	SMC5	NUP116	YPL102C
PMS1	RPL40A	MRPL24	RNT1	BRR6	RAD57	SPC98	YME1
YNL140C	MET28	MRPL32	SPN1	AIM22	UBC13	THI80	GPH1
HAL9	PAU15	MRPL51	MVB12	AST1	CTF3	UBC9	SWP82
YGK3	GZF3	MRPS16	RPS30A	UBR2	RTS1	NSE3	YBP2
HIR2	ILM1	MRPS28	PGM1	THI4	PRP3	DNA2	LAG1
LEE1	TEF4	MRPS5	GSF2	DGR2	RFC5	ULP1	DAK1
MFM1	CWP2	MRT4	TIM23	ENT2	SLX9	YPL260W	RPL20A
YPL257W	RMA1	MSS4	TRS23	DCR2	RPS16A		ERP4
THI21	PXA2	MUB1	YPT1	WHI2	UBA3		HSP10
APM1	TOF2	MZM1	BIG1	MLH3	ALA1		ADD66
YPR003C	MIC60	NAR1	SWI5	PRP6	UTP15		ARO80
	YSR3	NAT4	RLM1	PGI1	TCP1		NNF2
	AIM29	NCE101	NEO1	ERG8	RAD51		YBR285W
	PSR1	NCL1	PRP8	SEC2	UBP6		PBP1
	YLR046C	NGL1	SSO2	SSA3	LRP1		YJL118W
	ZRT2	NIP1	PAM16	ECM21	ASF1		SAN1
	STM1	NOP10	HHT1	BMT2	RPA34		PDB1
	YLR156C-A	NOP2	MAM1	MET8	MMS22		SLM6
	IRC20	NOP4	APL6	MCX1	MEP1		YCR087W
	LCB5	NOP7	NMD2	CTP1	THP2		YOR053W
	SEC72	NOP8	POC4	YDL121C	ACE2		SAM1
	ORM2	NOP9	COP1	GDH2	CAC2		DIT2
	ROM2	NSA1	RET2	AAD4	VTS1		PBA1
	VID22	NSL1	STT4	TMS1	RRD2
	CMP2	NTH1	CDC60	CPR1	SWC4
	CTK3	NUP170	NBL1	PEX3	SMT3
	FET3	NUS1	PRX1	YDR541C	SMC6
	SEG1	OPY1	CAF40	FMP52	HAS1
	YMR111C	ORC5	LCB1	GLE2	UBC4
	MGR3	OSH6	MVP1	OTU1	ESC2
	SAS2	OST4	DAL82	YFR006W	XRS2
	YMR209C	OSW5	GAB1	YFR018C	RTT107
	ESC1	PAB1	BST1	YGL010W	RTT109
	RSN1	PBI2	PPR1	PDR1	PML39
	BUL1	PCF11	YOR352W	RMR1	CSM3
	PRM15	PCI8	UGA3	MSP1	DIA2
	RIT1	PCL7	CHS7	PIL1	ELG1
	ADH6	PDE2	COS111	LSC2	MMS1
	MRP7	PET112	ATG18	SOL4	VMS1
	NCE103	PET130	CYR1	BIO2	OMS1
	ALG11	PET494	HCH1	YHL017W	YDR169C-A
	YNL108C	PEX21	MTC1	HTD2	ZIP2
	NPR1	PEX25	TCM62	YCR006C	EGD2
	RRG9	PEX31	IST2	YDL118W	MAD2
	ADE12	PEX32	AZF1	HEM25	SIP5
	URE2	PEX7	SEC53	RMD5	SMC1
	PDR16	PFK2	YHL015W-A	YGL152C	SRS2
	SLA2	PFK27	SPC3	HOM6	MEC3
	BSC4	PGA1	ALG14	URA1	DCD1
	ALP1	PGA2	KRE5	GTT2	LIN1
	TOS6	PIH1	ACK1	ARC18	HIR3
	LEM3	PKH1	ENT3	URA4	SKI3
	RPD3	PKP2	RKM3	PEX12	CDC7
	SSK2	PMA1	IRC25	IMP2	TAP42
	HUB1	PNS1	NOP6	RIM11	QDR3
	HOL1	POA1	SEC7	RAD14	DIT1
	COQ10	POL1	LSB3	YHM2	YOR114W
	HTZ1	POL30	ECM31	PEX2	YPL245W
	SIL1	PSD1	VPS24	LHS1	FIN1
	NBA1	PSF2	ROT2	HOT13	RTG2
	RTC1	PSF3	MSN5	PEX1	SGS1
	IMA2	PSO2	DBF4	YLR050C	RNH201
	YOR008C-A	PTC5	RIC1	SHM2	TBF1
	SHE4	PTH1	SPO11	SUL2	SFK1
	CYC2	PTP1	YNL042W-B	YLR154C-G	REX2
	UBP2	QCR7	TRM3	FRE1	DPH5
	ODC2	RAM1	RNA14	SSP120	IES4
	VPH1	RBA50	SLO1	YLR281C	YLR224W
	MUM3	RBG2	KRE1	HRI1	POM34
	MKK2	RCM1	RPS18B	NUP2	RIM20
	PET20	REB1	MAF1	TDA5	LSM12
	SUT2	RED1	CYT2	YMR279C	YLR363W-A
	HOS1	RHO2	NUT2	PEX17	SAE2
	TKL1	RIA1	KEX1	ELA1	POM33
	POP5	RIB2	SSF1	RAD50	PCT1
	KRR1	RIM101	VTC1	PPG1	ERV29
	MPS1	RKI1	SKN7	MPD2	ECM38
	SPC25	RKR1	ERD1	YOL159C-A	HPF1
	ISD11	RLP24	DFG5	YVC1	RAD17
	SRM1	RLP7	SLA1	CRC1	DDC1
	TFG2	RPB10	CNE1	PEX27	STS1
	CAB4	RPB11	ALG6	ALD6	SGF29
	ARC15	RPC25	EPS1	YLH47	IPK1
	PHS1	RPC37	BUG1	YRA1	SPO23
	SWD2	RPC53	STI1	SEC6	YIL046W-A
	MPE1	RPI1		MTR2	YGR174W-A
	PAM18	RPL19A		ILS1	YDR210W
	FRS1	RPL21A		IPP1	ERG26
	MSL5	RPL2A		DPL1	PXA1
	ROT1	RPL3		TMA7	UBP13
	MVD1	RPL34B			PIB2
	RIO1	RPL5			SSE1
	MTR10	RPL6A			YEL1
	RFC1	RPL8A			YLR287C
	HEM4	RPP0			HST3
	RRP12	RPP1			PDS1
	RPL33A	RPS11A			RPS6B
	SUI3	RPS17B			SAT4
	RPC82	RPS2			RIM4
	LDB7	RPS26A			RAD9
	SAS3	RPS27B			SDS22
	CBP6	RPS28A			SEM1
	NGR1	RPS3			ASM4
	FRM2	RPT3			PET127
	DAS2	RPT6			CLN1
	SAC6	RRB1			SNT2
	RGP1	RRN11			MMS4
	RTT103	RRN5
	HDA2	RRP14
	CDC40	RRP15
	EAF5	RRP6
	HOM3	RRT6
	RPO41	RSA3
	LAM5	RSC1
	MIC19	RSC58
	RAD6	RSM19
	SOH1	RSM24
	YGR012W	RVS167
	SFB3	SAK1
	UBA4	SAP4
	PRM2	SBA1
	HSP150	SDH4
	ADO1	SDH5
	OAC1	SDL1
	ZRT3	SEC1
	PET10	SEC11
	RHO4	SEC14
	YDR290W	SEC18
	BUB1	SEC21
	CRP1	SEC28
	YJR087W	SEC39
	YML034C-A	SEI1
	RIM13	SEN54
	YPL182C	SGT2
	YLR346C	SGV1
	PPZ1	SIN4
	USA1	SKG1
	SMA2	SLU7
	URA5	SMD1
	VAN1	SMD2
	SOK2	SMX3
	RIM9	SNF4
	YMR074C	SNF8
	VBA1	SNM1
	HRB1	SNU13
	YNL146W	SOF1
	SQS1	SOG2
	SWM2	SOL1
	SNF12	SPB4
	YNR063W	SPH1
	PAP2	SPO19
	YOR072W-B	SPO20
	TIM18	SPO24
	BRO1	SPP41
	DBP1	SPR1
	YPL150W	SPT6
	YPR011C	SRP1
	PIN3	SRP68
	LSM2	SRP72
	RPB5	SSB2
	PRP11	SSD1
	RPN5	SSN2
	TIM22	SSN3
	SPC19	STB1
	CIA1	STP22
	BFR2	SUA7
	TFC6	SUC2
	MCM3	SVF1
	SRB4	SWA2
	RAD3	SWC7
	RSC8	SWP1
	SCL1	SWS2
	PRP18	SXM1
	PRP31	TAD1
	CCT8	TAF10
	RFA3	TAH18
	NNF1	TAM41
	PRI2	TCB3
	TFA2	TEA1
	SEC65	TFA1
	RSC9	TFB2
	CTF13	TFB4
	TAF9	TFB5
	CUS1	TFC4
	SSU72	TFG1
	ACC1	THI2
	BRX1	TIF34
	SMP3	TIM13
	TOA1	TIR2
	DFR1	TIR4
	CLP1	TMA23
	TIM50	TNA1
	PRP46	TOM6
	YTH1	TOM70
	TFC3	TPK3
	MTW1	TPO1
	POP7	TPO2
	CDC53	TRM2
	RPO21	TRS31
	SPC110	TRS33
	NUP159	TRX1
	HRP1	TSR1
	TFC8	TSR3
	ARP7	TSR4
	SRP54	TUF1
	PRE2	UBA1
		UBI4
		UBP9
		UBX3
		ULA1
		URB2
		URH1
		UTP18
		UTP25
		UTP4
		UTP8
		UTR2
		VBA5
		VID28
		VMA22
		VPS21
		VPS27
		VPS28
		VPS36
		VPS4
		VPS41
		VPS52
		VPS62
		VPS74
		VPS9
		VRG4
		VTC3
		WHI5
		WRS1
		WWM1
		YAR075W
		YAT2
		YBL055C
		YBL070C
		YBR053C
		YBR225W
		YCL049C
		YCR016W
		YCR100C
		YDR042C
		YDR089W
		YDR115W
		YDR381C-A
		YEF1
		YER010C
		YER053C-A
		YGR130C
		YGR210C
		YGR240C-A
		YGR273C
		YHL037C
		YHL048C-A
		YHR045W
		YHR177W
		YIL002W-A
		YJL021C
		YJL107C
		YJR085C
		YJR098C
		YJR154W
		YJU2
		YKL133C
		YKL183C-A
		YKT6
		YLL006W-A
		YLR053C
		YLR159W
		YLR345W
		YLR412C-A
		YML090W
		YML100W-A
		YMR013W-A
		YMR027W
		YMR030W-A
		YMR124W
		YMR155W
		YMR166C
		YMR244W
		YMR294W-A
		YNG1
		YNK1
		YNL040W
		YNL122C
		YNL194C
		YOL073C
		YOL099C
		YOR032W-A
		YPI1
		YPL039W
		YPL191C
		YPP1
		YPR098C
		YPS6
		YPT31
		YSP3
		YTM1

## Sheet: ATOR_YPS606
0	1	2	3	4	5	6	7
AAT1	ROM2	ACA1	AAC3	AAH1	PYC2	YCR061W	SEC31
ABF1	SEC28	ACB1	AAD10	ABP1	DBP7	YDL073W	POL5
ACC1	GCN20	ACK1	AAD14	ACE2	CDC3	SFA1	POL1
ACL4	CAF4	ACS2	AAD4	ACT1	VMA21	FIR1	CUS1
ACM1	TGL4	ADE16	AAR2	ADD66	VPS17	YMR31	MRS6
ADA2	EIS1	ADH5	ACF2	ADE4	PPG1	SPO19	CRM1
ADE12	ASI3	AGP1	ADI1	ADH1	IPP1	YPR109W	CDC8
ADE2	SUR1	AIM2	ADO1	ADH6	TIF6	YPR153W	MRPL35
ADE6	GPH1	AIM26	AFR1	ADR1	CDC12	POL30	TAX4
AEP2	RPL28	AIM44	AGP2	AGE2	GCD7	KRS1	CIS3
AFG3	YOR376W-A	AKR1	AHT1	AIM19	HEK2	TRS31	YFL006W
AFT1	FMT1	AKR2	AIM11	AIM20	TGL2	SUA5	DAT1
AHC1	CYC8	ALG1	AIM23	AIM21	MGA2	MAK11	RRN3
AIF1	YBR182C-A	ALG11	AIM29	AIM22	DEF1	RPL3	RER1
AIM32	GDT1	ALG12	AIM33	AIM3	RPL23A	VMA9	SPE2
AKL1	TDP1	ALG13	AIM36	AIM4	PIB1	ENT1	CHK1
ALG9	CHA1	ALG14	AIM46	AIP1	YGL024W	GLO3	DAL3
ALK1	LHP1	ALG2	AIM6	ALA1	YGL046W	FAB1	EKI1
ALK2	PMT7	ALG3	AIM7	ALD3	GEP7	POR1	ATP22
AMD2	SIP1	ALG5	ALO1	ALT1	MTC3	GCD11	TPN1
ANP1	MXR1	ALG6	AMN1	AMA1	FAR8	IPI1	POT1
APC1	DOT6	ALG8	AOS1	AMD1	EAF7	KOG1	YCR022C
APL4	AVT6	ANR2	APE2	AME1	YOR082C	CFD1	ELO2
APS1	GCG1	APA2	APJ1	APC11	YPL080C	RPT4	CPR5
ARA1	PAU5	API2	ARF1	ARO1	YPR076W	NOG1	RPL8A
ARK1	MPT5	APL5	ARG81	ARO2	YAR029W	PEX10	PUT2
ARP2	FMP48	APL6	ARO3	ARO9	YOR240W	RGA2	AIM18
ARP3	ROM1	APM3	ARP6	ARP1	IZH2	YGL258W-A	NCA3
ARR3	SCW4	APS3	ART10	ARP4	YOL024W	SER2	MIR1
ASI1	GAR1	ARC15	ASH1	ARP9	SNX3	SIM1	AIM24
AST2	SCH9	ARC18	ATG12	ASA1	SNM1	PMT4	YJR120W
ATG10	MNT3	ARC35	ATG8	ASE1	NUG1	HMS2	SHB17
ATG11	AXL2	ARL1	ATP10	ASF1	SDA1	MRT4	EMC6
ATG16	TIF2	ARL3	ATS1	ASK1	RSC58	SHE3	YLL032C
ATG38	HIT1	ARV1	BCS1	ATG15	POP7	YBR287W	CAT2
ATG4	MET5	ASK10	BDH2	ATG3	CDC53	BSD2	PRM6
ATG7	AVT3	ATG18	BEM1	ATX2	MCM1	RXT3	CSI1
ATG9	GPB2	ATG2	BEM4	AVL9	MDM34	PHO2	CTL1
ATM1	ERP1	ATG20	BET1	AVT5	INO2	IRC4	TRI1
ATP18	YBL053W	ATG21	BET5	AZF1	RPL40B	PCL6	PMS1
ATP20	YBL071C	ATG22	BFR2	BAS1	MDM12	UBP9	YGK3
ATP5	SEA4	ATP11	BIM1	BBC1	SEC17	YGL036W	YLR012C
ATP7	DSF2	ATX1	BNI5	BCH2	MCM10	ORM1	YLR345W
BAG7	TPS1	AVO1	BOS1	BCY1	YPC1	CLB1	MIH1
BAR1	NGR1	BCK1	BPH1	BET3	RSM24	URA2	CSE2
BAT2	YBR226C	BCK2	BSP1	BFA1	RSC6	IME1	YOL019W-A
BCP1	ILV6	BEM2	BTN2	BLM10	MET30	CTK1	CRC1
BET2	VAC17	BEM3	BUB1	BRE1	SUI2	DAL80	GEP3
BIK1	TY5A	BET4	BUD27	BRE5	NSL1	SRL3	MRPL40
BIT2	MBP1	BIG1	BUL1	BRL1	RRP1	PHO84	RPS13
BMS1	OPI6	BNI1	BUR6	BRN1	YER187W	AIM34	DOP1
BMT2	DNF2	BNI4	CAD1	BRR1	SWI5	YMR034C	PUP2
BNA6	CCW22	BRO1	CAJ1	BRX1	ATG41	RHO2	CTF13
BOL1	CTH1	BST1	CAP2	BSC6	ERG9	YNL115C	SLI15
BRP1	UPC2	BUD14	CBP4	BTS1	PRP9	MPP6	ABD1
BRR2	HEL2	BUD25	CBP6	BUB2	TIM22	SAS2	CCA1
BSC2	YDR290W	BUD6	CBS1	BUB3	ORC2	ASI2	DIB1
BSC4	SBE2	BUG1	CCT4	BUD13	YHR177W	MCH4
BUD7	DIT2	BYE1	CCZ1	BUD31	YGL242C	YOR032W-A
BUD9	YDR467C	CAF40	CDC10	CAK1	SOK2	WHI2
BUL2	RPL27B	CAT5	CDC19	CBC2	YME2	ARF3
BZZ1	BOI2	CAX4	CDC20	CBF1	IDH1	DIG1
CAF130	SHO1	CCC1	CDC24	CBF2	YOR053W	BRR6
CAR1	YFL013W-A	CCH1	CDC25	CBP1	SPE3	PTI1
CBS2	YFL019C	CCT2	CDC40	CBT1	CDC48	GPI1
CCR4	SAP155	CCW12	CDD1	CCT6	CDC6	RPC25
CCT5	YGL034C	CDC1	CDH1	CDC11	APC5	CSL4
CCT8	TYW3	CDC15	CEF1	CDC23	TSC3	GPN2
CCW14	YGL081W	CDC21	CEG1	CDC27	CUP2	CET1
CDC123	YGL101W	CDC28	CEP3	CDC4	ERG3	LPD1
CDC14	CUE3	CDC42	CHZ1	CDC43	ECM22	VPS53
CDC34	YGL132W	CDS1	CIA1	CDC60	TSC13	RPB3
CDC36	YGL149W	CEX1	CLF1	CDC7	MDN1	SEC22
CDC37	HXK2	CHO2	CMC2	CDC73	AFG2	WRS1
CDC39	ADH4	CHS2	CMP2	CEM1	YDR210W	ERP2
CDC50	STF2	CHS3	CMS1	CFT2	COQ11	ETR1
CDC55	YGR039W	CHS5	COS7	CHL1	ATP23	YCL023C
CDC9	ART5	CHS6	COX13	CIN1	NOG2	KCC4
CHD1	YGR107W	CHS7	COX18	CIN2	NHA1	YCL062W
CIK1	YOR1	CIT3	COY1	CKB1	SPC110	MCH1
CIR2	BGL2	CLG1	CPR7	CKB2	ECM38	YDL124W
COA3	OSH3	CLP1	CPR8	CKS1	ULP1	LYS21
COA6	LRP1	CMD1	CRP1	CLB2	FAS2	YDR239C
COG4	SBE22	CMR1	CRR1	CLB5	YOR139C	HKR1
COQ9	PEX28	CNB1	CUZ1	CLN1	ENV11	BNA7
COS6	KEL1	CNE1	CWC15	CLN3	ESP1	GPP2
COX12	CKA1	CNN1	CWC21	COF1	PIN2	YFL051C
COX17	CBR1	COG2	CWC22	COG3	HSP150	PAU13
COX23	GPP1	COG5	CWC24	COQ10	SST2	PFS1
COX4	VHR1	COG6	DAD2	COQ2	HRB1	YJR128W
COX6	AIR1	COG7	DAL1	COS111	TFA2	YBR221W-A
COX7	YIL092W	COG8	DAL81	COX16	TAF9	PPS1
COX8	RPI1	COP1	DAN4	COX5A	TFC8	LSB5
COX9	YIL141W	COQ5	DCP1	CRD1	ARP7	IMG1
CPR1	RRD1	CSE4	DCR2	CSG2	EMG1	YCR075W-A
CSH1	IMP2'	CSF1	DDI1	CSM1	IRC8	ERP3
CSR1	MPH1	CTT1	DIT1	CSM3	SET4	RTK1
CTK3	YJL064W	CUE1	DOM34	CSN12	MCP2	GLT1
CTR1	SAP185	CWC25	DPB4	CTF18	RPL19A	SNF3
CYC1	IDS2	CWH41	DPH2	CTF19	MSH4	SSB1
CYS3	PIR5	CWH43	DPH6	CTF3	YAR044W	UBC5
CYS4	ATG36	DAS1	DTD1	CTF4	ZTA1	ALT2
CYT1	RPL43B	DBP3	DUR3	CTF8	SAM2	TRP4
DAP2	YKL031W	DDI2	EAP1	CTI6	ATG1	PKH1
DAS2	MDM35	DDR2	ECM15	CTR86	YPT32	RPL37B
DBP1	MSN4	DDR48	ECM2	CYK3	NQM1	EMI1
DBP2	CWP2	DED1	ECM29	CYR1	RTC3	DSF1
DBP5	YKL136W	DER1	EDC2	CYT2	PER33	TMA20
DBP6	SET3	DFG10	EFM6	DAD1	XDJ1	ALD5
DBP9	SPO14	DFG5	EHT1	DAL82	YLR122C	RAD4
DCS1	TIF1	DGK1	EMC5	DAM1	YLR402W	YRB30
DDP1	ESL2	DID2	ENT4	DBF2	TOM70	SPO74
DEG1	PSR1	DIE2	ENV10	DBF4	EXO1	SHE10
DEP1	GAT3	DOA4	ERG8	DCC1	PET20	YGR153W
DFG16	RFU1	DPB11	ESC1	DCD1	MSS18	YGR240C-A
DFR1	ZRT2	DPM1	EXG1	DCP2	IRC19	PIH1
DGR2	SPE4	DRS2	FAD1	DDC1	MAS2	MSH1
DHR2	GIS4	DSE4	FAL1	DIA2	SNU114	NAS2
DID4	YAP1	DSS1	FCP1	DLT1	PRP19	YIL168W
DIG2	IRC21	ECM33	FDH1	DNF3	LIP1	PRY3
DIS3	YMR086C-A	ECM8	FHN1	DNM1	MOT1	TOK1
DLS1	GAT2	EDE1	FIG1	DOA1	YDR048C	QCR8
DNA2	YMR160W	EGT2	FMC1	DOT1	RTR2	HUL4
DNL4	TMA23	ELO3	FMP41	DPH1	MTH1	YJR085C
DOC1	UBP15	EMC3	FPK1	DPH5	YPR1	EFM3
DSD1	YNL040W	EMP24	FPR1	DPL1	YGL152C	DCW1
DSK2	BOP3	EMP65	FRE1	DSE3	YNL146C-A	YKL050C
DUO1	LAP2	END3	FRE6	DSN1	SYH1	YKR011C
EAF5	YNL089C	ENT5	FRK1	DST1	SMD1	PLB2
EBP2	RRT16	ERD1	FRM2	DYN1	RRP4	YMR084W
ECM10	YNL109W	ERD2	FRS1	DYN3	SHQ1	FUS2
ECM19	CYB5	ERG10	FSH2	EAF3	PAM18	BCH1
ECM25	PET494	ERG12	FUM1	EAF6	MSS11	TDA1
ECM31	YNR071C	ERG13	FUS1	EFT2	MOB1	MRPL22
ECM4	YOL050C	ERG27	FYV4	EGD2	OAF1	CLA4
EEB1	AIM39	ERG4	GAD1	ELG1	HSL7	PHA2
EGD1	HST1	ERG6	GCD10	ELM1	SLM5	FIG4
ELF1	ZEO1	ERI1	GDH2	ELP2	MRK1	PEX6
ELP4	SHR5	ERO1	GET4	ELP3	AHC2	CIT1
EMC2	ISN1	ERS1	GEX2	ELP6	YDR010C	LRO1
EMC4	YOR309C	ERV14	GIC2	ENT3	RPL26B	ABZ1
EMP70	GPB1	ERV25	GID8	EPS1	YGR182C	CRT10
ENO2	SVL3	ERV46	GIM4	ERG2	SPT23	YOR296W
ENV7	MRX11	EXO70	GIN4	ERG26	MNR2	SPS4
ENV9	MRN1	FAR11	GLE1	ERG5	AHP1	MET12
EOS1	PRM3	FAT1	GLG1	ERP4	FAR10	ISM1
ERG11	TIP41	FCF1	GLN3	ERV29	YMR226C	PEX25
ERG24	YPR078C	FCY22	GLN4	ESC2	SSP2	REC8
ERV15	YPR096C	FKS1	GOS1	ESS1	PDC5	ANT1
ESA1	RGC1	FLC2	GPI12	FIG2	HAP1	YPR172W
EST1	SCD6	FMP42	GPN3	FIN1	BDF1	YRB1
FAR3	NCE102	FPS1	GUK1	FMN1	ZRC1	TPI1
FAR7	GIP4	FRQ1	GZF3	FRA1	SNN1	SEC3
FBP26	YSA1	FUN30	HBS1	FYV10	UBP10	KRE29
FES1	YSW1	FYV8	HCA4	GAL10	MID1	UTP7
FET5	MET8	GAA1	HCR1	GAP1	SNO2	CDC26
FHL1	RRI1	GAB1	HCS1	GAT1	SLY41	USE1
FIP1	YDR015C	GAS1	HEM12	GCN1	DAP1	PRP38
FKH2	YPQ2	GCN4	HEM25	GCN3	ASN1	ERG7
FLO10	OPI7	GCV1	HMI1	GEM1	EXO84	SLN1
FLX1	DFM1	GDA1	HMO1	GGA2	RPC82	MAS1
FMP30	SNA2	GDI1	HNT2	GIC1	SEC5	UTP21
FPR4	DAL5	GEF1	HOG1	GIM3	RRP45	ERB1
FRE7	ALD2	GET1	HOS4	GNP1	SPT15	RPS3
FYV1	GYL1	GET2	HSC82	GOT1	SAM35	KRI1
GAS4	YMR193C-A	GET3	HSH49	GPI19	RPC34	PNO1
GAS5	YNL010W	GFA1	HSP31	GSP1	NOP8	IDI1
GBP2	YNL013C	GLC7	HSP60	GTR1	YJL144W	UTP5
GCD1	SWM2	GLC8	HTA1	HAP3	RLP7	RBG1
GCD14	RRP6	GMH1	HTB2	HAS1	YKL023W	ISC1
GCN2	YPR064W	GPI10	HTS1	HCH1		RBG2
GCS1	ROX1	GPI14	HUB1	HCM1		BIO2
GDS1	HOS1	GPI15	ILS1	HDA1		SKG1
GFD2	SGE1	GPI16	IMD1	HDA3		GRX8
GGA1	TCB3	GPI17	INO80	HFA1		SEC20
GIM5	DUS1	GPI18	INP1	HGH1		CAB4
GIR2	PSO2	GPI2	INP53	HHF1		TEM1
GLE2	RHO5	GPI8	INP54	HHF2		NIP7
GLN1	SIN4	GRH1	ISU1	HHT1		MRPL32
GMC1	IFM1	GRX2	ISU2	HIR1		LRS4
GPI11	TUM1	GSF2	ISY1	HIR2		SSN3
GPI13	YOR385W	GTO1	IZH1	HIR3		DBP10
GPM2	ATG5	GUP1	JHD1	HMS1		YCG1
GPT2	RRP42	GWT1	JID1	HPC2		VRG4
GPX1	NOP19	GYP1	JJJ3	HPF1		CDC13
GRC3	PSE1	GYP6	KAE1	HSE1		SSS1
GRS1	SND1	HAC1	KAP123	HSL1		UMP1
GRX4	YFR045W	HEF3	KEL2	HST3		YCR090C
GSH1	GPR1	HOC1	KGD1	HTD2		EUG1
GSH2	IRC13	HPT1	KGD2	ICL1		AGE1
GSP2	RPS16B	HRD1	KIN2	IES1		SPR6
GUS1	STL1	HRD3	KIN3	IES4		RRT5
GVP36	UBC8	HRI1	KIN82	IES5		PAR32
HAA1	YHL018W	HRR25	KRE9	IKI3		LRG1
HAP2	PEX15	HSP10	KTR7	INP2		MLH1
HAP4	YML100W-A	HUR1	LAP3	IPK1		RCF2
HAP5	MRPL24	ICE2	LCB5	IRC15		PFA4
HDA2	IPT1	ILM1	LDB7	IRC25		INO4
HEM13	TFB5	INN1	LEM3	IST2		TYE7
HHO1	APE1	IRE1	LEU5	IST3		EAR1
HLJ1	YLR152C	IRS4	LSB6	ISW2		RDR1
HOM2	YDL023C	IWR1	LSC1	JNM1		PRS4
HOM3	ASC1	KAR2	LSM2	KAP122		BNA4
HOM6	COX10	KEG1	LSM3	KAP95		SLM4
HOP1	OPI11	KEX1	LUC7	KAR3		RTC2
HOS2	PSH1	KRE1	MAC1	KAR9		PCH2
HPM1	MSN1	KRE5	MAK21	KIN1		YBR298C-A
HRK1	RPT5	KRR1	MAL12	KSP1		FUB1
HRP1	RAD53	KTI11	MAM3	LCB1		YDL129W
HSF1	PTC4	KTI12	MBA1	LCB2		RPS11A
HSM3	RPS6B	KXD1	MCM3	LDB16		YDR061W
HSP32	RPL2A	LAM5	MCT1	LDB18		MRP1
HSV2	GTR2	LAS21	MDM30	LEA1		SSN2
HTZ1	INP51	LCL1	MED8	LEO1		PAD1
HUA2	MBR1	LDB17	MEP2	LGE1		TCA17
HXT10	DBR1	LDS1	MET3	LIN1		HXT13
HXT8	CMK2	LPX1	MMM1	LIP5		YER010C
HYP2	RPL15A	LRE1	MOB2	LSM1		FCY21
ICY1	HEM4	LSM8	MPS1	LSM12		TMN3
IDH2	EMC1	LST4	MRM2	LSM6		YER152C
IES2	RPS14A	LST7	MRP7	LSM7		ISC10
IKI1	PDR1	LST8	MRP8	MAD2		LOC1
IMD3	PDC6	MAG1	MRPL17	MAK16		YFR006W
IML1	CST9	MAK10	MRPL8	MAK31		IOC3
IMP2	CSR2	MAK3	MRPS16	MAK5		SDS23
INH1	NKP1	MDM1	MRPS5	MAM1		ARC1
INM1	ATG32	MDY2	MRX4	MCM21		COQ8
INM2	MIC27	MED6	MSB4	MCM5		FLC3
IPL1	YBL059W	MES1	MSC2	MCM7		YGL140C
IRA2	SDH8	MGM101	MSL5	MCX1		ARI1
IRC14	DPB3	MHR1	MSM1	MDH1		AIM14
IRC22	ADF1	MIC19	MSN2	MDM10		RMR1
IRC7	RPS29B	MIC60	MTO1	MEC3		EFM5
IST1	BDF2	MID2	MTR3	MED1		MTL1
ISW1	DUN1	MIF2	MTR4	MED4		SCM4
ITC1	GUD1	MKK2	MTW1	MED7		PIL1
IXR1	MKC7	MNN10	MUD2	MEH1		YGR111W
JIP5	CSN9	MNN11	NAB2	MET22		MPC3
JJJ1	ICP55	MNN2	NAF1	MGE1		RPL14B
KAP120	BMH1	MOH1	NAT4	MGR2		OYE2
KAR5	HXK1	MON2	NCB2	MLP1		PIG2
KIN28	RIM11	MPC2	NCE103	MMR1		SGM1
KIN4	YMR141C	MSB3	NDJ1	MMS2		IMH1
KIP3	PBI2	MSG5	NDL1	MMS22		ATP2
LAS1	YHR112C	MTC1	NFS1	MMS4		YJR124C
LAS17	EPT1	MTC2	NGG1	MOG1		PHD1
LAT1	IGO2	MTG1	NGL2	MON1		YET1
LCB4	SPO12	MVD1	NMD3	MOT3		SRX1
LHS1	EFM4	MVP1	NNF1	MRC1		YKL107W
LOT6	REV7	MYO2	NNK1	MRE11		APL2
LTE1	PAU14	NAB6	NOP14	MRPL1		YKL222C
MAE1	YJL077W-B	NBP2	NOP53	MRPL39		BPT1
MAL11	YJL107C	NBP35	NRK1	MRX5		ISA1
MCK1	YJR039W	NEM1	NTC20	MSC1		TPO1
MDL1	KDX1	NMD2	NTE1	MSC7		FRE8
MDM20	KKQ8	NNF2	NTF2	MSH2		MNL2
MDM31	TVP38	NOB1	NUP116	MSN5		PUT1
MDM32	RPS25B	NOP12	NUP159	MSO1		PBA1
MDM38	BUD8	NPL4	NUP192	MTC4		MSS51
MEF2	AVO2	NSP1	NUP57	MTC5		ENT2
MET31	PDR16	NUP82	NUP84	MUM2		BOP2
MET7	MPA43	NUS1	OGG1	MVB12		ATP14
MEX67	CUS2	OPI3	OPT1	MYO3		TMA10
MFM1	PHO91	OST1	OSM1	NAB3		CNA1
MGM1	YNR021W	OST2	OST4	NAM7		YML037C
MGR1	YOR012W	OST3	OTU2	NAM8		CUE4
MGT1	CYC2	OST5	PAB1	NBL1		TVP18
MIG1	YPL272C	OST6	PAC10	NCS2		GAS3
MIT1	ISR1	PAH1	PAC2	NDC80		YMR253C
MKS1	RSA4	PAL1	PAN2	NDE1		DIA1
MMS21	SPC19	PAN1	PAN3	NEO1		IDP3
MMT2	SFH1	PAU2	PAP2	NEW1		YNL067W-B
MPC1	POP3	PBN1	PAU10	NHP10		NIS1
MPD2	ESF2	PDB1	PCD1	NIP100		LEU4
MPE1	RPS15	PDI1	PCL2	NKP2		SLZ1
MPM1	PEA2	PDR3	PEP12	NMT1		YPT11
MRD1	BRE2	PDR8	PEP4	NOC3		YNL320W
MRF1	CRS5	PEF1	PET10	NOP16		YNR065C
MRM1	NUP170	PEP1	PET100	NOP6		TAT2
MRP20	NRG1	PER1	PEX13	NPR3		YOL087C
MRPL10	RCO1	PET309	PEX17	NRM1		YOL107W
MRPL27	MET16	PEX14	PEX19	NSE4		TRM13
MRPL50	YFR032C-B	PFK26	PEX2	NSE5		IMA2
MRPL51	ARF2	PGA1	PEX5	NST1		VHS3
MRPL6	TPK3	PGA3	PFY1	NUC1		ATG40
MRX10	DUS3	PGM1	PHO85	NUF2		FRT1
MRX8	CAC2	PHO13	PHO89	NUM1		PDR10
MSB1	RLF2	PHO80	PHS1	NUP100		MEK1
MSI1	SPE1	PIN4	PIN3	NUP133		YPL071C
MSS4	ERT1	PIR1	PLB3	NUP145		MLH3
MTC6	ECM21	PKC1	PLP2	NUP188		GUP2
MTM1	RPL37A	PMR1	PMA2	NUP60		APM1
MTR10	URA7	PMT1	POL31	NUT1		DSS4
MUB1	ARP10	PMT2	POP5	NUT2		RPT2
MYO5	YDL071C	PMT3	PPQ1	OAR1		TSR1
NAR1	RPS17B	POL4	PRE4	OCA1		SEC4
NBA1	YFL034W	POP1	PRM2	OCA2		YPI1
NCA2	RPL29	POP4	PRM7	OCA4		SCL1
NCE101	DUG1	PPX1	PRP11	OCA5		RPT6
NCR1	YGR237C	PPZ1	PRP18	OKP1		LSG1
NCS6	DAL4	PRB1	PRP2	OMS1		NSA1
NDI1	MHP1	PRE3	PRP22	OPI1		RPS2
NFU1	YJR142W	PRI2	PRP28	OPI10		ERG25
NHX1	SRP40	PRP4	PRP43	OPY2		ENP2
NOP10	RPL8B	PRR1	PRP45	ORC1		YHR020W
NOP13	COA4	PTC1	PRP46	ORC3		IRR1
NOP56	YHM2	RAD14	PSF1	ORC4		SOF1
NPA3	YOR024W	RAD26	PSF2	ORC6		FCF2
NPR1	YOR343C	RAT1	PSK2	OXR1		SPP382
NPR2	YPL068C	RCE1	PTC2	PAC1		PRE8
NTO1	YPR089W	RER2	PTC7	PAC11		UTP14
NTR2	SUE1	RET2	PTH2	PAM16		MED11
NUP120	IDP2	RET3	PUG1	PAT1		NIP1
OAF3	TMA7	RGR1	PUN1	PCT1		RIA1
OLE1	GLO4	RIC1	QCR9	PDA1		IPI3
ORM2	YBR292C	RIF2	RAD16	PDC2		PSF3
OSH6	YDL162C	RLM1	RAD2	PDS1		RIO1
OXP1	NTH1	RMT2	RAD23	PDS5		RPL5
OYE3	SOK1	RNT1	RAD3	PEP8		BOL3
PAI3	TRP1	ROT1	RAD6	PET122		YDL241W
PAN6	YOS9	ROT2	RAD61	PET8		SGN1
PAU16	YGR054W	RPD3	RAS2	PEX12		YKR018C
PAU3	YJL045W	RPL19B	RBL2	PEX22		MSS1
PBS2	IME2	RPL34B	RCM1	PEX30		TOR1
PCF11	JSN1	RPL40A	RDS3	PGU1		YJR011C
PDE2	MRP49	RPL42B	REB1	PHB2		LIP2
PDX3	YLR269C	RPL43A	REE1	PHO23		SCS3
PET111	ECM30	RPL6B	REX3	PIB2		NSE3
PET112	ERV41	RPL7B	RGD2	PKH3		NSE1
PET117	YMR010W	RPO41	RGP1	PKR1		BMT5
PET127	POM152	RPP0	RGT1	PML39		YSR3
PET130	SFB2	RPP1A	RIO2	PMP2		WHI4
PEX11	CPT1	RPP2B	RIT1	POB3		QCR7
PEX18	VPS68	RPS14B	RIX1	POC4		CCE1
PEX21	RTC1	RSC1	RMD1	POL3		RPS28B
PEX3	CIN5	RTT102	RNA15	POL32		MRPL19
PEX32	IRC23	RTT103	ROY1	POM33		COS1
PEX4	DCS2	RUD3	RPA190	POM34		SRM1
PEX8	UIP4	RVS167	RPB2	PPM1		DRS1
PFK2	YPL261C	RXT2	RPB5	PRE6		CAB1
PFK27	YPR003C	SAC7	RPF1	PRE7		HVG1
PGA2	ARO7	SBA1	RPG1	PRE9		RTR1
PHB1	ATG13	SCJ1	RPH1	PRI1		IES3
PHM7		SCM3	RPL12B	PRP21		CBF5
PHM8		SCT1	RPL16A	PRP3		ITR2
PHO4		SEC1	RPL1B	PRP8		NGL1
PHO86		SEC11	RPL20A	PRX1		CAB5
PIK1		SEC13	RPL23B	PSP1		VHT1
PMC1		SEC15	RPL4A	PSP2		NOP2
PMI40		SEC16	RPL4B	PSY1		MIC12
PMP3		SEC24	RPN11	PTK2		PPE1
PMT5		SEC59	RPN5	PTP3		OAC1
PNT1		SEC61	RPO21	PTR2		IMG2
POG1		SEC62	RPS1A	PUF4		MEC1
POL12		SEC63	RPS22A	PUF6		RRN9
POL2		SEC66	RPS27B	PUS1		TAF3
PPH22		SEC72	RPS30B	PWP1		TFB4
PPH3		SEC9	RPS4A	PXA1		LIA1
PPR1		SED1	RPS8A	QDR3		SLM1
PPT2		SED5	RPS8B	QRI1		FMP23
PRE1		SEH1	RRI2	QRI7		ARE1
PRE10		SFT2	RRP43	RAD17		SEG2
PRE2		SGT2	RSC3	RAD24		INP52
PRK1		SGV1	RSC9	RAD27		SEC39
PRM8		SHC1	RSM19	RAD5		YIL054W
PRP16		SHE4	RSM26	RAD51		PAA1
PRP24		SHG1	RSM28	RAD55		RML2
PRP31		SHP1	RSN1	RAD57		QNS1
PSD1		SIL1	RTS3	RAV1		RIB5
PST2		SKN7	SAD1	REX2		BUD19
PTC6		SKT5	SAM37	RFA1		PST1
PTH1		SLA1	SAS4	RFC2		RPS18A
PTM1		SLG1	SCS22	RFC4		MZM1
PUB1		SLO1	SEC10	RFC5		AZR1
PUP1		SLP1	SEC18	RFX1		RRT14
PUP3		SLT2	SEC65	RHO3		YJR115W
PUS4		SMI1	SEI1	RIM20		PML1
PXA2		SMP3	SEN1	RIM4		LCL2
QCR2		SMY1	SET2	RKM3		YLR466C-B
QRI5		SNF11	SFB3	RMD8		PIF1
RAD18		SNF5	SFM1	RNA1		YMR244W
RAM1		SNF8	SGF11	RNA14		LDS2
RAP1		SNG1	SHE9	RNH201		RPS7A
RAV2		SNU56	SHH4	RPA14		HEM1
RAX1		SOD2	SHS1	RPA34		UTP4
RBA50		SOG2	SIP2	RPC11		YPP1
RCF1		SPA2	SIW14	RPC17		SQT1
RCR2		SPC3	SKI7	RPE1		PRP39
RCY1		SPF1	SLU7	RPL11B		RKI1
RDH54		SPO11	SLX8	RPL13A		TAH18
RDI1		SRP101	SMA2	RPL14A		RRP9
REF2		SRV2	SME1	RPL21B		HMG1
REI1		SRY1	SMX3	RPL24A		KIP1
RFA2		SSD1	SNT309	RPL24B		YBR056W
RFA3		SSF1	SOM1	RPL9B		BSC1
RFC1		SSH1	SPC24	RPN1		SPO22
RFT1		SSL2	SPC25	RPN10		YJL070C
RGA1		SSO1	SPC29	RPN12		DAN1
RGD1		SSP120	SPO24	RPN6		ADY4
RGS2		STE24	SPO7	RPN7		HMG2
RGT2		STM1	SPO75	RPO31		RRP8
RHO4		STT3	SPT16	RPS0A		YHR022C
RIM101		STT4	SQS1	RPS0B		SIP4
RIM13		SUC2	SRB4	RPS11B		ELO1
RIM15		SUR7	SRO7	RPS16A		MBB1
RIM21		SVP26	SRP54	RPS18B		YLR036C
RIM8		SWP1	SRT1	RPS1B		RPS29A
RIM9		SXM1	SSK1	RPS21B		YNR014W
RLI1		SYS1	SSK2	RPS22B		ULS1
RLP24		SYT1	SSU72	RPS24A		MDM36
RMD9		TAF10	STB1	RPS25A		RPS19B
RME1		TAF13	STB2	RPS26B		MDL2
ROG1		TAH11	STP1	RPS30A		YOR131C
RPA49		TCP1	STP3	RPS4B		ESF1
RPB10		TDA5	SUA7	RPS6A		PRM10
RPB11		TED1	SUI3	RPS7B		YJL049W
RPB8		TEF2	SUP45	RPT1		URN1
RPC19		TIP20	SWA2	RRD2		HUL5
RPL10		TMA64	SWD2	RRM3		RTG1
RPL15B		TMN2	SWE1	RSP5		DUG2
RPL16B		TOM6	SWI6	RTC6		ECM23
RPL17A		TOM7	SYF1	RTF1		GAL1
RPL18B		TOR2	SYF2	RTG2		LNP1
RPL20B		TPT1	SYG1	RTS1		APQ12
RPL21A		TRS130	TAD2	RTT107		LAM1
RPL33A		TRS20	TAF5	RTT109		YNL140C
RPL6A		TRS33	TAF7	RVS161		YPL205C
RPN4		TRS65	TAM41	SAC1		PGI1
RPN8		TRS85	TAO3	SAC3		PAU24
RPP1		TSC11	TCB1	SAE2		GPD1
RPP1B		TUS1	TDA2	SAP190		YDR089W
RPT3		UBC6	TDA6	SAP30		MSS116
RQC2		UBC7	TFC1	SAP4		COX20
RRB1		UBC9	TFC3	SAT4		YDR415C
RRF1		UBP14	TFC6	SBP1		PES4
RRG9		UBP3	TGL3	SCC2		CUL3
RRP17		UPF3	THP3	SCC4		YGR130C
RRS1		UPS2	TIF11	SCS7		SAY1
RRT2		URA1	TIM18	SDC1		LAG1
RSB1		URA6	TIM50	SDH6		YIL002W-A
RSC4		USA1	TIM54	SDO1		NDE2
RSC8		VAC7	TLG1	SDS22		RPL35A
RSE1		VAN1	TMA108	SDS24		YDR095C
RSF1		VID22	TMS1	SDS3		YDR179W-A
RSM22		VMA8	TNA1	SEC12		YDR491C
RSM25		VPS24	TOA1	SEC23		SER3
RTT106		VPS51	TOF1	SEC27		GYP8
RUP1		VPS52	TOM1	SEC53		SUT1
RVB1		VPS74	TOM20	SEC7		YGR025W
RVB2		VTC1	TPM1	SEM1		YGR117C
SAC6		VTI1	TPP1	SER1		ETP1
SAS3		WBP1	TRM12	SET1		ERC1
SBH2		WTM1	TRM3	SET5		DOG1
SCO1		XRN1	TRM44	SEY1		YIL058W
SCO2		YAL016C-B	TRM8	SFL1		YJL182C
SCS2		YAL056C-A	TRM9	SGF29		YKL044W
SCY1		YAT1	TSR4	SGF73		SUL2
SDH1		YBL028C	TUB2	SGT1		NYV1
SDH5		YBL029W	TUL1	SIC1		GAS2
SDT1		YBL062W	TY5B	SIF2		URA4
SEC2		YBL083C	UBA1	SIN3		ITT1
SEC21		YBR196C-A	UBI4	SIP5		FET3
SEC26		YCL060C	UBP11	SIS2		ABZ2
SEC8		YDR115W	UBP13	SKI3		YNL095C
SEF1		YDR249C	UBP5	SKY1		SMM1
SET6		YDR455C	UBR1	SLD3		YOL029C
SFI1		YDR524C-B	UFD2	SLK19		RPS10A
SHH3		YDR524W-C	UGP1	SLX5		HUT1
SIA1		YEL020C	URB2	SLX9		PDH1
SKI6		YEL057C	UTP25	SMC1		COS5
SKP2		YER084W	VPH1	SMC3		YKL106C-A
SLA2		YER130C	VPS13	SMC5		CMC1
SLM3		YET2	VPS21	SMC6		YLR154C-G
SLX1		YFL032W	VPS27	SMT3		YLR159W
SLY1		YFL064C	VPS4	SNC2		YLR173W
SMC4		YFR035C	VPS41	SNF6		SSN8
SMD2		YGR035C	VPS45	SNL1		CRZ1
SMF1		YGR122C-A	VPS54	SNT1		SUN4
SMF2		YGR228W	VPS62	SNT2		FSF1
SMP1		YHL015W-A	VPS63	SNU23		FIT2
SNF1		YHP1	VPS9	SNU66		RPS9A
SNF12		YHR035W	VTS1	SNX4		INA17
SNF4		YHR212W-A	WHI5	SOL3		MRI1
SNO1		YIL024C	YAP1801	SOL4		RPC53
SNO3		YIL102C	YBR064W	SPC105		SAS10
SOH1		YIR021W-A	YBR138C	SPN1		ARH1
SOL1		YJL120W	YCH1	SPO23		LCP5
SOL2		YLL066W-B	YCK1	SPP381		PMA1
SOP4		YLR053C	YCL001W-B	SPS2		CSE1
SPB4		YLR111W	YCL049C	SRB2		GCD2
SPC2		YLR112W	YDL157C	SRC1		FAF1
SPC42		YLR156C-A	YDL180W	SRF1		RRN5
SPC97		YLR278C	YDR003W-A	SRN2		SEN54
SPO21		YLR419W	YDR056C	SRS2		SRP72
SPP41		YLR428C	YDR131C	SSC1		MIG2
SPS18		YML033W	YDR248C	SSE1		YCL026C
SPS19		YML054C-A	YDR401W	SSL1		SWM1
SPT21		YMR124W	YER039C-A	SSO2		CTS2
SPT3		YNK1	YER067C-A	STB5		YIL100W
SPT6		YNL146W	YER079W	STE6		LOT5
SPT8		YNL190W	YER085C	STI1		AGA1
SRB6		YNL194C	YER158C	STN1		LEU9
SRB7		YNR005C	YFL012W	STS1		YOR325W
SRL2		YOR041C	YFL052W	STU1		MNE1
SRL4		YPL039W	YGL042C	STU2		RAD1
SRP102		YPL066W	YGR016W	SUB1		CAM1
SSA3		YPL102C	YGR053C	SUM1		RTT10
SSA4		YPL113C	YHC1	SUP35		USV1
SSE2		YPR063C	YHR022C-A	SVS1		GAL4
SSK22		YPR108W-A	YIL108W	SWC3		YPR014C
SSM4		YPR117W	YIP1	SWC4		YJL067W
STE50		YPS7	YJL047C-A	SWC5		EDC1
STP22		YPT6	YJL169W	SWD1
STR2		YSY6	YJL206C	SWF1
STV1		YTA12	YJL211C	SWI4
SUS1		YTH1	YJR054W	SWR1
SUV3		YUR1	YJR061W	SYP1
SWD3		ZDS1	YJR149W	TAD3
SWH1		ZPR1	YJU2	TAF11
SWI1			YKL133C	TAF12
SWP82			YKR005C	TAF4
SWS2			YKR075C	TAF6
SYN8			YLR030W	TAF8
TAF1			YLR149C	TAP42
TAF14			YLR194C	TBF1
TBS1			YLR252W	TCD1
TEF4			YLR283W	TCM62
TFA1			YLR317W	TDA3
TFB2			YLR374C	TEC1
TFG1			YLR416C	TEL2
TFG2			YLR456W	TFB1
THI7			YMC2	TGS1
THS1			YML009C-A	THP2
TIF34			YML034C-A	THR4
TIM21			YML090W	TIM23
TIM8			YML122C	TKL1
TMT1			YML131W	TLG2
TOF2			YMR018W	TOS1
TOM5			YMR030W-A	TPS2
TOP1			YMR031W-A	TRM10
TOP2			YMR155W	TRM2
TOS4			YMR230W-A	TRS23
TPK2			YNL120C	TSA1
TPM2			YNR061C	TUB3
TRA1			YNR063W	UBA3
TRF5			YNR064C	UBA4
TRK1			YNR068C	UBC4
TRP2			YOL036W	UBP6
TRX1			YOR072W-B	UBP8
TRX2			YOR186W	UBX4
TSA2			YPL014W	UFD4
TSC10			YPL136W	UFE1
TUB4			YPL150W	UFO1
TUF1			YPL182C	UGA3
TYS1			YPR011C	UME1
UBP1			YPR022C	UME6
UBR2			YPS6	URM1
UBX2			YPT31	USO1
UFD1			YPT52	UTH1
UGX2			YRA2	UTP13
UPS1			YTM1	UTP15
URA10			ZRT3	UTP30
URA5				VAC14
URA8				VAM3
URE2				VAM6
URK1				VAM7
UTP8				VHS1
UTP9				VIP1
UTR5				VMS1
VAC8				VNX1
VAM10				VPS29
VBA1				VPS30
VBA5				VPS38
VHC1				VPS5
VID24				VPS60
VID28				VPS71
VMA1				VPS72
VMA11				VRP1
VMA13				VTA1
VMA22				YAF9
VMA3				YAL042C-A
VMA4				YBL055C
VMA5				YBP1
VPS15				YBP2
VPS20				YBR197C
VPS25				YCR102C
VPS28				YDJ1
VPS3				YDL118W
VPS35				YDL172C
VPS36				YDR169C-A
VPS64				YDR387C
VPS8				YDR537C
WAR1				YFH7
WHI3				YFR024C
WSC2				YGR174W-A
WSS1				YHL008C
XKS1				YHR078W
XPT1				YHR122W
XYL2				YIL046W-A
YAE1				YJL118W
YAL064W				YJR141W
YAR066W				YKE2
YAR1				YKL069W
YAT2				YKR033C
YBL081W				YLL007C
YBR063C				YLR224W
YBR096W				YLR287C
YBR139W				YLR363W-A
YBR200W-A				YME1
YBR220C				YML002W
YBR225W				YML108W
YBR238C				YMR103C
YBR255C-A				YMR166C
YCK2				YMR194C-A
YCL046W				YMR304C-A
YCR085W				YNL042W-B
YCS4				YNL134C
YDL050C				YNR029C
YDL144C				YNR040W
YDR124W				YOR114W
YDR133C				YOR248W
YDR149C				YOR352W
YDR199W				YPK3
YDR203W				YPL225W
YDR262W				YPL245W
YDR381C-A				YPL260W
YDR391C				YPR090W
YDR514C				YPR097W
YEL043W				YPR114W
YEL1				YPR123C
YER119C-A				YPR197C
YER134C				YPT1
YFL054C				YPT7
YFR016C				YSP3
YFR018C				YTA7
YGL114W				ZIP2
YGL117W
YGL177W
YGL185C
YGL188C-A
YGL217C
YGL235W
YGL262W
YGR012W
YGR021W
YGR035W-A
YGR121W-A
YGR122W
YGR125W
YGR161W-C
YGR266W
YGR269W
YHK8
YHL017W
YHR045W
YHR050W-A
YHR140W
YHR175W-A
YHR180W
YHR202W
YIA6
YIG1
YIL055C
YIL077C
YIL174W
YIR007W
YIR042C
YJL007C
YJL133C-A
YJL171C
YJL213W
YJL215C
YJR087W
YJR096W
YJR098C
YJR151W-A
YKL075C
YKL077W
YKL096C-B
YKL100C
YKL115C
YKL183C-A
YKT6
YLL006W-A
YLL056C
YLR225C
YLR235C
YLR346C
YLR407W
YLR422W
YLR464W
YML018C
YML020W
YML116W-A
YMR074C
YMR090W
YMR099C
YMR111C
YMR130W
YMR315W
YMR321C
YNL046W
YNL108C
YNL181W
YNL260C
YOL014W
YOL057W
YOL098C
YOL159C-A
YOL164W-A
YOR008C-A
YOR059C
YOR283W
YOR292C
YOR365C
YOR381W-A
YOX1
YPL034W
YPR050C
YPR084W
YPR098C
YPR159C-A
YPR170C
YPS1
YRA1
YSF3
YVC1
ZRG17
ZWF1

## Sheet: HMG2_S288C
0	1	2	3	4	5	6	7	8	9	10	11
VPS8	MRM2	ROM2	TOF1	VAM3	AAH1	MRPL27	RTK1	SSD1	ACC1	YHK8	YMR099C
IES5	MET8	PMT2	DBF2	MRPL32	ACE2	PEP1	THI80	YCL002C	ADA2	SEC2	SEC22
SWD3	ADY2	RPL27B	ASK10	YEL043W	ACK1	YGR164W	OAF1	ACF4	ADE6	BNA4	PAA1
SPO7	ETR1	SHE3	YOR1	LDS1	ACT1	RPS29A	CMR1	IRC21	ADF1	YDR124W	GSY1
DEP1	CIT1	REI1	ATG3	IRC13	ADD66	RPP2A	YDR415C	RAD14	ADH3	CAD1	KEL1
LDB7	HSP32	ATG22	NDL1	YPL109C	AGP1	POX1	RMT2	YFR035C	AFG2	UBC8	PHO86
SAS3	AIM2	TMS1	POL3	YFR018C	AIM4	EAP1	HAP5	OSH3	AHC1	HXT9	URA8
TKL2	YAL063C-A	VPS53	NSE4	YLR407W	AIM44	TRM12	BBC1	MRPL8	AHC2	ARG81	ENT2
TPS1	PHO11	YJL045W	POL1	SHE4	ALA1	BSC4	MTC2	IRA2	AIM18	SDH5	IRC23
CSH1	YBL029C-A	DLS1	IPL1	MGM1	ALG14	MDM36	NAP1	HRR25	AIM24	TSR3	VTC3
PEX32	YBL039W-B	YNL013C	APC11	INO80	ALG6	CDC39	YLL066W-B	ERP2	AKR1	SCD6	ARP2
APM3	UBP13	YPR076W	ARP4	GUS1	ALT1	COG4	BDF1	SPS22	ALG11	NOP9	GPN2
MAL33	AGP2	PMT4	ORC1	SEC10	AMD1	ARO80	ADI1	GPM2	ALG2	PAU2	MXR1
YCR102C	YBR138C	TCB3	NOP2	PGA1	APL5	PRB1	DYN3	BDF2	APQ12	ROM1	PEX21
GRX6	DUR1,2	UBX4	DED1	ARC35	APL6	MSH4	SLZ1	VPS64	APS1	SNF5	PDB1
UBP1	ERV15	RRP42	KIP1	DPB11	APS3	YDR274C	BNI4	MFB1	APT1	ART5	BSD2
RGT2	OM14	LTE1	MMS4	RPL4A	ARL1	LIP2	KIN4	MET32	ARC15	VHR1	IRC4
TFB5	ISW1	RIF1	DPB3	FMP23	ARL3	SPS100	YOR304C-A	RGA2	ARF3	RPL43B	GEP7
DPB4	YBR284W	RPS29B	BIK1	YBR053C	ARO1	PRY3	CDC10	GRX2	ARP10	FAR8	YJL064W
YDR387C	ILV6	RVS167	RAD55	DTR1	ARP1	DAN1	SPT15	APM2	ARP3	LAP2	ERV25
HPT1	GRX1	UTR2	ARX1	AAD3	ARP6	STM1	MET30	SOD2	ASE1	NTO1	YOR082C
URH1	CHA1	MAL12	NUP42	PBP4	ARP9	YOR186W	KAR2	YJL016W	ASH1	YNR061C	EGD1
PPM1	TY5A	SIP4	RNH202	GDH2	ASF1	MDL2	NIP1	SET2	AST2	DDP1	RGC1
AMN1	YCP4	CHS6	RPS24A	CPR1	ASK1	CDC53	SEC62	RAV1	ATG1	TUF1	YFL006W
KTR4	SLM5	HOM6	CHD1	CBS2	ATG18	RPT4	GNA1	MDL1	ATG2	PTI1	RAM1
VHC1	DUN1	UFO1	RRM3	BTT1	ATG5	RPN8	PUP1	PSK2	ATG32	RPC25	YNL046W
ARO4	ATG9	FAR3	RTT107	SPS2	ATX2	NOG1	TGL2	YOR072W-B	ATG39	KIN3	MDM12
STE50	YDL176W	WHI3	THP2	EDC2	AVL9	PIN4	FAB1	RPS30B	AVO1	GIS1	SRP101
SLM3	DLD2	RPL20B	MAD3	YER079W	BCH2	CSG2	NCS6	YOR381W-A	BAP2	SCS3	SEN1
AIR2	RTN2	PNG1	MUD2	RGD2	BCK1	PHO13	NOP10	IPP1	BCK2	DOC1	PHO92
MAF1	UGA4	OYE3	DGR2	OSW7	BCY1	SRL2	YIL102C	RIB5	BEM1	RPL40B	TRS33
FMP16	DTD1	SRO7	RAD5	RPL8A	BEM2	ECM33	AXL2	CDC36	BET1	YML054C-A	ILS1
VPS41	MIX14	MDM10	MEC3	ATP18	BET3	YBR226C	RXT3	UBC1	BIM1	IES2	CAB1
DOT1	DET1	ATS1	NUP188	PET20	BFA1	YBR287W	PCL6	GPI13	BMH2	PEX6	YLR346C
VTC2	TVP23	HEK2	NUP53	CBP4	BIG1	PHO2	UBP9	GRC3	BOS1	TSC3	YDR222W
IES1	YDR132C	KTI11	SGS1	YHL017W	BLM10	SNF1	YGR228W	PGA2	BSC2	SAC6	YDR401W
BUD27	YDR179W-A	BMT2	KIP2	RSM7	BRE1	API2	ICE2	MVD1	BUD21	RPS18A	ERG3
YGL046W	AMD2	ADH5	CTF4	YKL033W-A	BRE5	YER119C-A	YIL141W	RIO1	BUD25	MIC19	VPS63
ITC1	PEX10	GDT1	ORC2	YKL096C-B	BRL1	BGL2	RRD1	PRP9	BUL1	RME1	VPS9
ARO2	MTH1	TDP1	SLI15	TRP3	BRN1	CBR1	AIM26	PAM18	CAT8	RRT14	AAR2
CHO2	UBX5	LHP1	CDC7	YSR3	BRR1	SWE1	YLR111W	PRE10	CCC1	VPS25	CDC34
MIC26	HKR1	SIP1	SMC1	YLR312C-B	BST1	DAL80	SPE4	HTB2	CCL1	COX17	SWA2
HSE1	RPS17B	YDR524C-B	CDC4	DAT1	BTS1	SAM37	MSG5	CYC8	CCT2	MLH2	YJL120W
YAP3	PPN1	PHM8	TYS1	YMR090W	BUB2	PEX11	MRX11	ARA1	CCT8	YMR242W-A	RAS2
LRP1	TSA2	DOT6	ORC3	PAI3	BUD13	YOR309C	BEM3	YSY6	CDC12	PRS5	TCD2
AIM22	IRC22	AVT6	STU2	FMP41	BUD14	YPL080C	BEM4	YBR182C-A	CDC24	PRP22	YOL029C
RPA34	YEA6	GCG1	SMC6	CPR8	BUD31	YMR193C-A	PER1	KAP123	CDC50	VHT1	RPS8A
TES1	NPP2	PAU5	TAF8	MDM38	BUD6	DNF3	RVB1	ERG4	CHS2	PRE8	KGD1
YJR087W	EAF5	YGL258W-A	LIP1	APM4	BUG1	TOM6	GPI11	MIG1	CHZ1	ESF2	POT1
YKR015C	YER053C-A	SER2	DFR1	IMA2	CAC2	VMA13	GPI17	FMP48	CIK1	YGR016W	DIM1
SKG1	FCY22	RPL40A	TIF2	SGT2	CAF40	RER2	TFG1	TAX4	CIN4	YGR035W-A	MOT1
MMM1	TDA2	MGA2	NUP60	PET127	CAK1	BRR2	GPI16	GPB2	CLF1	YGR111W	YHI9
SRN2	NUP157	HIT1	MRC1	MEK1	CAP1	GPI1	OST1	RPL23A	CNN1	YLL032C	CAJ1
YLR122C	YER158C	MRT4	HXK2	RDR1	CBC2	CWC25	SEC63	DSF2	COQ11	YML100W-A	YIL067C
RIM9	YER188C-A	AVT3	PAC10	ULA1	CBF1	GPI12	FAT1	NGR1	COS5	INA17	RSA3
RIM13	GAT1	DPH2	CLB1	SYH1	CBT1	SPF1	AKL1	CTH1	COS7	PAM1	CDC123
DIA1	THI5	SYN8	RPN10	TPK2	CCH1	YJL049W	MSI1	HEL2	COX10	EDC3	MIR1
HDA1	ICS2	YAL056C-A	POL32	YPL225W	CCW12	RPS19B	NSI1	PMP3	COX19	TKL1	RLI1
TPM1	OPI11	ERP1	MOG1	ATG41	CCZ1	RPT2	CWC15	YPS7	COX20	RPS22B	CKA2
SNN1	PCP1	YBL053W	RAD27	KRR1	CDC1	SEC20	SDH4	STP1	COX6	BCH1	MDM30
NST1	YGR130C	YBL071C	RTT109	RPO21	CDC11	RPT6	RKM4	YFL013W-A	CTK3	HHT2	SEC15
YNR005C	PEX4	YBL081W	PPR1	TFC6	CDC21	ERG7	ATP22	YBP2	CUE1	RTT106	SEC13
ATP23	VPS62	ECM8	YDJ1	PMI40	CDC43	STP22	CDC40	RPS27B	CUS1	CEP3	FUN19
RTG1	PMT6	TEC1	DIA2	NTF2	CDC60	RRP8	PAC11	AIR1	CUZ1	MPC1	ENP1
YOL079W	NAS6	YBR225W	SSE1	SPB4	CDC73	BMT5	PAU10	ISY1	CWC22	OTU2	SPC97
MSN1	LSC2	VAC17	MAK3	CCT5	CEM1	YBR056W	HPA3	MDM35	CYC1	TEF1	YHR022C
RRP6	YHL048C-A	RPN4	STI1	RPL17A	CFT2	SIW14	MNN1	CTK1	CYS4	GCN2	YAL045C
CIN5	LEU5	MBP1	CAT5	RPF2	CHA4	ANT1	PAC2	PSR1	DAL4	IMD2	YBR012C
HIR2	PUT2	OPI6	BRR6	RPL15A	CHS3	DBP10	HVG1	ZRT2	DAS2	YKL183C-A	MUD1
YOR131C	YHR045W	ATG20	CET1	RSC58	CHS5	RML2	YFL052W	SUR7	DEF1	RTT102	YCL023C
IES4	EPT1	AFR1	CDC28	CWC24	CHS7	GLO3	YFR016C	MYO5	DEG1	SEC9	PEX34
LIP5	REC104	CCW22	PPH3	TAF13	CIN2	SPO22	PUS2	YNL040W	DER1	NOB1	YDR157W
RIM20	ENO2	YDR248C	CTF18	PSE1	CKB2	FMC1	HNM1	MKS1	DFG16	PEX7	CSN9
ISW2	CST6	RTT103	RTS1	RPC19	CKS1	MSS1	YGL185C	CYB5	DIT2	DIG2	HSP78
YTA6	SLM1	PKH3	BUB3	YBP1	CLN1	RTT10	YGL188C-A	YNL115C	DML1	ALT2	ASP1
CUP9	FLO11	YDR467C	TOF2	PRM7	CMD1	SPP41	CDC55	HST1	DNL4	BPT1	DNF1
ENV7	LOH1	IZH1	YLR194C	GCV1	CNB1	PAB1	IMO32	RGS2	ECO1	RPL26A	YFR056C
UBA3	YJL132W	BOI2	ESC1	MRPL35	CNE1	PRP18	YGR035C	PDE2	EDC1	TPO1	YGL039W
AXL1	OSM1	YFL019C	CTF19	YDR524W-C	COF1	KRI1	YGR121W-A	GPB1	EDE1	COQ8	NMA2
HDA3	HAM1	CKB1	CLB5	ANP1	COG2	ESA1	GTR2	TIP41	EFM5	YAL016C-B	RPL26B
PDR1	SFC1	YGL024W	STU1	YGL114W	COG3	ARE1	PSD2	RRI1	ELC1	PDR3	YGR139W
SEH1	STR2	YGL034C	PRE7	MPT5	COG5	KKQ8	ECM29	YDR131C	ELF1	KAP104	SLI1
PDE1	MGM101	RIM8	TFB1	GAR1	COG6	HMG1	NEM1	YKL075C	EMC5	YOL046C	YSC84
YGR122W	MET14	YGL081W	YCG1	ATG7	COG7	FSH2	HXT1	SWM2	END3	MSS116	YHR033W
RBG2	STB6	CUE3	DAM1	SVP26	COG8	TRS31	LNP1	SAS2	ENT1	MRX8	TMA108
CPD1	SRX1	YGL132W	RPN1	MET5	COP1	RPL24B	YAL042C-A	YSF3	ERB1	PDR15	HXT12
RIM101	APE2	YGL149W	CDC23	HMS2	COS111	ARV1	URA7	SLG1	ERG24	RPL23B	YLR124W
ARD1	GMH1	YGL177W	RPT1	CLN3	CPR7	BER1	PTC1	WHI2	ERP3	VPS73	YLR252W
SFB3	PAM17	ADH4	NSE5	RPP1B	CRD1	RPA49	UFD2	DIG1	ESL2	FZF1	YLR269C
YHR112C	MET1	STF2	PDS5	DNF2	CSF1	TRM11	SVF1	MSS4	FCF2	YGR153W	YMR226C
SSP1	AIM29	YGR039W	ORC6	YER130C	CSM1	LCB4	YFL032W	NCB2	FDH1	PAN6	YMR244W
SCH9	YKR075C	YGR107W	KAP95	YGL036W	CSN12	MIF2	KIP3	ALG13	FET5	NIT2	ROY1
PRM2	GAT3	SNG1	RPN7	TYW3	CSR2	MTC6	YGL217C	SDA1	FRS2	GLG2	KTR5
NOT3	EMP70	GOS1	PPE1	MTC3	CST9	YHR177W	ECT1	APC1	FYV4	HSP150	YNL050C
AVT7	ICT1	SMF2	SAE2	ORM1	CTI6	PFA4	RTC3	DBP5	FYV7	YJL181W	YOL106W
YJR149W	ART2	SBE22	YLR235C	GPP1	CWH41	YME1	BUD19	RAT1	GBP2	REE1	YRM1
KTI12	YLR156C-A	PEX28	RMI1	STE24	CWH43	VPS28	DYN1	SOG2	GCD10	YJL218W	PRM4
BAS1	TMA7	YIA6	SWS2	AIM34	CYK3	YPR114W	YLR402W	PRP46	GCD7	SAG1	YPL205C
UBR2	EXG1	CKA1	IDH2	YMR031W-A	CYR1	PDI1	SEI1	MCM1	GCN4	XPT1	JID1
IES3	HRI1	YIL092W	HCM1	MSN2	CYT2	RPS28B	YML033W	TEF4	GCS1	MNR2	RAM2
YLR281C	SPH1	RSM25	YDR169C-A	PET494	DAL82	LYS20	YML034C-A	UBP14	GEA1	YKL162C	BLI1
VRP1	VID22	DPH1	CHL4	YOL050C	DBP3	YBR298C-A	ERV41	VMA3	GGA1	ATG10	YBR116C
GSF2	STP3	RPI1	MCM21	MRN1	DCD1	ELO1	ENV9	VMA8	GIM4	PSR2	SAS4
PRM15	PUN1	GZF3	MAD1	ATG15	DCP2	YKR018C	OPI3	MAK10	GIM5	EMP46	SAM2
ADH6	URA4	URA2	CTF8	CAF4	DFG5	DBR1	AIM25	YHR035W	GLE1	YPS1	YKL133C
YNL035C	YML007C-A	IDS2	MAD2	ALD2	DGK1	POR1	ADO1	TDH2	GLE2	RNH203
NRK1	PPZ1	CIS3	NUP133	SNX3	DIT1	SSM4	SMY1	EMC2	GNP1	CSR1
ASI2	CMP2	PIR5	SIP5	YOR385W	DMA2	YKL107W	VMA5	DIC1	GPI8	BUL2
RIM21	DAK1	ATG36	CIN1	ERI1	DNM1	ADY4	MRP49	ORM2	GPN3	YMR114C
MON2	CUE4	IME1	IRC15	MMT2	DOA1	BAT1	TRM2	SWC7	GRS2	MMT1
FIG4	YET2	JJJ3	CDC27	PIN3	DOM34	SSB2	PCD1	CCW14	GRX4	GAS3
RPD3	AAC1	YKL031W	SCC4	NUG1	DPH5	NTG1	ATP14	NAT4	GTB1	SNZ2
LRO1	TVP18	IXR1	NUP145	SKI6	DPL1	YAR075W	ARC18	PGM2	HCR1	YNR065C
MDM20	YMR084W	CWP2	SPC105	URA6	DPM1	YAR043C	ATG17	PAH1	HEM13	YOL107W
ITR2	ASI1	YKL136W	DSN1	UGP1	DSE3	YCR062W	YML002W	ASI3	HEM4	PAU20
MCH4	YMR130W	SAP190	PSF2	MSL5	DST1	RPL35B	SPO20	UBP10	HLJ1	CRS5
AZF1	SPT21	SPO14	SMC3	RPB10	DYN2	INH1	MUB1	MCK1	HMO1	YOR034C-A
RGA1	YMR209C	TIF1	BET5	SEC8	EAF3	SSB1	COA6	NPT1	HOG1	YVC1
YOR289W	URA10	SRL3	UTP15	POP7	EAF6	VPS74	AEP2	SSS1	HOS2	WTM1
ELP4	ABZ2	UBI4	SPC24	ABF1	EAF7	MIG2	PUB1	BET4	HPM1	DBP1
ISU1	TDA1	VPS13	SMC5	ERV46	ECM38	RPS23A	YNL108C	SEC65	HRB1	GIP3
PCL8	RPL16B	XYL2	RFC4	RAD16	EFT2	RTS3	FAR11	RAP1	HSC82	PEP4
CDC15	YNL194C	RFU1	ORC4	RER1	EGD2	BNS1	BNI5	GLN4	HSF1	MRX4
TAF5	VID27	YAP1	FUS1	SLC1	ELM1	SHU1	SPS19	SWI1	HSL7	RKM1
CDC13	MID1	ERG5	RIM1	DOA4	ELP2	ECM14	ADE12	PRE2	HSP10	YPL272C
SEC1	MSB3	EIS1	TOP3	PLP1	ELP3	YAP1801	PDR17	FHL1	HSP30	YPR108W-A
CDC20	YNR029C	YMR086C-A	DAP2	HXT6	ELP6	DAL3	LEM3	MAK21	HTZ1	RRP45
TAO3	ZRG17	YMR124W	WSS1	YER085C	ENT3	RPS14B	YNR021W	DBP6	IDH1	CDC26
GCD14	YNR066C	GAT2	INP51	PTC2	ENT4	TMA22	YOL057W	YIH1	IDP2	GFA1
RRN3	YNR071C	YMR160W	STN1	CAF130	EPS1	YUH1	CUE5	RTR2	ILV5	CTF13
NOP56	COS10	TMA23	CBF2	PUS6	ERD1	YKL077W	YOR059C	RGP1	IME2	YBR032W
SMD2	IZH2	NGL2	YPR050C	UBR1	ERG2	NNK1	YOR062C	VPS52	IMG1	HAP1
FCP1	IFM1	RCM1	QCR2	MPC2	ERG26	TRK2	DCS2	FMP52	INO1
INN1	YOL098C	BOP3	MCM22	ECM25	ERG27	SRP40	GEP3	YAT2	INP52
RIA1	ENB1	YNL089C	CHL1	ATP2	ERG6	YEH2	TYE7	SBH1	INP54
YNL181W	YOR019W	YNL109W	MCM2	DID4	ERO1	YLR169W	FEX1	RPL2A	IPI1
CSL4	SFM1	YCK2	PDS1	HCS1	ERT1	SEC72	NCR1	YFR045W	IRR1
LAS17	YOR032W-A	MPP6	RFC2	UBP11	ERV14	YLR366W	YPL014W	HXK1	IST1
HSH49	LPX1	ZEO1	MCD1	ISA1	ERV29	RPL31B	MRPL51	BUD9	KAP114
BMS1	THI72	SHR5	MAK31	HMX1	ESP1	TSR2	CDS1	RSM27	KEG1
BET2	ISU2	ISN1	RNH201	YMR230W-A	ESS1	YLR444C	CAB5	YIR016W	KRE29
AOS1	HES1	YPL102C	DBF4	GLC8	EXO70	YMR147W	ARH1	IML1	LAM5
SMX3	RFM1	MKK2	PAM16	INP53	FCF1	YNL043C	PUP3	YBL065W	LHS1
POL12	YOR283W	PRM3	CIN8	YOR214C	FIN1	LAG2	RPL28	SLM6	LRS4
CCT6	ISM1	YPR096C	DCC1	MET12	FIS1	YOL159C	YIP1	APE3	LSM3
STT3	CAM1	NCE102	CTF3	SEC18	FKS1	EXO1	NSP1	YCL026C	LST7
TAF1	SSU1	GIP4	MSA1	ARC40	FLC2	ETT1	YCS4	MKC7	MAM3
CDC8	KAP120	YAR029W	CCT4	SRB6	FMN1	TMC1	SEC39	TPA1	MDM34
SMC4	SET6	YSW1	SCC2	UTR5	FPS1	RPS28A	SEC59	YAP1802	MED11
RPB2	ATG29	YDR015C	TEM1	GCD11	FRA1	TPO4	NUP116	DAL1	MED8
RPA190	THI6	MNN10	APC5	TUB2	FRQ1	MOD5	PFY1	YLR042C	MEF2
VAC8	PAU22	YPQ2	GLO4	SCL1	FUM1	RPL7B	SMP3	ALD3	MEP2
AIM19	YPR013C	OPI7	RLF2	PUP2	FUN30	YOP1	SEN54	AIM41	MET10
SLA2	HOS1	DFM1	MCM16	QNS1	FYV10	FUB1	SNU56	RPL22A	MEX67
VPS21	BSP1	SNA2	SMT3	KOG1	FYV8	MGT1	RSC9	IRC20	MGR1
ABD1	TFC1	DAL5	SLD3	SRP102	GAA1	RCR2	SWI6	YLR307C-A	MIC27
CDC37	PRP5	GYL1	RPC34	MTR2	GAB1	ENA5	SHE9	VPS36	MOB2
NAR1	CTR86	YNL010W	TFC8	SFI1	GAS1	PAL1	PET111	CGI121	MPE1
IKI1	BCP1	YOR240W	ASA1	RGR1	GCN1	YEL020C	SSP2	AIM36	MPH1
PGM1	SEC3	YPR064W	YNL042W-B	RPB11	GDI1	UTR4	LCP5	PSD1	MRI1
DBP7	YPI1	SGE1	HAS1	RPL5	GEM1	YEL057C	RRP14	MRPL19	MRPL40
OST4	MAS2	DUS1	STS1	FAS2	GET1	HXT13	AIM21	ABZ1	MSS51
SNF4	YAE1	YNL146W	POL31	PYC2	GET2	PMD1	ERG11	AKR2	MTR10
UBA4	DRS1	RHO5	BUB1	RPO41	GET3	BNA6	EMC4	PDR12	MYO3
URM1	UTP14	URE2	PRI1	YCR090C	GGA2	PCL10	BNR1	OLE1	MYO4
VPS35	TRS130	HRD1	RAD52	RKM5	GIM3	TPO2	RGT1	CEG1	NAB2
RRT16	IDI1	TUM1	TIR4	ZWF1	GOT1	YGR266W	CKI1	UFD1	NAT1
YNL120C	RPL33A	SYT1	MMS1	POP4	GPI10	MAL11	YMR315W	PRP31	NBP1
EOS1	NSL1	SCT1	ESC2	RSC6	GPI15	YNK1	BUD17	CAB4	NCL1
SIN4	TFB4	NUP170	MUS81	GLN1	GPI18	RPS25B	ALG8	SEC11	NOG2
TCP1	FMT1	YDR149C	HOS3	YCR100C	GPI19	IMD3	YOR268C	URB2	NOP4
RPT3	MNT3	YET1	CDC6	AHA1	GPI2	HMG2	ERG9	UTP21	NOP53
HYP2	SIM1	YNL140C	ROG1	TRP4	GSH1	WAR1	RKI1	PGA3	NOP7
MAK11	YDR290W	YJL163C	MLP1	CDH1	GSP1	COX14	BAT2	ERG8	NSE1
DHR2	SBE2	PUS7	PRI2	KEL2	GTR1	TCB2	DRS2	YNL260C	NSE3
KGD2	ILM1	FMP30	YBR134W	YHR022C-A	GUP1	YOL038C-A	YBL062W	PIK1	NTE1
BRE2	GIS4	MET28	TAH11	SEC28	GWT1	REX4	CAP2	DAL81	NUP192
UBC7	PHO84	ASC1	BDH2	MNS1	GYP1	TGL5	BNI1	MRH1	NUP57
INO4	AIM39	ATG21	ATG8	ZRT3	HAC1	MCP1	HMS1	ENV11	NUP82
CDC48	YPR078C	CPR5	SLX1	IRC19	HAP3	RPL33B	TOR2	YJL171C	NUP84
WBP1	PSO2	YFL054C	YDL124W	YLR149C	HCH1	PIP2	YHR020W	VAN1	OYE2
RPN11	ALG9	COX23	PUF6	TMA10	HGH1	ISR1	CDC3	MSC1	PAN2
FYV1	YOL024W	MRX5	UBC6	YML003W	HHF1	MTW1	YPR091C	RCO1	PAN3
SLX8	RFT1	APM1	HXT10	OGG1	HHF2	RSA4	YGR012W	CSE2	PBS2
RTR1	PCF11	RRT2	CLG1	SNO1	HIR1	TSR1	GEF1	MDM32	PCL7
NAS2	NOP19	LEE1	YGL235W	YMR155W	HIR3	MMS21	YKR047W	RPS2	PET309
YLR152C	AIM3	AAT1	CIR1	YMR175W-A	HOC1	NOP58	TOP1	TFC4	PEX29
DUO1	PHM6	PTR2	MRPL9	LEU4	HOM3	PRT1	RTC1	MED6	PEX3
LSM8	TAN1	LCL1	MTG2	SQS1	HOS4	SUI3	ALG5	PRP40	PEX5
DBP9	BYE1	MDM31	CSM2	MRPL17	HPC2	ODC1	ATP5	TIF34	PFK26
CEF1	THI7	IPT1	IRC8	TRF5	HSL1	YGL042C	YML119W	RPS15	PHM7
CLP1	LDB19	RAV2	YKR041W	YOR008C-A	HST3	YGR250C	PRP19	DCP1	PHO4
ULP1	CDC25	ABP1	YLR264C-A	MET7	HTA1	MOB1	YPR022C	SUA7	PHO91
RPS1B	GCD1	RMD1	RIF2	FIT2	HTD2	CWC2	USE1	YFH7	PIB1
YCH1	YMR030W-A	YDL118W	AIM33	SNF8	HUR1	HRP1	YBL008W-A	TVP38	PIL1
VPS5	RAD4	HEM25	SHH3	MPS1	IKI3	BOL3	UGA2	RRG9	PKH1
VPH1	YDR262W	YDR537C	ATG16	BFR2	IMP2'	PDX3	GRX7	ATG34	PLP2
ARO7	PPX1	VMA21	TPS3	TLG1	INO2	MIC12	MAL31	EEB1	PMA2
VAM10	DAL2	YML009C-A	CLA4	SRM1	IPK1	BSC1	ALG3	RTG3	PMT7
YPR084W	YLL053C	NDE1	YNG1	TOM20	IRC25	YJL070C	YBL083C	GAL7	PNC1
GFD2	MAC1	ADE4	SLK19	UTP25	IRE1	ENV10	YDR199W	SLM4	POL2
FIG2	IMP2	COX5A	DBF20	SUI2	IRS4	YMR31	YDR203W	TYR1	POL5
LDB17	NCE103	ADH1	CLB2	GPI14	IST2	YIL054W	UBX2	KIN82	POP1
PET100	SPR1	PUS1	PRP42	NNF1	IST3	YIL168W	YMR052C-A	STF1	POP3
AGE1	SAS10	THP3	SUP35	SOF1	JNM1	MBB1	PTP2	SOR2	POP5
APA2	SLU7	PEX19	MIA40	RSE1	KAP122	SEG2	ATP20	ATG31	PPH21
HSP31	PRP43	MDH3	KRE33	DBP2	KAR3	YLR036C	SIZ1	RPS11A	PRE1
PMP2	UTP18	BMH1	NIP7	WRS1	KAR9	COX7	KRE2	PST1	PRE4
SPR6	RIB2	YCR061W	RRP43	SME1	KES1	YNR014W	AFG3	YAP6	PRK1
RRT5	BOI1	YMR075C-A	NHP2	YTH1	KEX1	ULS1	FIR1	YDR306C	PRP11
SAP4	RPL19A	YPL182C	MCM6	SWH1	KIN28	HPF1	TRP2	SXM1	PRP2
YHL018W	PCH2	RAD10	YPR089W	ALK2	KRE1	BRO1	YER134C	PLM2	PRP28
TCD1	MTC4	MIC60	PFF1	CMC2	KRE5	TMA20	YFL034W	GMC1	PRP45
TDA3	PTC6	YHB1	CHK1	CBP6	KSP1	AIM23	FAR7	GLC3	PRP6
SET5	YDL012C	HAL9	YDR010C	VPS54	LAS21	HBS1	RPL1B	RIP1	PRS2
COX16	YDL073W	NPP1	PHD1	YOS9	LAT1	YBL010C	TPN1	SHC1	PTP1
APE1	UGX2	SSF2	YLL020C	NIF3	LCB1	FRE8	TIM21	VFA1	QCR7
GLG1	SNQ2	RPL29	APC9	SDP1	LCB2	UBC11	ACB1	SAK1	QCR8
ECM4	AIM7	BRP1	RNH1	PET191	LCB3	YPL260W	YGR045C	YGL108C	QRI5
LOT6	TVP15	YGR259C	PET10	TUL1	LDB16	MSB4	RNR4	MTO1	RAD23
RFX1	YSP2	YJL135W	RRP4	YKL091C	LDB18	NFS1	CBP2	PEX31	RAD3
AVT5	YPR1	YOR170W	TFA2	GIS3	LEA1	ERG10	PTC7	SCM4	RAD53
TOS1	PFA5	YDL086W	LAS1	YLR352W	LEO1	MTR4	AYR1	MRP13	RAD6
YBR197C	NPR2	MDS3	TUB4	RPS1A	LGE1	PEF1	ESL1	SHY1	RAS1
SDS24	YKL151C	RPL8B	MCM5	USA1	LIA1	FLO10	YJL043W	PFK1	RBA50
LRE1	IRC7	FAA1	YBR071W	YMR013W-A	LIN1	GTT2	COA3	TNA1	RBL2
SYP1	KXD1	YGR021W	CIT2	MRPS12	LOS1	YOR015W	HUL4	DOG1	RDS3
YDL023C	YRB30	YBR238C	SYO1	ESC8	LSB3	MCT1	EMC3	YCK1	REB1
UGA3	YGL262W	VHS3	YDL211C	ERV2	LSM1	GLR1	OSH6	YHR140W	REF2
YDL172C	YGR240C-A	ARC1	YDR089W	RPG1	LSM12	YIL012W	NFT1	XBP1	RFA2
PSP1	COS6	SPO74	BUD16	SEC31	LSM6		LCL2	QDR1	RHO2
ACA1	PCL5	TPK3	YER076C	HEM1	LSM7		ACF2	PAU14	RIM15
ICL1	SPL2	THI21	AIM10	UTP9	LST4		FAR10	KTR3	RLP24
AIM11	BAR1	MFM1	PES4	SRP1	LST8		ERF2	ARF2	RMA1
YHL008C	YIR042C	YNL057W	PYC1	RAD18	MAK16		YLR345W	NRP1	RNA15
GIC1	CBP1	GPR1	YHR122W	YCR075W-A	MAM1		ATP10	YDL180W	ROG3
YHR078W	YJR115W	IMG2	NDC80	YDL157C	MCM7		ECM5	BCS1	RPB3
ARO9	YKL106C-A	PDR11	PRE3	TOM1	MCX1		CAF120	YDR509W	RPC31
SOL3	SBA1	YPK3	RRS1	NQM1	MED1		THI20	PEX8	RPH1
AGE2	PUF3	FHN1	MAM33	TRX2	MED4		YOL155W-A	YJL175W	RPL10
PSY1	YLL056C	PHO90	NIT1	MRPL6	MED7		PIN2	GAP1	RPL14B
MDH1	BMT6	YGR182C	YJL136W-A	PFS1	MEH1		YOR192C-C	PFK2	RPL19B
YKR033C	XDJ1	UFD4	MET3	UPS1	MES1		PYK2	CYT1	RPL20A
UTH1	SUL2	UPS2	YJR107W	YKL100C	MET16		SSN3	IKS1	RPL9A
UTP30	AHP1	RPS11B	MCH2	SDH1	MET22		BUR6	YJL068C	RPP0
AIP1	COQ9	YLL047W	SPO75	SRY1	MGE1		SEC4	TOK1	RPP1
YMR103C	DUS4	YBR224W	BOP2	TUS1	MMR1		SPT16	SOP4	RPS10A
MLH1	YLR415C	YCR025C	CTS1	YMR310C	MMS2		BCD1	UTR1	RPS10B
YMR194C-A	MDM1	RDS1	TAL1	YNR040W	MNN11		THS1	YJR096W	RPS6A
YMR304C-A	MIX17	YDR338C	KEX2	AIF1	MNN2		SEC24	APL2	RPS9A
FKH2	SOK2	QCR10	YOL166W-A	MPC54	MON1		RRB1	MSA2	RPS9B
NRM1	YMR018W	RPL34B	SNF2	SKS1	MOT3		ATM1	TGL4	RPT5
RCF2	YMR166C	EFM4	UAF30	CWC27	MRPL1		IPI3	TRX1	RRN5
MSO1	RPL36A	YKL066W	FEX2	SPO24	MRPL39		RPA43	YLR046C	RRN7
OPI10	FMP42	MSC3	ASM4	ATG11	MRS2		GLC7	MNL2	RRP1
TRM10	YMR279C	YML122C	MMS22	NUS1	MRS6		RRP3	KIN2	RSC4
YSP3	MRPL10	MIS1	RFC5	SNU13	MSH2		KRE9	RCK2	RSC8
SKI7	COQ10	NPL4	RMD8	RFC1	MSN4		YLR317W	YML020W	RSM19
YOR248W	NGL1	RPP1A	ELO2	PZF1	MSN5		NOP14	FPR3	RSM24
UME1	PEX15	MFG1	XRS2	KIN1	MTC1		EMC1	RPL15B	SAD1
PXA1	GSH2	DOS2	PML39	EUG1	MTC5		EMC6	TOM70	SAP155
SPE3	MPD2	YDR491C	ELG1	RMD9	MUM2		YCL046W	NSG2	SEC21
YPR090W	SKM1	PEA2	SRS2	COX4	MVB12		CLB3	SPS18	SFA1
YPR097W	YOL162W	YLR374C	ADR1	SOL4	MVP1		YER084W	STB1	SGF11
YPR123C	SAS5	TOM7	SFK1	AIM20	MYO2		SPT23	MRPL50	SGV1
YPR197C	YOR292C	ALE1	DAD1	PGU1	NAB3		CEX1	AGA1	SHO1
DLT1	BUD7	GDS1	POM34	SOL2	NAM8		YPL261C	FPK1	SHP1
EAR1	REV1	WHI4	AMA1	SRF1	NBL1		CSE4	GPD2	SHS1
BSC6	ECM23	FCY21	RAD24	LRG1	NBP2		YER046W-A	RPS19A	SLY41
KRS1	SRL4	SLH1	MRE11	YFR024C	NBP35		YJL021C	BAG7	SMA2
YAL037C-A	YDC1	YHR097C	RAD17	PUF4	NCS2		CSI2	ODC2	SML1
FIG1	CAR1	YOL036W	DDC1	YGL242C	NEO1		NBA1	MKK1	SMP1
LSB5	HHO1	IRC14	RFA1	YJL206C	NEW1			DGA1	SNF12
RPL41A	GUP2	MEP3	YAR1	NUP100	NHP10			YOR296W	SNM1
YDR003W-A	ACM1	ECM15	SDS22	INP2	NIP100			LSP1	SNT309
EKI1	DSS4	SEF1	SAT4	YME2	NKP2			ALD6	SNU114
RSM28	YPR109W	OLA1	PWP1	YNL134C	NMD2			FRK1	SNZ1
MIT1	UTP4	YBR206W	VTA1	OPY2	NMT1			RBD2	SOH1
DSD1	ESF1	YBR242W	RAD9	PSH1	NNF2			MRL1	SPC19
FBP26	LSG1	YCR049C	RTC6	YOL164W-A	NOP12			TOM5	SPC2
PIR1	NSA1	NDE2	LSC1	ERP4	NOP16			EXO84	SPC29
SDH2	PRP38	YDL187C	RGI1	ACL4	NOP6			MEC1	SPC98
GID8	GCD2	YFT2	GPM3	HAL5	NUC1			MCM3	SPO12
YGR054W	CFD1	MEI4	KTR1	NUP120	NUM1			CCA1	SPR28
THI4	YJU2	YGL199C	FRS1	RPL18B	NUT1			TFG2	SPS4
MPC3	RPL3	YGR022C	TOA1	PBN1	NUT2			TAM41	SPT3
OSH7	JIP5	YGR025W	YCL060C	NMD3	OAR1			PHS1	SRB7
JHD2	PET112	YGR269W	RBK1	YCL001W-B	OCA1			MDN1	SSK2
EFM3	PEX14	APE4	JIP4	RDI1	OCA2			DIP2	SSN2
MRP8	YOR365C	YIL055C	ARO8	YDR115W	OCA4			ACS2	SST2
YPT52	FPR1	DCW1	ATG27	STB3	OCA5			CBF5	SSU72
LAM6	YPT11	UIP5	YJR030C	HDA2	OKP1			SWP1	SUA5
TFS1	GVP36	CSI1	HMI1	VPS45	OMS1			UTP23	SUB2
FPR4	PTH1	DDR48	YOR024W	RMR1	OPI1			RRP12	SUN4
YMR210W	RPL4B	GTO3	SLD5	EST3	OST2			SMD1	SUS1
SLM2	YPR159C-A	TGL3		RPS4A	OST3			NTR2	SUT1
NPR1	YLL006W-A	YMR316C-A		DID2	OST6			EMG1	SVL3
GCR2	AZR1	SPO1		IOC2	OXR1			LPD1	SVS1
STD1	YSC83	MTQ1		YLR118C	PAC1			HAP2	SWC5
MNE1	MRPS16	PMS1		RCF1	PAN1			YBL055C	SWD2
TAF14	HOM2	YGK3		FMP46	PAP2			PAR32	SWP82
AIM45	CTR1	SPP1		PHA2	PAT1			XRN1	SYC1
RAD1	MRD1	YPL257W		GSP2	PBA1			BZZ1	TAF10
DNA2	YBR016W	YPR003C		MBF1	PCT1			YPR153W	TAF3
ARP7	TIP1			YPL191C	PDA1			FIP1	TAF9
MSC7	YBR277C			NOP8	PDC2			YAR035C-A	TDA11
FLO8	RPN14			CYS3	PEP8			APL3	TDH3
NUP159	YHL041W			IMD1	PET122			SCO1	TED1
MCM10	YJL152W			FUI1	PET8			VID24	TFA1
	GLO1			GAL1	PEX12			SSK22	TFB2
	FET4			RPL21A	PEX13			TMA17	THI2
	YND1			YBR196C-A	PEX22			ARF1	TIF11
	AIM17			ERS1	PHB2			HBT1	TIF6
	NTG2			COX9	PHO23			TRP1	TIM13
	TCB1			YDR042C	PHO80			MRPS28	TIM18
	SUV3			TRM1	PIB2			GIN4	TIM22
	TDA6			RPL37B	PIH1			EMI1	TIM50
				GDA1	PKC1			AFG1	TIR3
				YER187W	PKR1			EMP24	TMA19
				OTU1	PMR1			GSC2	TMA64
				ZRT1	PMT1			ARN1	TOP2
				RSC1	POB3			CRP1	TRM44
				YHR212W-A	POC4			PCI8	TSC13
				YVH1	POM33			MRS1	UBA1
				KHA1	PPG1			DAS1	UBC12
				MRX12	PPQ1			RSM26	UBC9
				TOR1	PRE6			RNP1	UMP1
				YJU3	PRE9			SSK1	UPC2
				OAC1	PRP21			COX12	UTP5
				YLR031W	PRP24			ASP3-3	UTP7
				NHA1	PRP4			YLR413W	UTP8
				SAM1	PRP8			GMC2	VAC7
				CDD1	PRR1			IOC3	VBA1
				DCR2	PRX1			CTM1	VBA4
				PSY3	PSP2			YAK1	VBA5
				ECM19	PTC4			RSF2	VIK1
				MRPL4	PTK2			BUD28	VMA1
				ALO1	PTP3			YOR041C	VMA22
				INP1	QDR3			NHP6A	VPS17
				GAD1	QRI1			YPR053C	VPS24
				PAU19	QRI7			FMS1	VPS27
				PSY2	RCE1			VPS20	VPS4
				PEX17	RET2			SEG1	VPS68
				JJJ1	RET3			YNR068C	VRG4
				ATG19	REX2			YOL013W-A	VTC4
				MSC6	RGD1			SIL1	XKS1
				GAL4	RGI2			RSB1	YAL064W
				CDC9	RHO3			RPS7A	YBL096C
				SPC25	RIC1			HSP33	YBR139W
				SPT6	RIM4			REV3	YCR016W
				SSL2	RKM3			USV1	YDL241W
				SQT1	RLM1			YPR011C	YDR061W
				CDC45	RNA1			ROT1	YDR249C
				HTS1	RNA14			IQG1	YDR541C
				FAL1	RNT1			VMA9	YEF1
				PRP16	ROT2			SOR1	YER175W-A
				TAF7	ROX1			NFU1	YFL040W
				SYG1	RPA14			YDL062W	YGL101W
				YBR220C	RPB7			ATP11	YGL140C
				PET117	RPC11			DOP1	YGR161W-C
				COX18	RPC17			KAE1	YGR210C
				SPC1	RPE1			GSM1	YHC1
				SPT8	RPF1			RKR1	YHR050W-A
				IMP1	RPL11B			CRC1	YHR202W
				TIM54	RPL13A			ISD11	YHR210C
				UBX7	RPL14A			SUR2	YHR213W
				GLN3	RPL16A			RPN5	YIL002W-A
				YER156C	RPL17B			PHO5	YIL024C
				SPR3	RPL21B			RCY1	YIL169C
				CPR2	RPL24A			GTO1	YIP4
				PKP1	RPL43A			YLR225C	YJL047C-A
				GPT2	RPL6B			YMR010W	YJL107C
				YLL054C	RPL9B			ALP1	YJL169W
				CIR2	RPN12			GCY1	YJR056C
				MTR3	RPN6			MLH3	YJR124C
				RMP1	RPO31			SEC14	YKE2
				RIO2	RPP2B			DCV1	YKL050C
				SAW1	RPS0A			GRX3	YKR005C
				RPS14A	RPS0B			ELO3	YKT6
				CCC2	RPS16A				YLL007C
				CGR1	RPS16B				YLR154C-G
				YGR237C	RPS18B				YLR285C-A
				YPR126C	RPS21A				YLR464W
				RKM2	RPS21B				YML090W
				BNA7	RPS25A				YMR034C
				VID28	RPS26B				YMR074C
				YIL152W	RPS30A				YMR262W
				MHP1	RPS4B				YNL067W-B
				TIM8	RPS6B				YNL190W
				PUT1	RPS7B				YNL217W
				CTL1	RRD2				YNL247W
				YNL165W	RRP5				YNR048W
				FRE7	RSP5				YOL159C-A
				SUT2	RTF1				YOR053W
				PSF1	RTG2				YPC1
				RPS3	RUD3				YPL150W
				MSH1	RVS161				YPP1
				DFG10	RXT2				YPR098C
				PET130	SAC1				YPS5
				SSN8	SAC3				YPT31
				RIX1	SAC7				YPT53
				YAR028W	SAP185				YRA1
				YAR066W	SAP30				YRA2
				MRPL36	SBP1				YRB1
				MRPS9	SCS2				YTM1
				PET18	SCS7
				MRP10	SCW4
				IWR1	SDC1
				BAP3	SDH6
				YDR366C	SDO1
				ARI1	SDS3
				PEX18	SEA4
				RNR3	SEC12
				GUT2	SEC16
				YKR011C	SEC17
				OAF3	SEC23
				TSL1	SEC26
				MRPL22	SEC27
				COS1	SEC53
				SMF1	SEC61
				PPT2	SEC66
				LUC7	SEC7
				RPS13	SED1
				POP6	SED5
				SPC42	SEM1
				RRP15	SER1
				AAC3	SET1
				UBP2	SET3
				YFR006W	SEY1
				KTR2	SFB2
				MTG1	SFL1
				PLB3	SGF29
				HAL1	SGF73
				THI22	SGT1
				ALG1	SHE1
				HSP60	SIC1
				YJR054W	SIF2
				HSV2	SIN3
				CDC14	SIS2
				YNL122C	SKI2
				CDC19	SKI3
				LSM2	SKI8
				SEN2	SKN7
				CCE1	SKT5
				ACH1	SKY1
				HMT1	SLA1
				FES1	SLO1
				PBP2	SLT2
				YPT10	SLX5
				BIT2	SLX9
				PAU3	SLY1
				NUR1	SMI1
				GLT1	SNC2
				YDL183C	SND1
				AAD4	SNF11
				GIR2	SNF6
				COQ4	SNL1
				MRX10	SNT1
				GIC2	SNT2
				IRC3	SNU23
				MRP20	SNU66
				SOM1	SNX4
				DSF1	SOK1
				AIM9	SPC3
				CMK1	SPE2
				ALK1	SPN1
				AGA2	SPO11
				SIP2	SPO23
				PAU11	SPP381
				DIE2	SPT2
				ENO1	SRB2
				BIO2	SRC1
				SSZ1	SRV2
				HXT4	SSC1
				PHO12	SSF1
				QDR2	SSH1
				YIR007W	SSL1
				YPS6	SSO2
				YIR044C	STB5
				YJL077W-B	STE6
				YHR180W	STT4
				SSH4	SUB1
				MCR1	SUM1
				PEX1	SUR1
				FRE2	SWC3
				MRS4	SWC4
				SLX4	SWD1
				YLR179C	SWF1
				TRM9	SWI4
				CPR3	SWI5
				AVO2	SWR1
				SCJ1	SYS1
				MFA2	TAD3
				YNL146C-A	TAF11
				YNL234W	TAF12
				HXT14	TAF4
				ALG12	TAF6
				CMK2	TAP42
				TAT2	TBF1
				YOL075C	TCM62
				PDR5	TEF2
				PNS1	TEL2
				MRM1	TFC3
				YOR316C-A	TGS1
				ALD4	THR4
				MET31	TIM23
				MGR2	TIP20
				TYW1	TLG2
				GRE1	TPS2
				REC8	TPT1
				GPH1	TRM3
				NOP1	TRS20
				SEC6	TRS23
				DIS3	TRS65
				MCM4	TRS85
				POL30	TSC11
				MAG1	TUB3
				MGA1	UBC4
				YIL171W	UBP15
				ECM7	UBP3
				YNR063W	UBP6
				SEC5	UBP8
				GUK1	UFE1
				CSE1	UME6
				TAD2	UPF3
				CDC16	URC2
				DAD2	USO1
				RLP7	UTP13
				TY5B	UTP6
				YDR056C	VAC14
				ADE8	VAM6
				CWC21	VAM7
				STL1	VHS1
				DSE1	VIP1
				RTC2	VMS1
				GUT1	VNX1
				NSG1	VPS29
				SPE1	VPS30
				YPK2	VPS38
				RTC5	VPS51
				YOR121C	VPS60
				YPR014C	VPS71
				GND2	VPS72
				NCE101	VTC1
				HOT13	VTI1
				ECM22	VTS1
				COQ5	YAF9
				ABF2	YDR210W
				EFM6	YEL1
				ERR1	YGR174W-A
				RIB7	YHL015W-A
				RFA3	YIL046W-A
				APA1	YJL118W
				PAD1	YJR011C
				CMC1	YJR141W
				GAL80	YKL069W
				IOC4	YLR224W
				GAC1	YLR287C
				YPL107W	YLR363W-A
				EBP2	YML108W
				NAF1	YOR114W
				TSR4	YOR352W
				SRP72	YPL066W
				CUS2	YPL245W
				RRP9	YPT1
					YPT6
					YPT7
					YSA1
					YTA7
					YUR1
					ZDS1
					ZIP2
					ZPR1

## Sheet: mevalonate_mgenes
0	1	2	3	4	5	6	7	8	9	10
SWC3	BTS1	SUM1	BET4	BET2	AST1	NUP170	RPL23A	ECM2	ADH5	BSC2
KAP122	YAL016C-B	USO1	SYN8	LDB7	CST26	TPS1	SUS1	RPL9A	RMD9	HPT1
EAF6	LTE1	ARL1	BUG1	YBL081W	RPS11B	RAM1	UMP1	EMC5	PHO86	CAP2
ARP6	SAS3	RGD1	TGL2	SFT2	DOA4	PHO92	MRPL27	TED1	TMA22	PRY2
YKE2	SHP1	SSH1	PAA1	CYC8	TFB5	PEX21	VMA9	RCO1	SEC22	MUB1
EAF3	KTI11	AGP1	ENT5	CCZ1	CPR1	JJJ3	STP22	MGR3	ATP10	RCY1
OKP1	BNA4	RPS16B	CWC15	CSH1	PEX10	TCD2	IMG1	DMA2	RPS1A	ILM1
COF1	RPL4A	NOP6	GRH1	SLM5	RPL2A	SIW14	RPN4	CUE5	YNL134C	YNL109W
SGT1	TEC1	TRS85	DOT6	SLC1	ITC1	MUD1	GPM2	RRD1	DOT1	YSP2
SWD1	RAD16	RPP2B	GYP8	UGA3	MSP1	YCL023C	ENT1	ESC1	DNF1	TRP4
HAP3	NGR1	GNP1	YFR006W	RTT103	FMP48	CDC28	RGP1	RBL2	RPL43B	ERG4
UBC4	ISW1	GET2	PAN2	SSD1	YCH1	ENP1	SND1	KIN3	MDM35	LAM1
RPS6B	CHA1	IES5	CLG1	RSM28	IGO2	DOP1	SWA2	REI1	KDX1	TPO4
SEM1	YCP4	UBP3	NNF2	YDR524C-B	SSP1	MTR4	MRPL35	PUF6	VID22	TKL1
LSM6	PET18	HAC1	COX23	EAF5	SEC28	SEC10	VPS52	SET4	CUE1	TCB3
MAM1	CBS1	COG7	NAP1	RPL12A	YJL107C	SEN1	AGE1	YBL010C	YMR295C	YVC1
PET122	PHO2	GET1	DCR2	PET117	TUL1	ARC35	TCA17	SLM6	AAR2	LIP1
IES1	IWR1	CWH41	BER1	SER2	YML037C	IME2	DLD3	APM2	TAF5	TAF7
BUD13	RGT2	ERV14	EAR1	NOP10	RIM9	PRM15	BIM1	YAP1	KRR1	NOG2
SLX9	SNQ2	SGF73	RPL36A	YJL133C-A	NAT4	POL1	YPT31	YPR089W	SEC1	SUR2
RPL11B	RPS11A	UPF3	YCK2	EMC2	YMR155W	YLR346C	GLE2	CRZ1	SNM1	SXM1
PRE9	PST1	TRS65	IZH2	IML1	TPS3	TDA11	SNF4	ERG24	PUP3	PER1
ELP2	REF2	CCH1	MDM12	MRT4	TOF1	YPL205C	MRF1	PIL1	SEC4	MAK21
RPS0A	CPR5	SLT2	GLO4	APL2	RIM21	JID1	HAP2	COS111	PRE4	RER1
YTA7	PIB1	NMD2	WHI2	CTK1	RPD3	ERP2	DOC1	RPS28A	USE1	MSC6
KSP1	RMT2	IRE1	VAM10	KTR2	SWM2	PEX34	ACB1	SBP1	CDC20	ALG1
CTF8	SNF1	UBA4	SNX3	IES3	MDM20	YNL046W	PAC10	POC4	SPT16	ARP2
NBL1	IZH1	SKN7	YBR064W	LCB5	ARF3	MSS4	PAU12	MSN4	PRP18	THI20
RPS4B	RPL37B	BCY1	PSP1	NEJ1	TMS1	HOM2	YHR050W-A	UBP13	ERG25	RIM15
URM1	SPS1	SYS1	MIG1	ORM2	APA2	GEP7	MNT3	YAL065C	PTI1	MRS4
SNL1	SPF1	LAS21	GOS1	BDF1	MDR1	POT1	PFK26	YAR044W	ERG7	GPI12
SDS3	YEL043W	BCK1	YAP1801	TRM9	HAP4	YAL045C	RPL40A	YBL071C	ARC15	YAL042C-A
IST3	PAU2	MTC1	TMA19	VPS9	IRC13	YBR012C	TIF2	FAT1	CDC6	YBR013C
MAD2	MAK10	CBF1	YLR111W	CTK3	ATG41	YBR277C	YJR149W	MGR1	YJU2	AIM3
SET2	CIN8	HOC1	PFK2	VAN1	SRB7	YDR157W	PAN3	MAK31	BET5	PRR2
CPR7	TMA20	ENT3	YMR310C	AEP1	POL5	YDR222W	NFU1	IDP1	TAF9	ADY3
POL32	RPS8B	CNB1	YOR041C	RPL15B	SEC3	HSP78	MNR2	SRF1	RAP1	YDR124W
ISY1	GLO3	VPS51	YOR062C	PSO2	PRE1	ASP1	SEG2	ARF2	NAR1	VPS74
LIA1	FAR7	RIC1	YNG1	RIM13	PRP38	MXR1	DBR1	CLB3	ATG14	YDR541C
SMY1	YMR31	CSF1	SYC1	RPS10B	SEC11	YFL006W	DBP7	RTR2	XRN1	RGD2
HSL1	IRC7	RPL37A	YPL272C	RCE1	UTP18	GSY1	TVP38	RMD5	SCM4	FLX1
KTI12	ROG1	MMR1	IPP1	TPM1	RPL3	YFR056C	COX12	HXT3	DRS2	MPH1
RAD27	YRB30	CHS5	SEC5	CYB5	COX10	YGL039W	IMH1	SNX41	RPL8A	GYP6
ASH1	MPT5	VPS38	TCP1	ESBP6	MYO4	PDE1	HMG2	YDR426C	YKL136W	YKR040C
DOA1	DRN1	OST6	PRP28	YPT11	YAL064W	NMA2	UBC7	RPL27B	SPE1	YEH2
SAP190	GTO1	GSF2	CDC14	DFG16	SWH1	RPL26B	YNL067W-B	PCL6	TRP3	NHA1
BAS1	XKS1	COG8	ALG13	YOR381W-A	FLO1	YGR139W	PSD1	MET6	YPR090W	STM1
FRA1	YHR022C-A	GAS1	RPT6	VPS8	YBL055C	SLI1	GCR2	YGL042C	TDA1	TFS1
ENT4	GAR1	COG6	CWC22	DEP1	RPL21A	YSC84	ZWF1	MET13	SIN4	MLH1
IRC25	ENO2	COG5	URA6	EMC1	VHC1	YHI9	SLA2	SCS3	RCN2	ASI3
REX2	IKI1	CAF40	FCP1	FYV1	HXT6	YHR033W	WSC2	YGL165C	QCR2	YNL058C
YLR224W	SCH9	BRE5	PRP2	MNN10	SSA4	MPC2	MRPL10	SPO74	CAB5	RRT16
IKI3	PIG2	TLG2	DIS3	OPI7	RPO41	YIL067C	RSM19	ECT1	BCP1	RTG1
VIP1	HOP1	ALG6	RPA190	YGL149W	YFR045W	TMA108	TOP1	YGR122C-A	TAO3	NRT1
CDC73	YIL102C	RUD3	COQ6	YHR045W	SRP40	HXT12	IRA2	YAP1802	NOP56	NAT5
VPS71	AXL2	SKT5	ACL4	YJL169W	YHR202W	YJL064W	SHE4	YCK1	NOP2	YOR263C
CTF18	COA3	TCM62	PMP3	PSY1	KKQ8	YJR054W	VPS21	SVP26	NIP7	VPH1
SAP30	PRY3	APM3	YHR125W	ARV1	YPR078C	MIR1	TRS33	HYR1	RPO21	YOR314W
ELP6	NIT2	RXT3	YOR289W	YLR269C	UBX4	URA8	SNF5	HXT8	CDC37	TRE1
PHO23	UTR1	VAM6	FMP30	URA5	PEX17	APC9	PEX19	YET1	RSC4	IRC16
EAF7	YJR098C	HTA1	SIL1	ZDS2	JJJ1	YLR124W	MDM34	YKL077W	CEP3	YPR064W
LSM7	MET14	BEM2	CUP9	PUB1	SPO21	RSA3	VMA21	GMH1	VID28	YPR077C
GIM3	MAE1	BST1	NSL1	ORC2	TIM18	YLR252W	GPP1	SPO14	ECM4	CUR1
MSO1	YKL075C	GUP1	KRE9	RPB5	ECM23	MDM30	DAL81	SUL2	ADE16	YPR172W
SPE2	MBR1	PMR1	DER1	POP7	PEP4	ERV25	YJL045W	YLR171W	RPL19B	CDC8
MET22	EAP1	SMI1	RIM1	CDC39	NSE3	YMR099C	YJR039W	PIG1	SSP2
BUB3	YKL222C	GGA2	LCL1	RPT2	MCM3	NDE1	ERG3	NMD4	NST1
LEO1	YKR018C	AIM22	COQ5	TSC13	PWP1	YMR244W	PDC5	PUN1	KOG1
SNU66	PET10	PEP8	BMT2	MPS1	RPS15	ROY1	ERG6	SST2	ERG10
MMS4	GPT2	VPS35	PDR8	RRP42	DFR1	KTR5	LAT1	YNL043C	ILS1
SWC5	PTR2	RPL14A	VPS27	SLU7	ACH1	YNL050C	ALG12	YIP3	STB4
DCC1	UBP11	CAP1	MET32	PCF11	TOM1	YNL140C	IRC23	FAR11	YPL109C
SNT1	VBA5	IRS4	CRP1	ESF1	MEF2	YOL029C	APM1	CIT1	PGA2
BUD31	YLR030W	CCW12	APS2	CAB1	YLR169W	YOL106W	RER2	YNR064C	SGV1
PAT1	TRX1	PSP2	IZH3	PAB1	ATP11	YOR082C	RPG1	YOL087C	ERS1
GET3	SPT8	RPS18B	USA1	MOB2	RPN8	YRM1	PBN1	VPS68	RME1
SWF1	EMP70	MOT3	YNR005C	SAD1	ESP1	VTC3	CDC48	RTC1	YJR120W
RPA14	XDJ1	UBP8	AIM17	SCL1	LDS1	EGD1	RPN5	YOR059C	ELF1
IPK1	DPH6	GOT1	PNS1	PRP43	CAT5	PRM4	GPI11	CEX1	AEP2
SWR1	ASP3-4	OST3	RAX1	SEC15	YAR028W	MRN1	GPI8	YOR248W	DGK1
VPS72	ADY4	SEC17	PPR1	UTP8	CMC2	YPR098C	GPI17	CAF20	ENV11
RPL24A	ECM22	PKC1	SWS2	YIP1	VID24	RGC1	TLG1	SYH1	RPS30B
NCS6	BNA5	GPI18	ATP23	SKI6	FZO1	RLI1	WBP1	DSS4	GCD1
RRM3	LIP2	CMD1	YOL013W-A	TAF1	YBR182C-A	SPC97	HYP2	MSS18	STE50
PIH1	HAP1	TRS20	YOR131C	CAB4	ERV15	CDC123	PMI40	NCE102	COX8
RTT107	YLR264C-A	QRI1	REC114	ERG11	SDH8	GPN2	BRR2	YPR197C	YNL057W
RPL16A	RPS28B	NSE4	AIM39	QNS1	HSP30	MOT1	RPN11		CCT4
IMP2'	RPS29A	COP1	REV1	BET1	YDL012C		RSC8		YLR118C
ASF1	ECM7	DBF4	DIT1	MCM10	PCL2		ALG2		SEI1
LSM1	YLR446W	LCB2	MSC7	PHS1	SOR2		PRP31		SAM35
MOG1	LEU3	SEC7	TRM10	LSM8	YDR061W		TYS1		CDC3
YKL069W	SMA2	CCT6	CKA2	ABF1	AIM7		PUP2		MEX67
GCN3	HMG1	SLY1	UTH1	EBP2	SPO71		NMD3		KAR2
MLP1	UFO1	SEC26	YAR1	SNU114	PAM1		GPI16		IDI1
ACE2	CAC2	FRQ1	UBP15	RPF2	CTA1		ERG9		PRE10
DPH5	DAT1	GPI19	SHE9	PRP16	HEL2		RPB3		MOD5
YLR287C	MSS1	RSP5	DOM34	MDN1	CCC2		TIM54		COS7
MMS22	IOC4	GDI1	VPS41	YHC1	GIC2		CCT7		SPH1
RPS22B	SNZ1	COG3	ISW2	SEC39	PAD1		MAK11		BUD21
SKI2	ASI1	YPT1	ECM21	ERG13	NPP2		SPC42		IAH1
SRC1	GAS3	ACT1	YBR178W	RSC9	HXT13		MIF2		RPS9A
MSC1	BCH1	RET2	MET8	ERG12	FCY22		GPI13		NOP53
SCS7	RPL20A	SEC27	GID7	DML1	SBH1		RPP0		PRP6
NCS2	YNL010W	GPI10	SLM3	CEF1	SWP82		AFG2		UTP5
HIR2	FPR1	COG2	PST2	ERG8	YGL185C		SWP1		TIM44
CKB2	YNL165W	BRL1	DON1	POP1	NQM1		ROT1		SPC24
DIA2	NPR1	RHO3	YDR274C	SSU72	ADE6		TRS130		RPC34
STU1	RTT106	EXO70	SAK1	POL2	YGR161W-C		RPS3		BAP3
PRE7	URE2	CDC11	AIM34	PFY1	LSC2		YNL181W		YDR094W
MAK5	MID1	BET3	SAS2	GLN4	MAL11		CWC25		YJL120W
SUP35	PUS4	SSL1	GAD1	SOG2	COX6		PIK1		SLX8
TFB1	FPK1	NMT1	SUN4	YBR238C	AIM46		SEC2		BRP1
PRP3	YNR063W	STT4	YNL143C	MTC4	YJL068C		AOS1		ENT2
CDC4	HRD1	GAB1	HMI1	RPS29B	ATP2		CYC3		YMR226C
RPN12	IFM1	NSE5	TIR4	HDA2	BAT2		BDH2		INO4
DAM1	NGL1	POB3	YOR053W	YFL034W	SOR1		PET112		DIM1
ZPR1	MCH4	VTI1	VHS3	ARO2	DID4		PDX3		CYT1
CDC23	IMA2	RNT1	ECM3	SYF2	PTM1		SCO1		RAD1
ESS1	YOR032W-A	PRP24	IRC14	YJR056C	IRC19		ATP3		CKI1
RPT1	RUP1	LCB1	YPL014W	MTC2	YLR415C		MIS1		PIN4
STU2	MGM1	GPI15	KAP120	MRP8	YML054C-A		MRPS9		ATG15
RNA1	TUM1	SRV2	HAA1	AIM29	SML1		SWD3		CUE3
PRE6	SLY41	SEC12	YME1	TRP1	NTE1		FTH1		YDR537C
NUF2	RPL20B	MYO2	SRO7	VPS53	YMR018W		YBP1		HPM1
ESA1	YAL004W	MRS6	ERV2	PBS2	YET2		MRPS5		ATG32
RXT2	ATS1	SEC23	TAZ1	ELO3	MYO5		YBR285W		NCA3
THI3	NCL1	SLA1	MET16	FMP40	YMR230W-A		MRPL32		YMR010W
RAD57	YBL065W	CSG2	RPL38	TVP18	CAT8		COX9		SOK2
SLO1	ALG3	PTC1	HUB1	DLT1	RIT1		ARF1		YMR052C-A
CKB1	BOI1	ARO1	RNH70	VAC7	YPT53		MRPL11		ENV9
PTK2	MIX23	NBP2	BPH1	IES2	NOP13		PET100		GDS1
MUD2	UGA2	SAC7	TRM2	ATG2	SLZ1		BMH2		POP5
MEH1	MSI1	CHO2	ERP3	RPS6A	MSB3		MTC5		PWP2
RPL40B	LDH1	FYV8	RAD59	BEM4	TOS6		KGD2		PRP42
SLX5	RRT2	OPI1	MTH1	ABD1	MRPL50		COX20		YCG1
GSH1	PAU24	HTD2	YDR415C	RIB5	MPP6		IRC3		CCT2
RAD52	GRX1	AGE2	PHO8	SCM3	CPR8		RVS167		TFA2
GTR1	MCH1	MNN11	GPG1	RRP1	GSH2		RPL12B		YCS4
PKR1	RRP8	LST4	YGL177W	SRP101	YOL073C		SLF1		RPA43
PAC1	YDR090C	BUD14	KIP3	SPP41	CIT2		GIM4		PRP9
RAD17	SAN1	MNN2	ANS1	SPB4	YCR006C		GCN4		CRM1
PXA1	ATC1	HUR1	YIL025C	UFD1	ATG20		YER010C		PRE3
SKY1	YDR248C	RTG2	POG1	NOP7	YDL172C		BUD25		TAH11
AIM44	YDR290W	RPS25A	MNN5	TFG1	FMP45		YER079W		URA7
CTI6	GMC1	PEX30	ACF4	NOP19	PRM8		TRP2		MBP1
LEA1	PTC2	DFG5	YKL044W	MAS2	YGR266W		YFR035C		YDL118W
FUM1	SCS2	HDA1	PMU1	MED6	YHK8		DUG1		RPL35B
SCC4	DSE1	GYP1	HEL1	UTP9	YPT35		AFT1		TNA1
NDC80	YFL032W	RPL43A	YBT1	RIX1	MET5		YGL114W		PEX28
PRP21	YGL024W	FKS1	ATG38	SLN1	MIC60		RPL1B		YML009C-A
ALA1	YGL036W	SIN3	CRR1	GCD14	PSR1		TPN1		IDP3
TSC3	MF(ALPHA)2	NOP12	YLR283W	SRP102	HOG1		COX4		FYV12
RFC5	YGL176C	HDA3	YLR413W	SEC65	GAL80		YGL188C-A		HRK1
YJR141W	MUP1	TAF12	YLR416C	SEC59	UBP16		POX1		CCR4
RVS161	CPR2	CDC1	YLR428C	NUP116	UME1		EDC1		PDB1
SAC3	GZF3	TSC11	FMS1	RPC19	YPL182C		MTL1		YCR007C
SWI4	YKL031W	TAF6	ARG80	DBP6	YPR091C		IMO32		RPS18A
CYT2	YKL100C	RPF1	FMP42	RPT5	HSP33		CAX4		BUD16
VMS1	YKL158W	NEO1	YOR097C	LAS17	SKS1		BUD9		YER175W-A
STP1	DAL80	DCP2	TMA16	RPB8	KTR6		YGR045C		ADH4
VRP1	YKR104W	SEC16	YOR378W	SEC63	YPL107W		LST7		IMD2
YDJ1	BUD28	BIG1	SMA1	HEM4	PPT2		PDC6		YHR218W
PNT1	SHH4	OST1	DAP1	RPL33A	CLN2		SHY1		IML2
NEW1	YLR255C	ARP4	PCL8	FHL1	SUT2		DIE2		NUP120
MCM5	BOP2	TAD3	HUT1	TIM22	ATG11		TDA3		MRPL20
APC5	YLR444C	SEC61	VIK1	STT3	PAM16		TRA1		PNP1
RPL13A	FPR4	HAS1	YPR127W	RPB2	NAF1		SPS100		YPL225W
PTP3	POM152	HIR1	GDB1	SRP54	INN1		MTC6		YCR090C
JNM1	YHM2	THR4	POL12	MSS2	RRP12		PPX1		YDR010C
PPG1	RCM1	VPS60	RPT3	VMA3	CCA1		INP51		MSH4
MDY2	RPS7B	ICE2	SLD5	VMA8	ULP1		YIL077C		RAD14
CSM1	YNL120C	VPS24	NUP57	RPE1	IMD1		KGD1		FAD1
UBC13	YNR073C	NHP10	YHR020W	OPI3	SSA3		COA1		MRM2
RAD51	ESC8	LRP1	RRP4	ENV10	BAP2		PAU14		HAP5
MMS2	YOL046C	VAM3	NUP192	TUS1	YBR096W		RSM26		YNL013C
ERV29	YPQ1	SUR1	SUA7	UPC2	FES1		ADO1		SMD1
TSA1	RRP6	KRE1	NTO1	TEF4	RPS14A		LHS1		AIM32
CBC2	TYE7	DBF2	RPS23A	UBI4	KIN82		VMA5		YPR050C
IRC15	FLC1	MES1	ACS1	APS1	YCR100C		GAP1		SHB17
TAP42	PAU22	LST8	CWC21	ALD6	YDL114W		FMP46		TOA1
APC11	SNT309	GPI2	URN1	POL30	STF1		HBS1		HAT1
KIN28	PRP45	RPN6	LSM2	EXO84	GLT1		YAR043C		GNA1
STN1	RFT1	FMN1	PRP5	RSC6	LYS20		YCL026C		CDC26
ORC1	RIB7	TRS23	PRP11	RPS2	SPT3		PAR32		GFA1
MRPL1	CDC10	SEC53	LUC7	PSF3	HKR1		OST4		RPP1A
RIM4	DBP10	GWT1	CWC2	BMS1	HSP31		INO2		MAL12
RPS16A	ARH1	ERG27	RPS13	YKT6	YFL012W		MKC7		SSM4
HPC2	LCP5	KRE5	CLF1	MVD1	PDR1		YGR201C		YLR236C
YDR210W	NSA1	NUT2	NBP1	HRR25	HNM1		TRR2		RPS1B
RAD54	GCD2	DPM1	RLP7	TKL2	YIP4		YIL024C		CSI1
HGH1	BCD1	ADR1	GCD10	AIM23	FZF1		YJL175W		PAI3
NPR3	CFD1	APS3	MCM4	YJL193W	YGR016W		ALY1		PMS1
FYV10	FAF1	PGM1	HTS1	ERV46	SOL4		YKR033C		COQ10
CBT1	IRR1	SRN2	GLE1	YGL046W	STP2		YLR235C		YOL037C
RAD5	THS1	RPL6B	YRB1	IXR1	YHR112C		VPS63		SEC72
ASE1	NOP9	MVP1	ERD2	SET3	KEL1		ERG2		NUP159
CSR2	CCT3	PET8	GLC7	YPR022C	LNP1		ARE2		CSE4
DSN1	HCA4	VPS13	SNU71	YPR123C	GVP36		SAS5		EMG1
URC2	GPI14	PAN1	CDC12	MDL2	GUT2		YOR304C-A		RSE1
GCN20	CCT5	SPN1	NPL4	SRB6	YIR044C		GPB1		RIB2
AMD1	RPC25	CKS1	SHM1	CDC9	MRPL8		SRL4		PTC3
RPL21B	DRS1	ORC6	YCL060C	TAF10	ATP12		OAZ1		APT2
SSO2	RLP24	DNM1	SYP1	CEG1	UFD4		YDC1		PEX31
MED4	ACS2	AVL9	PHO87	TOR2	RMA1		AAD16		YJR037W
RPN7	TUB4	VAC14	RTK1	BOS1	FRE2		RPL7B		YEH1
UBA3	HSP60	SIP5	TRM82	AVO1	TOF2		YPL216W		YLR278C
HUL5	CWC24	SER1	TAD1	YTH1	YSR3		APL4		PSK2
MEP1	ILV5	TIP20	YGR022C	MED8	SPO75		OPI11		THI22
SNF6	UTP21	TPT1	YKR041W	DPB11	FRE6		SAM1		YGR050C
CTF19	PRP39	FUN30	YML020W	MCM1	YLR050C		YLR456W		YML122C
BRR1	TIF34	ERO1	ITT1	CET1	HMX1		ERG5		YMR172C-A
UTP15	DCP1	CNE1	GID8	COS6	CDD1		ASC1		HRB1
RFC4	JIP5	SEC66	YMR160W	MNS1	YLR307C-A		HLJ1		CPT1
MED7	YPK3	ERD1	YMR181C	EMC6	WAR1		ICY1		ENB1
GSP1	ARE1	YPT6	HSC82	BRE2	DUS1		PPA2		ETR1
NUP60	RSM24	SFL1	ITR2	ASP3-3	AIM33		ALG11		YDL062W
RAD55	FAB1	MAK16	MSN1	RPL8B	SPO20		YNL194C		RPL35A
UME6	GCS1	RPN1	PUS7	CDC24	PGM2		WHI3		HUA1
ESC2	SAP155	GAA1	YOR379C	NTF2	CIK1		RRG9		BUD19
NUP133	SUR7	OCA5	YPL247C	YPI1	ADH6		ATG4		MCR1
RTT109	TMA23	RLM1	ATH1	SMD2	ELA1		RPA49		NNT1
NUP188	ARO7	TIM23	YBR062C	RPB10	IST1		MRPL17		ADE2
PML39	YPR153W	KEX1	YCR102W-A	ANP1	STB1		BSC4		OPY2
ELG1	COX7	CRD1	ATG9	YDR535C	COS1		SKP2		ERB1
CTF4	PET111	TEL2	PCL9	VPS17	YNR034W-A		FIG4		YCR016W
OMS1	RPS19B	YDR169C-A	YDL206W	ARC18	YNR071C		URK1		YGL235W
NOP16	SEC20	SDH6	WHI4	YMR321C	MPD2		MRPS12		NSE1
SWC4	VHT1	MVB12	YDL241W	SEC18	RPS7A		SDH5		NTG1
ZIP2	DHR2	HSE1	TVP15	CDC43	PIN2		MDH2		SOL3
SET1	RAT1	HIR3	YDR445C	GCV1	PDR5		GCY1		AIM18
EGD2	NOG1	SKI3	DIG2	CBP4	MSB1		MDM32		HOM6
SMC1	YGR130C	YPL245W	ITR1	OAF3	THI72		DCI1		DUS4
SPC105	BPT1	SMC6	FIT1	TUB2	FDH1		RDL2		MAC1
SMC5	EOS1	RIM20	YER067C-A	SNU56	GPB2		MEK1		MIC27
DCD1	TGS1	ARP9	YER091C-A	CLP1	YBL053W		MRX11		SEF1
LIN1	TAF3	UFE1	SPI1	RAM2	FUB1		SGF11		YDR455C
CDC7	MIC12	RPS24A	DMC1	MRP10	YDR015C		YTA6		YGL242C
KAP95	MRH1	TBF1	SCY1	VPS45	PPH3		YPL077C		YUH1
CDC60	RAD4	OCA4	SUT1	SFB3	PDR15		EEB1		YLR334C
PRX1	HPF1	LSM12	YPT32	FRT2	SPO73		ROX1		PMT3
QDR3	SWI5	LDB16	OST5	YBR225W	GIP2		CDC15
SRS2	SPE3	DST1	MTO1	YCL062W	YER119C-A		TFC1
ADD66	APC1	NUT1	PAU11	YDL129W	YFL052W		RSA4
YOR114W	COG4	STB5	KSS1	RPP1B	MPC1		TSR1
CSN12	NFI1	NBP35	ECL1	YDL176W	ENO1		KRS1
MSH2	YNL144C	CDC21	RBG2	GLO2	BGL2		HEM12
UBP6	RML2	RET3	YHL012W	ARO8	SMF2		HEM1
SAC1	HSP12	STE6	DOG1	PEX8	VHR1		TFC6
SMT3	MKK2	ATG18	XPT1	DAL1	FMC1		YRA1
BFA1	BOL3	VAM7	HMS2	YJR087W	PRM5		RRP17
DAL82	KIP1	CYR1	CMC1	SRY1	YIR020W-A		TFB3
IES4	YBR056W	MCM7	PIR3	PCK1	SFH5		GCD11
SPP381	YBR298C-A	ERT1	KNS1	UBR2	RGT1		KRE29
MEC3	BSC1	IST2	YLL020C	TOP3	CWP2		ISD11
DAD1	PPE1	AZF1	YLR001C	RAS2	SSK1		BUR6
BUB2	SPO22	YHL015W-A	GAL2	YOL050C	SMF3		KEG1
DPL1	YJL070C	SPC3	YLR257W	MNE1	SRL2		OLE1
YLR363W-A	DAN1	PDC2	COQ11	YPL261C	COA4		DUO1
SAE2	YKL107W	CHS7	YML090W	AXL1	ERF2		RPL28
POM33	ECM33	ALG14	YMR075C-A	ABZ1	DUS3		BRR6
POM34	API2	ACK1	MSS11	TUF1	YLR402W		MET30
AIM4	RMD8	PRP8	YMR194C-A	SWI1	ATP18		PRP40
DPB3	YHR022C	CYK3	YNL028W	RDS3	PBI2		TFA1
HCM1	YIL054W	YNL042W-B	YNL035C	PAL1	TOM7		MPE1
BRE1	BMT5	ARL3	COX5A	FUN19	YOR050C		LAS1
TPS2	YIL168W	VPS29	YNL122C	DED1	HUA2		RRN11
NUM1	SIP4	MDM10	NSG2	PRE2	MBF1		SEC14
SDC1	ELO1	SPO11	LRO1	AIM21	BSP1		RIA1
RTF1	MBB1	RPS30A	AIF1	MSN5	CUS1		RFA2
SRB2	IME1	RNA14	SKM1	RGR1	NOB1		RPB11
LGE1	YLR036C	SSC1	TIR2	HEM25	ABP1		RIO1
CIN2	YNR014W	DBP9	CYC2	SPA2	PEX12		NOP58
MED1	ULS1	NAB3	TMC1	EKI1	COQ2		RAD53
TFC3	MDM36	VNX1	KTR1	SPT23	HSM3		RVB2
CDC27	FSH2	SNF11	UBP2	PPQ1	ADF1		SEC8
AME1	POR1	SAT4	YOR325W	RIM8	PPH22		CDC19
SNU23	YOR186W	SDO1	YOR343C	ATG1	STB3		CDC53
POL3	GPI1	TRM3	INA17	GND2	SPR28		SDA1
SLD3	KRI1	AAH1	RTT10	YIL089W	EMI1		RRS1
PRI1	PMA2	YJR011C	YOP1	URA2	FMP52		EDE1
TAF11	YOR352W	SED5	SMK1	VPS55	TDA2		CDC50
PRP4	ATX2	OST2	HPA2	ARK1	YER134C		VMA1
PCT1	CHS6	RTS1		LDB19	GCG1		SAC6
SEY1	RTC2	HHF1		ART5	YER187W		SDH4
ECM38	HFM1	FPS1		NRG1	GAT1		CSN9
AMA1	SKN1	PHO80		LRS4	FET5		ATP5
MRE11	RPL24B	VTC1		NIT1	DDI2		SSN2
CHL1	YKR015C	AVT5		CLA4	IOC3		UGO1
DDC1	MET1	CHS3		SPC110	YGL081W		RIP1
RFA1	PRM6	RPB7		CDC42	YGR012W		ILV1
SCC2	YML119W	CFT2		ARP7	YGR121W-A		YER156C
STS1	YMR031W-A	SDS22		RHO1	PPT1		PAU5
SMC3	IRC21	RPS21A		GDH3	PMT6		YFL054C
RFC2	YMR209C	VPS5		SHG1	SLH1		SEH1
ORC3	FAP1	STI1		IMG2	CUP1-2		COQ8
YML108W	PEX15	UTP13		YDR042C	HXT1		COX18
SGF29	KIN4	RPS21B		CTH1	BAR1		QCR9
HOS4	RDL1	MGE1		GTB1	NOT3		YGR250C
SNC2	MUM3	EPS1		DIN7	RNR3		SAY1
ELP3	SVL3	TEF2		INM2	MET28		SOD2
ELP4	CWC27	CWH43		UBX5	YIR021W-A		VMA22
NIP100	HHO1	YPL066W		YFL013W-A	IRC8		MDM31
BRN1	THP3	LIP5		YFR024C	RPS22A		MRPL49
RPC17	MAK3	VPS30		YGR111W	REE1		YJR085C
HCH1	YDL177C	SUB1		GEF1	TOR1		YJR096W
SPO23	LPD1	LSC1		YKL050C	YPT52		DEF1
YIL046W-A	YPL039W	NOC3		APE2	FRE1		DGR2
YGR174W-A	POP4	SNX4		YKR047W	UBC12		SDH1
OXR1	MED11	RPL17B		RKM5	YLR419W		COX17
ERG26	MTR10	ALT1		YLR345W	TRM12		UPS1
RKM3	TIF6	SPT2		YLR374C	YML053C		RCK2
DSE3	ADH1	MAF1		YNL089C	RSF1		NDL1
PPM1		ATG3		ALE1	EIS1		ATG39
YOR1		PRR1		YPL257W	AVO2		ROM2
KAR9		SIS2		YCR015C	CIN4		CST9
PDA1		YPR109W		NUP84	PSY2		CNN1
RPS0B		ROT2		YJL136W-A	LAP3		ASK10
ADE1		SHR5		YKL018C-A	ALP1		AAP1
ASM4		CHD1		OSW5	SSA1		RPL22A
DIT2				YNR075C-A	AIM6		YMR294W-A
YEL1				DUT1	KTR7		MDM38
FIN1				FUR1	YOR318C		SLG1
PHB2				PAU8	YPL162C		AHC1
SHO1				YAR029W	CIT3		CIN5
KES1				APD1	YOL036W		CRS5
KAR3				NAT1	YOL162W		ALG8
SSE1				YDL124W	DNL4		SKI7
RAD9				YDR003W-A	BAG7		IDH2
CLB5				YOS9	SIA1		DIG1
YJL118W				EXG2	ISN1		ALG5
PIB2				YDR391C	WTM1		VMA11
MCX1				YDR476C	PDR10		VMA13
QRI7				KAP123	TRM44		NFS1
GCN1				YER188C-A	TYW1		CDC36
ARP1				TYW3	RLF2		NHP2
DYN1				PCL10	SUB2		UBC1
LDB18				LSO2	CDC13		RRP45
DYN3				YHL018W	NNF1		SPT15
PUS1				YJL127C-B	SFI1		VRG4
PDS5				IMA5	SEN2		PUP1
RTC6				AVT1	PNO1		RPT4
RAV1				HIF1	SPC29		SSS1
ELM1				MEU1	IPL1		HSP10
OCA2				BUD20	FAS2		RAV2
SDH2				RRT15	TMA7		YJL163C
ASA1				CTS1			MDL1
SIC1				GLO1			ATP14
SKI8				VBA1			MGA2
RPN10				HFD1			DID2
NKP2				YMR122W-A			EMP46
BCH2				YMR124W			PHO91
SHE1				MKT1			PDE2
YAF9				IBD2			VPS4
SGT2				ATX1			NUS1
EXO1				MON2			MMS21
IDH1				CMK2			RSC58
RPA34				GET4			SED4
OAR1				PUT4			PMT5
CLN3				RDR1			TMA64
SIF2				YPL068C			UBC6
PET127				RNY1			YKR005C
CBF2				MCM6			RHO2
IML3				CCT8			WHI5
SLK19				RFA3			ERR1
ASK1				FIP1			YBR137W
YHR122W				SOF1			FIS1
EMC4				APC2			MDV1
PBA1				TEM1			NCB2
ARX1				POP3			STE24
VTS1				ARC40			SSB1
YPL260W				FAL1			VPS54
MUM2				PRP19			MRPS28
CLN1				YRA2			MDS3
SNT2				SWI6			GRE3
PML1				HCR1			ECM14
NEM1				MID2			UIP3
THP2				YOR139C			OCA6
BRX1				SPO7			SPS2
				YBL086C			BMH1
				AKL1			MIC19
				YBR071W			CUL3
				SYO1			YHR180W
				HNT2			LCL2
				PMT7			SKG3
				SNA2			MSC3
				NPR2			YLR294C
				AFG3			RAD10
				EMP24			ATG16
				YGR122W			SCJ1
				YHL008C			YLR152C
				YHL042W			GIM5
				PDR11			ATG40
				AAD10			SNF8
				YPS3			BRO1
				TDA5			CDS1
				YMR182W-A			PDI1
				MRX7			TRS31
				CAF120			SMP3
				YPR159C-A			HSH49
				PTA1			SEN54
				CDC40			SEC62
				GUK1			YJL047C-A
				RBA50			GPR1
				PRP22			SMX3
				NAB2			ALK2
				THI80			ECM8
				HSF1			TYR1
				SMC4			APA1
				BDF2			KIN1
				YDL071C			SAM2
				AIR2			IRC4
				VFA1			YEL020C
				RTR1			CAJ1
				BUD27			HXK2
				PTH1			UBR1
				EXG1			RSM27
				ALD2			YGR283C
				PRS5			RPS24B
				GCV3			CAF4
				KAP104			GIS3
				SLM4			SPR1
				PEX32			SLI15
				YCR024C-B			RNA15
				PTC6			INO80
				ENA1			SEC9
				AKR1			ARP3
				MRPL28			PRT1
				YRF1-1			ECM13
				DEG1			YGR035C
				SOH1			YHR213W
				RMR1			BNR1
				MRPL25			URA1
				MAM33			YLL006W-A
				PAM17			MMM1
				ISA1			QRI5
				SNF7			PEP1
				MAG2			YBR219C
				YGP1			ECM18
				TMA46			RPS27B
				HEM13			YNL146C-A
				CDC34			RGS2
				HRP1			GEP3
				TIF11			ISU1
				RPS8A			HSP32
				RNH1			YPR084W
				YBR184W			SEC31
				UFD2			SCS22
				NSI1			SEA4
				RNH202			BSD2
				YER076C			YCL001W-B
				RIM101			UBP1
				TGL1			YDL180W
				SSN8			MGT1
				KEX2			YDR115W
				MCK1			YIR007W
				YNR068C			BNA3
				BDS1			RDH54
				FEX2			YBR224W
				YPR202W			RBK1
				SRM1			YDR048C
				NOP14			IPT1
				GLN3			YDR401W
				VMA7			RIM11
				MCD1			TRM11
				SPC19			DBP1
				SYF1			GRX2
				MOB1			DAP2
				SEC24			DLS1
				POL31			KIN2
				NUP85			SCT1
				NTR2			APE4
				DIB1			ANR2
				GRC3			RCN1
				MSL5			NNK1
				PGA3			PEX1
				SRP1			YLL032C
				YNL247W			UPS2
				PRP46			MKS1
				YER084W			SSK2
				URA4			GPH1
				PRS4			REB1
				RBS1			YBL059W
				CBS2			YSA1
				IVY1			PTC4
				YPQ2			UBX2
				KAP114			UTP4
				MTM1			TAM41
				LAA1			RRN3
				EMC3			PAM18
				YMR247W-A			AAD4
				DSK2			SAS4
				ALF1			AIM11
				PET494			YGR259C
				RPL11A			YIL058W
				FCF2			NMA1
				PYC2			SAM37
				ECM32			TGL3
				MET17			NPT1
				MTG1			FUN26
				YNL190W			YAL063C-A
				COQ1			YBL112C
				TFC8			YSW1
				CDC45			KTR4
				TAF13			HMRA1
							MRX9
							YDL218W
							YDR182W-A
							YDR338C
							ECM11
							LPP1
							YEN1
							VPS73
							PHB1
							CRH1
							YGR204C-A
							YGR226C
							YIL055C
							QDR2
							ASG1
							DJP1
							PFD1
							RPS14B
							YJR111C
							CCE1
							OSW2
							PER33
							YLR154C-H
							ART2
							MCP2
							YLR271W
							SPO77
							ATG33
							HUG1
							YMR102C
							BNI1
							TRF5
							RRT8
							YOL097W-A
							YOR293C-A
							YOR387C
							YPL034W
							MUK1

[truncated: 12 more sheets: CERI_Y55, ATOR_UWOPS87, HMG1_Y55, CERI_S288C, ATOR_S288C, ARV1_S288C, HMG1_S288C, CERI_YPS606, ARV1_Y55, ARV1_YPS606, ATOR_Y55, HMG1_YPS606]
