# Supplementary material for: Genetic interaction networks mediate individual statin drug response in Saccharomyces cerevisiae
Source: NPJ Syst Biol Appl. 2019 Oct 3;5:35. doi: 10.1038/s41540-019-0112-5 (PMC6776536; doi:10.1038/s41540-019-0112-5)
Supplement: Supplementary file 9 — Supplementary Table 9 [file 41540_2019_112_MOESM9_ESM.xlsx]

## Sheet: Sheet1
			HMG2/YPS606/C2		HMG1/UWOP/C3		Ceri/UWOP/C5		HMG2/UWOP/C5		ARV1/UWOP/C0		HMG2/Y55/No IRe1 Comm		Ator/YPS606/C2		HMG2/S288C/C5		Cer/Y55/C9		Ator/UWOP/C4		HMG1/Y55/C4		Ceri/S288C/C5		Ator/S288C/C6		ARV1/S288C/C0		HMG1/S288C/C7		Ceri/YPS606/C2		ARV1/Y55/C0		ARV1/YPS606/C1		Ator/Y55/C9		HMG1/YPS606/C5
			ACA1		ACB1		ACK1		ACK1		ACB1				ACA1		AAH1		ADE16		ACK1		ADH5		ACE2		AAH1		ABZ1		ACK1		AAC3		AAR2		ABF1		ACS2		AAH1
			ACB1		AIM18		ACT1		ACT1		ACS2				ACB1		ACE2		ADF1		ACT1		AIM17		ACK1		ABP1		ACA1		ACT1		ABP1		ADE12		ACK1		ADH5		ABP1
			ACK1		AIM2		ADD66		ADD66		ADE8				ACK1		ACK1		ALG1		ADH2		AIM2		ACT1		ACE2		ACB1		AGE2		ACA1		ADH5		ADE16		AIM2		ACK1
			ACS2		AIM23		AGE2		ADR1		ADH5				ACS2		ACT1		ALG12		AGE2		AIM25		AGP1		ACK1		ACF2		AGP1		ADE16		AFG1		ADE8		AIM26		ACT1
			ADE16		AIM25		AIM22		AGE2		ADY2				ADE16		ADD66		ALG13		AGP1		ALG12		ALG14		ACT1		ACK1		AIM22		AIF1		AIM18		ADH5		AIM34		ADH1
			ADH5		AIM29		ALA1		AGP1		AFG3				ADH5		AGP1		ALG2		AIM22		ALG13		ALG6		ADD66		ACS2		AIM44		AIM2		AIM2		ADY2		ALG12		AGP1
			AGP1		AKR2		ALG14		AIM22		AHA1				AGP1		AIM4		ALG3		AIM44		ALG2		ALT1		ADR1		ADE16		ALA1		AIM26		AIM26		AIM2		ALG13		AIM22
			AIM2		ALG12		ALG6		AIM44		AIM11				AIM2		AIM44		ALG5		ALG14		ALG5		APL5		AGE2		ADF1		ALG14		AIM6		AIM34		AIM26		ALG2		ALG14
			AIM26		ALG2		ALT1		ALA1		AIM18				AIM26		ALA1		ALG8		ALG6		ALG8		APL6		AGP1		ADH5		ALG6		AIR2		ALG1		AIM34		ALG3		ALG6
			AIM44		ALG3		APL5		ALG14		AIM2				AIM44		ALG14		ALG9		ALT1		ALG9		APS3		AIM21		ADY2		ALT1		AKR1		ALG12		AIM44		ALG5		ALT1
			AKR1		ALG6		APL6		ALG6		AIM20				AKR1		ALG6		ANR2		APL5		ANP1		ARL1		AIM22		AIM17		APL5		AKR2		ALG13		AKR1		API2		APL5
			AKR2		ALG8		APM3		ALT1		AIM34				AKR2		ALT1		ARC15		APL6		ANR2		ARL3		AIM4		AIM2		APL6		ALG12		ALG2		AKR2		APN1		APL6
			ALG1		ALG9		APS3		APL5		AIR2				ALG1		AMD1		ARC18		APM3		APE4		ARP4		AIM44		AIM21		APM3		ALG13		ALG3		ALG1		ARF1		APS3
			ALG11		AMS1		ARL1		APL6		AKL1				ALG11		APL5		ARC35		APS3		ARC18		ATX2		ALA1		AIM26		APS3		ALG2		ALG5		ALG12		ARV1		ARL1
			ALG12		APL4		ARL3		APM3		AKR1				ALG12		APL6		ARV1		ARL1		ARC35		AVL9		ALG14		AIM29		ARL1		ALG3		ALG8		ALG13		ASI2		ARL3
			ALG13		ARF1		ARO1		APS3		AKR2				ALG13		APS3		ATG32		ARL3		ARP2		BCY1		ALG6		AIM44		ARL3		ALG5		ALG9		ALG2		ATG13		ARP4
			ALG14		ARO4		ARO2		ARL1		ALG11				ALG14		ARL1		ATP10		ARP4		ARV1		BET3		ALT1		AKR1		ARO1		ALG8		ANP1		ALG3		ATG2		ASK1
			ALG2		ARO8		ARP4		ARL3		ALG13				ALG2		ARL3		AVT7		ATG18		ATG2		BIG1		AMD1		ALG1		ARP4		ANP1		APE4		ALG5		ATX1		ATG18
			ALG3		ASI1		ATG15		ARP4		ALG2				ALG3		ARO1		BPT1		AVL9		ATP10		BRE5		AME1		ALG12		ATX2		API2		APL4		ALG8		ATX2		ATG3
			ALG5		ASI3		ATG18		AVL9		ALG3				ALG5		ARP1		BRO1		BCY1		ATX1		BRL1		APC11		ALG13		AVL9		ARC15		ARC15		ALG9		BET2		ATX2
			ALG6		ASN1		ATG3		BCK1		ANP1				ALG6		ARP6		CAF130		BEM2		BDF1		BST1		APC5		ALG2		BCK1		ARC18		ARC18		ANP1		BNI1		AVL9
			ALG8		ATG26		AVL9		BCY1		APC1				ALG8		ARP9		CAF16		BEM4		BET2		BTS1		APC9		ALG3		BCY1		ARC35		ARC35		API2		BNI4		BCK1
			ANR2		ATG36		AZF1		BEM2		ARC15				ANR2		ASF1		CAX4		BET3		BET4		BUD14		APL5		ALG5		BEM2		ARE1		ARF1		ARC15		BRO1		BEM2
			APA2		ATP3		BCY1		BEM4		ARC18				APA2		ASK1		CCA1		BIG1		BMH1		BUD6		APL6		ALG6		BET3		ARP2		ARF2		ARC18		BUG1		BET3
			API2		ATX1		BEM2		BET3		ARE2				API2		ATG18		CCC1		BRE5		BOS1		BUG1		APM3		ALG8		BIG1		ARP3		ARP2		ARC35		CAB1		BIG1
			APL5		AXL2		BEM4		BIG1		ARO8				APL5		ATG5		CCH1		BRL1		CAJ1		CAF40		APS3		ANS1		BRE5		ARR3		ARP3		ARF2		CAB4		BRE5
			APL6		BAR1		BET3		BRE5		ARP2				APL6		ATX2		CCT4		BST1		CAX4		CAP1		ARL1		APC1		BRL1		ATG12		ARV1		ARP2		CAX4		BRL1
			APM3		BCP1		BIG1		BRL1		ARR2				APM3		AVL9		CDC48		BTS1		CCC1		CBF1		ARL3		API2		BST1		ATG16		ATC1		ARP3		CCC1		BST1
			APS3		BMS1		BLM10		BST1		ASN1				APS3		BCH2		CHA1		BUD14		CDC36		CCH1		ARO1		APL4		BTS1		ATG2		ATG18		ARV1		CDC15		BTS1
			ARC15		BMT5		BRE5		BTS1		AST1				ARC15		BCK1		CHK1		BUG1		CDS1		CCW12		ARO2		APS1		BUD14		ATG40		ATG2		ATG18		CDC25		BUD14
			ARC18		BRP1		BRL1		BUD14		ATG12				ARC18		BCY1		CHO2		CAF40		CEX1		CCZ1		ARP1		ARC15		BUG1		AVO1		ATP10		ATG21		CDC48		BUD6
			ARC35		BUL1		BST1		BUD31		ATG13				ARC35		BEM2		CRM1		CAP1		CHA1		CDC1		ARP4		ARC18		CAF40		BCK1		ATX1		ATO3		CDS1		BUG1
			ARL1		CAB1		BTS1		BUD6		ATG2				ARL1		BET3		CSE4		CBF1		CLF1		CDC21		ARP6		ARC35		CAP1		BDH2		AVO1		ATP23		CHA1		CAF40
			ARL3		CAB4		BUD14		BUG1		ATG22				ARL3		BFA1		CUE1		CCH1		CLN2		CFT2		ARP9		ARE1		CBF1		BEM3		AXL2		AUA1		CHA4		CAP1
			ARV1		CAT5		BUD6		CAF40		ATG5				ARV1		BIG1		CYB5		CCW12		COS111		CHO2		ARX1		ARF1		CCH1		BET1		BAR1		AVO1		CLF1		CBF1
			ASK10		CAX4		BUG1		CAP1		ATG7				ASK10		BLM10		DIE2		CCZ1		CPD1		CKS1		ASA1		ARP2		CCW12		BET5		BEM2		BCK1		COQ11		CCH1
			ATG18		CCC1		CAF40		CBF1		ATO3				ATG18		BRE1		DRS2		CDC1		CPR2		CLN1		ASE1		ARP3		CCZ1		BIO2		BEM3		BCK2		COS1		CCW12
			ATG2		CDC25		CAP1		CCH1		ATP10				ATG2		BRE5		ECM15		CDC11		CSE4		CMD1		ASF1		ASI2		CDC1		BMT5		BET1		BDF1		CRP1		CDC1
			ATG20		CDC36		CBF1		CCT6		ATP18				ATG20		BRL1		EGT2		CDC21		CTK1		CNB1		ASK1		ATG13		CDC11		BNI1		BET2		BEM1		CTF13		CDC11
			ATG21		CDS1		CCH1		CCW12		ATX1				ATG21		BRN1		EMC3		CDC43		CUE1		CNE1		ATG3		ATG2		CDC21		BNI4		BIM1		BEM2		CTT1		CDC21
			ATG22		CHA4		CCT6		CDC1		AVO1				ATG22		BRR1		EMP24		CDC60		DAP2		COG2		ATP18		ATG9		CDC43		BOL3		BMS1		BET2		CUE1		CFT2
			ATP11		CIT1		CCW12		CDC11		BEM1				ATP11		BST1		EMP65		CFT2		DBP6		COG3		ATX2		ATP11		CDC60		BOS1		BMT2		BET4		CWC24		CHS3
			ATX1		CLN2		CDC1		CDC21		BEM4				ATX1		BTS1		EOS1		CHO2		DBR1		COG5		AVL9		ATP5		CEM1		BPH1		BNI1		BNI1		CWC25		CHS5
			AVO1		CMR1		CDC11		CDC43		BER1				AVO1		BUB2		ERD2		CHS7		DDR2		COG6		AZF1		ATS1		CFT2		BRO1		BNI4		BNI4		DAD2		CHS6
			BCK1		COS5		CDC21		CDC60		BET1				BCK1		BUD13		ERG12		CKB2		DEP1		COG7		BCH2		ATX1		CHO2		BRR2		BOP2		BOS1		DBP7		CHS7
			BCK2		COX17		CDC43		CEM1		BET2				BCK2		BUD14		ERG13		CKS1		DIE2		COG8		BCY1		ATX2		CHS5		BSC1		BRP1		BPH1		DDR2		CLN1
			BEM2		CRZ1		CDC60		CFT2		BET4				BEM2		BUD31		ERI1		CLG1		DIT2		COP1		BET3		AVO1		CHS7		BSD2		BSD2		BRO1		DER1		CMD1
			BEM3		CSH1		CEM1		CHO2		BNI1				BEM3		BUD6		ERV25		CLN1		DLS1		CSF1		BFA1		AVT6		CKB2		BUB1		BUD14		BUD14		DFG10		CNB1
			BET4		CUE1		CFT2		CHS5		BOP2				BET4		BUG1		FLO8		CMD1		DMA2		CWH41		BIG1		AXL2		CLN1		BUD25		CAB1		BUD25		DID2		COG2
			BIG1		CUZ1		CHO2		CHS7		BUD19				BIG1		CAC2		FUN19		CNE1		DOC1		CWH43		BLM10		AYR1		CMD1		BUL2		CAB4		BUD28		DIM1		COG3
			BNI1		DBP6		CHS3		CKS1		BUD25				BNI1		CAF40		GIS4		COG2		DOP1		CYR1		BRE1		BAT2		CNB1		BYE1		CAB5		BUD6		DNF2		COG5
			BNI4		DCN1		CHS5		CLN1		CAB1				BNI4		CAK1		GLO3		COG3		DRS2		CYT2		BRE5		BBC1		CNE1		CAB1		CAT5		BUL2		DOP1		COG6
			BRO1		DCV1		CHS7		CMD1		CAB5				BRO1		CAP1		GPI11		COG5		DSE3		DAL82		BRL1		BCD1		COG2		CAB4		CAX4		CAB1		EBP2		COG7
			BST1		DDR2		CKS1		CNB1		CAF4				BST1		CBC2		GPI12		COG6		EGT2		DBF4		BRN1		BCH2		COG3		CAJ1		CBP2		CAP2		EGT2		COG8
			BUD14		DEP1		CLN1		CNE1		CAJ1				BUD14		CBF1		GPI13		COG7		EMP24		DCP2		BRR1		BCK1		COG5		CAX4		CBR1		CAX4		EMC3		COP1
			BUD25		DID2		CMD1		COG3		CAM1				BUD25		CBT1		GPI14		COG8		EMP65		DFG5		BRR6		BCK2		COG6		CBS2		CBS2		CBS2		EMP24		COQ2
			BUD6		DIE2		CNB1		COG5		CAP2				BUD6		CCH1		GPI16		COP1		ERD2		DMA2		BST1		BEM1		COG7		CCC1		CCA1		CCC1		END3		COS111
			BUG1		DNF1		CNE1		COG6		CBP4				BUG1		CCW12		GPI17		CRD1		ERG13		DPM1		BTS1		BEM2		COG8		CCE1		CCC1		CCE1		ERD2		CRD1
			BYE1		DOP1		COG2		COG7		CCC1				BYE1		CCZ1		GPI8		CSF1		ERI1		ENT3		BUB2		BEM3		COP1		CCT2		CCE1		CCL1		ERG10		CSF1
			CAF40		DTR1		COG3		COG8		CCT8				CAF40		CDC1		GRX2		CSR2		ERV25		EPS1		BUB3		BEM4		COQ2		CCT4		CCT4		CCT2		ERG12		CWH41
			CAT5		EBP2		COG5		COP1		CDC13				CAT5		CDC11		HAC1		CWH41		ETP1		ERD1		BUD13		BET2		CRD1		CCT5		CDC10		CCT3		ERG13		CWH43
			CAX4		ECM22		COG6		CRD1		CDC20				CAX4		CDC21		HOS2		CWH43		FAB1		ERG2		BUD14		BET4		CSF1		CDC24		CDC12		CCT4		ERG24		CYK3
			CCC1		EGD1		COG7		CSF1		CDC37				CCC1		CDC43		HRB1		CYK3		FCP1		ERG27		BUD31		BIG1		CSR2		CDC42		CDC20		CCW12		ERG8		CYT2
			CCH1		EGT2		COG8		CWH41		CDC40				CCH1		CDC60		HRD1		CYR1		FCY22		ERO1		BUD4		BIM1		CWH41		CDC50		CDC24		CDC10		ERI1		DAL82
			CCT2		EMP24		COP1		CYK3		CDC50				CCT2		CDC73		HRD3		CYT2		FUS1		ERV14		BUG1		BIT2		CWH43		CDC9		CDC25		CDC12		ERP5		DBF4
			CCW12		EMP65		CRD1		CYR1		CDS1				CCW12		CEM1		HUL5		DAL82		GAR1		ERV29		CAF40		BNI1		CYK3		CDS1		CDC3		CDC14		ERV25		DCP2
			CDC1		END3		CSF1		DAL82		CEF1				CDC1		CFT2		HXT3		DBP9		GDA1		EXO70		CAK1		BNI4		CYR1		CEG1		CDC42		CDC15		EST3		DFR1
			CDC15		ENV9		CSG2		DBF4		CEP3				CDC15		CHA4		ICE2		DCP2		GFD2		FCF1		CBC2		BNR1		CYT2		CHS2		CDC50		CDC20		FAR11		DGK1
			CDC21		ERD2		CSR2		DBP3		CHS3				CDC21		CHS3		ILM1		DFR1		GIS1		FKS1		CBF1		BRO1		DBF4		CIT3		CEG1		CDC24		FAR3		DMA2
			CDC28		ERG10		CST9		DBP9		CHS7				CDC28		CHS5		INO2		DGK1		GLN4		FLC2		CBF2		BRP1		DBP3		CLA4		CHA1		CDC28		FAR7		DPM1
			CDC42		ERG12		CWH41		DCP2		CIT3				CDC42		CHS7		IPP1		DMA2		GPH1		FMN1		CCL1		BUD14		DBP9		CLF1		CHO2		CDC3		FCY22		ELP2
			CDS1		ERG7		CWH43		DFG5		CLA4				CDS1		CIN2		IRE1		DOM34		GPI11		FPS1		CCT6		BUD17		DCP2		CLP1		CHS2		CDC36		GAL80		ENT3
			CEX1		ERI1		CYK3		DIT1		CLF1				CEX1		CKB2		KAR2		DPM1		GPI12		FRQ1		CCW12		BUD2		DFG5		CNB1		CHS3		CDC42		GCD7		ENT4
			CHO2		ERP2		CYR1		DPL1		CLN2				CHO2		CKS1		LAM5		DSE3		GPI13		FUN30		CCZ1		BUD28		DPM1		COA4		CHS7		CDC43		GIC1		ENT5
			CHS2		ERV15		DAL82		DPM1		CNB1				CHS2		CLN1		LHP1		ELM1		GPI16		FYV8		CDC1		BUD3		ELF1		COG4		CLA4		CDC50		GLN1		EPS1
			CHS3		ERV25		DBF4		ELM1		COQ5				CHS3		CMD1		LHS1		ELP2		GPI17		GAA1		CDC11		BUG1		ELO2		COQ5		CLF1		CDC9		GLO1		ERD1
			CHS5		ERV41		DBP3		ELO2		COQ9				CHS5		CNB1		LRE1		ENT3		GPI8		GAB1		CDC21		BUL2		ENT3		COS1		CMR1		CDH1		GPI1		ERD2
			CHS6		ESA1		DBP9		ELP2		COX16				CHS6		CNE1		MAK3		ENT4		GRX2		GAS1		CDC23		CAB4		ENT4		COS7		COG4		CEP3		GPI12		ERG27
			CHS7		EST3		DCP2		ELP3		COX8				CHS7		COF1		MCM3		ENT5		GTB1		GDI1		CDC27		CAF120		EPS1		COX17		COQ10		CFD1		GPI14		ERG5
			CIT3		FAR3		DFG5		ENT3		CSE1				CIT3		COG2		MDM1		EPS1		HAC1		GEM1		CDC4		CAP1		ERD1		COX7		COQ5		CHS2		GPI17		ERG6
			CLG1		FAR8		DGK1		EPS1		CSE2				CLG1		COG3		MET31		ERD1		HMG1		GET1		CDC43		CAP2		ERG2		COX8		COS1		CHS3		GPM2		ERO1
			CLP1		FCP1		DOM34		ERD1		CTR1				CLP1		COG5		MEX67		ERG2		HMG2		GET3		CDC60		CAT5		ERG27		CUE1		COX10		CHS7		GPT2		ERT1
			CMD1		FET3		DOT1		ERG27		CUE1				CMD1		COG6		MGA2		ERG27		HMI1		GGA2		CDC7		CAX4		ERG5		CUL3		COX12		CIN8		GTB1		ERV14
			CMR1		FET4		DPM1		ERG6		CUS1				CMR1		COG7		MHR1		ERG5		HOM2		GNP1		CDC73		CBP2		ERG6		DAL80		CPR8		CLA4		HAC1		ERV29
			CNB1		FHL1		ELF1		ERO1		CWC15				CNB1		COG8		MIC19		ERO1		HOM6		GOT1		CEM1		CCC1		ERO1		DAL81		CTK1		CLF1		HCR1		EXO70
			CNE1		FIT1		ELM1		ERV14		CWC22				CNE1		COP1		MID2		ERT1		HOS1		GPI10		CFT2		CCE1		ERV14		DAN1		CTT1		CNB1		HCS1		FCF1
			CNN1		FKS3		ELO2		ERV29		CWC25				CNN1		COS111		MIF2		ERV14		HPT1		GPI15		CHA4		CCT3		EXO70		DAS1		CUE1		CNE1		HPA2		FKS1
			COG2		FLC3		ELP2		ESP1		CYT1				COG2		CPR7		MPD2		EXO70		HRD1		GPI18		CHD1		CCT7		FCF1		DBP10		CYT1		COG4		HRD1		FLC2
			COG5		FLO8		ENT3		EXO70		DAD2				COG5		CRD1		MSB3		FKS1		HRD3		GPI19		CHL1		CCT8		FKS1		DBP7		DAL2		CSH1		HRD3		FMN1
			COG6		FLO9		ENT4		FCF1		DAS1				COG6		CSF1		MSS4		FLC2		HRR25		GPI2		CHL4		CCW12		FLC2		DCR2		DAS1		CSL4		HRI1		FPS1
			COG7		FMP23		EPS1		FKS1		DBP6				COG7		CSM1		MTC2		FPS1		HSF1		GTR1		CHS7		CDC10		FMN1		DDR2		DCW1		CUE1		IGO2		FRQ1
			COG8		GAS4		ERD1		FLC2		DCV1				COG8		CSN12		MTC4		FRQ1		HUT1		GUP1		CIN1		CDC15		FPS1		DDR48		DDR2		CUP2		ILM1		FUN30
			COP1		GAT1		ERG27		FMN1		DIE2				COP1		CSR2		MUM2		GAA1		IDP2		GWT1		CIN2		CDC16		FRQ1		DEF1		DER1		CWC25		INN1		FYV8
			COQ5		GCG1		ERG6		FPS1		DIS3				COQ5		CST9		MVD1		GAB1		IMG1		GYP1		CKB1		CDC20		FYV8		DEP1		DGK1		CWH43		INO2		GAA1
			CSE4		GCN2		ERO1		FRQ1		DNF1				CSE4		CTI6		NOP14		GAL10		IMP2		HAC1		CKB2		CDC24		GAA1		DER1		DIB1		CYK3		IPP1		GAB1
			CSF1		GEA1		ERT1		FYV8		DOM34				CSF1		CWH41		NOP53		GAS1		INN1		HCH1		CKS1		CDC25		GAB1		DFG10		DIE2		DAD2		IRC13		GAL10
			CTT1		GIP1		ERV14		GAA1		DPL1				CTT1		CWH43		NPL4		GDI1		INO2		HGH1		CLB2		CDC3		GAL10		DIE2		DNL4		DAS1		IRE1		GAS1
			CUE1		GIR2		ERV29		GAB1		DSS4				CUE1		CYK3		NSL1		GEM1		IRA2		HSL1		CLB5		CDC36		GAS1		DIG1		DOA4		DBP7		ISU1		GDI1
			CWC25		GIS1		EXO70		GAL10		DUS3				CWC25		CYR1		NTF2		GET1		IRE1		HTA1		CLG1		CDC37		GDI1		DOP1		DOP1		DDR2		IZH1		GEM1
			CWH41		GPI13		FCF1		GAS1		EAR1				CWH41		CYT2		NUS1		GET2		ISC10		HUR1		CLN1		CDC42		GEM1		DOT1		DPB3		DDR48		IZH2		GET1
			CWH43		GPI14		FIN1		GEM1		EGT2				CWH43		DAL82		OPI3		GPI10		IZH2		INO2		CMD1		CDC50		GET1		DPB11		DRS1		DED1		JLP2		GET2
			DAS1		GPI17		FKS1		GET1		ELO2				DAS1		DBP3		OST1		GPI15		KAR2		INP53		CNE1		CDC55		GET2		DPH2		DRS2		DEF1		JSN1		GET3
			DBP3		GPT2		FLC2		GET2		ELO3				DBP3		DCD1		OST4		GPI18		KEG1		IRE1		COF1		CEF1		GET3		DRS2		ECM10		DEG1		KAR2		GGA2
			DDI2		GSH2		FPS1		GET3		EMC3				DDI2		DCP2		OST5		GPI19		KEL2		IRS4		COG2		CEP3		GGA2		DTD1		ECM33		DEP1		KRE29		GOT1
			DDR2		GTB1		FRQ1		GGA2		EMC5				DDR2		DFG5		PAH1		GPI2		KRE29		IST2		COG3		CHA1		GPI10		EBP2		ECM4		DER1		KRR1		GPI10
			DDR48		HAA1		FYV8		GOT1		EMC6				DDR48		DGK1		PAL1		GRH1		KRE9		KEX1		COG5		CHS2		GPI15		ECM14		EDC1		DID2		KTR1		GPI15
			DED1		HEH2		GAA1		GPI10		EMG1				DED1		DIT1		PDI1		GSP1		LAM5		KRE1		COG6		CHS3		GPI18		ECM33		EDE1		DIE2		LAM1		GPI18
			DER1		HHT2		GAB1		GPI15		EMI1				DER1		DMA2		PET122		GUP1		LAS17		KRE5		COG7		CHS5		GPI19		EDE1		EGT2		DOA4		LAM5		GPI19
			DFG10		HOS1		GAS1		GPI18		EMP24				DFG10		DNM1		PFF1		GWT1		LDS1		LAS21		COG8		CHS7		GPI2		EFM3		EMC3		DOC1		LDS1		GPI2
			DFG5		HOS2		GCN1		GPI19		END3				DFG5		DOA1		PFK26		GYP1		LIP2		LCB1		COP1		CIS3		GSH1		ELO1		EMP24		DPB11		LEM3		GRH1
			DGK1		HRD1		GCN3		GPI2		ENV7				DGK1		DOM34		PHO13		HAC1		LRE1		LCB2		CRD1		CLA4		GSP1		EMC1		EMP46		DRS1		LEU3		GUP1
			DID2		HRD3		GDI1		GRH1		ENV9				DID2		DPH5		PHO92		HCH1		MAK21		LRP1		CSF1		CLF1		GUP1		EMC3		EMP65		DRS2		LHS1		GWT1
			DIE2		HSF1		GEM1		GSF2		EOS1				DIE2		DPL1		PMI40		HGH1		MAL12		LSB3		CSM1		CLN2		GWT1		EMC6		END3		DUS3		LRE1		GYP1
			DOA4		HSP31		GET1		GUP1		ERD2				DOA4		DPM1		PMT2		HOC1		MAS2		LST4		CSM3		CLN3		GYP1		EMP24		ERD1		EBP2		LRP1		HAC1
			DPB11		HUT1		GET2		GWT1		ERG10				DPB11		DSE3		PMT4		HSE1		MCM6		LST8		CSN12		CLP1		HAC1		EMP65		ERD2		ECM33		LST7		HCH1
			DPM1		HXT8		GET3		GYP1		ERG13				DPM1		DST1		POL12		HTA1		MDM34		MAK5		CTF18		CLU1		HDA1		EMP70		ERG10		ECM8		MAC1		HOC1
			DRS2		ICP55		GGA2		HAC1		ERI1				DRS2		DYN2		POP3		HUR1		MEF2		MCM7		CTF19		CMR1		HGH1		END3		ERG12		EDE1		MAL31		HSE1
			DSE4		IMD2		GNP1		HAP3		ERV25				DSE4		EAF3		POP4		ICE2		MET30		MDM10		CTF3		CNB1		HOC1		ENV10		ERG13		EGT2		MCT1		HUR1
			DSS1		INA17		GPI10		HCH1		FAS2				DSS1		EAF6		PPR1		INO2		MIC27		MES1		CTF4		CNE1		HSE1		ERD2		ERG25		ELO3		MET22		ICE2
			ECM33		INM1		GPI15		HDA3		FCF2				ECM33		EAF7		PRE10		INP53		MIT1		MMR1		CTF8		COG4		HTA1		ERG10		ERG4		ELP2		MEX67		INO2
			ECM8		INO1		GPI18		HIR1		FCP1				ECM8		ECM38		PRE3		IRC25		MKK2		MNN2		CWH41		COQ10		HTD2		ERG11		ERP5		ELP3		MF(ALPHA)2		INP53
			EDE1		INO4		GPI19		HIR3		FES1				EDE1		EFT2		PRE4		IRE1		MKS1		MOT3		CWH43		COQ5		HUR1		ERG12		ERV15		ELP4		MGA2		IRE1
			EGT2		IRC14		GPI2		HOC1		FIG2				EGT2		EGD2		PRM7		IRS4		MNN10		MRS6		CYK3		COS12		IES1		ERG13		ERV25		EMC1		MID1		IRS4
			ELO3		IRC22		GRH1		HSE1		FMP41				ELO3		ELM1		PRP16		IST2		MPC2		MSO1		CYR1		COS7		INO2		ERG24		ESL2		EMC3		MKK1		IST2
			EMC3		IRC24		GSH1		HSL1		FRE8				EMC3		ELP2		PRP4		JNM1		MPD2		MTC1		CYT2		COX17		INP53		ERG25		ETP1		EMC6		MNL2		KEX1
			EMP24		IRC9		GTR1		HTA1		FRS1				EMP24		ELP3		PSD1		KEX1		MPS1		MVB12		DAD1		COX23		IRE1		ERG3		EXO84		EMP24		MOH1		KRE1
			EMP65		IRE1		GUP1		HUR1		FUM1				EMP65		ELP6		PUP3		KRE1		MRP1		MVP1		DAL82		COY1		IRS4		ERG4		FAT1		EMP65		MON2		KRE5
			END3		ISM1		GWT1		IES1		FUN30				END3		ENT3		RAP1		KRE5		MRPL27		NAB3		DAM1		CSF1		IST2		ERG7		FET5		END3		MPD2		LAS21
			ENT5		IST1		GYP1		IES4		FYV12				ENT5		ENT4		RAT1		LAS21		MRPL32		NAB6		DBF4		CSH1		KEX1		ERG9		FIG2		ERD2		MRPL27		LCB1
			ERD1		ISW2		HAC1		IKI3		GAC1				ERD1		EPS1		RER1		LCB1		MRPL49		NBP2		DBP3		CSI2		KRE1		ERI1		FKH1		ERG10		MRPL8		LCB2
			ERD2		ITC1		HDA1		INP53		GCS1				ERD2		ERD1		RER2		LCB2		MRX11		NBP35		DBP9		CSL4		KRE5		ERS1		FKS1		ERG11		MRX4		LDB16
			ERG10		KAP114		HIR1		IRE1		GDA1				ERG10		ERG2		RIF2		LDB16		MSB2		NEO1		DCC1		CTT1		LAS21		ERV25		FLC1		ERG12		MSB3		LST4
			ERG12		KAR2		HOC1		IRS4		GEF1				ERG12		ERG26		RNT1		LIP5		MSB3		NEW1		DCD1		CUE1		LCB1		FAB1		FLC2		ERG13		MSL5		LST8
			ERG13		KIN3		HSE1		IST2		GET1				ERG13		ERG27		RPB8		LSB3		MSL5		NMD2		DCP2		CUE4		LCB2		FAL1		FLO1		ERG24		MSS4		MAF1
			ERG27		KTR4		HTA1		KEX1		GET3				ERG27		ERG6		RPL19B		LST8		MSS4		NMT1		DDC1		CUL3		LDB16		FAS2		FMC1		ERG27		MVD1		MAK16
			ERG4		KTR7		HTD2		KHA1		GIC1				ERG4		ERO1		RPL42B		MAK5		MTG1		NSE5		DFG5		CUR1		LIP5		FAT1		FMP23		ERG3		NAB2		MAK5
			ERG6		LAM5		HUR1		KRE1		GIN4				ERG6		ERT1		RPN4		MCM7		NDL1		NUF2		DGK1		CWC2		LOS1		FCF2		FMP30		ERG4		NAM8		MCM7
			ERI1		LCB5		ICE2		KRE5		GIS3				ERI1		ERV14		RPN8		MDM10		NEM1		OCA5		DIA2		CWC22		LST4		FCP1		FPR1		ERG6		NPL4		MDM10
			ERO1		LIF1		IES5		LAS21		GLC8				ERO1		ERV29		RPT2		MGE1		NHX1		OPI1		DIT1		CWC25		MAF1		FCY22		FRE7		ERG7		NSI1		MES1
			ERS1		LIP1		IKI3		LCB1		GLO3				ERS1		ESP1		RSC4		MNN2		NNK1		OST1		DIT2		CWH41		MAK16		FMP41		FRE8		ERI1		NSP1		MMR1
			ERV14		LOT6		IMP2'		LCB2		GPI11				ERV14		ESS1		RSC9		MON1		NOP1		OST2		DNM1		CWH43		MCM7		FPR1		GCD14		ERP4		NUP82		MNN11
			ERV25		LPX1		INO2		LCB3		GPI13				ERV25		EXO70		RTT10		MOT3		NOP19		OST3		DOA1		CYS3		MDM10		FSH2		GCN4		ERS1		OPI3		MNN2
			ERV46		LRE1		INP53		LDB16		GPI14				ERV46		FCF1		SAC6		MRS6		NPL4		OST6		DPH5		CYT1		MES1		FUN30		GCS1		ERV25		OST4		MOT3
			EXO70		LYS20		IRE1		LEO1		GPI16				EXO70		FIN1		SCJ1		MSN5		NSI1		OXR1		DPL1		DAD2		MMR1		FYV8		GEP3		FAD1		OST5		MRS6
			FAR11		MAL13		IST2		LIP5		GPI17				FAR11		FIS1		SCM3		MSO1		NSL1		PAN1		DPM1		DAP2		MNN11		GAS3		GFD2		FCF2		PAB1		MSO1
			FAT1		MBB1		KEX1		LST4		GPI8				FAT1		FKS1		SCS3		MTC1		NUP157		PDC2		DSN1		DAS1		MNN2		GCS1		GIM4		FCP1		PAL1		MTC1
			FCF1		MBP1		KRE1		LST8		GRX7				FCF1		FLC2		SCT1		MVB12		NUP85		PDS5		DST1		DBP5		MON1		GDA1		GIN4		FCY22		PAU2		MUP1
			FCY22		MCA1		KRE5		MAF1		GSC2				FCY22		FMN1		SEC1		MVP1		NUR1		PEP8		DUS3		DBP7		MOT3		GFA1		GIP1		FES1		PBP1		MVB12
			FKS1		MCM10		LAS21		MAK16		GSY2				FKS1		FPS1		SEC11		NAB3		NUS1		PET8		DYN1		DBR1		MRS6		GFD2		GIP4		FIT1		PCT1		MVP1
			FLC2		MCM6		LCB1		MAK5		GYP8				FLC2		FRA1		SEC17		NAM7		OPI3		PHO80		DYN2		DCP1		MSN5		GIM4		GLC8		FKH2		PDI1		NAB3
			FMP42		MDH3		LCB2		MCM7		HBT1				FMP42		FRQ1		SEC20		NBL1		OPY2		PIN4		DYN3		DDI1		MSO1		GIM5		GNA1		FKS1		PEA2		NBP2
			FPS1		MDM35		LDB16		MDM10		HEF3				FPS1		FUM1		SEC22		NBP2		OST1		PKC1		EAF3		DDR2		MTC1		GLC7		GPI11		FOB1		PEF1		NBP35
			FRQ1		MEI4		LST4		MDR1		HHO1				FRQ1		FUN30		SEC24		NBP35		OST4		PMR1		EAF6		DDR48		MUP1		GLC8		GPI12		FPS1		PER1		NEO1
			FUN30		MET6		LST8		MDY2		HMT1				FUN30		FYV10		SEC39		NEO1		OST5		PRP8		EAF7		DED1		MVB12		GLE2		GPI13		FRE8		PET309		NFI1
			FYV8		MFM1		MAF1		MES1		HRD3				FYV8		FYV8		SEC59		NMD2		OXA1		PRR1		ECM1		DEF1		MVP1		GLO3		GPI14		FYV8		PEX14		NMD2
			GAA1		MGM101		MAK16		MGE1		HSC82				GAA1		GAA1		SEC62		NMT1		PAB1		QRI1		EGD2		DER1		NAB3		GPI1		GPI16		GCD7		PGA1		NMT1
			GAB1		MGT1		MCM7		MMR1		HSF1				GAB1		GAB1		SEC63		NOP6		PDI1		RBL2		ELG1		DFG5		NAB6		GPI11		GPI17		GCN4		PHO92		NOP12
			GAS1		MIC27		MDM10		MNN2		HSP10				GAS1		GAS1		SEC66		NPR3		PDX3		RCE1		ELM1		DGR2		NAM7		GPI12		GPI8		GCY1		PIG1		NOP14
			GCN4		MIC60		MDR1		MON1		HSP150				GCN4		GCN1		SEM1		NUF2		PEX1		RET2		ELP2		DID4		NBP2		GPI14		GPM2		GET1		PLP1		NOP6
			GCV1		MID1		MDY2		MOT3		HUL4				GCV1		GDI1		SHC1		NUT2		PEX19		RET3		ELP3		DIE2		NBP35		GPI16		GPN2		GFA1		PMT2		NSE5
			GDA1		MID2		MES1		MRS6		HUT1				GDA1		GEM1		SIL1		OCA4		PFS1		RGA1		ELP4		DOP1		NEO1		GPI17		GPP1		GIN4		PMT4		NUF2
			GDI1		MKK2		MGE1		MSN5		ICP55				GDI1		GET1		SKI7		OCA5		PGA3		RGD1		ELP6		DPB11		NMD2		GPM2		GRX8		GIS3		POP1		NUT2
			GEF1		MNN1		MMR1		MSO1		ICS2				GEF1		GET2		SLG1		OPI1		PHB2		RHO3		ENT3		DPB3		NMT1		GPP1		GSH2		GLC7		PRP11		OCA4
			GET1		MPC54		MNN2		MTC1		IES2				GET1		GET3		SLP1		OST1		PHO92		RIC1		ENT4		DRS1		NOP12		GRE3		GSY2		GLC8		PRP40		OCA5
			GET2		MRL1		MON1		MTC5		ILM1				GET2		GGA2		SLY1		OST2		PLB2		RLM1		ENT5		DRS2		NSE5		GRX8		GTB1		GLE2		PRP45		OPI1
			GET3		MRPL11		MRS2		MUP1		ILV1				GET3		GIM3		SMP3		OST3		PMI40		RNA14		EPS1		DSS1		NUT2		GSP2		GUK1		GLN4		PTH2		OST1
			GFA1		MRPL27		MRS6		MVB12		IMP1				GFA1		GOT1		SNF1		OST6		PMP3		ROT2		ERD1		DTR1		OCA4		GTO1		GUS1		GLO3		RAM1		OST2
			GLC7		MRPS5		MSN5		MVP1		INM1				GLC7		GPI10		SNF4		OXR1		POC4		RPB7		ERG2		EBP2		OCA5		HCR1		HAC1		GPI11		RAT1		OST3
			GLC8		MSB2		MSO1		MYO2		INN1				GLC8		GPI15		SOP4		PAC1		POL12		RPF1		ERG26		ECM33		OPI1		HEF3		HBT1		GPI13		RCM1		OST6
			GMH1		MSB3		MTC1		NAB3		IOC3				GMH1		GPI18		SPC2		PAM16		POL31		RPL43A		ERG27		ECM4		OST1		HMG1		HFI1		GPI14		RDI1		OXR1
			GPI10		MSC7		MUP1		NBP2		IPP1				GPI10		GPI19		SPC42		PAN1		POM152		RPL6B		ERG5		ECM5		OST2		HMG2		HLJ1		GPI15		REC114		PAM16
			GPI14		MUM3		MVB12		NCS2		IRE1				GPI14		GPI2		SPF1		PDC2		POP1		RPN12		ERO1		EDC1		OST3		HRD1		HNM1		GPI16		RIB2		PAN1
			GPI15		NEM1		MVP1		NEO1		ISC10				GPI15		GSH1		SPP41		PEP8		PRE1		RPP2B		ERV14		EDE1		PAL1		HRD3		HOM6		GPI17		RIB5		PDC2
			GPI16		NFS1		NAB3		NHP10		IWR1				GPI16		GSP1		SPT16		PGM1		PRE10		RPS0A		ERV29		EDS1		PAM16		HSH49		HPT1		GPI2		RIF2		PEP8
			GPI17		NHP6A		NAB6		NMD2		KAR2				GPI17		GTR1		SSS1		PHO80		PRE2		RPS11B		ESA1		EGT2		PAN1		HSP10		HRD1		GPI8		RMD9		PET8
			GPI18		NMA1		NBP2		NMT1		KEG1				GPI18		GUP1		STB5		PKC1		PRE3		RPS16B		ESC2		ELO3		PDC2		HSP12		HRD3		GPX2		RNR3		PEX29
			GPI2		NSG1		NBP35		NOC3		KIN1				GPI2		GWT1		STE24		PMR1		PRE4		RPS18B		ESS1		ELP3		PDS5		HYP2		HSF1		GRX8		ROT1		PGM1
			GPI8		NSG2		NEO1		NOP12		KIN2				GPI8		GYP1		STP3		PPQ1		PRP19		RPS30A		EXO70		EMP24		PEP8		ILM1		HSL7		GUP1		RPB5		PHB2
			GRH1		NSI1		NMT1		NOP6		KNS1				GRH1		HAC1		STT3		PRE7		PRP4		RPT1		FCF1		EMP65		PET8		IME1		HSP150		HCS1		RPC19		PHO80
			GRX2		NUP82		NOP12		NPR3		KRE29				GRX2		HAP3		SUR1		PRP8		PRP46		RRD2		FIN1		END3		PGM1		INN1		HUB1		HIT1		RPL35B		PHO90
			GSF2		NUR1		NOP6		NUT1		KTI11				GSF2		HCH1		SUR7		PRR1		PSH1		RSP5		FKS1		ERD1		PHO80		INO80		HXK2		HOC1		RPL40B		PKC1
			GTO1		OAF3		NPR3		NUT2		LAM5				GTO1		HGH1		SVL3		PSP2		PSK2		RUD3		FLC2		ERD2		PKC1		IPP1		HYP2		HOM2		RPL4B		PMR1
			GUP1		OLA1		NUT2		OCA4		LCB3				GUP1		HHF1		SWP1		PTC1		PUP1		SAC7		FMN1		ERG10		PMR1		IRA2		ICE2		HRD1		RRS1		PPR1
			GWT1		OPI3		OCA4		OPI1		LCL3				GWT1		HHF2		SYT1		PTP3		PUP2		SDH6		FPS1		ERG12		POM34		IRC13		ICP55		HRD3		RSC1		PRE3
			GYP1		OPI6		OCA5		OST1		LDB7				GYP1		HIR1		TIM22		PWP1		PUP3		SDS22		FRA1		ERG7		PPQ1		IRC7		ILM1		HRI1		RTC1		PRP8
			GYP6		OPY2		OPI1		OST6		LDS1				GYP6		HIR3		TMA23		QRI1		RCN1		SEC15		FRQ1		ERG9		PPR1		IRE1		INA17		HSL1		RTT103		PRR1
			HAC1		ORM2		OST1		PAL1		LEM3				HAC1		HOC1		TOM1		RBL2		REC102		SEC16		FYV10		ERI1		PRP24		ISC1		INM2		HSP150		SAP1		PTC1
			HEF3		OSH2		OST2		PAN1		LRE1				HEF3		HOM3		TOM6		RCE1		RGP1		SEC17		FYV8		ERS1		PRP8		JNM1		INN1		HUL4		SAP4		PTR2
			HOC1		OST1		OST3		PBA1		LRO1				HOC1		HOS4		TOM7		RET2		RIB5		SEC23		GAA1		ERV25		PRR1		KAR2		INO4		HXK2		SBA1		PUF6
			HPT1		OST4		OST6		PDC2		LSM3				HPT1		HPC2		TOR2		RET3		RIM9		SEC27		GAB1		ESL2		PSP2		KGD2		IPT1		ICE2		SCJ1		PWP1
			HRD1		OST5		PAN1		PEP8		LUC7				HRD1		HSL1		TSR2		RGA1		RNT1		SEC53		GAL10		FAB1		RCE1		KIN4		IRC14		ICP55		SCM3		QRI1
			HRD3		OSW5		PDA1		PET8		MAG1				HRD3		HST3		TUS1		RGD1		ROM2		SEC61		GAS1		FAD1		RET2		KIP1		IRE1		IKI1		SCS3		RBL2
			HRI1		OTU1		PDC2		PEX30		MAK10				HRI1		HTA1		UBC6		RGI2		ROT1		SEC66		GCN1		FAS2		RET3		KRE29		ISC10		ILM1		SEC11		RCE1
			HRR25		OYE2		PEP8		PGM1		MCA1				HRR25		HTD2		UBC7		RIC1		RPB8		SEC7		GCN20		FAT1		RGD1		KRI1		ISU1		INN1		SEC13		RET2
			HSP10		PAU7		PET8		PHO80		MCH4				HSP10		HUR1		UBP14		RKM3		RPL28		SED1		GCN3		FCY22		RHO3		KTI11		ISW2		IPP1		SEC18		RET3
			HUR1		PBP2		PGM1		PIN4		MCM10				HUR1		IKI3		UBP16		RLM1		RPN11		SED5		GDI1		FKS1		RIC1		KXD1		KAP123		IRE1		SEC2		RGA1
			ICE2		PCK1		PHO80		PKC1		MDM34				ICE2		IMP2'		UBS1		RNA1		RPN5		SER1		GEM1		FLC2		RNA1		LAM5		KAR2		ISC1		SEC20		RGD1
			ILM1		PCL1		PIN4		PMR1		MED2				ILM1		INO2		UBX2		RNA14		RPN8		SFB2		GET1		FMP23		RNA14		LAS1		KEL1		KAP120		SEC24		RHO3
			INN1		PDE1		PKC1		PPQ1		MED8				INN1		IPK1		UBX4		ROT2		RPS18B		SLO1		GET3		FRE8		ROT2		LAS17		KRE29		KAR2		SEC28		RIC1
			IRE1		PDR1		PMR1		PPR1		MET6				IRE1		IRC25		UBX5		RPF1		RPT2		SLP1		GIM3		FRS2		RPF1		LCL2		KRE9		KEG1		SEC31		RNA1
			IRS4		PDR12		POM33		PRP8		MGT1				IRS4		IRE1		UPS2		RPL14A		RPT3		SLY1		GOT1		FYV8		RPL14A		LDS1		KTI12		KOG1		SEC39		RNA14
			IWR1		PDX1		PPR1		PRR1		MOB2				IWR1		IRS4		URA1		RPL17B		RPT6		SNF11		GPI10		FZO1		RPL17B		LEM3		KXD1		KRE9		SEC59		ROT2
			KAR2		PET122		PRP8		PRX1		MRL1				KAR2		IST2		USA1		RPL6B		RRP3		SNL1		GPI15		GAA1		RPL43A		LPD1		LAS17		KTI11		SEC63		RPL14A
			KEG1		PEX11		PRR1		PSP2		MRP1				KEG1		IST3		VAC7		RPN1		RRT8		SNX4		GPI18		GAR1		RPL6B		LRE1		LAS21		KTI12		SHC1		RPL17B
			KEX1		PEX12		PSP2		PTK2		MRPL1				KEX1		JNM1		VID24		RPN12		RSC4		SPC3		GPI19		GAS3		RPN1		LRO1		LCB5		KXD1		SHH3		RPL43A
			KRE1		PEX25		PTC1		PTP3		MRPL27				KRE1		KAP122		VPS68		RPN6		RSC6		SPE2		GPI2		GCD11		RPN12		LST7		LCL3		LAM5		SHU1		RPL6B
			KRE5		PFK26		PTC4		QRI1		MRPL51				KRE5		KAR3		VRG4		RPP2B		RSM24		SPO11		GRH1		GCD2		RPN6		MAG1		LDB17		LAS1		SIL1		RPL9B
			KRR1		PGA1		PTK2		RAV1		MRPS28				KRR1		KAR9		WBP1		RPS0B		RTT10		SRV2		GSH1		GCD7		RPP2B		MBB1		LDB19		LAS17		SKT5		RPN1
			KTI11		PGA3		PTP3		RCE1		MSC2				KTI11		KES1		XRN1		RPS16B		RVS167		SSF1		GSP1		GDA1		RPS0B		MDL1		LDS1		LAS21		SLG1		RPN12
			KTI12		PHM8		PXA1		RET2		MSL5				KTI12		KEX1		YAL016C-B		RPS21B		SAC6		SSH1		GTR1		GFA1		RPS16B		MDM1		LOT5		LDB17		SLT2		RPP2B
			KXD1		PHO2		QRI1		RET3		MSN4				KXD1		KIN28		YAR1		RPS24A		SAD1		SSO2		GUP1		GIM4		RPS21B		MDM34		LPX1		LDS1		SLX8		RPS0A
			LAM5		PIG2		RCE1		RFM1		MSS4				LAM5		KRE1		YBL083C		RPS30A		SBP1		STI1		GWT1		GIM5		RPS25A		MDM36		LRE1		LEM3		SME1		RPS11B
			LAS21		PIR5		RET2		RGD1		MTG2				LAS21		KRE5		YBR196C-A		RRP5		SCJ1		STT4		GYP1		GIN4		RPS30A		MDS3		LRS4		LHS1		SNO2		RPS16B
			LCL1		PMP3		RGA1		RHO3		MTR10				LCL1		KSP1		YCR049C		RSP5		SCM3		SUB1		HAC1		GIS3		RSP5		MEC1		LST8		LRE1		SOR2		RPS18B
			LDB17		PMT2		RGD1		RIC1		MTR3				LDB17		LAS21		YDR340W		RUD3		SCS3		SUM1		HAS1		GLC7		RUD3		MET30		MAK10		LSM8		SPC2		RPS21B
			LDS1		PMT4		RHO3		RIM20		MUD2				LDS1		LAT1		YER085C		SAC7		SCT1		SUR1		HCH1		GLO3		SAC7		MEX67		MBF1		LST7		SPS2		RPS30A
			LPX1		POT1		RIC1		RKM3		MUK1				LPX1		LCB1		YFR035C		SCS7		SEC11		SYS1		HCM1		GNA1		SDH6		MGA2		MCM1		LST8		SRL2		RPS7B
			LRE1		PRM3		RIM20		RLM1		MVD1				LRE1		LCB2		YGL024W		SDH6		SEC18		TBF1		HDA1		GPI1		SDS22		MHR1		MDM32		LTE1		SRP102		RSP5
			LSM8		PTC3		RKM3		RNA1		NAB2				LSM8		LCB3		YGL185C		SDS22		SEC24		TEF2		HDA3		GPI11		SEC15		MIC12		MED6		MAG1		SSO1		RUD3
			LST4		PTC6		RLM1		RNA14		NAF1				LST4		LDB16		YHR095W		SEC15		SEC28		TEL2		HFA1		GPI13		SEC16		MID1		MED8		MAK11		SST2		RXT3
			LST7		PUN1		RNA1		ROT2		NCB2				LST7		LDB18		YIL102C		SEC16		SEC31		THR4		HGH1		GPI14		SEC17		MID2		MET13		MBP1		STE24		SAC7
			LST8		PUS1		RNA14		RPB7		NEM1				LST8		LEA1		YIP1		SEC17		SEC39		TIP20		HHF1		GPI15		SEC23		MIF2		MGM1		MCH4		STT3		SAT4
			MAG1		PUS5		ROT2		RPF1		NHP2				MAG1		LEO1		YJR056C		SEC23		SEC59		TLG2		HIR2		GPI16		SEC26		MKK2		MIC60		MDM1		SUV3		SBP1
			MAK10		PUT3		ROX1		RPL14A		NHX1				MAK10		LGE1		YKL106C-A		SEC27		SEC63		TPT1		HIR3		GPI17		SEC27		MNL2		MKK2		MGA2		SVL3		SDH6
			MAK3		PXA2		RPB7		RPL17B		NOB1				MAK3		LIA1		YKR032W		SEC4		SEC65		TRS20		HOS4		GPI2		SEC53		MOH1		MNN10		MHR1		SWP1		SEC16
			MDM1		QCR7		RPF1		RPL24B		NOP1				MDM1		LIN1		YLL066W-B		SEC53		SEC66		TRS23		HPC2		GPM2		SEC61		MON2		MNN11		MIC19		SXM1		SEC17
			MDY2		RAM1		RPL14A		RPL6B		NOP56				MDY2		LOS1		YLR111W		SEC61		SEC72		TRS65		HPF1		GPN3		SEC66		MRP8		MOB2		MID2		TAF1		SEC23
			MED6		RDI1		RPL17B		RPN1		NSL1				MED6		LSB3		YLR124W		SEC66		SFT2		TRS85		HSE1		GPX2		SEC7		MRPL22		MON2		MIF2		TAF10		SEC27
			MES1		RFC1		RPL43A		RPN12		NTF2				MES1		LSM1		YLR287C		SEC7		SHC1		TSC11		HSL1		GRC3		SED1		MRPL27		MOT1		MIX17		TAH11		SEC4
			MGM101		RKM3		RPN1		RPN6		NUS1				MGM101		LSM12		YLR374C		SED5		SHO1		UBP3		HSP26		GRX2		SED5		MRPL35		MPD2		MMM1		TED1		SEC53
			MHR1		RLI1		RPN12		RPP2B		OAZ1				MHR1		LSM6		YLR428C		SFB2		SIL1		UFE1		HST3		GSF2		SFB2		MRPL8		MPH1		MNN10		THI80		SEC61
			MIC19		RMR1		RPN6		RPS16B		OPI3				MIC19		LSM7		YML033W		SGT2		SLM3		USO1		HTA1		GSP2		SIC1		MSB3		MPP6		MNN11		TRS130		SEC66
			MIC60		RNT1		RPP2B		RPS21A		OPI6				MIC60		LST4		YML034C-A		SLA1		SLN1		UTP13		HTD2		GSY2		SKN7		MSB4		MRD1		MOB2		TRS31		SEC7
			MID2		RPL10		RPS0B		RRD2		OPI8				MID2		LST8		YML090W		SLO1		SMD1		VAM6		HUR1		GTB1		SKT5		MSC3		MRH1		MOH1		UBC6		SEC72
			MIF2		RPL2A		RPS16B		RSP5		ORM2				MIF2		MAK16		YNL109W		SLP1		SMD2		VAM7		ICE2		GUP1		SLA1		MSL5		MRPL1		MON2		UBC7		SED1
			MKK2		RPL40A		RPS25A		RTG2		OSH7				MKK2		MAM1		YNL146W		SLY1		SMP3		VIP1		IES1		GVP36		SLO1		MSS1		MRPL27		MPC54		UBC9		SED5
			MNN10		RPN13		RPS30A		RTS1		OST5				MNN10		MCM7		YNL190W		SMI1		SNM1		VNX1		IES4		GWT1		SLT2		MTC2		MRPL8		MRPL19		URA1		SFB2
			MNN11		RPS6A		RRP5		RUD3		PAP2				MNN11		MCX1		YNR021W		SNT2		SNO2		VPS30		IES5		HAC1		SLY1		MTG1		MRPS12		MSL5		URA6		SFK1
			MNN2		RPT4		RSP5		SAC7		PAU2				MNN2		MED1		YPR039W		SNX4		SNO4		VPS38		IKI3		HAL1		SMI1		MVD1		MRS1		MSS4		USA1		SFT2
			MOH1		RPT6		RUD3		SAT4		PAU5				MOH1		MED4		YPR063C		SPA2		SNU114		VPS51		IMP2'		HAP4		SNF11		NDL1		MRX5		MVD1		UTR5		SKN7
			MON2		RRP3		RVS161		SDH6		PBN1				MON2		MED7		YPR123C		SPC3		SOG2		VTC1		INP53		HCA4		SNT2		NOG1		MSB3		MYO2		VAN1		SKT5
			MPC2		RRT2		SAC7		SDS22		PDE1				MPC2		MEH1		YPR147C		SPO11		SPC1		VTI1		IPK1		HCR1		SNX4		NOP53		MSC7		NAB6		VMA21		SLA1
			MSB3		RRT8		SDH6		SEC16		PDI1				MSB3		MES1		YPS7		SPT2		SPC110		YDJ1		IRC25		HFM1		SPC3		NPL4		MSS4		NFS1		VMA8		SLO1
			MSG5		RSB1		SDS22		SEC17		PDR17				MSG5		MET16		YRA1		SRN2		SPC2		YHL015W-A		IRE1		HLJ1		SPN1		NSL1		MTO1		NHX1		VPS4		SLT2
			MTC1		RSM19		SEA4		SEC23		PDR5				MTC1		MET22				SRV2		SPF1		YPR109W		IRS4		HMG1		SPO11		NSP1		MTR10		NIP7		VPS41		SLY1
			MTC2		SAK1		SEC16		SEC27		PEX29				MTC2		MGE1				SSC1		SPT16		YPT1		IST2		HMS1		SPT2		NUP116		MUB1		NMT1		VPS45		SNF11
			MTG1		SAM4		SEC17		SEC53		PEX32				MTG1		MMR1				SSH1		SRL2		YPT6		IST3		HOP1		SRN2		NUP159		MVD1		NOB1		WBP1		SNT2
			MVD1		SCH9		SEC23		SEC61		PFA4				MVD1		MMS2				SSO2		SSS1		YPT7		JNM1		HPT1		SRV2		NUP82		MYO2		NOG1		YAL016C-B		SOD2
			MVP1		SCJ1		SEC26		SEC66		PHO91				MVP1		MNN11				STE6		STE24		YUR1		KAP122		HRB1		SSC1		NUP84		MZM1		NOP1		YAL056C-A		SPA2
			MYO2		SCO1		SEC27		SEC7		PHO92				MYO2		MNN2				STI1		STP2				KAP95		HRD1		SSF1		NUS1		NCB2		NOP9		YAL064W		SPC3
			NAB6		SCS3		SEC53		SED1		PMI40				NAB6		MON1				STT4		STP22				KAR3		HRD3		SSH1		OCA6		NFS1		NPL4		YAP6		SPF1
			NBP2		SCY1		SEC61		SED5		PMP3				NBP2		MOT3				SUB1		STP3				KES1		HRI1		SSO2		OPI3		NGL2		NPR2		YBL028C		SPO11
			NBP35		SDH2		SEC66		SER1		PMT1				NBP35		MRPL1				SUM1		STT3				KEX1		HRR25		STB5		ORC5		NHX1		NSL1		YBL062W		SPT16
			NEM1		SEC10		SEC7		SFL1		PMT4				NEM1		MRPL39				SUR1		SUB2				KHA1		HSF1		STE6		OST4		NOB1		NSP1		YBP2		SPT2
			NMD2		SEC11		SED1		SGT2		PNC1				NMD2		MRS2				SWF1		SUT2				KIN28		HSL7		STI1		OST5		NOP1		NTF2		YBR196C-A		SRV2
			NNF2		SEC21		SED5		SHE1		PNS1				NNF2		MRS6				SWI5		SWE1				KRE1		HSP150		STT4		OTU2		NPR2		NUP82		YCR061W		SSC1
			NOB1		SEC22		SER1		SIC1		PPE1				NOB1		MSH2				SYS1		SWI5				KRE5		HSV2		SUM1		PAA1		NRG2		NUS1		YDR003W-A		SSF1
			NOP12		SEC24		SFB2		SKI3		PPG1				NOP12		MSN4				TAD3		SWP1				KSP1		HUL4		SWF1		PAH1		NSP1		OAZ1		YDR115W		SSH1
			NPL4		SEC31		SGF73		SKN7		PPX1				NPL4		MSN5				TBF1		SYT1				KTI12		HYP2		SWI5		PAL1		NTH1		OPI3		YDR249C		SSO2
			NSP1		SEC4		SKN7		SKT5		PRE10				NSP1		MTC1				TEF2		TAF10				LAS21		INH1		SYS1		PAU9		NUP116		OPI6		YDR455C		STB5
			NUP82		SEC5		SKT5		SLA1		PRM6				NUP82		MTC5				TEL2		TAF13				LCB1		INN1		TAD3		PBN1		NUP82		OSH7		YDR524C-B		STE6
			NUS1		SEC66		SLA1		SLO1		PRP2				NUS1		MUM2				TGS1		TAF7				LCB2		INO80		TBF1		PCL8		NUP84		OST4		YEA4		STP3
			OPI3		SEC8		SLO1		SLT2		PRP38				OPI3		MVB12				THR4		TAH11				LCB3		INP52		TCM62		PDB1		NUS1		OST6		YFL032W		STT4
			OST1		SEG2		SLT2		SLX5		PRP39				OST1		MVP1				TIM23		TED1				LDB16		IPI3		TEF2		PDI1		OCA6		OTU2		YFR056C		SUB1
			OST2		SFC1		SLY1		SLY1		PRP40				OST2		MYO2				TIP20		TIF2				LDB18		IPP1		THR4		PDX3		OPI3		PAH1		YGL185C		SUM1
			OST3		SFI1		SMI1		SMI1		PRP46				OST3		NAB3				TLG2		TOM6				LEA1		IRC21		TIM23		PEA2		OPI6		PAL1		YGR035C		SUR1
			OST5		SGE1		SNC2		SNC2		PRP5				OST5		NAM8				TPT1		TOM7				LEO1		IRE1		TIP20		PEF1		OPI7		PAP2		YGR228W		SYS1
			OST6		SGV1		SND1		SNF11		PRS4				OST6		NBL1				TRM3		TOR2				LGE1		IRR1		TLG2		PEP4		OPY2		PCL5		YGR259C		TBF1
			PAH1		SHC1		SNF11		SNF6		PSD1				PAH1		NBP2				TRS20		TOS1				LIN1		ISC1		TPT1		PET309		ORM2		PDB1		YHP1		TEF2
			PAL1		SHG1		SNF6		SNT2		PSY1				PAL1		NBP35				TRS65		TRM12				LIP5		ISC10		TRM3		PEX4		OSH7		PDR5		YHR035W		TEL2
			PAN1		SHR5		SNX4		SNX4		PTI1				PAN1		NCS2				TRS85		TUB2				LRP1		JIP5		TRS20		PFA4		OST1		PDR8		YHR212W-A		THR4
			PAU2		SIA1		SPA2		SPC3		PTM1				PAU2		NEO1				TSC11		TUL1				LSM1		KAP104		TRS23		PFK26		OST4		PDX3		YIL055C		TIP20
			PBN1		SIP4		SPC3		SPN1		PUF4				PBN1		NEW1				UBP3		TYW3				LSM12		KAP120		TRS65		PFY1		OST5		PEF1		YIP1		TLG2
			PDB1		SLP1		SPE2		SPT2		PZF1				PDB1		NHP10				UBP8		UBC1				LSM6		KCC4		TRS85		PGA2		PAC10		PEP12		YJL049W		TOM6
			PDI1		SMP3		SPN1		SRN2		QCR8				PDI1		NIP100				UFE1		UBC7				LSM7		KEG1		TSC11		PHO13		PAH1		PER1		YJL118W		TPT1
			PDR3		SMY2		SPO11		SRV2		QRI5				PDR3		NKP2				UPF3		UBC9				LST4		KIN4		UBP3		PHO2		PAL1		PET122		YJR087W		TRM3
			PDR8		SNO1		SPT2		SSC1		RAV1				PDR8		NMD2				USO1		UBX2				MAD1		KOG1		UBP8		PIL1		PAU2		PET309		YKL023W		TRS20
			PEF1		SNO2		SRN2		SSH1		RCN1				PEF1		NMT1				UTP13		UMP1				MAD2		KRE1		UBX5		PMI40		PBA1		PEX13		YKL096C-B		TRS23
			PEP1		SOD2		SRV2		SSL1		RDS3				PEP1		NNF2				VAM3		UPS1				MAF1		KRE29		UFE1		PMP3		PDE1		PEX17		YKL151C		TRS65
			PER1		SPC2		SSC1		SSO2		REC102				PER1		NOP12				VAM6		URA1				MAK16		KRE33		UPF3		PMT3		PDI1		PFK26		YLL066W-B		TRS85
			PET309		SPO7		SSF1		STB5		RER1				PET309		NOP16				VAM7		USA1				MAK5		KRE5		USO1		PMT4		PEA2		PFY1		YLR112W		TSC11
			PEX14		SPO77		SSH1		STE6		RER2				PEX14		NOP6				VNX1		VAC7				MAM1		KRE9		UTP13		PMT5		PEP12		PHO86		YLR156C-A		UBP3
			PFK26		SPR6		SSL1		STI1		RFC1				PFK26		NUC1				VPS13		VAN1				MCM16		KSS1		VAM3		PMT7		PER1		PKH1		YLR419W		UBP8
			PGA1		SRB7		SSO2		STT4		RGP1				PGA1		NUM1				VPS30		VID22				MCM2		KTI12		VAM6		POL12		PET20		PKH3		YLR422W		UBX4
			PGA3		SSM4		STB5		SUB1		RME1				PGA3		NUT1				VPS35		VMA9				MCM21		KXD1		VAM7		POP4		PFY1		PMI40		YME2		UFD4
			PGM1		SSO1		STE6		SUM1		ROM2				PGM1		NUT2				VPS38		VPH1				MCM5		LAG1		VNX1		POR1		PGA1		PMT1		YML054C-A		UFE1
			PHO13		SSO2		STI1		SUP35		ROT1				PHO13		OAR1				VPS5		VPS24				MCM7		LAM5		VPS24		PPE1		PGA3		PMT2		YMR124W		UFO1
			PHO80		SSS1		STT4		SUR1		RPB11				PHO80		OCA1				VPS51		VPS4				MCX1		LAS1		VPS29		PRE2		PHO2		PMT3		YMR155W		USO1
			PIN4		STE13		SUB1		SWF1		RPB2				PIN4		OCA2				VPS60		VPS45				MDM10		LAS21		VPS30		PRK1		PHO86		PMT4		YMR193C-A		UTP13
			PIR1		STE24		SUM1		SWI5		RPC19				PIR1		OCA4				VTC1		VRG4				MDY2		LCB5		VPS35		PRM15		PHO92		PMT6		YMR226C		VAM6
			PKC1		STR2		SUR1		SYS1		RPD3				PKC1		OCA5				VTI1		VTA1				MEC3		LCL2		VPS38		PRP16		PIG2		PMT7		YMR245W		VAM7
			PMR1		STT3		SYS1		TAD3		RPL16A				PMR1		OKP1				YAF9		WBP1				MED1		LDS1		VPS5		PRP2		PIK1		POP4		YNL146W		VNX1
			PMT1		SUT1		TAD3		TAP42		RPL20A				PMT1		OMS1				YDJ1		WTM1				MED4		LHS1		VPS51		PRP24		PMP3		PPH3		YNL190W		VPS13
			PMT2		SWC7		TCM62		TBF1		RPO21				PMT2		OPI1				YGR174W-A		YAL016C-B				MED7		LPX1		VPS60		PRP46		PMT1		PRB1		YOR041C		VPS24
			PMT3		SWP1		TEF2		TCP1		RPS10A				PMT3		OST2				YHL015W-A		YBL083C				MEH1		LRE1		VTA1		PRP6		PMT2		PRP16		YOR082C		VPS30
			POL4		TDA1		TEL2		TEF2		RPS11A				POL4		OST3				YJR011C		YBR196C-A				MEP1		LRG1		VTC1		PRY1		PMT4		PRP40		YPL034W		VPS35
			POP1		TDA11		TFB1		TEL2		RPS17B				POP1		OST6				YLR224W		YCR102C				MES1		LSM8		VTI1		PRY3		POL31		PRR1		YPL113C		VPS38
			POP4		TFB5		THR4		TFB1		RPS18A				POP4		OXR1				YPL066W		YDR115W				MET22		LST8		YAR1		PTI1		POR1		PRY1		YPL205C		VPS51
			PPX1		THP2		TIM23		THR4		RPS22A				PPX1		PAC1				YPL260W		YDR124W				MGE1		MAK11		YGR174W-A		PUB1		POT1		PTC6		YPS7		VPS60
			PPZ1		TIF2		TIP20		TIP20		RPS6A				PPZ1		PAN1				YPR109W		YDR274C				MLP1		MAL33		YHL015W-A		QCR7		PPZ1		PUB1		YRA2		VTA1
			PRB1		TIF34		TLG2		TLG2		RPT5				PRB1		PAP2				YPT1		YDR391C				MMR1		MBP1		YJR011C		RAD10		PRP31		QCR2		YSY6		VTI1
			PRE3		TIR4		TPT1		TPT1		RRT16				PRE3		PAT1				YPT6		YEL057C				MMS1		MBR1		YLR224W		RBG1		PRP4		QRI5		YTA12		YAR1
			PRI2		TMA46		TRM3		TRM3		RSE1				PRI2		PBA1				YUR1		YER087C-A				MMS2		MCH4		YPL066W		RBG2		PRP46		RAD4		YTA6		YGL024W
			PRP4		TMA7		TRS20		TRS20		RSM26				PRP4		PCT1				ZPR1		YET1				MMS22		MCK1		YPT1		RCM1		PRP6		RAD50		YVC1		YHL015W-A
			PRR1		TOM1		TRS23		TRS23		RTC1				PRR1		PDA1						YFR024C				MMS4		MCM1		YPT6		RDL2		PRR1		RAM1				YJR011C
			PTC1		TPO1		TRS65		TRS65		RTN1				PTC1		PDC2						YGL081W				MNN2		MDM1		YPT7		REC114		PTC6		RAP1				YPK3
			RAD14		TPS1		TRS85		TRS85		RVB1				RAD14		PEP8						YGL114W				MNT2		MDM34		YUR1		RER1		PTI1		RAT1				YPT1
			RAD26		TRM12		TSC11		TSC11		RVS167				RAD26		PET122						YGL185C				MOG1		MEC1		ZDS1		RFA3		PUS4		RAX2				YPT6
			RAT1		TRM2		UBC13		UBA4		SAM37				RAT1		PET8						YGR266W				MON1		MEP1		ZPR1		RFT1		PUS7		RCN1				YUR1
			RCE1		TRX2		UBP3		UBP3		SAP1				RCE1		PEX12						YHR035W				MOT3		MET13				RGP1		QCR6		RDS3
			RER2		TSC13		UBP8		UBP8		SAS3				RER2		PEX13						YHR180W				MPH1		MET7				RHO2		QCR7		REF2
			RET2		TSC3		UFE1		UFE1		SCJ1				RET2		PEX22						YIL102C				MRC1		MGM101				RIF2		RAD14		RER1
			RET3		UBC8		UPF3		UPF3		SCM3				RET3		PHB2						YIP1				MRE11		MHR1				RIM15		RAM1		RER2
			RGR1		UBC9		USO1		USO1		SCS3				RGR1		PHO23						YJL175W				MRPL1		MIC19				RLF2		RAX1		RFA2
			RIC1		UGP1		UTP13		UTP6		SDA1				RIC1		PHO80						YKL106C-A				MRPL39		MIC27				RMD8		RCN1		RFA3
			RIF2		UIP3		UTP6		VAM3		SDH4				RIF2		PIB2						YLL032C				MSA1		MID1				RMD9		RDI1		RFT1
			RLM1		UPC2		VAC14		VAM6		SDS23				RLM1		PIH1						YLL066W-B				MSC1		MID2				RML2		RFX1		RGP1
			RMT2		UPS2		VAM3		VAM7		SEC11				RMT2		PKC1						YLR046C				MSH2		MIF2				RNT1		RGA1		RGR1
			RNT1		URH1		VAM6		VNX1		SEC18				RNT1		PKR1						YLR149C				MSN5		MMT2				ROM2		RGC1		RLF2
			ROT1		UTH1		VAM7		VPS13		SEC2				ROT1		PMR1						YLR152C				MSO1		MNN10				ROT1		RIB5		RLM1
			ROT2		VBA1		VNX1		VPS24		SEC20				ROT2		PMT1						YLR278C				MTC1		MNN11				RPA190		RKM2		RLP24
			RPD3		VHS1		VPS13		VPS29		SEC22				RPD3		POB3						YLR345W				MTC5		MNN2				RPC19		RKM3		RNT1
			RPL19B		VID24		VPS24		VPS30		SEC24				RPL19B		POC4						YLR374C				MUD2		MNS1				RPD3		RLF2		ROM2
			RPL34B		VPS15		VPS29		VPS35		SEC26				RPL34B		POM33						YLR419W				MUP1		MNT3				RPL17A		RLP24		ROT1
			RPL40A		VPS21		VPS30		VPS38		SEC59				RPL40A		PPG1						YLR428C				MUS81		MOB2				RPL26A		RNT1		RPA43
			RPL42B		VPS3		VPS35		VPS5		SEC62				RPL42B		PPQ1						YML033W				MVB12		MOH1				RPL40A		ROM2		RPA49
			RPL43A		VRG4		VPS38		VPS51		SEC63				RPL43A		PRE6						YML034C-A				MVP1		MPD2				RPL40B		RPB3		RPL20B
			RPL6B		WBP1		VPS5		VPS60		SEC9				RPL6B		PRE9						YML054C-A				NAB3		MPT5				RPL43B		RPC19		RPL40A
			RPL7B		WTM1		VPS51		VTC1		SEI1				RPL7B		PRP21						YMR030W-A				NAM7		MRP10				RPN5		RPC25		RPL42B
			RPO41		XDJ1		VPS60		VTI1		SER2				RPO41		PRP24						YMR175W-A				NAM8		MRP8				RPO41		RPL20A		RPS10A
			RPP0		YAL004W		VTC1		YAF9		SET3				RPP0		PRP4						YMR206W				NBL1		MRPL10				RPS10A		RPL2A		RQC2
			RPP1A		YAL056C-A		VTI1		YDR169C-A		SHC1				RPP1A		PRP8						YNL120C				NBP2		MRPL17				RPS14B		RPL3		RTT101
			RPP2B		YAR037W		YAR1		YGR174W-A		SHS1				RPP2B		PRR1						YNL146W				NBP35		MRPL19				RPS19B		RPL37A		RTT102
			RPS14B		YAR047C		YHL015W-A		YHL015W-A		SKT5				RPS14B		PRX1						YNL181W				NCS2		MRPL22				RPS28B		RPL5		RVS167
			RSC1		YBL055C		YJR011C		YJR011C		SLI15				RSC1		PSP2						YNL190W				NDC80		MRPL24				RPS29A		RPL9A		SAC6
			RTT102		YBL083C		YML108W		YOR114W		SLM5				RTT102		PTC4						YNR005C				NEO1		MRPL27				RQC2		RPN4		SAP1
			RTT103		YBL086C		YPR109W		YPT1		SLP1				RTT103		PTK2						YNR021W				NEW1		MRPL35				RRP43		RPS14A		SCJ1
			RUD3		YBR196C-A		YPT1		YPT6		SMD1				RUD3		PTP3						YOL046C				NHP10		MRPL36				RRP6		RPT4		SCM3
			RVS167		YBR197C		YPT6		YPT7		SME1				RVS167		QDR3						YOL057W				NIP100		MRPL51				RRP8		RRD1		SCO2
			RXT2		YBR206W		YPT7		YUR1		SMM1				RXT2		QRI1						YOR041C				NKP2		MRPL6				RRS1		RRP6		SDA1
			SAC7		YBR284W		YSA1				SMP3				SAC7		QRI7						YOR292C				NMD2		MRPL8				RSC1		RSC1		SEC1
			SBA1		YCK2		YUR1				SNF12				SBA1		RCE1						YPI1				NOC3		MRPS16				RTT102		RSC9		SEC11
			SCJ1		YCL006C		ZDS1				SNO1				SCJ1		RET2						YPL260W				NOP12		MRPS9				RVS167		RSM24		SEC13
			SCM3		YCR023C		ZPR1				SNU13				SCM3		RET3						YPL261C				NOP16		MRS6				SAC6		RTT101		SEC18
			SCT1		YDR199W						SNU56				SCT1		REX2						YPR063C				NOP6		MSB2				SBA1		RVS167		SEC2
			SEC1		YDR381C-A						SOG2				SEC1		RGD1						YPR076W				NPR3		MSB3				SCJ1		SAC6		SEC20
			SEC11		YEL057C						SPC2				SEC11		RGI2						YPR089W				NSE4		MSL5				SCL1		SAP185		SEC22
			SEC13		YER046W-A						SPO1				SEC13		RHO3						YSY6				NSE5		MSS4				SCM3		SCJ1		SEC24
			SEC15		YER079W						SPO24				SEC15		RIC1						YTM1				NST1		MTG1				SCS3		SCM3		SEC59
			SEC16		YER087C-A						SPO7				SEC16		RIM4						ZRT1				NTO1		MTH1				SCT1		SCO2		SEC62
			SEC24		YER091C-A						SPT15				SEC24		RKM3										NUC1		MTW1				SEC1		SCS3		SEC63
			SEC59		YER134C						SRP101				SEC59		RLM1										NUF2		MYO2				SEC11		SCY1		SEC66
			SEC61		YER137C						SRP54				SEC61		RNA1										NUM1		MYO4				SEC13		SDH5		SEC72
			SEC62		YER156C						SRY1				SEC62		RNA14										NUP133		NAF1				SEC18		SDO1		SEC9
			SEC63		YFL032W						SSF2				SEC63		RNT1										NUP145		NAP1				SEC2		SEC11		SEH1
			SEC66		YGL242C						SSH4				SEC66		ROT2										NUP188		NBA1				SEC20		SEC2		SHC1
			SEC72		YGR042W						SSL2				SEC72		ROX1										NUP60		NBP2				SEC22		SEC20		SHH3
			SEC9		YGR121W-A						SSP1				SEC9		RPA14										NUT1		NCA3				SEC24		SEC24		SHS1
			SED1		YGR161W-C						SSS1				SED1		RPB7										NUT2		NCB2				SEC28		SEC26		SIL1
			SED5		YGR210C						SST2				SED5		RPC11										OCA1		NCS6				SEC59		SEC31		SKN7
			SEH1		YGR266W						STB4				SEH1		RPC17										OCA2		NFS1				SEC62		SEC39		SKT5
			SFT2		YHM2						STE23				SFT2		RPE1										OCA4		NFT1				SEC63		SEC4		SLA1
			SGT2		YHP1						STE24				SGT2		RPF1										OCA5		NOG1				SEC9		SEC59		SLA2
			SGV1		YHR049C-A						STT3				SGV1		RPL11B										OKP1		NOG2				SED4		SEC62		SLG1
			SHC1		YIG1						STV1				SHC1		RPL13A										OMS1		NOP1				SEN54		SEC63		SLN1
			SHE4		YIL024C						SWD2				SHE4		RPL14A										OPI1		NOP10				SFB3		SEC9		SLT2
			SHG1		YIL100W						SWI6				SHG1		RPL16A										ORC1		NOP14				SHC1		SEH1		SMI1
			SHP1		YIL102C						TAD1				SHP1		RPL17B										ORC3		NOP19				SHE4		SEI1		SMM1
			SIL1		YIL108W						TAD2				SIL1		RPL21B										ORC4		NOP2				SHH3		SEN1		SMP1
			SKN7		YIR016W						TAF10				SKN7		RPL24A										ORC6		NOP53				SHP1		SFA1		SMP3
			SKT5		YIR021W-A						TAN1				SKT5		RPL43A										OST1		NOP56				SHS1		SFB3		SMX3
			SLA1		YJL017W						TAO3				SLA1		RPL6B										OST2		NSL1				SIL1		SGT2		SMY1
			SLG1		YJL049W						TCB2				SLG1		RPL9B										OST3		NSP1				SIP4		SHC1		SNF12
			SLO1		YJL070C						TDA1				SLO1		RPN12										OST6		NTF2				SKG1		SHE10		SNT309
			SLP1		YJL171C						TDA2				SLP1		RPN6										OXR1		NTR2				SKG3		SHE4		SOG2
			SLT2		YJL211C						TFC1				SLT2		RPO31										PAC1		NUP116				SKI7		SHE9		SPA2
			SMI1		YJR008W						TFC4				SMI1		RPP2B										PAM16		NUP82				SKN7		SHH3		SPB4
			SMP3		YJR061W						TFS1				SMP3		RPS0A										PAN1		NUP84				SLA2		SHS1		SPC42
			SMY1		YKL050C						THI80				SMY1		RPS0B										PAN2		NUS1				SLG1		SIL1		SRB6
			SNF11		YKL070W						TIM13				SNF11		RPS16A										PAT1		OAF3				SLH1		SKG3		SRM1
			SNF5		YKL077W						TIM21				SNF5		RPS16B										PBP1		OPI11				SLT2		SKT5		SRO7
			SNF8		YKL107W						TIM22				SNF8		RPS18B										PBY1		OPI8				SLU7		SLA2		SRP101
			SNG1		YKR015C						TLG1				SNG1		RPS21A										PCT1		OSH7				SMP3		SLT2		SRP102
			SNU56		YLR046C						TOR2				SNU56		RPS21B										PDC2		OST1				SMX3		SLX1		SRY1
			SOD2		YLR149C						TRM1				SOD2		RPS25A										PDS1		OST3				SMY1		SMI1		SSD1
			SOG2		YLR152C						TRP4				SOG2		RPS26B										PDS5		OST5				SNF1		SMP3		SSF2
			SPA2		YLR156C-A						TSC10				SPA2		RPS30A										PEP8		OST6				SNF8		SMY1		SSL2
			SPC3		YLR159C-A						TSC3				SPC3		RPS4B										PET8		PAB1				SPC2		SNA3		SSO1
			SPF1		YLR169W						TUB4				SPF1		RPS6B										PEX30		PAH1				SPF1		SNF1		SSS1
			SPO11		YLR232W						TUM1				SPO11		RPS7B										PGM1		PAL1				SPO22		SNF12		STE24
			SRP101		YLR269C						UBC7				SRP101		RRD2										PHO23		PAU2				SPO7		SNO2		STE50
			SRV2		YLR345W						UBC8				SRV2		RRP5										PHO80		PBS2				SPS2		SNQ2		STT3
			SRY1		YLR419W						UBC9				SRY1		RSP5										PIB2		PCL8				SRO7		SOG2		SUR7
			SSD1		YLR444C						UBP1				SSD1		RTF1										PKC1		PCP1				SRP101		SOL2		SVF1
			SSF1		YML002W						UBP13				SSF1		RTG2										PKR1		PDI1				SRP102		SPA2		SWI4
			SSH1		YML033W						UGO1				SSH1		RUD3										PML39		PDR1				SRT1		SPC2		SWI5
			SSL2		YML054C-A						UMP1				SSL2		RVS161										PMR1		PDR8				SSB1		SPC29		SWP1
			SSO1		YML131W						URA1				SSO1		RXT2										PMT1		PDX3				SSD1		SPC42		SXM1
			SSP120		YMR085W						USA1				SSP120		SAC1										POB3		PEA2				SSN3		SPO24		TAF10
			STE24		YMR119W-A						UTP9				STE24		SAC3										POC4		PEF1				SSP120		SPO74		TAF13
			STM1		YMR130W						VAC7				STM1		SAC7										POL3		PEX17				SSS1		SPS22		TAF5
			STT3		YMR158W-B						VAM10				STT3		SAP185										POL32		PEX7				SST2		SRL2		TAO3
			STT4		YMR175W-A						VAN1				STT4		SAP30										POM33		PFK2				STE24		SRL3		TED1
			SUC2		YMR206W						VMA1				SUC2		SBP1										POM34		PFK26				STF2		SRP1		TEF1
			SUR7		YNK1						VMA11				SUR7		SCS2										PPG1		PFY1				STP22		SRP102		TEF2
			SVP26		YNL089C						VMA22				SVP26		SCS7										PPM1		PGA1				STT3		SSD1		TEM1
			SWP1		YNL143C						VMA8				SWP1		SCW4										PPQ1		PGA3				SUV3		SSN2		TFC3
			SXM1		YNL146W						VPH1				SXM1		SDC1										PPR1		PHM7				SWA2		SSO1		THP3
			SYS1		YNL165W						VPS21				SYS1		SDH6										PRE6		PHO13				SWI5		STE24		THS1
			SYT1		YNR029C						VPS27				SYT1		SDO1										PRE7		PHO86				SWP1		STT3		TIM50
			TAF10		YOL057W						VPS41				TAF10		SDS3										PRE9		PHO92				TAF1		SUA7		TLG1
			TAF13		YOL150C						VPS45				TAF13		SEA4										PRI1		PIB1				TAF10		SUT1		TOR2
			TAH11		YOL163W						VPS52				TAH11		SEC12										PRP21		PIB2				TAF7		SUT2		TPM1
			TCP1		YOR186W						VPS68				TCP1		SEC16										PRP8		PIM1				TAH11		SWH1		TRA1
			TDA5		YOR345C						VPS70				TDA5		SEC17										PRR1		PIN4				TAX4		SWI4		TRP4
			TED1		YPL107W						VPS74				TED1		SEC23										PSP2		PIR1				TDA2		SXM1		TRS130
			TEF2		YPL199C						VPS8				TEF2		SEC26										PTC1		PKH1				TDA4		SYG1		TSC11
			TIP20		YPR053C						VRG4				TIP20		SEC27										PTK2		PMI40				TED1		TAF10		TSR2
			TMA64		YPR078C						WBP1				TMA64		SEC53										PTP3		PML1				TEF1		TAF13		TSR3
			TMN2		YPR084W						YAE1				TMN2		SEC61										PUF6		PMT4				TIF6		TAF5		TUS1
			TOM6		YPR098C						YAP6				TOM6		SEC66										PWP1		PNT1				TIM22		TAN1		UBC6
			TOM7		YPR130C						YBL062W				TOM7		SEC7										PXA1		POP1				TLG1		TAO3		UBC7
			TOR2		YPR197C						YBL083C				TOR2		SED1										QDR3		POP6				TOM20		TDA11		UBP14
			TPT1		YPS7						YBR139W				TPT1		SED5										QRI1		POX1				TOR2		TDH3		UBR1
			TRS130		YPT32						YBR238C				TRS130		SEM1										QRI7		PPE1				TPA1		TEA1		UGO1
			TRS20		YSY6						YBR255C-A				TRS20		SER1										RAD24		PPX1				TPM1		TED1		UGP1
			TRS33		YTA6						YCK2				TRS33		SET1										RAD27		PPZ1				TRS31		TEX1		URM1
			TRS65		YVC1						YCL046W				TRS65		SET3										RAD5		PRE6				TRX2		TFB2		USA1
			TRS85								YCL076W				TRS85		SEY1										RAD51		PRM5				TSC10		TFS1		VAC14
			TSC11								YDL011C				TSC11		SFB2										RAD52		PRP16				UBC6		TIF2		VAC7
			TUS1								YDL050C				TUS1		SFL1										RAD55		PRP19				UBC7		TIM21		VAC8
			UBC6								YDL086W				UBC6		SGF29										RAD57		PRP28				UBC9		TIM22		VAN1
			UBC7								YDL094C				UBC7		SGF73										RAV1		PRP4				UBP1		TNA1		VHC1
			UBC9								YDL172C				UBC9		SGT1										RCE1		PRP45				UBP14		TOA1		VMA1
			UBP14								YDR042C				UBP14		SHE1										RET2		PRP46				UBP5		TOF1		VMA11
			UBP3								YDR089W				UBP3		SIC1										RET3		PRP9				UBX2		TOR2		VMA13
			UPF3								YDR102C				UPF3		SIF2										REX2		PRR1				UBX4		TPK3		VMA22
			UPS2								YDR203W				UPS2		SIN3										REX4		PRY1				UIP3		TPM1		VMA8
			URA1								YDR278C				URA1		SIS2										RFA1		PRY3				ULS1		TRM7		VPS17
			URA6								YDR445C				URA6		SKI2										RFC2		PSD1				URA6		TSC11		VPS20
			USA1								YDR455C				USA1		SKI3										RFC4		PTC1				USA1		TSC13		VPS21
			VAC7								YDR514C				VAC7		SKI8										RFC5		PTC7				UTP8		TSC3		VPS27
			VAN1								YDR537C				VAN1		SKN7										RHO3		PTI1				VAC7		TUS1		VPS3
			VID22								YEL057C				VID22		SKT5										RIC1		PTP2				VAM10		UBC7		VPS4
			VMA8								YET1				VMA8		SKY1										RIM20		PUB1				VAN1		UBC9		VPS52
			VPS24								YFL006W				VPS24		SLA1										RKM3		PUT1				VHT1		UBP13		VPS54
			VPS51								YFL043C				VPS51		SLO1										RLM1		PXL1				VMA11		UBX2		VPS74
			VPS52								YFL064C				VPS52		SLT2										RNA1		PYK2				VMA13		ULA1		VPS9
			VPS74								YGL015C				VPS74		SLX5										RNA14		QCR2				VMA21		USA1		VRG4
			VTC1								YGL081W				VTC1		SLX9										RNH201		QCR7				VMA22		UTH1		VTS1
			VTI1								YGL185C				VTI1		SLY1										RNH202		QNS1				VMA3		UTP8		WBP1
			WBP1								YGR012W				WBP1		SMI1										ROT2		RAD14				VMA5		VAC7		YAL056C-A
			WTM1								YGR122C-A				WTM1		SNC2										RPA14		RAD5				VMA8		VAM10		YBL028C
			XRN1								YGR250C				XRN1		SND1										RPA34		RAP1				VPH1		VAN1		YBL062W
			YAL016C-B								YHB1				YAL016C-B		SNF11										RPB7		RBG2				VPS13		VBA1		YBL083C
			YAL056C-A								YHP1				YAL056C-A		SNF6										RPC11		RDI1				VPS17		VHC1		YBR196C-A
			YAT1								YHR022C-A				YAT1		SNL1										RPC17		REF2				VPS20		VHR2		YBR255C-A
			YBL028C								YHR050W-A				YBL028C		SNT1										RPL11B		RER1				VPS21		VHS1		YBR285W
			YBL029W								YHR078W				YBL029W		SNT2										RPL14A		RER2				VPS4		VID24		YDL011C
			YBL062W								YIA6				YBL062W		SNU23										RPL17B		RET3				VPS45		VMA1		YDL094C
			YBL083C								YIL024C				YBL083C		SNU66										RPL21B		REV1				VPS52		VMA11		YDL177C
			YBR196C-A								YIL168W				YBR196C-A		SNX4										RPL24A		RFA3				VPS54		VMA4		YDR115W
			YCL060C								YIP3				YCL060C		SOK1										RPL24B		RFT1				VPS63		VPH1		YDR149C
			YDR115W								YIR016W				YDR115W		SPC3										RPL43A		RGA1				VPS74		VPS21		YDR278C
			YDR249C								YIR021W-A				YDR249C		SPE2										RPL6B		RGD1				VRG4		VPS27		YDR524C-B
			YDR455C								YJL150W				YDR455C		SPN1										RPN1		RGR1				VTC3		VPS3		YDR524W-C
			YDR524C-B								YKR005C				YDR524C-B		SPO11										RPN10		RGT1				WBP1		VPS41		YEF1
			YDR524W-C								YKR075C				YDR524W-C		SPO23										RPN12		RGT2				WTM1		VPS45		YEL020C
			YEL020C								YKT6				YEL020C		SPP381										RPN6		RIA1				XKS1		VPS52		YEL057C
			YEL057C								YLL058W				YEL057C		SPT2										RPN7		RIB5				XRN1		VPS54		YFL013W-A
			YER084W								YLL066W-B				YER084W		SRB2										RPP2B		RIF2				YAL056C-A		VPS55		YFL032W
			YER130C								YLR152C				YER130C		SRC1										RPS0A		RIM1				YBL028C		VPS63		YGL185C
			YET2								YLR269C				YET2		SRV2										RPS0B		RIM9				YBL062W		VPS74		YGR122C-A
			YFL032W								YLR419W				YFL032W		SSC1										RPS11B		RIO1				YBL083C		VPS8		YGR228W
			YFL064C								YLR422W				YFL064C		SSF1										RPS16A		RLF2				YBR056W		VPS9		YHR202W
			YFR035C								YML054C-A				YFR035C		SSH1										RPS16B		RLM1				YBR138C		VRG4		YIL024C
			YGR035C								YMR052C-A				YGR035C		SSL1										RPS21A		RLP24				YBR196C-A		VRP1		YIL102C
			YGR122C-A								YMR074C				YGR122C-A		SSO2										RPS21B		RMD5				YBR255C-A		VTS1		YIP3
			YGR228W								YMR196W				YGR228W		STB5										RPS24A		RMD9				YBR298C-A		WBP1		YIR042C
			YHL015W-A								YMR230W-A				YHL015W-A		STE6										RPS25A		RMP1				YCR061W		WTM1		YJL150W
			YHP1								YMR254C				YHP1		STT4										RPS26B		RNR3				YDL177C		YAL016C-B		YJR085C
			YHR035W								YMR317W				YHR035W		SUB1										RPS6B		RNT1				YDR003W-A		YAL056C-A		YKL177W
			YHR212W-A								YNL146W				YHR212W-A		SUM1										RPT1		ROT1				YDR089W		YAL064W		YKL183C-A
			YIL024C								YNL247W				YIL024C		SUR1										RRD2		ROT2				YDR115W		YBL062W		YKT6
			YIL102C								YNL260C				YIL102C		SWC3										RRM3		RPA190				YDR249C		YBL083C		YLL058W
			YIR021W-A								YNR021W				YIR021W-A		SWC4										RRP5		RPB11				YDR524W-C		YBP1		YLR053C
			YJL120W								YNR025C				YJL120W		SWD1										RSP5		RPC19				YDR535C		YBR134W		YLR111W
			YLL066W-B								YNR068C				YLL066W-B		SWF1										RTC6		RPC25				YEL020C		YBR196C-A		YLR112W
			YLR053C								YNR071C				YLR053C		SWI4										RTF1		RPD3				YEL057C		YCK2		YLR149C
			YLR111W								YOL050C				YLR111W		SWI5										RTG2		RPG1				YFL064C		YCR007C		YLR278C
			YLR112W								YOR139C				YLR112W		SWR1										RTS1		RPL14B				YGL036W		YDL011C		YMR124W
			YLR156C-A								YPL077C				YLR156C-A		SYS1										RTT107		RPL20A				YGL042C		YDL012C		YMR144W
			YLR278C								YPL080C				YLR278C		TAD3										RTT109		RPL28				YGR035C		YDL241W		YNL146W
			YLR419W								YPP1				YLR419W		TAF11										RUD3		RPL33B				YGR122C-A		YDR003W-A		YNL181W
			YLR428C								YPQ2				YLR428C		TAF12										RVS161		RPL35B				YGR161W-C		YDR115W		YNL247W
			YML033W								YPR089W				YML033W		TAF4										RXT2		RPL40A				YGR228W		YDR133C		YNR005C
			YML054C-A								YPR108W-A				YML054C-A		TAF6										SAC1		RPL42B				YHR022C		YDR249C		YOR041C
			YMR124W								YPR197C				YMR124W		TAP42										SAC7		RPL4B				YHR180W		YDR391C		YOR050C
			YNK1								YPT6				YNK1		TBF1										SAE2		RPP2A				YIL024C		YDR401W		YOR296W
			YNL146W								YRA1				YNL146W		TCM62										SAP185		RPS14B				YIL055C		YDR524C-B		YOR338W
			YNL190W								YVC1				YNL190W		TEF2										SAP30		RPS1B				YIL102C		YEL043W		YPL066W
			YNL194C								ZRT2				YNL194C		TEL2										SAT4		RPS25B				YIL168W		YEL057C		YPL102C
			YNR005C												YNR005C		TFC3										SCC2		RPS27B				YIR021W-A		YER130C		YPR050C
			YOR041C												YOR041C		TGS1										SCC4		RPS28B				YIR042C		YER134C		YPR076W
			YPL039W												YPL039W		THR4										SCS2		RPS4A				YJL070C		YER152C		YPR108W-A
			YPL066W												YPL066W		TIM23										SCS7		RPT3				YJR087W		YER156C		YPS7
			YPL102C												YPL102C		TIP20										SDC1		RRB1				YJU2		YFH7		YSY6
			YPL113C												YPL113C		TLG2										SDH6		RRD1				YKL023W		YFL032W		YUR1
			YPR063C												YPR063C		TPS2										SDO1		RRP14				YKL031W		YGL042C
			YPR108W-A												YPR108W-A		TPT1										SDS22		RRP3				YKL096C-B		YGL046W
			YPR117W												YPR117W		TRM3										SDS3		RRP6				YKL107W		YGL185C
			YPS7												YPS7		TRS20										SEC12		RRS1				YKL177W		YGR107W
			YPT6												YPT6		TRS23										SEC16		RSM24				YKL183C-A		YGR228W
			YSY6												YSY6		TRS65										SEC17		RSM28				YKL187C		YHL012W
			YTA12												YTA12		TRS85										SEC23		RSR1				YLL066W-B		YHP1
			YTH1												YTH1		TSC11										SEC27		RTC4				YLR036C		YHR035W
			YUR1												YUR1		TUB3										SEC53		RUD3				YLR053C		YHR180W
			ZDS1												ZDS1		UBC4										SEC61		SAC6				YLR111W		YHR212W-A
			ZPR1												ZPR1		UBP15										SEC7		SAC7				YLR112W		YIG1
																	UBP3										SED1		SAP4				YLR152C		YIL055C
																	UBP6										SED5		SAS3				YLR278C		YIR016W
																	UBP8										SER1		SCJ1				YLR294C		YIR021W-A
																	UFE1										SET1		SCM3				YLR419W		YJL022W
																	UME6										SET3		SCO2				YME2		YJL068C
																	UPF3										SEY1		SCS3				YML054C-A		YJL070C
																	URC2										SFK1		SDA1				YML100W-A		YJL150W
																	USO1										SFL1		SDH1				YMR018W		YJL169W
																	UTP13										SGF29		SEC1				YMR034C		YJL211C
																	UTP6										SGF73		SEC11				YMR124W		YJR037W
																	VAC14										SGT1		SEC17				YMR31		YJR087W
																	VAM6										SHE1		SEC18				YNL010W		YJR120W
																	VAM7										SIC1		SEC20				YNL057W		YJR151W-A
																	VHS1										SIF2		SEC24				YNL146W		YKL151C
																	VIP1										SIN3		SEC28				YNL194C		YLL056C
																	VMS1										SIP5		SEC31				YNR014W		YLL058W
																	VNX1										SIS2		SEC4				YOR041C		YLL066W-B
																	VPS29										SKI3		SEC5				YOR139C		YLR111W
																	VPS30										SKY1		SEC59				YOR186W		YLR112W
																	VPS38										SLA1		SEC63				YOR338W		YLR126C
																	VPS51										SLD3		SEC9				YPI1		YLR149C
																	VPS60										SLK19		SEG2				YPL039W		YLR156C-A
																	VPS71										SLO1		SEI1				YPL102C		YLR269C
																	VPS72										SLP1		SFB2				YPL113C		YLR278C
																	VTC1										SLT2		SFB3				YPL205C		YLR419W
																	VTI1										SLX1		SGM1				YPR108W-A		YLR428C
																	VTS1										SLX4		SGN1				YPR117W		YME2
																	YAF9										SLX5		SGV1				YPR153W		YML054C-A
																	YDR210W										SLX9		SHC1				YPS6		YMR099C
																	YEL1										SLY1		SHE4				YPS7		YMR124W
																	YGR174W-A										SMC1		SHE9				YPT52		YMR155W
																	YHL015W-A										SMC3		SHH3				YRA2		YMR160W
																	YIL046W-A										SMC5		SHH4				YSY6		YNG1
																	YJL118W										SMC6		SHQ1				YTA12		YNK1
																	YJR011C										SMI1		SHR5				YVC1		YNL010W
																	YJR141W										SMT3		SHS1				ZRT2		YNL013C
																	YKL069W										SNC2		SIL1						YNL146W
																	YLR224W										SNF11		SIM1						YNL181W
																	YLR287C										SNF6		SIZ1						YNL190W
																	YLR363W-A										SNL1		SKT5						YNL194C
																	YML108W										SNT2		SLA2						YNL247W
																	YOR114W										SNU23		SLM3						YNR029C
																	YOR352W										SNU66		SLN1						YOL050C
																	YPL066W										SNX4		SLP1						YOR034C-A
																	YPL245W										SPA2		SLT2						YOR050C
																	YPT1										SPC105		SLY1						YOR296W
																	YPT6										SPC3		SMC4						YPI1
																	YPT7										SPE2		SMI1						YPK2
																	YSA1										SPN1		SMP3						YPK9
																	YTA7										SPO11		SMX3						YPL039W
																	YUR1										SPO23		SMY1						YPL066W
																	ZDS1										SPP381		SNG1						YPL102C
																	ZIP2										SPT2		SNO2						YPL277C
																	ZPR1										SRB2		SNT309						YPR039W
																											SRC1		SOG2						YPR084W
																											SRN2		SPB4						YPR172W
																											SRS2		SPC2						YSW1
																											SRV2		SPC42						YTA6
																											SSC1		SPO74						ZDS1
																											SSE1		SPP41						ZDS2
																											SSF1		SRB6
																											SSL1		SRL2
																											SSO2		SRM1
																											STB5		SRO7
																											STE6		SRY1
																											STI1		SSA3
																											STN1		SSD1
																											STS1		SSK1
																											STT4		SSL2
																											STU1		SSS1
																											STU2		STE24
																											SUM1		STF2
																											SUP35		STP22
																											SWC3		SUA7
																											SWC4		SUR7
																											SWC5		SWI4
																											SWD1		SWI5
																											SWF1		SWP1
																											SWI4		TAD2
																											SWR1		TAF10
																											SYS1		TAF5
																											TAD3		TAH11
																											TAF11		TAO3
																											TAF12		TCB1
																											TAF4		TCD1
																											TAF6		TEM1
																											TAF8		TFB4
																											TAP42		TFS1
																											TBF1		THI20
																											TCM62		THI21
																											TEF2		THI80
																											TEL2		THP3
																											TFB1		TIM21
																											TGS1		TLG1
																											THP2		TMA20
																											TIM13		TOM20
																											TIM23		TOP2
																											TIP20		TOR2
																											TLG2		TOS1
																											TPS2		TRP2
																											TPT1		TUB4
																											TRM3		TUS1
																											TRS20		UBA4
																											TRS23		UBC6
																											TRS65		UBC7
																											TRS85		UBC9
																											TSA1		UBP13
																											TSC11		UBP14
																											TUB3		UBP16
																											UBA4		UGA2
																											UBC13		UGP1
																											UBC4		URE2
																											UBP3		USA1
																											UBP6		USE1
																											UBP8		UTP8
																											UBX4		UTR2
																											UBX5		VAC7
																											UFD4		VAM10
																											UFE1		VAN1
																											UFO1		VBA5
																											UGA3		VID24
																											ULA1		VID30
																											UME6		VMA8
																											UPF3		VPH1
																											URC2		VPS21
																											URM1		VPS52
																											USO1		VPS54
																											UTP13		VPS62
																											UTP15		VPS8
																											UTP6		VTS1
																											VAM3		WBP1
																											VAM6		WHI2
																											VAM7		WTM1
																											VHS1		XRN1
																											VIP1		YAL016C-B
																											VMS1		YAL045C
																											VNX1		YAL056C-A
																											VPS24		YAR044W
																											VPS29		YBL008W-A
																											VPS30		YBL028C
																											VPS35		YBL036C
																											VPS38		YBL055C
																											VPS5		YBL062W
																											VPS51		YBL083C
																											VPS60		YBR134W
																											VPS71		YBR196C-A
																											VPS72		YCH1
																											VTA1		YCK1
																											VTC1		YCR102C
																											VTI1		YDL011C
																											WSS1		YDL073W
																											XRS2		YDR015C
																											YAF9		YDR056C
																											YAR1		YDR115W
																											YBP2		YDR149C
																											YDJ1		YDR366C
																											YDR169C-A		YDR415C
																											YDR210W		YDR524C-B
																											YGR174W-A		YDR524W-C
																											YHL015W-A		YEL020C
																											YHR122W		YEL057C
																											YIL046W-A		YER046W-A
																											YJL118W		YER130C
																											YJR011C		YFL032W
																											YJR141W		YFL034W
																											YKE2		YFR016C
																											YKL069W		YGL036W
																											YLR224W		YGL185C
																											YLR287C		YGL235W
																											YLR363W-A		YGR016W
																											YML108W		YGR018C
																											YMR166C		YGR137W
																											YNL042W-B		YGR139W
																											YNL058C		YGR151C
																											YOR1		YGR153W
																											YOR114W		YGR228W
																											YOR352W		YHB1
																											YPL245W		YHP1
																											YPR109W		YHR020W
																											YPT1		YHR035W
																											YPT6		YHR045W
																											YPT7		YHR050W-A
																											YTA7		YHR212W-A
																											YUR1		YIL055C
																											ZDS1		YIL102C
																											ZPR1		YIL141W
																													YIL168W
																													YIL174W
																													YIP1
																													YIP4
																													YIR042C
																													YJL021C
																													YJL043W
																													YJL150W
																													YJL152W
																													YJR085C
																													YJR151W-A
																													YJU2
																													YKL096C-B
																													YKL106C-A
																													YKL177W
																													YKR005C
																													YKR011C
																													YKR023W
																													YKR047W
																													YKT6
																													YLL006W-A
																													YLL066W-B
																													YLR053C
																													YLR108C
																													YLR111W
																													YLR112W
																													YLR149C
																													YLR156C-A
																													YLR278C
																													YLR281C
																													YLR419W
																													YML054C-A
																													YML090W
																													YML119W
																													YMR018W
																													YMR030W-A
																													YMR031W-A
																													YMR034C
																													YMR124W
																													YMR206W
																													YMR294W-A
																													YMR315W
																													YNG1
																													YNK1
																													YNL010W
																													YNL013C
																													YNL057W
																													YNL134C
																													YNL146W
																													YNL190W
																													YNL320W
																													YNR021W
																													YNR061C
																													YOL114C
																													YOL155W-A
																													YOL162W
																													YOR012W
																													YOR041C
																													YOR050C
																													YOR139C
																													YOR186W
																													YOR192C-C
																													YOR240W
																													YOR248W
																													YOR304C-A
																													YOR338W
																													YPL039W
																													YPL066W
																													YPL102C
																													YPR014C
																													YPR027C
																													YPR098C
																													YPR117W
																													YPS7
																													YPT32
																													YSC83
																													YSY6
																													YTH1
																													YUR1
																													YVC1
																													ZDS1
																													ZEO1
																													ZIP2
