# Supplementary material for: Genetic interaction networks mediate individual statin drug response in Saccharomyces cerevisiae
Source: NPJ Syst Biol Appl. 2019 Oct 3;5:35. doi: 10.1038/s41540-019-0112-5 (PMC6776536; doi:10.1038/s41540-019-0112-5)
Supplement: Supplementary file 11 — Supplementary Table 11 [file 41540_2019_112_MOESM11_ESM.xlsx]

## Sheet: TI
	Mevalonate genes_GO_id	Mevalonate genes_GO_id_name	Mevalonate genes_Coverage	Mevalonate genes_P_val	Mevalonate genes_Uniqueness		Boone key file_GO_id	Boone key file_GO_id_name	Boone key file_Coverage	Boone key file_P_val	Boone key file_Uniqueness		S288C_ATOR_GO_id	S288C_ATOR_GO_id_name	S288C_ATOR_Coverage	S288C_ATOR_P_val	S288C_ATOR_Uniqueness		Y55_ATOR_GO_id	Y55_ATOR_GO_id_name	Y55_ATOR_Coverage	Y55_ATOR_P_val	Y55_ATOR_Uniqueness		UWOPS87_ATOR_GO_id	UWOPS87_ATOR_GO_id_name	UWOPS87_ATOR_Coverage	UWOPS87_ATOR_P_val	UWOPS87_ATOR_Uniqueness		YPS606_ATOR_GO_id	YPS606_ATOR_GO_id_name	YPS606_ATOR_Coverage	YPS606_ATOR_P_val	YPS606_ATOR_Uniqueness		S288C_CERI_GO_id	S288C_CERI_GO_id_name	S288C_CERI_Coverage	S288C_CERI_P_val	S288C_CERI_Uniqueness		Y55_CERI_GO_id	Y55_CERI_GO_id_name	Y55_CERI_Coverage	Y55_CERI_P_val	Y55_CERI_Uniqueness		UWOPS87_CERI_GO_id
0	GO:0006629	lipid metabolic process	0.589744	3.84111e-07	0.289895		GO:0006865	amino acid transport	0.0092829	1.24403e-06	0.210347		GO:0000910	cytokinesis	0.0833333	8.99219e-05	0.308414		GO:0023052	signaling	0.111111	0.00203835	0.425591		GO:0051186	cofactor metabolic process	0.0983607	0.00462807	0.450062		GO:0042221	response to chemical	0.209677	0.000115056	0.372025		GO:0071554	cell wall organization or biogenesis	0.128571	0.000146002	0.341037		GO:0042221	response to chemical	0.13	0.0122765	0.435301		GO:0000746
1	GO:0051186	cofactor metabolic process	0.25641	4.3204e-07	0.287015		GO:0007124	pseudohyphal growth	0.0157809	1.70696e-06	0.209118		GO:0006468	protein phosphorylation	0.0952381	0.00247343	0.313913		GO:0006605	protein targeting	0.123457	0.00298409	0.428377		GO:0042221	response to chemical	0.163934	0.00493581	0.465421		GO:0023052	signaling	0.145161	0.000281969	0.366203		GO:0000910	cytokinesis	0.0714286	0.00195208	0.331672		GO:0006457	protein folding	0.04	0.048579	0.435301		GO:0042221
2	GO:0051604	protein maturation	0.102564	0.000191535	0.280976		GO:0006869	lipid transport	0.0141564	1.94043e-06	0.208323		GO:0023052	signaling	0.107143	0.0026271	0.315508		GO:0000746	conjugation	0.0617284	0.0147123	0.417972		GO:0006468	protein phosphorylation	0.0983607	0.00734679	0.451572		GO:0051049	regulation of transport	0.0645161	0.00689935	0.356718		GO:0023052	signaling	0.114286	0.00301362	0.343745		GO:0005773	vacuole	0.13	0.0242206	0.525708		GO:0006887
3	GO:0008150	biological_process	0	2.04638e-05	0.304232		GO:0043934	sporulation	0.0276166	2.19609e-06	0.215373		GO:0071554	cell wall organization or biogenesis	0.0833333	0.00975616	0.31395		GO:0042221	response to chemical	0.135802	0.0185723	0.432818		GO:0071554	cell wall organization or biogenesis	0.0983607	0.00752582	0.451653		GO:0006468	protein phosphorylation	0.0967742	0.0079486	0.364155		GO:0006468	protein phosphorylation	0.1	0.00349223	0.340974		GO:0005737	cytoplasm	0.72	0.0313086	0.578419		GO:0032787
4	GO:0005783	endoplasmic reticulum	0.461538	4.31887e-07	0.377502		GO:0000746	conjugation	0.0239035	2.42776e-06	0.214247		GO:0031399	regulation of protein modification process	0.047619	0.0458482	0.309891		GO:0071554	cell wall organization or biogenesis	0.0740741	0.027746	0.423135		GO:0006397	mRNA processing	0.0819672	0.0165095	0.449258		GO:0071554	cell wall organization or biogenesis	0.0967742	0.00814134	0.364202		GO:0031399	regulation of protein modification process	0.0714286	0.00509189	0.334137		GO:0005575	cellular_component	0.09	0.0136092	0.584137		GO:0008213
5	GO:0012505	endomembrane system	0.461538	1.23089e-06	0.388294		GO:0001403	invasive growth in response to glucose limitation	0.0122998	2.45581e-06	0.207015		GO:0006414	translational elongation	0	0.0357867	0.317829		GO:0006414	translational elongation	0	0.0347806	0.429275		GO:0023052	signaling	0.0983607	0.0200249	0.455097		GO:0000910	cytokinesis	0.0483871	0.0458635	0.357105		GO:0006397	mRNA processing	0.0714286	0.028264	0.339156		GO:0003723	RNA binding	0.02	0.00177069	0.523894		GO:0006468
6	GO:0005737	cytoplasm	0.923077	2.07399e-05	0.434383		GO:0005975	carbohydrate metabolic process	0.0368995	2.63114e-06	0.219348		GO:0030427	site of polarized growth	0.154762	1.25363e-05	0.306432		GO:0030427	site of polarized growth	0.0987654	0.0108903	0.362446		GO:0000746	conjugation	0.0655738	0.0235053	0.444488		GO:0030427	site of polarized growth	0.145161	0.000463039	0.297424		GO:0006629	lipid metabolic process	0.1	0.0288176	0.346228		GO:0030533	triplet codon-amino acid adaptor activity	0	0.0234345	0.523894		GO:0071554
7	GO:0016020	membrane	0.461538	0.0025594	0.403235		GO:0071554	cell wall organization or biogenesis	0.0368995	2.63114e-06	0.219348		GO:0005933	cellular bud	0.142857	2.71698e-05	0.305821		GO:0005737	cytoplasm	0.728395	0.0402626	0.375568		GO:0055086	nucleobase-containing small molecule metabolic process	0.0819672	0.0297006	0.451653		GO:0005933	cellular bud	0.129032	0.00123363	0.297281		GO:0000902	cell morphogenesis	0.0285714	0.0351925	0.320427								GO:0018193
8	GO:0005740	mitochondrial envelope	0.179487	0.00318027	0.366385		GO:0006811	ion transport	0.0475748	2.92358e-06	0.228963		GO:0016020	membrane	0.357143	0.021113	0.320794		GO:0005840	ribosome	0	0.0228641	0.364548		GO:0070925	organelle assembly	0.0655738	0.0309113	0.445749		GO:0005576	extracellular region	0.0322581	0.0318472	0.292935		GO:0000746	conjugation	0.0571429	0.0366245	0.335408								GO:0042594
9	GO:0005739	mitochondrion	0.307692	0.0305568	0.393076		GO:0051321	meiotic cell cycle	0.0529125	3.21034e-06	0.223739		GO:0005938	cell cortex	0.0595238	0.0326436	0.302339		GO:0003924	GTPase activity	0.0493827	0.00616034	0.29788		GO:0008380	RNA splicing	0.0655738	0.0378975	0.446718		GO:0016301	kinase activity	0.0967742	0.00739027	0.274089		GO:0006325	chromatin organization	0.1	0.0402938	0.347189								GO:0006091
10	GO:0005575	cellular_component	0	0.000622049	0.450921		GO:0023052	signaling	0.0452541	3.64419e-06	0.221828		GO:0005730	nucleolus	0	0.0352947	0.308129								GO:0005933	cellular bud	0.0983607	0.018613	0.304494		GO:0003723	RNA binding	0.016129	0.01298	0.274089		GO:0000278	mitotic cell cycle	0.1	0.0438837	0.347442								GO:0006397
11	GO:0016491	oxidoreductase activity	0.282051	2.35433e-07	0.28849		GO:0042221	response to chemical	0.0823857	3.64612e-06	0.229401		GO:0016740	transferase activity	0.202381	0.0145801	0.332987								GO:0030427	site of polarized growth	0.0983607	0.0268491	0.304494								GO:0030427	site of polarized growth	0.157143	5.13342e-05	0.271324								GO:0006629
12	GO:0016740	transferase activity	0.564103	2.98146e-07	0.330428		GO:0006970	response to osmotic stress	0.0178696	7.1002e-06	0.211222		GO:0008168	methyltransferase activity	0.047619	0.023578	0.321705								GO:0016301	kinase activity	0.0983607	0.00682832	0.284826								GO:0005933	cellular bud	0.114286	0.00272142	0.270826								GO:0000902
13	GO:0008168	methyltransferase activity	0.102564	0.00155359	0.315271		GO:0007031	peroxisome organization	0.0104433	1.29304e-05	0.205532		GO:0016757	transferase activity, transferring glycosyl groups	0.047619	0.0290561	0.322129																				GO:0012505	endomembrane system	0.271429	0.00308471	0.279712								GO:0006325
14	GO:0016853	isomerase activity	0.0769231	0.00437601	0.279378		GO:0006979	response to oxidative stress	0.0197262	1.89032e-05	0.212541																										GO:0005886	plasma membrane	0.128571	0.0168065	0.273844								GO:0005783
15	GO:0003674	molecular_function	0	8.34231e-07	0.311185		GO:0009408	response to heat	0.0139243	0.000158828	0.208989																										GO:0005783	endoplasmic reticulum	0.171429	0.0313812	0.276692								GO:0016740
16							GO:0032787	monocarboxylic acid metabolic process	0.0243676	0.000844274	0.215526																										GO:0019899	enzyme binding	0.0428571	0.0352652	0.218487								GO:0008168
17							GO:0006468	protein phosphorylation	0.0331864	0.00109791	0.21929																										GO:0016301	kinase activity	0.0714286	0.0459655	0.218487								GO:0019899
18							GO:0006897	endocytosis	0.0171734	0.00355791	0.211848																																						GO:0000988
19							GO:0048285	organelle fission	0.048039	0.00980675	0.224368																																						GO:0016301
20							GO:0031399	regulation of protein modification process	0.0187979	0.0143171	0.213105																																						GO:0003723
21							GO:0006629	lipid metabolic process	0.0466466	0.021359	0.224119
22							GO:0006873	cellular ion homeostasis	0.0208865	0.0455487	0.214579
23							GO:0070647	protein modification by small protein conjugation or removal	0.0271525	0.0485842	0.217635
24							GO:0006418	tRNA aminoacylation for protein translation	0.000464145	8.85314e-07	0.202711
25							GO:0006413	translational initiation	0.00371316	8.93189e-07	0.20732
26							GO:0043144	snoRNA processing	0.00139243	1.65571e-06	0.204609
27							GO:0000054	ribosomal subunit export from nucleus	0.00185658	1.94078e-06	0.218601
28							GO:0006352	DNA-templated transcription, initiation	0.0025528	2.11415e-06	0.208859
29							GO:0042273	ribosomal large subunit biogenesis	0.00649803	2.22448e-06	0.212444
30							GO:0006383	transcription by RNA polymerase III	0.00232072	2.28046e-06	0.203808
31							GO:0009451	RNA modification	0.0153168	2.37198e-06	0.217765
32							GO:0008380	RNA splicing	0.0092829	2.39712e-06	0.215827
33							GO:0032543	mitochondrial translation	0.0067301	2.62939e-06	0.217439
34							GO:0042274	ribosomal small subunit biogenesis	0.00951497	2.73691e-06	0.21514
35							GO:0006364	rRNA processing	0.0157809	3.1213e-06	0.224733
36							GO:0006397	mRNA processing	0.00997911	3.14799e-06	0.217635
37							GO:0006414	translational elongation	0.00556974	3.83176e-06	0.22563
38							GO:0007005	mitochondrion organization	0.0438617	4.49534e-06	0.228725
39							GO:0006260	DNA replication	0.0139243	1.3784e-05	0.21545
40							GO:0042255	ribosome assembly	0.00464145	2.18859e-05	0.214414
41							GO:0051169	nuclear transport	0.0197262	7.57375e-05	0.225205
42							GO:0006360	transcription by RNA polymerase I	0.00603388	0.000140199	0.208323
43							GO:0006353	DNA-templated transcription, termination	0.00324901	0.000213077	0.204217
44							GO:0006354	DNA-templated transcription, elongation	0.00974704	0.000329862	0.211746
45							GO:0016050	vesicle organization	0.00835461	0.00197049	0.209981
46							GO:0015931	nucleobase-containing compound transport	0.0167092	0.00734765	0.224758
47							GO:0070925	organelle assembly	0.0157809	0.00987792	0.222538
48							GO:0006497	protein lipidation	0.00440938	0.0136443	0.204609
49							GO:0005777	peroxisome	0.0153168	2.24547e-06	0.14835
50							GO:0005618	cell wall	0.0201903	2.9231e-06	0.149525
51							GO:0005886	plasma membrane	0.073567	3.51864e-06	0.161768
52							GO:0005773	vacuole	0.0895799	3.81487e-06	0.158494
53							GO:0005933	cellular bud	0.0427013	4.21487e-06	0.154265
54							GO:0005783	endoplasmic reticulum	0.104201	5.35147e-06	0.160446
55							GO:0012505	endomembrane system	0.158273	5.96102e-06	0.164105
56							GO:0016020	membrane	0.277791	7.09787e-06	0.173563
57							GO:0005737	cytoplasm	0.648642	8.51369e-06	0.181183
58							GO:0030427	site of polarized growth	0.0452541	1.01937e-05	0.154758
59							GO:0005938	cell cortex	0.02576	0.000319653	0.153025
60							GO:0005576	extracellular region	0.00603388	0.00965558	0.144668
61							GO:0005794	Golgi apparatus	0.0315618	0.048209	0.153172
62							GO:0005730	nucleolus	0.0178696	3.24812e-06	0.156154
63							GO:0005575	cellular_component	0.159202	6.27073e-06	0.185919
64							GO:0005634	nucleus	0.2699	8.55164e-06	0.17142
65							GO:0005694	chromosome	0.0489673	0.00631876	0.157183
66							GO:0005815	microtubule organizing center	0.00812253	0.0222421	0.148169
67							GO:0016791	phosphatase activity	0.0187979	1.99697e-06	0.175197
68							GO:0016798	hydrolase activity, acting on glycosyl bonds	0.00997911	6.29849e-06	0.170699
69							GO:0016491	oxidoreductase activity	0.0475748	6.34433e-05	0.159685
70							GO:0022857	transmembrane transporter activity	0.0533767	8.1271e-05	0.160514
71							GO:0003674	molecular_function	0.391506	8.8732e-05	0.190593
72							GO:0016740	transferase activity	0.12207	0.00115331	0.184431
73							GO:0003700	DNA-binding transcription factor activity	0.0276166	0.00202393	0.156363
74							GO:0016301	kinase activity	0.0322581	0.0028831	0.172925
75							GO:0030234	enzyme regulator activity	0.0382919	0.00422841	0.158506
76							GO:0008168	methyltransferase activity	0.0157809	0.00642957	0.167809
77							GO:0008289	lipid binding	0.0181016	0.00938086	0.15403
78							GO:0008233	peptidase activity	0.016013	0.0194172	0.175125
79							GO:0016779	nucleotidyltransferase activity	0.00580181	1.40304e-06	0.166858
80							GO:0030555	RNA modification guide activity	0	1.94203e-06	0.175595
81							GO:0004386	helicase activity	0.00603388	1.9772e-06	0.174526
82							GO:0019843	rRNA binding	0.00139243	2.44215e-06	0.178368
83							GO:0030533	triplet codon-amino acid adaptor activity	0	2.70433e-06	0.186908
84							GO:0005198	structural molecule activity	0.038524	3.64827e-06	0.168909
85							GO:0016887	ATPase activity	0.0285449	4.54045e-06	0.182901
86							GO:0003723	RNA binding	0.0387561	5.45125e-06	0.196084
87							GO:0016874	ligase activity	0.0092829	5.82568e-05	0.153575
88							GO:0003735	structural constituent of ribosome	0.0259921	6.43302e-05	0.166219
89							GO:0008135	translation factor activity, RNA binding	0.00348109	0.000479784	0.172324
90							GO:0000988	transcription factor activity, protein binding	0.0134602	0.00109275	0.154855
91							GO:0003682	chromatin binding	0.0118357	0.00113911	0.154269
92							GO:0008565	protein transporter activity	0.00510559	0.00937784	0.150521
93							GO:0051082	unfolded protein binding	0.00742632	0.00953168	0.151975
94							GO:0003729	mRNA binding	0.0208865	0.0146472	0.182178
95							GO:0008134	transcription factor binding	0.00789046	0.0368721	0.151975
96							GO:0004518	nuclease activity	0.0111395	0.0445992	0.175125
[truncated: 69 more columns]

## Sheet: 3FCC
	S288C_HMG2_GO_id	S288C_HMG2_GO_id_name	S288C_HMG2_Coverage	S288C_HMG2_P_val	S288C_HMG2_Uniqueness	S288C_HMG1_GO_id	S288C_HMG1_GO_id_name	S288C_HMG1_Coverage	S288C_HMG1_P_val	S288C_HMG1_uniqueness	S288C_CERI_GO_id	S288C_CERI_GO_id_name	S288C_CERI_Coverage	S288C_CERI_P_val	S288C_CERI_uniqueness	S288C_ATOR_GO_id	S288C_ATOR_GO_id_name	S288C_ATOR_Coverage	S288C_ATOR_P_val	S288C_ATOR_uniqueness	S288C_ARV1_GO_id	S288C_ARV1_GO_id_name	S288C_ARV1_Coverage	S288C_ARV1_P_val	S288C_ARV1_uniqueness	YPS606_ATOR_GO_id	YPS606_ATOR_GO_id_name	YPS606_ATOR_Coverage	YPS606_ATOR_P_val	YPS606_ATOR_uniqueness	YPS606_HMG2_GO_id	YPS606_HMG2_GO_id_name	YPS606_HMG2_Coverage	YPS606_HMG2_P_val	YPS606_HMG2_uniqueness	YPS606_CERI_GO_id	YPS606_CERI_GO_id_name	YPS606_CERI_Coverage	YPS606_CERI_P_val	YPS606_CERI_uniqueness	YPS606_ARV1_GO_id	YPS606_ARV1_GO_id_name	YPS606_ARV1_Coverage	YPS606_ARV1_P_val	YPS606_ARV1_uniqueness	YPS606_HMG1_GO_id	YPS606_HMG1_GO_id_name	YPS606_HMG1_Coverage	YPS606_HMG1_P_val
0	GO:0023052	signaling	0.0551232	4.47858e-06	0.254062	GO:0006325	chromatin organization	0.142424	8.4289e-07	0.264957	GO:0071554	cell wall organization or biogenesis	0.352941	4.70308e-06	0.346589	GO:0071554	cell wall organization or biogenesis	0.263158	0.000150691	0.294871	GO:0000278	mitotic cell cycle	0.0843507	2.35798e-06	0.275138	GO:0071554	cell wall organization or biogenesis	0.24	5.57103e-05	0.302043	GO:0006869	lipid transport	0.0158033	0.000621936	0.218861	GO:0006497	protein lipidation	0.0295302	2.72102e-07	0.237404	GO:0016570	histone modification	0.0549451	4.35539e-07	0.255117	GO:0006897	endocytosis	0.172414	4.59339e-05
1	GO:0048193	Golgi vesicle transport	0.0447471	7.76885e-06	0.250659	GO:0048193	Golgi vesicle transport	0.0909091	8.55261e-07	0.249782	GO:0000910	cytokinesis	0.235294	5.33615e-05	0.334398	GO:0000910	cytokinesis	0.157895	0.00173468	0.286314	GO:0048285	organelle fission	0.0754717	4.12639e-06	0.274137	GO:0042221	response to chemical	0.32	0.000108801	0.312432	GO:0006979	response to oxidative stress	0.0215101	0.00237661	0.22226	GO:0016050	vesicle organization	0.0469799	5.0747e-07	0.24406	GO:0016050	vesicle organization	0.0604396	6.03463e-07	0.244344	GO:0007114	cell budding	0.103448	0.00176744
2	GO:0042273	ribosomal large subunit biogenesis	0.0278859	1.20109e-05	0.243051	GO:0051603	proteolysis involved in cellular protein catabolic process	0.0909091	8.79705e-07	0.25148	GO:0006468	protein phosphorylation	0.235294	0.0011317	0.346505	GO:0048308	organelle inheritance	0.105263	0.0117676	0.282549	GO:0007059	chromosome segregation	0.0554939	5.84042e-06	0.268758	GO:0000910	cytokinesis	0.16	0.000262447	0.293128	GO:0006811	ion transport	0.04741	0.00257554	0.230335	GO:0016570	histone modification	0.0456376	5.25221e-07	0.254425	GO:0006486	protein glycosylation	0.032967	6.34435e-07	0.241245	GO:0048308	organelle inheritance	0.103448	0.00194929
3	GO:0006605	protein targeting	0.0642023	3.37748e-05	0.257449	GO:0000278	mitotic cell cycle	0.115152	1.19319e-06	0.257398	GO:0023052	signaling	0.235294	0.00253419	0.350187	GO:0048193	Golgi vesicle transport	0.157895	0.0146641	0.294457	GO:0033043	regulation of organelle organization	0.0599334	6.76921e-05	0.271412	GO:0006897	endocytosis	0.16	0.000379973	0.294139	GO:0042221	response to chemical	0.0763828	0.00300399	0.23569	GO:0061025	membrane fusion	0.033557	5.36749e-07	0.243303	GO:0006497	protein lipidation	0.0384615	7.77977e-07	0.237725	GO:0007010	cytoskeleton organization	0.172414	0.00275949
4	GO:0051049	regulation of transport	0.0226978	6.21604e-05	0.240724	GO:0006281	DNA repair	0.0939394	1.31549e-06	0.261976	GO:0015931	nucleobase-containing compound transport	0.176471	0.00480433	0.34439	GO:0006468	protein phosphorylation	0.157895	0.0159333	0.294812	GO:0002181	cytoplasmic translation	0.045505	0.000181141	0.267216	GO:0048193	Golgi vesicle transport	0.2	0.000508563	0.301615	GO:0005975	carbohydrate metabolic process	0.0351185	0.0178922	0.227718	GO:0006260	DNA replication	0.0510067	8.83123e-07	0.250867	GO:0048284	organelle fusion	0.047619	7.93157e-07	0.245474	GO:0007033	vacuole organization	0.103448	0.00578449
5	GO:0007059	chromosome segregation	0.0440986	0.000144173	0.251475	GO:0006629	lipid metabolic process	0.10303	1.50757e-06	0.256034	GO:0006887	exocytosis	0.117647	0.00638579	0.326463	GO:0007033	vacuole organization	0.105263	0.0243309	0.286203	GO:0006605	protein targeting	0.0665927	0.000953637	0.274507	GO:0023052	signaling	0.2	0.0015692	0.304631	GO:0006887	exocytosis	0.0105356	0.0215114	0.216462	GO:0031399	regulation of protein modification process	0.0469799	9.25543e-07	0.247944	GO:0061025	membrane fusion	0.0457875	8.66526e-07	0.243591	GO:0000910	cytokinesis	0.103448	0.00596974
6	GO:0048285	organelle fission	0.0609598	0.000165628	0.257064	GO:0006366	transcription by RNA polymerase II	0.172727	1.76188e-06	0.263692	GO:0006325	chromatin organization	0.235294	0.00648025	0.376519	GO:0023052	signaling	0.157895	0.0283189	0.297385	GO:0070925	organelle assembly	0.0344062	0.00106339	0.26368	GO:0006468	protein phosphorylation	0.16	0.00504632	0.301982	GO:0055086	nucleobase-containing small molecule metabolic process	0.0346795	0.0268872	0.227718	GO:0000910	cytokinesis	0.0348993	9.87788e-07	0.245197	GO:0031399	regulation of protein modification process	0.0457875	9.3637e-07	0.248204	GO:0006629	lipid metabolic process	0.172414	0.00700598
7	GO:0033043	regulation of organelle organization	0.0505837	0.00044125	0.254233	GO:0007010	cytoskeleton organization	0.0909091	2.0308e-06	0.25285	GO:0000278	mitotic cell cycle	0.235294	0.00692283	0.355162	GO:0016197	endosomal transport	0.105263	0.0320137	0.287682	GO:0051726	regulation of cell cycle	0.0521643	0.00140759	0.270573	GO:0007010	cytoskeleton organization	0.16	0.00979295	0.304273	GO:0006468	protein phosphorylation	0.0342406	0.0387373	0.227672	GO:0048284	organelle fusion	0.0348993	9.87788e-07	0.245197	GO:0006468	protein phosphorylation	0.0677656	1.08488e-06	0.255878	GO:0000278	mitotic cell cycle	0.172414	0.0101851
8	GO:0051321	meiotic cell cycle	0.0564202	0.000822504	0.25632	GO:0006974	cellular response to DNA damage stimulus	0.1	4.04621e-06	0.264839	GO:0006397	mRNA processing	0.176471	0.00777742	0.34411	GO:0016570	histone modification	0.105263	0.0392698	0.288824	GO:0007124	pseudohyphal growth	0.0210877	0.00256694	0.256913	GO:0006497	protein lipidation	0.08	0.0115444	0.28642	GO:0006414	translational elongation	0.00658472	2.79313e-06	0.232714	GO:0051603	proteolysis involved in cellular protein catabolic process	0.0644295	1.49154e-06	0.256993	GO:0018193	peptidyl-amino acid modification	0.0567766	1.34548e-06	0.252211	GO:0006497	protein lipidation	0.0689655	0.0153721
9	GO:0007124	pseudohyphal growth	0.0188067	0.00100176	0.239177	GO:0016570	histone modification	0.0545455	5.43356e-06	0.250951	GO:0051169	nuclear transport	0.176471	0.00924325	0.34512	GO:0006873	cellular ion homeostasis	0.105263	0.0484591	0.29004	GO:0000746	conjugation	0.0299667	0.00642211	0.262674	GO:0007114	cell budding	0.08	0.0187393	0.288828	GO:0006397	mRNA processing	0.0153644	0.000670616	0.226349	GO:0006629	lipid metabolic process	0.0966443	1.66916e-06	0.261729	GO:0048193	Golgi vesicle transport	0.117216	1.47225e-06	0.255441	GO:0042274	ribosomal small subunit biogenesis	0.103448	0.0185657
10	GO:0006887	exocytosis	0.0136187	0.00145192	0.234809	GO:0006260	DNA replication	0.0606061	7.04966e-06	0.245591	GO:0006281	DNA repair	0.176471	0.0211417	0.374199	GO:0008150	biological_process	0	0.00669315	0.348474	GO:0070647	protein modification by small protein conjugation or removal	0.0377358	0.00766787	0.266497	GO:0006629	lipid metabolic process	0.16	0.020483	0.307009	GO:0009451	RNA modification	0.0171203	0.00523026	0.226452	GO:0007010	cytoskeleton organization	0.0832215	1.70176e-06	0.258417	GO:0006325	chromatin organization	0.122711	1.57437e-06	0.269588	GO:0061025	membrane fusion	0.0689655	0.040906
11	GO:0016197	endosomal transport	0.0226978	0.00388241	0.242823	GO:0006397	mRNA processing	0.0666667	1.40914e-05	0.248215	GO:0006897	endocytosis	0.117647	0.0240751	0.335766	GO:0005933	cellular bud	0.263158	0.000377764	0.254754	GO:0042273	ribosomal large subunit biogenesis	0.0255272	0.00776879	0.260645	GO:0000278	mitotic cell cycle	0.16	0.0275394	0.308173	GO:0006352	DNA-templated transcription, initiation	0.00570676	0.00804895	0.219294	GO:0006354	DNA-templated transcription, elongation	0.0375839	1.74625e-06	0.246253	GO:0070647	protein modification by small protein conjugation or removal	0.0641026	1.60408e-06	0.253821	GO:0008150	biological_process	0	0.000365024
12	GO:0042255	ribosome assembly	0.0149157	0.00402909	0.246703	GO:0006497	protein lipidation	0.030303	3.5608e-05	0.232655	GO:0016570	histone modification	0.117647	0.0318946	0.359665	GO:0030427	site of polarized growth	0.263158	0.000555443	0.25552	GO:0007010	cytoskeleton organization	0.0499445	0.00781136	0.270858	GO:0051049	regulation of transport	0.08	0.038176	0.292651	GO:0006364	rRNA processing	0.0351185	0.00967504	0.232004	GO:0070647	protein modification by small protein conjugation or removal	0.0590604	1.8e-06	0.253596	GO:0006397	mRNA processing	0.0677656	1.60408e-06	0.253821	GO:0005856	cytoskeleton	0.206897	0.000143727
13	GO:0006997	nucleus organization	0.0162127	0.00416216	0.237931	GO:0006354	DNA-templated transcription, elongation	0.0454545	4.30761e-05	0.241157	GO:0006974	cellular response to DNA damage stimulus	0.176471	0.0351358	0.377643	GO:0012505	endomembrane system	0.368421	0.0115167	0.270051	GO:0000902	cell morphogenesis	0.0099889	0.00876253	0.247792	GO:0005933	cellular bud	0.24	0.000165916	0.247018	GO:0008380	RNA splicing	0.0144864	0.0156147	0.2249	GO:0000278	mitotic cell cycle	0.108725	1.88753e-06	0.263148	GO:0007010	cytoskeleton organization	0.0897436	1.61886e-06	0.258609	GO:0005938	cell cortex	0.172414	0.000313821
14	GO:0006897	endocytosis	0.0220493	0.00454768	0.242356	GO:0007114	cell budding	0.0333333	6.92431e-05	0.235331	GO:0006605	protein targeting	0.176471	0.0385309	0.354356	GO:0005794	Golgi apparatus	0.157895	0.01637	0.253057	GO:0007031	peroxisome organization	0.0144284	0.0102987	0.252904	GO:0030427	site of polarized growth	0.24	0.000261934	0.247582	GO:0006360	transcription by RNA polymerase I	0.00570676	0.0195906	0.218861	GO:0006974	cellular response to DNA damage stimulus	0.0818792	1.91438e-06	0.268662	GO:0006629	lipid metabolic process	0.106227	2.07478e-06	0.261898	GO:0005730	nucleolus	0.172414	0.0108434
15	GO:0051169	nuclear transport	0.0363165	0.00488338	0.259205	GO:0009408	response to heat	0.0363636	0.000139169	0.237867	GO:0006873	cellular ion homeostasis	0.117647	0.0394595	0.339696	GO:0005737	cytoplasm	0.894737	0.0164322	0.293039	GO:0018193	peptidyl-amino acid modification	0.0321865	0.0271966	0.265032	GO:0012505	endomembrane system	0.36	0.00505786	0.257361	GO:0006354	DNA-templated transcription, elongation	0.00921861	0.0227932	0.221621	GO:0048193	Golgi vesicle transport	0.085906	2.01743e-06	0.255227	GO:0006605	protein targeting	0.0915751	2.12762e-06	0.262614	GO:0005783	endoplasmic reticulum	0.241379	0.0115193
16	GO:0070647	protein modification by small protein conjugation or removal	0.0343709	0.00500488	0.249127	GO:0043543	protein acylation	0.0333333	0.000233137	0.236742	GO:0006401	RNA catabolic process	0.117647	0.0417377	0.340163	GO:0005575	cellular_component	0	0.0368345	0.299748	GO:0008033	tRNA processing	0.0244173	0.0306458	0.26118	GO:0005856	cytoskeleton	0.16	0.00532474	0.245784	GO:0006974	cellular response to DNA damage stimulus	0.0355575	0.045582	0.231616	GO:0051726	regulation of cell cycle	0.0657718	2.23158e-06	0.258103	GO:0006366	transcription by RNA polymerase II	0.155678	2.33253e-06	0.269801	GO:0016020	membrane	0.448276	0.0157584
17	GO:0006468	protein phosphorylation	0.0389105	0.00532557	0.251072	GO:0006997	nucleus organization	0.0333333	0.000233137	0.236742	GO:0042274	ribosomal small subunit biogenesis	0.117647	0.0434793	0.340505	GO:0003729	mRNA binding	0.157895	0.0110432	0.219782	GO:0007005	mitochondrion organization	0.0765816	0.0374591	0.279112	GO:0005938	cell cortex	0.12	0.0155389	0.243825	GO:0016020	membrane	0.280509	7.12849e-06	0.252128	GO:0023052	signaling	0.0724832	2.29682e-06	0.258849	GO:0023052	signaling	0.0750916	2.34702e-06	0.259038	GO:0005737	cytoplasm	0.827586	0.0215404
18	GO:0006325	chromatin organization	0.0583658	0.00712139	0.257826	GO:0006360	transcription by RNA polymerase I	0.0333333	0.000305897	0.237073	GO:0008380	RNA splicing	0.117647	0.048868	0.341497	GO:0016740	transferase activity	0.315789	0.0155283	0.252773	GO:0051321	meiotic cell cycle	0.054384	0.0395545	0.273421	GO:0005783	endoplasmic reticulum	0.24	0.0195811	0.253762	GO:0005737	cytoplasm	0.663301	8.81514e-06	0.260042	GO:0006281	DNA repair	0.0697987	2.41649e-06	0.265685	GO:0006354	DNA-templated transcription, elongation	0.040293	3.75547e-06	0.246524	GO:0005575	cellular_component	0	0.00640272
19	GO:0006260	DNA replication	0.0285344	0.00740855	0.246565	GO:0051726	regulation of cell cycle	0.0727273	0.000389878	0.252547	GO:0008150	biological_process	0	0.0107031	0.43216	GO:0016829	lyase activity	0.105263	0.0253744	0.217097	GO:0006414	translational elongation	0.00332963	3.31088e-06	0.275575	GO:0005794	Golgi apparatus	0.12	0.0343291	0.245752	GO:0005739	mitochondrion	0.191396	0.000355923	0.235667	GO:0006366	transcription by RNA polymerase II	0.134228	2.52652e-06	0.269691	GO:0051603	proteolysis involved in cellular protein catabolic process	0.0677656	3.90335e-06	0.257194	GO:0030674	protein binding, bridging	0.0689655	0.0272828
20	GO:0042594	response to starvation	0.0136187	0.00903823	0.236187	GO:0006352	DNA-templated transcription, initiation	0.0333333	0.000509689	0.237711	GO:0030427	site of polarized growth	0.411765	1.38781e-06	0.230412	GO:0016757	transferase activity, transferring glycosyl groups	0.105263	0.0286142	0.242091	GO:0008150	biological_process	0.164262	4.79323e-06	0.335932	GO:0016301	kinase activity	0.16	0.00477795	0.192062	GO:0005773	vacuole	0.0820896	0.000533941	0.223068	GO:0006325	chromatin organization	0.116779	2.56375e-06	0.268993	GO:0006897	endocytosis	0.040293	4.49684e-06	0.24665	GO:0008092	cytoskeletal protein binding	0.0689655	0.0324654
21	GO:0007010	cytoskeleton organization	0.0447471	0.0111371	0.253656	GO:0018193	peptidyl-amino acid modification	0.0515152	0.000724998	0.246657	GO:0005933	cellular bud	0.294118	0.000212694	0.230052	GO:0003674	molecular_function	0.105263	0.016732	0.238282	GO:0008643	carbohydrate transport	0	0.0181072	0.24896	GO:0008092	cytoskeletal protein binding	0.08	0.0245812	0.191389	GO:0005886	plasma membrane	0.0702371	0.000620525	0.231541	GO:0018193	peptidyl-amino acid modification	0.0496644	2.80978e-06	0.251976	GO:0071554	cell wall organization or biogenesis	0.0641026	4.73405e-06	0.255949
22	GO:0042274	ribosomal small subunit biogenesis	0.0272374	0.0123539	0.246202	GO:0006605	protein targeting	0.0848485	0.000860523	0.256728	GO:0012505	endomembrane system	0.411765	0.00571769	0.23682						GO:0005737	cytoplasm	0.681465	1.54949e-05	0.255453	GO:0051082	unfolded protein binding	0.08	0.0266755	0.191419	GO:0005740	mitochondrial envelope	0.0636523	0.000759067	0.219845	GO:0007059	chromosome segregation	0.0590604	4.21688e-06	0.256096	GO:0048308	organelle inheritance	0.029304	9.09924e-06	0.240875
23	GO:0051603	proteolysis involved in cellular protein catabolic process	0.040856	0.0127106	0.252318	GO:0000910	cytokinesis	0.0363636	0.000913878	0.240142	GO:0005856	cytoskeleton	0.176471	0.012139	0.229271						GO:0005634	nucleus	0.36071	6.46548e-05	0.242956						GO:0005783	endoplasmic reticulum	0.100966	0.00822819	0.226466	GO:0016197	endosomal transport	0.0362416	5.01179e-06	0.246879	GO:0007033	vacuole organization	0.03663	1.00655e-05	0.245337
24	GO:0006281	DNA repair	0.0453956	0.0157407	0.264095	GO:0015931	nucleobase-containing compound transport	0.0484848	0.00110722	0.248448	GO:0005737	cytoplasm	0.882353	0.0251745	0.24403						GO:0005856	cytoskeleton	0.0443951	0.00379041	0.215289						GO:0005933	cellular bud	0.0412643	0.031492	0.215732	GO:0048285	organelle fission	0.0778523	5.7353e-06	0.262042	GO:0006360	transcription by RNA polymerase I	0.0311355	1.2274e-05	0.242298
25	GO:0006366	transcription by RNA polymerase II	0.0823606	0.0174326	0.264262	GO:0008380	RNA splicing	0.0484848	0.00119356	0.246044	GO:0016740	transferase activity	0.352941	0.00861179	0.262231						GO:0005740	mitochondrial envelope	0.0699223	0.00735783	0.220477						GO:0005840	ribosome	0.0592625	0.0395499	0.220001	GO:0006486	protein glycosylation	0.0255034	1.34842e-05	0.240943	GO:0007114	cell budding	0.0274725	2.59224e-05	0.240495
26	GO:0006310	DNA recombination	0.0343709	0.0179156	0.249801	GO:0007059	chromosome segregation	0.0606061	0.00197153	0.250618	GO:0016301	kinase activity	0.176471	0.0111739	0.253781						GO:0005840	ribosome	0.0688124	0.0156951	0.220614						GO:0005575	cellular_component	0.147937	6.89625e-06	0.270477	GO:0006360	transcription by RNA polymerase I	0.0268456	1.58861e-05	0.242003	GO:0006352	DNA-templated transcription, initiation	0.0311355	2.76011e-05	0.242959
27	GO:0048308	organelle inheritance	0.0136187	0.0195445	0.236913	GO:0031399	regulation of protein modification process	0.0393939	0.00212494	0.242782	GO:0016757	transferase activity, transferring glycosyl groups	0.117647	0.0231631	0.2498						GO:0016020	membrane	0.27414	0.0164125	0.239466						GO:0005694	chromosome	0.0412643	0.000435005	0.220789	GO:0006605	protein targeting	0.0778523	1.85204e-05	0.262451	GO:0016197	endosomal transport	0.0384615	3.0381e-05	0.247145
28	GO:0051726	regulation of cell cycle	0.0428016	0.0206125	0.253361	GO:0051169	nuclear transport	0.0545455	0.00231195	0.249054	GO:0008289	lipid binding	0.117647	0.0278706	0.21653						GO:0005777	peroxisome	0.0188679	0.0240294	0.208012						GO:0005730	nucleolus	0.0355575	0.00176669	0.219005	GO:0006353	DNA-templated transcription, termination	0.0201342	1.96886e-05	0.236918	GO:0006260	DNA replication	0.047619	3.33367e-05	0.251109
29	GO:0070925	organelle assembly	0.0265888	0.0218493	0.256169	GO:0048285	organelle fission	0.0787879	0.00319795	0.256335	GO:0003674	molecular_function	0.117647	0.0431734	0.231921						GO:0030427	site of polarized growth	0.0510544	0.024944	0.217637						GO:0016491	oxidoreductase activity	0.0575066	3.819e-06	0.184085	GO:0006397	mRNA processing	0.0496644	2.16286e-05	0.253596	GO:0008380	RNA splicing	0.047619	4.84424e-05	0.251577
30	GO:0015931	nucleobase-containing compound transport	0.0278859	0.0254697	0.25869	GO:0006353	DNA-templated transcription, termination	0.0212121	0.00374926	0.232189											GO:0005694	chromosome	0.0710322	0.0296256	0.2213						GO:0016791	phosphatase activity	0.0197542	0.00283829	0.211473	GO:0033043	regulation of organelle organization	0.0644295	3.45936e-05	0.259031	GO:0000278	mitotic cell cycle	0.0842491	7.14353e-05	0.263306
31	GO:0006401	RNA catabolic process	0.0259403	0.0266172	0.245924	GO:0006887	exocytosis	0.0212121	0.00785623	0.233539											GO:0031410	cytoplasmic vesicle	0.045505	0.0498106	0.216747						GO:0016301	kinase activity	0.0346795	0.0165198	0.182145	GO:0051052	regulation of DNA metabolic process	0.0348993	4.45176e-05	0.24748	GO:0006353	DNA-templated transcription, termination	0.021978	7.51155e-05	0.237242
32	GO:0002181	cytoplasmic translation	0.0337224	0.0297232	0.249874	GO:0023052	signaling	0.0636364	0.00837582	0.253264											GO:0005575	cellular_component	0.107658	4.14057e-06	0.264374						GO:0016787	hydrolase activity	0.130378	0.0348631	0.228345	GO:0006401	RNA catabolic process	0.0402685	4.54282e-05	0.250184	GO:0008033	tRNA processing	0.0384615	8.50481e-05	0.247975
33	GO:0006974	cellular response to DNA damage stimulus	0.0525292	0.0338377	0.266893	GO:0007033	vacuole organization	0.030303	0.00839771	0.240009											GO:0005198	structural molecule activity	0.0754717	0.000410064	0.203588						GO:0003677	DNA binding	0.0640913	0.036136	0.185883	GO:0006468	protein phosphorylation	0.0536913	5.17344e-05	0.255667	GO:0006401	RNA catabolic process	0.0421245	0.00021768	0.25043
34	GO:0032200	telomere organization	0.0162127	0.0403072	0.23976	GO:0070647	protein modification by small protein conjugation or removal	0.0484848	0.00895703	0.248215											GO:0003735	structural constituent of ribosome	0.0521643	0.00131666	0.201586						GO:0016798	hydrolase activity, acting on glycosyl bonds	0.00965759	0.0439142	0.206872	GO:0007114	cell budding	0.0228188	7.22617e-05	0.240189	GO:0043543	protein acylation	0.025641	0.000467721	0.241956
35	GO:0042221	response to chemical	0.075227	0.0404139	0.263042	GO:0048284	organelle fusion	0.030303	0.0090783	0.240142											GO:0030234	enzyme regulator activity	0.0521643	0.00146899	0.183648						GO:0030555	RNA modification guide activity	0	1.30474e-06	0.21267	GO:0006897	endocytosis	0.0322148	8.30827e-05	0.24638	GO:0006974	cellular response to DNA damage stimulus	0.0714286	0.00130882	0.269309
36	GO:0000054	ribosomal subunit export from nucleus	0.0103761	0.0499177	0.252762	GO:0061025	membrane fusion	0.0272727	0.009386	0.238322											GO:0030674	protein binding, bridging	0.0155383	0.0329563	0.178348						GO:0019843	rRNA binding	0.00395083	1.56674e-06	0.215511	GO:0007033	vacuole organization	0.0281879	0.000329778	0.245059	GO:0008213	protein alkylation	0.0201465	0.0013744	0.23886
37	GO:0006414	translational elongation	0.00453956	2.67016e-06	0.258559	GO:0016050	vesicle organization	0.0272727	0.014013	0.23905											GO:0030533	triplet codon-amino acid adaptor activity	0	2.31769e-06	0.223411						GO:0030533	triplet codon-amino acid adaptor activity	0	3.7564e-06	0.223946	GO:0015931	nucleobase-containing compound transport	0.0389262	0.000535215	0.253839	GO:0000910	cytokinesis	0.029304	0.0020302	0.245474
38	GO:0008150	biological_process	0.157588	6.34075e-06	0.323633	GO:0001403	invasive growth in response to glucose limitation	0.0212121	0.0209453	0.235515											GO:0003723	RNA binding	0.0654828	9.08652e-06	0.231198						GO:0003723	RNA binding	0.0539947	5.10015e-06	0.232197	GO:0006310	DNA recombination	0.0442953	0.00136283	0.254314	GO:0051726	regulation of cell cycle	0.0567766	0.00281946	0.258297
39	GO:0031410	cytoplasmic vesicle	0.0544747	4.7071e-06	0.17675	GO:0033043	regulation of organelle organization	0.0575758	0.0333839	0.253439											GO:0030555	RNA modification guide activity	0	0.00010713	0.213132						GO:0008092	cytoskeletal protein binding	0.00351185	0.000193549	0.177335	GO:0008380	RNA splicing	0.0375839	0.0014981	0.251338	GO:0007059	chromosome segregation	0.0512821	0.0031803	0.256304
40	GO:0012505	endomembrane system	0.188716	5.76696e-06	0.18796	GO:0051052	regulation of DNA metabolic process	0.030303	0.035772	0.242335											GO:0003674	molecular_function	0.331853	0.00594607	0.204412						GO:0004386	helicase activity	0.00746269	0.0111228	0.210793	GO:0006997	nucleus organization	0.0214765	0.001835	0.241658	GO:0006281	DNA repair	0.0586081	0.00360768	0.266353
41	GO:0005737	cytoplasm	0.675746	6.94338e-06	0.20769	GO:0008033	tRNA processing	0.030303	0.0387725	0.24256											GO:0019843	rRNA binding	0.00665927	0.0277752	0.215695											GO:0043144	snoRNA processing	0.0161074	0.00208023	0.237404	GO:0070925	organelle assembly	0.03663	0.00524049	0.250724
42	GO:0005634	nucleus	0.371595	7.40042e-06	0.196271	GO:0008150	biological_process	0.0151515	3.13525e-06	0.324445																										GO:0008033	tRNA processing	0.0295302	0.00270262	0.247714	GO:0033043	regulation of organelle organization	0.0586081	0.00530457	0.259218
43	GO:0016020	membrane	0.285344	1.44955e-05	0.193665	GO:0006414	translational elongation	0.0121212	0.000800755	0.257863																										GO:0009408	response to heat	0.0214765	0.00399493	0.242829	GO:0051052	regulation of DNA metabolic process	0.0311355	0.0053787	0.247742
44	GO:0005694	chromosome	0.077821	2.18082e-05	0.180139	GO:0051186	cofactor metabolic process	0.00606061	0.0189738	0.248904																										GO:0043543	protein acylation	0.0201342	0.00401617	0.241658	GO:0043144	snoRNA processing	0.0164835	0.00724876	0.237725
45	GO:0005933	cellular bud	0.0505837	0.000190262	0.176859	GO:0032543	mitochondrial translation	0.00606061	0.0260603	0.247978																										GO:0006470	protein dephosphorylation	0.0161074	0.00448925	0.238324	GO:0015931	nucleobase-containing compound transport	0.03663	0.0109138	0.254061
46	GO:0030427	site of polarized growth	0.0525292	0.000627158	0.177413	GO:0055086	nucleobase-containing small molecule metabolic process	0.00909091	0.0272008	0.250275																										GO:0048308	organelle inheritance	0.0187919	0.00477775	0.240571	GO:0006887	exocytosis	0.0164835	0.0127391	0.238641
47	GO:0005783	endoplasmic reticulum	0.110246	0.00065971	0.18382	GO:0005856	cytoskeleton	0.0787879	2.08729e-06	0.165497																										GO:0071554	cell wall organization or biogenesis	0.0456376	0.00484425	0.255739	GO:0009408	response to heat	0.021978	0.0132921	0.24312
48	GO:0005856	cytoskeleton	0.0402075	0.00323335	0.175664	GO:0005694	chromosome	0.136364	2.73474e-06	0.169408																										GO:0008213	protein alkylation	0.0161074	0.00535083	0.238545	GO:0006997	nucleus organization	0.0201465	0.0176182	0.241956
49	GO:0005794	Golgi apparatus	0.0376135	0.0196094	0.175633	GO:0012505	endomembrane system	0.269697	2.88484e-06	0.176175																										GO:0051169	nuclear transport	0.0416107	0.00708787	0.254469	GO:0032200	telomere organization	0.021978	0.0193273	0.243897
50	GO:0005840	ribosome	0.0629053	0.0232343	0.179628	GO:0005634	nucleus	0.521212	3.83842e-06	0.183256																										GO:0006352	DNA-templated transcription, initiation	0.0187919	0.0216253	0.242668	GO:0000902	cell morphogenesis	0.010989	0.0230851	0.233216
51	GO:0005938	cell cortex	0.0278859	0.0363765	0.175806	GO:0005794	Golgi apparatus	0.0727273	1.91484e-05	0.165469																										GO:0032200	telomere organization	0.0201342	0.0251254	0.243611	GO:0001403	invasive growth in response to glucose limitation	0.018315	0.0240203	0.240686
52	GO:0005575	cellular_component	0.0972763	5.8496e-06	0.212679	GO:0005783	endoplasmic reticulum	0.148485	0.000212211	0.172605																										GO:0006457	protein folding	0.0228188	0.0294499	0.245996	GO:0051169	nuclear transport	0.040293	0.0355964	0.254688
53	GO:0003677	DNA binding	0.0771725	5.60306e-05	0.173332	GO:0005938	cell cortex	0.0515152	0.000530923	0.163864																										GO:0006970	response to osmotic stress	0.0214765	0.0425579	0.245602	GO:0048285	organelle fission	0.0604396	0.0494568	0.262208
54	GO:0016787	hydrolase activity	0.14332	0.000851322	0.2016	GO:0030427	site of polarized growth	0.0757576	0.000861395	0.167028																										GO:0032543	mitochondrial translation	0.00268456	2.71506e-06	0.25335	GO:0006414	translational elongation	0.00549451	2.84785e-06	0.263786
55	GO:0005198	structural molecule activity	0.0667964	0.000940481	0.183155	GO:0031410	cytoplasmic vesicle	0.069697	0.000884966	0.166448																										GO:0006414	translational elongation	0.00671141	2.71517e-06	0.263631	GO:0008150	biological_process	0.0311355	4.28228e-06	0.332686
56	GO:0030234	enzyme regulator activity	0.0466926	0.00173993	0.1703	GO:0016020	membrane	0.309091	0.00475604	0.181049																										GO:0008150	biological_process	0.0590604	4.96467e-06	0.333356	GO:0032543	mitochondrial translation	0.003663	0.000222053	0.253576
57	GO:0003924	GTPase activity	0.0162127	0.00193684	0.182806	GO:0005933	cellular bud	0.0636364	0.00781491	0.166544																										GO:0055085	transmembrane transport	0.0161074	0.00484331	0.258103	GO:0006520	cellular amino acid metabolic process	0.00915751	0.00292124	0.256021
58	GO:0003682	chromatin binding	0.0246433	0.00270193	0.166488	GO:0005815	microtubule organizing center	0.0242424	0.021693	0.160545																										GO:0007005	mitochondrion organization	0.0389262	0.00760244	0.26754	GO:0055086	nucleobase-containing small molecule metabolic process	0.010989	0.0102177	0.255949
59	GO:0003700	DNA-binding transcription factor activity	0.0337224	0.0030507	0.16837	GO:0005575	cellular_component	0.0121212	2.84791e-06	0.196714																										GO:0032787	monocarboxylic acid metabolic process	0.00805369	0.0123766	0.250962	GO:0005794	Golgi apparatus	0.102564	1.3524e-06	0.161461
60	GO:0004518	nuclease activity	0.0207523	0.0082896	0.185172	GO:0005739	mitochondrion	0.115152	0.00852135	0.177743																										GO:0042255	ribosome assembly	0.00134228	0.0191297	0.240382	GO:0031410	cytoplasmic vesicle	0.0915751	1.58213e-06	0.162383
61	GO:0016853	isomerase activity	0.0136187	0.0176761	0.16372	GO:0005773	vacuole	0.0393939	0.0435006	0.170694																										GO:0051186	cofactor metabolic process	0.0134228	0.0274582	0.254314	GO:0005694	chromosome	0.122711	1.95103e-06	0.165178
62	GO:0008289	lipid binding	0.0220493	0.0182553	0.166273	GO:0005085	guanyl-nucleotide exchange factor activity	0.0393939	9.27302e-07	0.163899																										GO:0006520	cellular amino acid metabolic process	0.0161074	0.0364513	0.255811	GO:0030427	site of polarized growth	0.0787546	2.76365e-06	0.162929
63	GO:0008134	transcription factor binding	0.0155642	0.0201561	0.164433	GO:0008092	cytoskeletal protein binding	0.0424242	2.10392e-06	0.155977																										GO:0031410	cytoplasmic vesicle	0.0751678	1.56585e-06	0.158972	GO:0005856	cytoskeleton	0.0659341	2.8226e-06	0.161487
64	GO:0003735	structural constituent of ribosome	0.042153	0.0249419	0.180726	GO:0016740	transferase activity	0.19697	6.82759e-06	0.187754																										GO:0005794	Golgi apparatus	0.0738255	1.82399e-06	0.158112	GO:0005783	endoplasmic reticulum	0.190476	2.8813e-06	0.168214
65	GO:0016887	ATPase activity	0.0473411	0.0297302	0.192187	GO:0030234	enzyme regulator activity	0.0787879	4.76979e-05	0.161358																										GO:0005856	cytoskeleton	0.0644295	2.00665e-06	0.158136	GO:0012505	endomembrane system	0.311355	3.44403e-06	0.171629
66	GO:0043167	ion binding	0.0350195	0.0440251	0.169223	GO:0032182	ubiquitin-like protein binding	0.0272727	0.000145027	0.154383																										GO:0005938	cell cortex	0.052349	2.16925e-06	0.158062	GO:0005634	nucleus	0.448718	3.96031e-06	0.178493
67	GO:0030555	RNA modification guide activity	0	1.63209e-06	0.184479	GO:0003682	chromatin binding	0.0454545	0.000207934	0.157976																										GO:0005694	chromosome	0.126174	2.44066e-06	0.161582	GO:0016020	membrane	0.349817	4.50798e-06	0.176339
68	GO:0030533	triplet codon-amino acid adaptor activity	0	3.173e-06	0.194226	GO:0008289	lipid binding	0.0424242	0.000429795	0.157785																										GO:0005783	endoplasmic reticulum	0.151678	2.8792e-06	0.164418	GO:0005938	cell cortex	0.0512821	7.17528e-06	0.161408
69	GO:0003723	RNA binding	0.0661479	5.15642e-06	0.201985	GO:0043167	ion binding	0.0575758	0.0026836	0.160405																										GO:0030427	site of polarized growth	0.0738255	3.05807e-06	0.159483	GO:0005737	cytoplasm	0.703297	1.36284e-05	0.187765
70	GO:0003674	molecular_function	0.307393	7.02641e-06	0.198813	GO:0005198	structural molecule activity	0.0878788	0.00275078	0.163438																										GO:0005933	cellular bud	0.0671141	3.2672e-06	0.159056	GO:0005933	cellular bud	0.0641026	0.000328024	0.162473
71	GO:0019843	rRNA binding	0.00648508	0.00126211	0.186879	GO:0016757	transferase activity, transferring glycosyl groups	0.0333333	0.00544824	0.174154																										GO:0012505	endomembrane system	0.26443	4.29168e-06	0.167606	GO:0005815	microtubule organizing center	0.0201465	0.0286274	0.156848
72						GO:0019899	enzyme binding	0.0272727	0.00602179	0.167443																										GO:0005634	nucleus	0.445638	5.24352e-06	0.174015	GO:0005575	cellular_component	0.0238095	4.06972e-06	0.19221
73						GO:0000988	transcription factor activity, protein binding	0.0393939	0.00813797	0.158444																										GO:0005737	cytoplasm	0.697987	5.69576e-06	0.182673	GO:0005739	mitochondrion	0.126374	0.00636177	0.173138
74						GO:0008168	methyltransferase activity	0.030303	0.00980045	0.173809																										GO:0016020	membrane	0.300671	0.00010186	0.172004	GO:0005840	ribosome	0.032967	0.0451502	0.164757
75						GO:0016779	nucleotidyltransferase activity	0.0272727	0.0102024	0.172993																										GO:0005815	microtubule organizing center	0.0214765	0.00399493	0.153804	GO:0032182	ubiquitin-like protein binding	0.029304	3.95838e-07	0.152928
76						GO:0042393	histone binding	0.0181818	0.0121484	0.15422																										GO:0005575	cellular_component	0.0402685	4.22872e-06	0.186823	GO:0008092	cytoskeletal protein binding	0.03663	4.62859e-07	0.154456
77						GO:0003729	mRNA binding	0.0454545	0.0182679	0.166268																										GO:0005739	mitochondrion	0.127517	0.00162054	0.169015	GO:0016757	transferase activity, transferring glycosyl groups	0.0421245	8.08872e-07	0.170219
78						GO:0008565	protein transporter activity	0.0181818	0.0329472	0.15498																										GO:0005740	mitochondrial envelope	0.0281879	0.00263088	0.161111	GO:0005085	guanyl-nucleotide exchange factor activity	0.0274725	1.07282e-06	0.160934
79						GO:0008233	peptidase activity	0.0272727	0.0446719	0.157294																										GO:0032182	ubiquitin-like protein binding	0.0241611	7.1633e-07	0.154745	GO:0030234	enzyme regulator activity	0.0750916	2.47513e-06	0.159611
80						GO:0030533	triplet codon-amino acid adaptor activity	0	1.7081e-06	0.168975																										GO:0008092	cytoskeletal protein binding	0.0362416	7.56003e-07	0.156407	GO:0016740	transferase activity	0.197802	2.82051e-06	0.183152
81						GO:0003674	molecular_function	0.169697	3.87195e-06	0.185839																										GO:0003682	chromatin binding	0.0416107	9.25543e-07	0.158495	GO:0003682	chromatin binding	0.043956	3.35328e-06	0.156371
82						GO:0022857	transmembrane transporter activity	0.00909091	0.000226278	0.162958																										GO:0043167	ion binding	0.0604027	2.1141e-06	0.161038	GO:0043167	ion binding	0.0549451	0.00019561	0.158699
83																																				GO:0005085	guanyl-nucleotide exchange factor activity	0.0228188	2.18695e-06	0.162256	GO:0042393	histone binding	0.0201465	0.000220886	0.152772
84																																				GO:0016740	transferase activity	0.174497	2.88179e-06	0.1795	GO:0019899	enzyme binding	0.0274725	0.000309019	0.164331
85																																				GO:0016757	transferase activity, transferring glycosyl groups	0.0348993	4.74654e-06	0.166975	GO:0008565	protein transporter activity	0.021978	0.000437236	0.1535
86																																				GO:0030234	enzyme regulator activity	0.0644295	6.89802e-06	0.162038	GO:0051082	unfolded protein binding	0.025641	0.000874291	0.154614
87																																				GO:0030674	protein binding, bridging	0.0255034	1.03651e-05	0.156043	GO:0008289	lipid binding	0.032967	0.00149072	0.156188
88																																				GO:0008289	lipid binding	0.0362416	1.73999e-05	0.158295	GO:0000988	transcription factor activity, protein binding	0.0347985	0.00380822	0.15682
89																																				GO:0000988	transcription factor activity, protein binding	0.033557	0.00173322	0.158984	GO:0003729	mRNA binding	0.043956	0.00572392	0.172852
90																																				GO:0019899	enzyme binding	0.0214765	0.00310954	0.165956	GO:0016779	nucleotidyltransferase activity	0.0238095	0.00827163	0.169126
91																																				GO:0016787	hydrolase activity	0.151678	0.00414413	0.180323	GO:0016301	kinase activity	0.0421245	0.0423367	0.174015
92																																				GO:0016887	ATPase activity	0.0577181	0.00443247	0.172687	GO:0030533	triplet codon-amino acid adaptor activity	0	1.28159e-06	0.176018
93																																				GO:0042393	histone binding	0.0134228	0.00951441	0.154575	GO:0003674	molecular_function	0.188645	4.03013e-06	0.183357
94																																				GO:0008565	protein transporter activity	0.0147651	0.0203814	0.155367	GO:0022857	transmembrane transporter activity	0.0201465	0.00188261	0.161144
95																																				GO:0016779	nucleotidyltransferase activity	0.0201342	0.0241206	0.165925	GO:0019843	rRNA binding	0.0018315	0.00315071	0.170275
96																																				GO:0003729	mRNA binding	0.0375839	0.0241768	0.179798	GO:0030555	RNA modification guide activity	0	0.00628747	0.168384
97																																				GO:0003924	GTPase activity	0.0161074	0.0402086	0.165159	GO:0003735	structural constituent of ribosome	0.0164835	0.0249036	0.15955
98																																				GO:0005198	structural molecule activity	0.0657718	0.0423754	0.164224	GO:0016491	oxidoreductase activity	0.0238095	0.0428708	0.160511
99																																				GO:0030533	triplet codon-amino acid adaptor activity	0	1.91438e-06	0.18363
100																																				GO:0003674	molecular_function	0.221477	6.06274e-06	0.189017
101																																				GO:0030555	RNA modification guide activity	0	0.00068922	0.174465
102																																				GO:0019843	rRNA binding	0.00268456	0.00122661	0.176711
103																																				GO:0022857	transmembrane transporter activity	0.0241611	0.00215899	0.163719
104																																				GO:0016491	oxidoreductase activity	0.0201342	0.0021957	0.163024
105																																				GO:0003723	RNA binding	0.0832215	0.0218206	0.191056
106
107
108
109
110
111
112
113
114
115
[truncated: 51 more columns]

## Sheet: BCC
	S288C_HMG2_GO_id	S288C_HMG2_GO_id_name	S288C_HMG2_Coverage	S288C_HMG2_P_val	S288C_HMG2_uniqueness		S288C_HMG1_GO_id	S288C_HMG1_GO_id_name	S288C_HMG1_Coverage	S288C_HMG1_P_val	S288C_HMG1_uniqueness		S288C_CERI_GO_id	S288C_CERI_GO_id_name	S288C_CERI_Coverage	S288C_CERI_P_val	S288C_CERI_uniqueness		S288C_ATOR_GO_id	S288C_ATOR_GO_id_name	S288C_ATOR_Coverage	S288C_ATOR_P_val	S288C_ATOR_uniqueness			S288C_ARV1_GO_id	S288C_ARV1_GO_id_name	S288C_ARV1_Coverage	S288C_ARV1_P_val	S288C_ARV1_uniqueness		YPS606_ATOR_GO_id	YPS606_ATOR_GO_id_name	YPS606_ATOR_Coverage	YPS606_ATOR_P_val	YPS606_ATOR_uniqueness		YPS606_HMG2_GO_id	YPS606_HMG2_GO_id_name	YPS606_HMG2_Coverage	YPS606_HMG2_P_val	YPS606_HMG2_uniqueness		YPS606_CERI_GO_id	YPS606_CERI_GO_id_name	YPS606_CERI_Coverage	YPS606_CERI_P_val	YPS606_CERI_uniqueness
0	GO:0006310	DNA recombination	0.272727	0.0024347	0.607548		GO:0006873	cellular ion homeostasis	0.25	0.00904064	0.797719		GO:0071554	cell wall organization or biogenesis	0.384615	1.91552e-05	0.39967		GO:0071554	cell wall organization or biogenesis	0.285714	0.000518433	0.32302			GO:0061025	membrane fusion	1	0.0113772	0.521525		GO:0051049	regulation of transport	1	0.0127246	0.346017		GO:0006091	generation of precursor metabolites and energy	0.130435	0.0142309	0.601283		GO:0071554	cell wall organization or biogenesis	0.333333	0.000268021	0.299628
1	GO:0006281	DNA repair	0.272727	0.00599088	0.702507		GO:0042221	response to chemical	0.375	0.0118037	0.819408		GO:0000910	cytokinesis	0.230769	0.00054099	0.387526		GO:0000910	cytokinesis	0.142857	0.0137776	0.318292			GO:0016050	vesicle organization	1	0.0121257	0.521947		GO:0006897	endocytosis	1	0.0146707	0.346733		GO:0048308	organelle inheritance	0.0869565	0.0170338	0.50146		GO:0042221	response to chemical	0.416667	0.00058161	0.307131
2	GO:0007033	vacuole organization	0.181818	0.00835052	0.596764		GO:0006468	protein phosphorylation	0.25	0.0206403	0.804952		GO:0023052	signaling	0.307692	0.000850062	0.403208		GO:0006325	chromatin organization	0.214286	0.0243158	0.325934			GO:0048284	organelle fusion	1	0.0133234	0.522574		GO:0071554	cell wall organization or biogenesis	1	0.0296407	0.350301		GO:0045333	cellular respiration	0.0869565	0.0319929	0.595254		GO:0006468	protein phosphorylation	0.25	0.00417949	0.299584
3	GO:0006974	cellular response to DNA damage stimulus	0.272727	0.0102955	0.705788		GO:0006974	cellular response to DNA damage stimulus	0.25	0.0449158	0.81224		GO:0051321	meiotic cell cycle	0.307692	0.00153735	0.405925		GO:0043934	sporulation	0.142857	0.0314569	0.320847			GO:0048193	Golgi vesicle transport	1	0.0285928	0.527629		GO:0023052	signaling	1	0.0366766	0.351371		GO:0007033	vacuole organization	0.0869565	0.0348554	0.505074		GO:0023052	signaling	0.25	0.00769561	0.301518
4	GO:0006325	chromatin organization	0.272727	0.0121898	0.617059		GO:0048285	organelle fission	0.25	0.0457441	0.812418		GO:0006887	exocytosis	0.153846	0.00372825	0.379506		GO:0032787	monocarboxylic acid metabolic process	0.142857	0.0323053	0.320933			GO:0005794	Golgi apparatus	1	0.0297904	0.458883		GO:0005933	cellular bud	1	0.0360778	0.301623		GO:0006457	protein folding	0.0869565	0.0400983	0.505813		GO:0000910	cytokinesis	0.166667	0.0101582	0.293038
5	GO:0006366	transcription by RNA polymerase II	0.272727	0.0366995	0.6243								GO:0006468	protein phosphorylation	0.230769	0.00532193	0.399588		GO:0030427	site of polarized growth	0.285714	0.00148678	0.338274			GO:0031410	cytoplasmic vesicle	1	0.035479	0.458883		GO:0030427	site of polarized growth	1	0.0392216	0.301623		GO:0006979	response to oxidative stress	0.0869565	0.0480781	0.506787		GO:0006605	protein targeting	0.25	0.0146695	0.303672
6	GO:0009311	oligosaccharide metabolic process	0.0909091	0.0436457	0.5811								GO:0042221	response to chemical	0.307692	0.00763782	0.413912		GO:0005794	Golgi apparatus	0.214286	0.00682367	0.335689									GO:0005085	guanyl-nucleotide exchange factor activity	1	0.00688623	0.30542		GO:0016874	ligase activity	0.130435	0.00390086	0.395154		GO:0007005	mitochondrion organization	0.25	0.0336584	0.306641
7	GO:0005694	chromosome	0.272727	0.0205799	0.429004								GO:0016570	histone modification	0.153846	0.0190799	0.425366		GO:0005933	cellular bud	0.214286	0.0115621	0.337476									GO:0008289	lipid binding	1	0.0158683	0.306919		GO:0003700	DNA-binding transcription factor activity	0.130435	0.0162862	0.395154		GO:0005933	cellular bud	0.25	0.00735189	0.281309
8													GO:0006325	chromatin organization	0.230769	0.0197557	0.441989		GO:0005737	cytoplasm	0.928571	0.0141035	0.377845									GO:0043167	ion binding	1	0.0287425	0.307843								GO:0030427	site of polarized growth	0.25	0.00926406	0.282013
9													GO:0000278	mitotic cell cycle	0.230769	0.0207635	0.40806		GO:0005938	cell cortex	0.142857	0.0353469	0.344978																					GO:0005740	mitochondrial envelope	0.25	0.0211078	0.28467
10													GO:0043934	sporulation	0.153846	0.0273102	0.393974		GO:0016740	transferase activity	0.357143	0.0156082	0.26148																					GO:0005737	cytoplasm	0.916667	0.0380527	0.30952
11													GO:0006397	mRNA processing	0.153846	0.0401405	0.397219		GO:0003729	mRNA binding	0.142857	0.0470862	0.26148																					GO:0005739	mitochondrion	0.416667	0.0391878	0.296667
12													GO:0051169	nuclear transport	0.153846	0.0450014	0.398219																											GO:0016301	kinase activity	0.25	0.00400215	0.277222
13													GO:0048193	Golgi vesicle transport	0.153846	0.049607	0.399085																											GO:0051082	unfolded protein binding	0.166667	0.0063787	0.237118
14													GO:0030427	site of polarized growth	0.384615	7.39398e-05	0.262729																											GO:0016740	transferase activity	0.333333	0.0393004	0.280992
15													GO:0005933	cellular bud	0.230769	0.00931779	0.26259																											GO:0043167	ion binding	0.166667	0.0431347	0.23985
16													GO:0005694	chromosome	0.230769	0.0328764	0.263341
17													GO:0019899	enzyme binding	0.230769	0.000277585	0.245286
18													GO:0016740	transferase activity	0.384615	0.0110364	0.245286
19
20
21
22
23
24
25
26
27
28
29
30
31
32
33
34
35
36
37
38
39
40
41
42
43
44
45
46
47
48
49
50
51
52
53
54
55
56
57
58
59
60
61
62
63
64
65
66
67
68
69
70
71
72
73
74
75
76
77
78
79
80
81
82
83
84
85
86
87
88
89
90
91
92
93
94
95
96
97
98
99
100
101
102
103
104
105
106
107
108
109
110
111
112
[truncated: 60 more columns]

## Sheet: CCC
	S288C_HMG2_GO_id	S288C_HMG2_GO_id_name	S288C_HMG2_Coverage	S288C_HMG2_P_val	S288C_HMG2_Uniqueness		S288C_HMG1_GO_id	S288C_HMG1_GO_id_name	S288C_HMG1_Coverage	S288C_HMG1_P_val	S288C_HMG1_Uniqueness		S288C_CERI_GO_id	S288C_CERI_GO_id_name	S288C_CERI_Coverage	S288C_CERI_P_val	S288C_CERI_Uniqueness		S288C_ATOR_GO_id	S288C_ATOR_GO_id_name	S288C_ATOR_Coverage	S288C_ATOR_P_val	S288C_ATOR_Uniqueness		S288C_ARV1_GO_id	S288C_ARV1_GO_id_name	S288C_ARV1_Coverage	S288C_ARV1_P_val	S288C_ARV1_Uniqueness		YPS606_ATOR_GO_id	YPS606_ATOR_GO_id_name	YPS606_ATOR_Coverage	YPS606_ATOR_P_val	YPS606_ATOR_Uniqueness		YPS606_HMG2_GO_id	YPS606_HMG2_GO_id_name	YPS606_HMG2_Coverage	YPS606_HMG2_P_val	YPS606_HMG2_Uniqueness		YPS606_CERI_GO_id	YPS606_CERI_GO_id_name	YPS606_CERI_Coverage	YPS606_CERI_P_val	YPS606_CERI_Uniqueness		YPS606_ARV1_GO_id
0	GO:0016570	histone modification	0.0774648	6.25199e-07	0.281271		GO:0005975	carbohydrate metabolic process	0.0427273	0.00290463	0.278798		GO:0006470	protein dephosphorylation	1	0.00733533	0.681511		GO:0006497	protein lipidation	0.0388128	3.26242e-07	0.240055		GO:0007031	peroxisome organization	0.0207317	2.93675e-05	0.251432		GO:0006497	protein lipidation	0.0675676	3.1655e-07	0.237682		GO:0007031	peroxisome organization	0.0153492	0.00037998	0.222903		GO:0051604	protein maturation	0.0170213	0.0047996	0.239123		GO:0007059
1	GO:0000278	mitotic cell cycle	0.123239	7.53905e-07	0.288315		GO:0007031	peroxisome organization	0.0136364	0.0102729	0.264014		GO:0006997	nucleus organization	1	0.00988024	0.683136		GO:0016050	vesicle organization	0.0570776	3.79186e-07	0.246785		GO:0051321	meiotic cell cycle	0.0573171	0.0153	0.258337		GO:0048193	Golgi vesicle transport	0.162162	4.77637e-07	0.253806		GO:0007124	pseudohyphal growth	0.018419	0.00407406	0.225749		GO:0055085	transmembrane transport	0.0524823	0.00547988	0.250264		GO:0006260
2	GO:0070647	protein modification by small protein conjugation or removal	0.0809859	1.20692e-06	0.278136		GO:0042594	response to starvation	0.0145455	0.0153197	0.265093		GO:0006629	lipid metabolic process	1	0.0443114	0.690079		GO:0000910	cytokinesis	0.0547945	3.93781e-07	0.247934		GO:0043934	sporulation	0.0292683	0.0458769	0.255316		GO:0006629	lipid metabolic process	0.168919	9.01429e-07	0.259685		GO:0006869	lipid transport	0.0168841	0.00718761	0.225118		GO:0007005	mitochondrion organization	0.0822695	0.0160877	0.255507		GO:0002181
3	GO:0006497	protein lipidation	0.0387324	1.23249e-06	0.260875		GO:0032787	monocarboxylic acid metabolic process	0.0290909	0.026184	0.274702		GO:0016791	phosphatase activity	1	0.0142216	0.579247		GO:0048284	organelle fusion	0.0479452	3.93781e-07	0.247934		GO:0006414	translational elongation	0.00487805	1.91746e-06	0.258975		GO:0006486	protein glycosylation	0.0608108	5.33944e-06	0.240884		GO:0051049	regulation of transport	0.019954	0.00744966	0.226806		GO:0051049	regulation of transport	0.0212766	0.0289952	0.24248		GO:0000278
4	GO:0006325	chromatin organization	0.158451	1.47186e-06	0.296797		GO:0043934	sporulation	0.0281818	0.0344442	0.274537								GO:0006360	transcription by RNA polymerase I	0.0388128	5.97086e-07	0.244704		GO:0009451	RNA modification	0.0134146	0.0311198	0.25621		GO:0016050	vesicle organization	0.0675676	7.06448e-06	0.243704		GO:0006873	cellular ion homeostasis	0.0276285	0.00831472	0.230094		GO:0043934	sporulation	0.0312057	0.0318727	0.246063		GO:0042255
5	GO:0006366	transcription by RNA polymerase II	0.169014	1.7206e-06	0.295285		GO:0006470	protein dephosphorylation	0.0118182	0.0490612	0.263823								GO:0061025	membrane fusion	0.0456621	6.62667e-07	0.246019		GO:0005777	peroxisome	0.0231707	0.00103823	0.266408		GO:0006325	chromatin organization	0.135135	1.06319e-05	0.272755		GO:0070925	organelle assembly	0.028396	0.0105497	0.230541		GO:0006811	ion transport	0.0524823	0.0371139	0.251253		GO:0051603
6	GO:0006397	mRNA processing	0.0739437	4.54364e-06	0.278136		GO:0006414	translational elongation	0.00181818	3.18676e-06	0.285541								GO:0048193	Golgi vesicle transport	0.123288	7.19071e-07	0.258077		GO:0005739	mitochondrion	0.206098	0.00252031	0.292376		GO:0007033	vacuole organization	0.0675676	1.49637e-05	0.244608		GO:0006470	protein dephosphorylation	0.0122794	0.0167025	0.222762		GO:0006414	translational elongation	0.0070922	1.44706e-06	0.25336		GO:0006325
7	GO:0031399	regulation of protein modification process	0.056338	9.06442e-06	0.272112		GO:0006397	mRNA processing	0.0109091	0.000919581	0.276962								GO:0006325	chromatin organization	0.136986	1.1896e-06	0.272297		GO:0005740	mitochondrial envelope	0.0707317	0.00874003	0.278921		GO:0007010	cytoskeleton organization	0.108108	3.92877e-05	0.256691		GO:0007005	mitochondrion organization	0.0736761	0.0299535	0.241406		GO:0006325	chromatin organization	0.022695	0.00159384	0.252928		GO:0048285
8	GO:0023052	signaling	0.0880282	1.7614e-05	0.283734		GO:0006497	protein lipidation	0.000909091	0.00716686	0.263029								GO:0023052	signaling	0.0890411	1.19946e-06	0.261739		GO:0005634	nucleus	0.332927	0.0497412	0.300415		GO:0023052	signaling	0.108108	5.58602e-05	0.257081		GO:0006811	ion transport	0.0475825	0.0368607	0.236524		GO:0006310	DNA recombination	0.0113475	0.00844626	0.248105		GO:0070925
9	GO:0006974	cellular response to DNA damage stimulus	0.0985915	3.05495e-05	0.296677		GO:0006354	DNA-templated transcription, elongation	0.00545455	0.00740255	0.270655								GO:0006468	protein phosphorylation	0.0730594	1.4334e-06	0.258521		GO:0005575	cellular_component	0.156098	0.0287899	0.314695		GO:0007114	cell budding	0.0472973	0.000207203	0.240202		GO:0006468	protein phosphorylation	0.0368381	0.0425083	0.233853		GO:0006352	DNA-templated transcription, initiation	0.00283688	0.0474513	0.241317		GO:0006366
10	GO:0018193	peptidyl-amino acid modification	0.0633803	3.63644e-05	0.276409		GO:0048193	Golgi vesicle transport	0.0154545	0.00876672	0.27836								GO:0007033	vacuole organization	0.0456621	1.48251e-06	0.247795		GO:0016301	kinase activity	0.0463415	0.00140765	0.278411		GO:0006897	endocytosis	0.0608108	0.000217275	0.245803		GO:0006979	response to oxidative stress	0.0214889	0.0440712	0.228471		GO:0005740	mitochondrial envelope	0.0808511	0.000283534	0.238557		GO:0006605
11	GO:0006260	DNA replication	0.0598592	4.31934e-05	0.275227		GO:0008150	biological_process	0.226364	0.0123835	0.338728								GO:0006605	protein targeting	0.100457	1.5988e-06	0.265382		GO:0016491	oxidoreductase activity	0.054878	0.0304883	0.281895		GO:0071554	cell wall organization or biogenesis	0.0878378	0.000274845	0.254269		GO:0006414	translational elongation	0.00537222	2.42437e-06	0.238925		GO:0016020	membrane	0.29078	0.00167655	0.255523		GO:0006281
12	GO:0006360	transcription by RNA polymerase I	0.0387324	8.11108e-05	0.265778		GO:0032543	mitochondrial translation	0.0136364	0.01381	0.276751								GO:0016570	histone modification	0.0525114	1.66887e-06	0.257565		GO:0003674	molecular_function	0.406098	0.0438178	0.320277		GO:0000910	cytokinesis	0.0540541	0.00056918	0.244732		GO:0008150	biological_process	0.202609	7.01654e-06	0.278304		GO:0005739	mitochondrion	0.208511	0.00306164	0.251118		GO:0051726
13	GO:0048193	Golgi vesicle transport	0.0704225	8.7794e-05	0.279875		GO:0031399	regulation of protein modification process	0.00818182	0.0260848	0.272109								GO:0007010	cytoskeleton organization	0.114155	1.69345e-06	0.261303		GO:0030533	triplet codon-amino acid adaptor activity	0	2.12145e-06	0.372544		GO:0016197	endosomal transport	0.0540541	0.00140389	0.246254		GO:0009451	RNA modification	0.0145817	0.00999142	0.232635		GO:0012505	endomembrane system	0.165957	0.0356639	0.248965		GO:0042273
14	GO:0016050	vesicle organization	0.0422535	9.35279e-05	0.267971		GO:0015931	nucleobase-containing compound transport	0.0118182	0.0282763	0.27717								GO:0006629	lipid metabolic process	0.118721	1.75999e-06	0.264652		GO:0003723	RNA binding	0.0560976	3.73304e-06	0.389133		GO:0016570	histone modification	0.0540541	0.00285009	0.25958		GO:0016020	membrane	0.295472	7.54992e-06	0.26561		GO:0005634	nucleus	0.262411	0.0161989	0.258336		GO:0006974
15	GO:0008213	protein alkylation	0.0316901	0.000157002	0.262091		GO:0016197	endosomal transport	0.00727273	0.0287751	0.271192								GO:0006397	mRNA processing	0.0639269	1.8691e-06	0.256427		GO:0030555	RNA modification guide activity	0	0.00027289	0.350365		GO:0006605	protein targeting	0.101351	0.00350492	0.260338		GO:0005737	cytoplasm	0.685342	7.72648e-06	0.290258		GO:0005694	chromosome	0.0368794	0.0246957	0.239334		GO:0051169
16	GO:0006281	DNA repair	0.0809859	0.000183657	0.293505		GO:0005773	vacuole	0.0972727	3.30082e-05	0.215727								GO:0006366	transcription by RNA polymerase II	0.16895	1.99436e-06	0.272705		GO:0019843	rRNA binding	0.00365854	0.00203663	0.355915		GO:0061025	membrane fusion	0.0405405	0.00543911	0.243019		GO:0005739	mitochondrion	0.198005	0.00163452	0.25891		GO:0005730	nucleolus	0.0312057	0.0402916	0.237862		GO:0006629
17	GO:0006629	lipid metabolic process	0.0915493	0.000209896	0.286803		GO:0005777	peroxisome	0.02	0.00381135	0.204413								GO:0070925	organelle assembly	0.0547945	2.6149e-06	0.253276		GO:0005085	guanyl-nucleotide exchange factor activity	0	0.00523267	0.267478		GO:0006366	transcription by RNA polymerase II	0.128378	0.00790357	0.266879		GO:0005783	endoplasmic reticulum	0.109747	0.00249442	0.248588		GO:0022857	transmembrane transporter activity	0.0638298	0.0182043	0.213527		GO:0006397
18	GO:0051726	regulation of cell cycle	0.0774648	0.000240427	0.282939		GO:0005576	extracellular region	0.01	0.00576718	0.200357								GO:0000278	mitotic cell cycle	0.116438	2.79017e-06	0.266087								GO:0051049	regulation of transport	0.0405405	0.00932666	0.244228		GO:0012505	endomembrane system	0.165771	0.00310572	0.25575		GO:0016301	kinase activity	0.0411348	0.0298427	0.211043		GO:0006401
19	GO:0048285	organelle fission	0.0915493	0.000257622	0.287136		GO:0005737	cytoplasm	0.65	0.00983196	0.238799								GO:0007114	cell budding	0.0319635	9.35262e-06	0.242871								GO:0070647	protein modification by small protein conjugation or removal	0.0608108	0.0101007	0.252331		GO:0005740	mitochondrial envelope	0.0675365	0.00333054	0.24116		GO:0008233	peptidase activity	0.022695	0.0374992	0.207775		GO:0033043
20	GO:0007010	cytoskeleton organization	0.0774648	0.000294223	0.283274		GO:0016020	membrane	0.272727	0.0106506	0.227636								GO:0031399	regulation of protein modification process	0.0456621	1.47213e-05	0.250712								GO:0048284	organelle fusion	0.0405405	0.0115736	0.244732		GO:0005840	ribosome	0.066769	0.00689293	0.241336		GO:0030533	triplet codon-amino acid adaptor activity	0	1.67651e-06	0.278033		GO:0042274
21	GO:0006605	protein targeting	0.0915493	0.000356111	0.287572		GO:0005575	cellular_component	0.142727	8.45809e-05	0.243794								GO:0006486	protein glycosylation	0.0319635	2.12874e-05	0.243633								GO:0009408	response to heat	0.0337838	0.0195463	0.24259		GO:0005777	peroxisome	0.0176516	0.0121285	0.225112		GO:0003723	RNA binding	0.0539007	2.68427e-06	0.287539		GO:0048193
22	GO:0006354	DNA-templated transcription, elongation	0.0422535	0.000528929	0.270309		GO:0016491	oxidoreductase activity	0.0536364	0.0198318	0.200441								GO:0006354	DNA-templated transcription, elongation	0.0410959	2.61359e-05	0.249002								GO:0006401	RNA catabolic process	0.0472973	0.022356	0.249244		GO:0005938	cell cortex	0.028396	0.0438187	0.235267		GO:0030555	RNA modification guide activity	0	0.00108147	0.264169		GO:0006352
23	GO:0001403	invasive growth in response to glucose limitation	0.0316901	0.00057215	0.26405		GO:0030533	triplet codon-amino acid adaptor activity	0	2.98871e-06	0.254726								GO:0006897	endocytosis	0.0410959	3.02072e-05	0.249131								GO:0070925	organelle assembly	0.0472973	0.024937	0.249512		GO:0005773	vacuole	0.0798158	0.0445128	0.244776		GO:0019843	rRNA binding	0.00425532	0.00879197	0.267719		GO:0008380
24	GO:0051603	proteolysis involved in cellular protein catabolic process	0.0704225	0.000585048	0.281756		GO:0003723	RNA binding	0.0536364	3.97357e-06	0.262513								GO:0071554	cell wall organization or biogenesis	0.0639269	3.91608e-05	0.258594								GO:0008033	tRNA processing	0.0405405	0.0287049	0.247009		GO:0005933	cellular bud	0.0437452	0.0451782	0.236546		GO:0005085	guanyl-nucleotide exchange factor activity	0	0.0130344	0.204911		GO:0006364
25	GO:0008380	RNA splicing	0.0528169	0.00071759	0.275729		GO:0030555	RNA modification guide activity	0	9.32999e-06	0.24331								GO:0070647	protein modification by small protein conjugation or removal	0.0570776	6.58239e-05	0.256427								GO:0006468	protein phosphorylation	0.0608108	0.0391584	0.254204		GO:0005575	cellular_component	0.115119	5.40051e-06	0.297953								GO:0006413
26	GO:0008033	tRNA processing	0.0422535	0.00150933	0.271866		GO:0008092	cytoskeletal protein binding	0.00181818	0.00200898	0.195153								GO:0048308	organelle inheritance	0.0296804	6.67434e-05	0.243257								GO:0008150	biological_process	0.0135135	1.42176e-06	0.322299		GO:0016491	oxidoreductase activity	0.056792	0.00135148	0.196923								GO:0006470
27	GO:0006353	DNA-templated transcription, termination	0.0246479	0.00160024	0.260357		GO:0019843	rRNA binding	0.00636364	0.00991476	0.246237								GO:0051603	proteolysis involved in cellular protein catabolic process	0.06621	8.23399e-05	0.259862								GO:0006414	translational elongation	0.00675676	0.0107316	0.261404		GO:0016791	phosphatase activity	0.0222563	0.0050538	0.205465								GO:0016197
28	GO:0006401	RNA catabolic process	0.0457746	0.00268145	0.274499		GO:0003924	GTPase activity	0.00363636	0.0387031	0.194953								GO:0006260	DNA replication	0.0479452	0.000135756	0.253667								GO:0055085	transmembrane transport	0	0.0172506	0.256407		GO:0003677	DNA binding	0.0706063	0.0113303	0.199151								GO:0042221
29	GO:0033043	regulation of organelle organization	0.0704225	0.00293274	0.283928		GO:0019899	enzyme binding	0.00454545	0.0499103	0.197033								GO:0016197	endosomal transport	0.0388128	0.000176795	0.249634								GO:0005794	Golgi apparatus	0.155405	8.55994e-07	0.194238		GO:0016301	kinase activity	0.038373	0.011895	0.194573								GO:0007010
30	GO:0061025	membrane fusion	0.0316901	0.00355946	0.267164														GO:0018193	peptidyl-amino acid modification	0.0502283	0.000218358	0.254789								GO:0005783	endoplasmic reticulum	0.256757	1.19645e-06	0.204445		GO:0016787	hydrolase activity	0.135073	0.0432344	0.219992								GO:0070647
31	GO:0032200	telomere organization	0.0316901	0.00424687	0.267492														GO:0006352	DNA-templated transcription, initiation	0.0296804	0.000460768	0.245377								GO:0012505	endomembrane system	0.432432	1.61998e-06	0.209611		GO:0030555	RNA modification guide activity	0	1.37998e-06	0.229181								GO:0000910
32	GO:0006352	DNA-templated transcription, initiation	0.028169	0.00867572	0.266487														GO:0006997	nucleus organization	0.0273973	0.000711777	0.244356								GO:0016020	membrane	0.425676	2.31281e-06	0.216733		GO:0030533	triplet codon-amino acid adaptor activity	0	2.07092e-06	0.242349								GO:0006354
33	GO:0007114	cell budding	0.0246479	0.00891482	0.263845														GO:0051726	regulation of cell cycle	0.0639269	0.000814676	0.260985								GO:0005737	cytoplasm	0.797297	3.28183e-06	0.234396		GO:0003723	RNA binding	0.0613968	4.04785e-06	0.252507								GO:0051052
34	GO:0007033	vacuole organization	0.0316901	0.00937008	0.269036														GO:0008213	protein alkylation	0.0228311	0.000914655	0.241208								GO:0030427	site of polarized growth	0.121622	9.20187e-06	0.196455		GO:0019843	rRNA binding	0.00306984	1.15399e-05	0.232448								GO:0051049
35	GO:0043144	snoRNA processing	0.0211268	0.00945769	0.260875														GO:0009408	response to heat	0.0273973	0.00178712	0.24554								GO:0031410	cytoplasmic vesicle	0.114865	9.42895e-06	0.195629		GO:0003674	molecular_function	0.345357	0.0215616	0.226036								GO:0006887
36	GO:0048284	organelle fusion	0.0316901	0.0100659	0.269183														GO:0006281	DNA repair	0.0639269	0.00188138	0.268983								GO:0005938	cell cortex	0.0810811	6.07792e-05	0.194628														GO:0006417
37	GO:0051052	regulation of DNA metabolic process	0.0352113	0.0116482	0.271616														GO:0006974	cellular response to DNA damage stimulus	0.0730594	0.00317224	0.271993								GO:0005933	cellular bud	0.101351	0.000165921	0.195766														GO:0043543
38	GO:0006486	protein glycosylation	0.0246479	0.0127191	0.264648														GO:0008380	RNA splicing	0.0410959	0.00468966	0.254144								GO:0005856	cytoskeleton	0.0810811	0.00106255	0.194277														GO:0006457
39	GO:0006468	protein phosphorylation	0.0528169	0.0168577	0.280343														GO:0006353	DNA-templated transcription, termination	0.0182648	0.0047623	0.239564								GO:0005694	chromosome	0.108108	0.00966006	0.199854														GO:0006414
40	GO:0043543	protein acylation	0.0246479	0.0175759	0.265411														GO:0051052	regulation of DNA metabolic process	0.0319635	0.00776855	0.250242								GO:0005634	nucleus	0.391892	0.0195784	0.219986														GO:0008150
41	GO:0009408	response to heat	0.0246479	0.0289992	0.266659														GO:0000902	cell morphogenesis	0.0136986	0.00834908	0.235472								GO:0005575	cellular_component	0.00675676	1.5687e-06	0.240377														GO:0005694
42	GO:0048308	organelle inheritance	0.0211268	0.0352254	0.264252														GO:0006887	exocytosis	0.0182648	0.0106798	0.240985								GO:0016757	transferase activity, transferring glycosyl groups	0.0878378	7.13132e-07	0.17445														GO:0012505
43	GO:0007059	chromosome segregation	0.0492958	0.0475707	0.280801														GO:0033043	regulation of organelle organization	0.0593607	0.0107502	0.261923								GO:0008092	cytoskeletal protein binding	0.0540541	7.76972e-05	0.163107														GO:0005634
44	GO:0008150	biological_process	0.0176056	3.08149e-06	0.362355														GO:0007059	chromosome segregation	0.0502283	0.0118213	0.258955								GO:0032182	ubiquitin-like protein binding	0.0405405	0.000268039	0.161675														GO:0005737
45	GO:0006414	translational elongation	0.00704225	0.000172214	0.28883														GO:0006457	protein folding	0.0273973	0.0175895	0.248742								GO:0016740	transferase activity	0.216216	0.00031032	0.184339														GO:0005783
46	GO:0032543	mitochondrial translation	0	0.00216627	0.277874														GO:0043543	protein acylation	0.0205479	0.0216383	0.244356								GO:0030234	enzyme regulator activity	0.0945946	0.00041542	0.16796														GO:0005933
47	GO:0005694	chromosome	0.151408	7.70043e-07	0.182629														GO:0051169	nuclear transport	0.043379	0.0286835	0.25731								GO:0008289	lipid binding	0.0472973	0.00725184	0.164734														GO:0030427
48	GO:0005634	nucleus	0.485915	2.5409e-06	0.195769														GO:0032200	telomere organization	0.0228311	0.0303038	0.24633								GO:0043167	ion binding	0.0675676	0.0075888	0.167099														GO:0005856
49	GO:0012505	endomembrane system	0.242958	4.41659e-06	0.189076														GO:0048285	organelle fission	0.0639269	0.0393207	0.264968								GO:0005085	guanyl-nucleotide exchange factor activity	0.027027	0.0164167	0.161885														GO:0005840
50	GO:0031410	cytoplasmic vesicle	0.0739437	0.000654043	0.179798														GO:0051049	regulation of transport	0.0228311	0.0442523	0.24737								GO:0003682	chromatin binding	0.0405405	0.0310276	0.164907														GO:0016020
51	GO:0005856	cytoskeleton	0.0633803	0.00148045	0.178888														GO:0042221	response to chemical	0.086758	0.0454336	0.271394								GO:0003674	molecular_function	0.195946	4.30276e-06	0.188626														GO:0005740
52	GO:0005794	Golgi apparatus	0.0598592	0.00319964	0.178861														GO:0006401	RNA catabolic process	0.0319635	0.0468065	0.252977								GO:0030533	triplet codon-amino acid adaptor activity	0	0.00315727	0.169084														GO:0005575
53	GO:0005783	endoplasmic reticulum	0.137324	0.00529706	0.185679														GO:0006414	translational elongation	0.00684932	2.14358e-06	0.266576								GO:0003735	structural constituent of ribosome	0	0.0169274	0.167902														GO:0005773
54	GO:0005938	cell cortex	0.0457746	0.00901341	0.177324														GO:0008150	biological_process	0.0182648	3.47544e-06	0.33705																										GO:0003677
55	GO:0030427	site of polarized growth	0.0633803	0.0257732	0.180354														GO:0032543	mitochondrial translation	0.00684932	0.0143613	0.256179																										GO:0005198
56	GO:0005933	cellular bud	0.0598592	0.029554	0.17989														GO:0002181	cytoplasmic translation	0.00913242	0.0194619	0.257232																										GO:0003735
57	GO:0005575	cellular_component	0.0140845	2.35172e-06	0.208055														GO:0055086	nucleobase-containing small molecule metabolic process	0.0114155	0.0257328	0.258594																										GO:0016887
58	GO:0005739	mitochondrion	0.0915493	0.000256807	0.190564														GO:0006520	cellular amino acid metabolic process	0.0114155	0.0258409	0.258667																										GO:0003682
59	GO:0005740	mitochondrial envelope	0.0176056	0.00573531	0.182119														GO:0055085	transmembrane transport	0.0159817	0.0395589	0.260985																										GO:0003729
60	GO:0016740	transferase activity	0.197183	2.05537e-05	0.185633														GO:0005794	Golgi apparatus	0.107306	5.86194e-07	0.161972																										GO:0008134
61	GO:0003682	chromatin binding	0.0492958	0.000148302	0.163133														GO:0005856	cytoskeleton	0.0913242	6.58099e-07	0.161997																										GO:0016740
62	GO:0008092	cytoskeletal protein binding	0.0352113	0.000339903	0.16162														GO:0005933	cellular bud	0.0844749	8.68799e-07	0.162973																										GO:0043167
63	GO:0005085	guanyl-nucleotide exchange factor activity	0.028169	0.000468627	0.160591														GO:0005938	cell cortex	0.0730594	1.0985e-06	0.161919																										GO:0016787
64	GO:0032182	ubiquitin-like protein binding	0.0246479	0.00160024	0.160415														GO:0030427	site of polarized growth	0.10274	1.41834e-06	0.163425																										GO:0005085
65	GO:0000988	transcription factor activity, protein binding	0.0422535	0.00447738	0.163487														GO:0031410	cytoplasmic vesicle	0.0821918	1.56007e-06	0.162884																										GO:0008135
66	GO:0016757	transferase activity, transferring glycosyl groups	0.0352113	0.00551311	0.17581														GO:0005694	chromosome	0.13242	2.24964e-06	0.165652																										GO:0000988
67	GO:0008168	methyltransferase activity	0.0316901	0.0108002	0.175555														GO:0005783	endoplasmic reticulum	0.173516	3.10121e-06	0.168657																										GO:0030234
68	GO:0008289	lipid binding	0.0352113	0.0109381	0.162988														GO:0012505	endomembrane system	0.305936	3.21812e-06	0.172038																										GO:0003924
69	GO:0005198	structural molecule activity	0.084507	0.0118775	0.167277														GO:0005634	nucleus	0.452055	3.66923e-06	0.178833																										GO:0030533
70	GO:0016853	isomerase activity	0.0211268	0.0327722	0.161263														GO:0016020	membrane	0.351598	3.81046e-06	0.176701																										GO:0030555
71	GO:0003674	molecular_function	0.197183	3.33369e-06	0.183435														GO:0005737	cytoplasm	0.712329	1.62504e-05	0.188012																										GO:0003674
72	GO:0030533	triplet codon-amino acid adaptor activity	0	6.8412e-06	0.166641														GO:0005815	microtubule organizing center	0.0251142	0.00550105	0.157405																										GO:0003723
73	GO:0022857	transmembrane transporter activity	0.00352113	3.43532e-05	0.166912														GO:0005575	cellular_component	0.0136986	4.24933e-06	0.192413																										GO:0022857
74																			GO:0005840	ribosome	0.0251142	0.00747186	0.165234
75																			GO:0005739	mitochondrion	0.127854	0.0217308	0.173531
76																			GO:0008092	cytoskeletal protein binding	0.0388128	4.74675e-07	0.154854
77																			GO:0043167	ion binding	0.0753425	8.08672e-07	0.159009
78																			GO:0032182	ubiquitin-like protein binding	0.0296804	1.25611e-06	0.153356
79																			GO:0016740	transferase activity	0.210046	2.30308e-06	0.182553
80																			GO:0008289	lipid binding	0.0456621	7.15216e-06	0.156551
81																			GO:0003682	chromatin binding	0.0456621	1.47213e-05	0.15673
82																			GO:0016757	transferase activity, transferring glycosyl groups	0.0410959	2.25611e-05	0.170093
83																			GO:0030234	enzyme regulator activity	0.0730594	2.41709e-05	0.159903
84																			GO:0000988	transcription factor activity, protein binding	0.0456621	7.73537e-05	0.157169
85																			GO:0005085	guanyl-nucleotide exchange factor activity	0.0251142	9.46446e-05	0.16128
86																			GO:0019899	enzyme binding	0.0319635	0.000104936	0.164608
87																			GO:0051082	unfolded protein binding	0.0273973	0.00122578	0.155009
88																			GO:0003729	mRNA binding	0.0479452	0.00352954	0.168329
89																			GO:0008565	protein transporter activity	0.0205479	0.00405439	0.153917
90																			GO:0003924	GTPase activity	0.0228311	0.00550407	0.154638
91																			GO:0042393	histone binding	0.0159817	0.0131009	0.153202
92																			GO:0008168	methyltransferase activity	0.0251142	0.0279926	0.169779
93																			GO:0016779	nucleotidyltransferase activity	0.0228311	0.0288897	0.169035
94																			GO:0030533	triplet codon-amino acid adaptor activity	0	1.91212e-06	0.171139
95																			GO:0003674	molecular_function	0.164384	4.31133e-06	0.183039
96																			GO:0022857	transmembrane transporter activity	0.0114155	7.78484e-05	0.161402
97																			GO:0003735	structural constituent of ribosome	0.00913242	0.00211077	0.159843
98																			GO:0016491	oxidoreductase activity	0.0159817	0.0055462	0.160783
99																			GO:0030555	RNA modification guide activity	0	0.0232916	0.164349
[truncated: 59 more columns]

## Sheet: ECC
	S288C_HMG2_GO_id	S288C_HMG2_GO_id_name	S288C_HMG2_Coverage	S288C_HMG2_P_val	S288C_HMG2_Uniqueness		S288C_HMG1_GO_id	S288C_HMG1_GO_id_name	S288C_HMG1_Coverage	S288C_HMG1_P_val	S288C_HMG1_Uniqueness		S288C_CERI_GO_id	S288C_CERI_GO_id_name	S288C_CERI_Coverage	S288C_CERI_P_val	S288C_CERI_Uniqueness		S288C_ATOR_GO_id	S288C_ATOR_GO_id_name	S288C_ATOR_Coverage	S288C_ATOR_P_val	S288C_ATOR_Uniqueness		S288C_ARV1_GO_id	S288C_ARV1_GO_id_name	S288C_ARV1_Coverage	S288C_ARV1_P_val	S288C_ARV1_Uniqueness		YPS606_ATOR_GO_id	YPS606_ATOR_GO_id_name	YPS606_ATOR_Coverage	YPS606_ATOR_P_val	YPS606_ATOR_Uniqueness		YPS606_HMG2_GO_id	YPS606_HMG2_GO_id_name	YPS606_HMG2_Coverage	YPS606_HMG2_P_val	YPS606_HMG2_Uniqueness		YPS606_CERI_GO_id	YPS606_CERI_GO_id_name	YPS606_CERI_Coverage	YPS606_CERI_P_val	YPS606_CERI_Uniqueness		YPS606_ARV1_GO_id
0	GO:0016570	histone modification	0.0774648	6.25199e-07	0.281271		GO:0005975	carbohydrate metabolic process	0.0427273	0.00290463	0.278798		GO:0006470	protein dephosphorylation	1	0.00733533	0.681511		GO:0006497	protein lipidation	0.0388128	3.26242e-07	0.240055		GO:0007031	peroxisome organization	0.0207317	2.93675e-05	0.251432		GO:0006497	protein lipidation	0.0675676	3.1655e-07	0.237682		GO:0007031	peroxisome organization	0.0153492	0.00037998	0.222903		GO:0051604	protein maturation	0.0170213	0.0047996	0.239123		GO:0007059
1	GO:0000278	mitotic cell cycle	0.123239	7.53905e-07	0.288315		GO:0007031	peroxisome organization	0.0136364	0.0102729	0.264014		GO:0006997	nucleus organization	1	0.00988024	0.683136		GO:0016050	vesicle organization	0.0570776	3.79186e-07	0.246785		GO:0051321	meiotic cell cycle	0.0573171	0.0153	0.258337		GO:0048193	Golgi vesicle transport	0.162162	4.77637e-07	0.253806		GO:0007124	pseudohyphal growth	0.018419	0.00407406	0.225749		GO:0055085	transmembrane transport	0.0524823	0.00547988	0.250264		GO:0006260
2	GO:0070647	protein modification by small protein conjugation or removal	0.0809859	1.20692e-06	0.278136		GO:0042594	response to starvation	0.0145455	0.0153197	0.265093		GO:0006629	lipid metabolic process	1	0.0443114	0.690079		GO:0000910	cytokinesis	0.0547945	3.93781e-07	0.247934		GO:0043934	sporulation	0.0292683	0.0458769	0.255316		GO:0006629	lipid metabolic process	0.168919	9.01429e-07	0.259685		GO:0006869	lipid transport	0.0168841	0.00718761	0.225118		GO:0007005	mitochondrion organization	0.0822695	0.0160877	0.255507		GO:0002181
3	GO:0006497	protein lipidation	0.0387324	1.23249e-06	0.260875		GO:0032787	monocarboxylic acid metabolic process	0.0290909	0.026184	0.274702		GO:0016791	phosphatase activity	1	0.0142216	0.579247		GO:0048284	organelle fusion	0.0479452	3.93781e-07	0.247934		GO:0006414	translational elongation	0.00487805	1.91746e-06	0.258975		GO:0006486	protein glycosylation	0.0608108	5.33944e-06	0.240884		GO:0051049	regulation of transport	0.019954	0.00744966	0.226806		GO:0051049	regulation of transport	0.0212766	0.0289952	0.24248		GO:0000278
4	GO:0006325	chromatin organization	0.158451	1.47186e-06	0.296797		GO:0043934	sporulation	0.0281818	0.0344442	0.274537								GO:0006360	transcription by RNA polymerase I	0.0388128	5.97086e-07	0.244704		GO:0009451	RNA modification	0.0134146	0.0311198	0.25621		GO:0016050	vesicle organization	0.0675676	7.06448e-06	0.243704		GO:0006873	cellular ion homeostasis	0.0276285	0.00831472	0.230094		GO:0043934	sporulation	0.0312057	0.0318727	0.246063		GO:0042255
5	GO:0006366	transcription by RNA polymerase II	0.169014	1.7206e-06	0.295285		GO:0006470	protein dephosphorylation	0.0118182	0.0490612	0.263823								GO:0061025	membrane fusion	0.0456621	6.62667e-07	0.246019		GO:0005777	peroxisome	0.0231707	0.00103823	0.266408		GO:0006325	chromatin organization	0.135135	1.06319e-05	0.272755		GO:0070925	organelle assembly	0.028396	0.0105497	0.230541		GO:0006811	ion transport	0.0524823	0.0371139	0.251253		GO:0051603
6	GO:0006397	mRNA processing	0.0739437	4.54364e-06	0.278136		GO:0006414	translational elongation	0.00181818	3.18676e-06	0.285541								GO:0048193	Golgi vesicle transport	0.123288	7.19071e-07	0.258077		GO:0005739	mitochondrion	0.206098	0.00252031	0.292376		GO:0007033	vacuole organization	0.0675676	1.49637e-05	0.244608		GO:0006470	protein dephosphorylation	0.0122794	0.0167025	0.222762		GO:0006414	translational elongation	0.0070922	1.44706e-06	0.25336		GO:0006325
7	GO:0031399	regulation of protein modification process	0.056338	9.06442e-06	0.272112		GO:0006397	mRNA processing	0.0109091	0.000919581	0.276962								GO:0006325	chromatin organization	0.136986	1.1896e-06	0.272297		GO:0005740	mitochondrial envelope	0.0707317	0.00874003	0.278921		GO:0007010	cytoskeleton organization	0.108108	3.92877e-05	0.256691		GO:0007005	mitochondrion organization	0.0736761	0.0299535	0.241406		GO:0006325	chromatin organization	0.022695	0.00159384	0.252928		GO:0048285
8	GO:0023052	signaling	0.0880282	1.7614e-05	0.283734		GO:0006497	protein lipidation	0.000909091	0.00716686	0.263029								GO:0023052	signaling	0.0890411	1.19946e-06	0.261739		GO:0005634	nucleus	0.332927	0.0497412	0.300415		GO:0023052	signaling	0.108108	5.58602e-05	0.257081		GO:0006811	ion transport	0.0475825	0.0368607	0.236524		GO:0006310	DNA recombination	0.0113475	0.00844626	0.248105		GO:0070925
9	GO:0006974	cellular response to DNA damage stimulus	0.0985915	3.05495e-05	0.296677		GO:0006354	DNA-templated transcription, elongation	0.00545455	0.00740255	0.270655								GO:0006468	protein phosphorylation	0.0730594	1.4334e-06	0.258521		GO:0005575	cellular_component	0.156098	0.0287899	0.314695		GO:0007114	cell budding	0.0472973	0.000207203	0.240202		GO:0006468	protein phosphorylation	0.0368381	0.0425083	0.233853		GO:0006352	DNA-templated transcription, initiation	0.00283688	0.0474513	0.241317		GO:0006366
10	GO:0018193	peptidyl-amino acid modification	0.0633803	3.63644e-05	0.276409		GO:0048193	Golgi vesicle transport	0.0154545	0.00876672	0.27836								GO:0007033	vacuole organization	0.0456621	1.48251e-06	0.247795		GO:0016301	kinase activity	0.0463415	0.00140765	0.278411		GO:0006897	endocytosis	0.0608108	0.000217275	0.245803		GO:0006979	response to oxidative stress	0.0214889	0.0440712	0.228471		GO:0005740	mitochondrial envelope	0.0808511	0.000283534	0.238557		GO:0006605
11	GO:0006260	DNA replication	0.0598592	4.31934e-05	0.275227		GO:0008150	biological_process	0.226364	0.0123835	0.338728								GO:0006605	protein targeting	0.100457	1.5988e-06	0.265382		GO:0016491	oxidoreductase activity	0.054878	0.0304883	0.281895		GO:0071554	cell wall organization or biogenesis	0.0878378	0.000274845	0.254269		GO:0006414	translational elongation	0.00537222	2.42437e-06	0.238925		GO:0016020	membrane	0.29078	0.00167655	0.255523		GO:0006281
12	GO:0006360	transcription by RNA polymerase I	0.0387324	8.11108e-05	0.265778		GO:0032543	mitochondrial translation	0.0136364	0.01381	0.276751								GO:0016570	histone modification	0.0525114	1.66887e-06	0.257565		GO:0003674	molecular_function	0.406098	0.0438178	0.320277		GO:0000910	cytokinesis	0.0540541	0.00056918	0.244732		GO:0008150	biological_process	0.202609	7.01654e-06	0.278304		GO:0005739	mitochondrion	0.208511	0.00306164	0.251118		GO:0051726
13	GO:0048193	Golgi vesicle transport	0.0704225	8.7794e-05	0.279875		GO:0031399	regulation of protein modification process	0.00818182	0.0260848	0.272109								GO:0007010	cytoskeleton organization	0.114155	1.69345e-06	0.261303		GO:0030533	triplet codon-amino acid adaptor activity	0	2.12145e-06	0.372544		GO:0016197	endosomal transport	0.0540541	0.00140389	0.246254		GO:0009451	RNA modification	0.0145817	0.00999142	0.232635		GO:0012505	endomembrane system	0.165957	0.0356639	0.248965		GO:0042273
14	GO:0016050	vesicle organization	0.0422535	9.35279e-05	0.267971		GO:0015931	nucleobase-containing compound transport	0.0118182	0.0282763	0.27717								GO:0006629	lipid metabolic process	0.118721	1.75999e-06	0.264652		GO:0003723	RNA binding	0.0560976	3.73304e-06	0.389133		GO:0016570	histone modification	0.0540541	0.00285009	0.25958		GO:0016020	membrane	0.295472	7.54992e-06	0.26561		GO:0005634	nucleus	0.262411	0.0161989	0.258336		GO:0006974
15	GO:0008213	protein alkylation	0.0316901	0.000157002	0.262091		GO:0016197	endosomal transport	0.00727273	0.0287751	0.271192								GO:0006397	mRNA processing	0.0639269	1.8691e-06	0.256427		GO:0030555	RNA modification guide activity	0	0.00027289	0.350365		GO:0006605	protein targeting	0.101351	0.00350492	0.260338		GO:0005737	cytoplasm	0.685342	7.72648e-06	0.290258		GO:0005694	chromosome	0.0368794	0.0246957	0.239334		GO:0051169
16	GO:0006281	DNA repair	0.0809859	0.000183657	0.293505		GO:0005773	vacuole	0.0972727	3.30082e-05	0.215727								GO:0006366	transcription by RNA polymerase II	0.16895	1.99436e-06	0.272705		GO:0019843	rRNA binding	0.00365854	0.00203663	0.355915		GO:0061025	membrane fusion	0.0405405	0.00543911	0.243019		GO:0005739	mitochondrion	0.198005	0.00163452	0.25891		GO:0005730	nucleolus	0.0312057	0.0402916	0.237862		GO:0006629
17	GO:0006629	lipid metabolic process	0.0915493	0.000209896	0.286803		GO:0005777	peroxisome	0.02	0.00381135	0.204413								GO:0070925	organelle assembly	0.0547945	2.6149e-06	0.253276		GO:0005085	guanyl-nucleotide exchange factor activity	0	0.00523267	0.267478		GO:0006366	transcription by RNA polymerase II	0.128378	0.00790357	0.266879		GO:0005783	endoplasmic reticulum	0.109747	0.00249442	0.248588		GO:0022857	transmembrane transporter activity	0.0638298	0.0182043	0.213527		GO:0006397
18	GO:0051726	regulation of cell cycle	0.0774648	0.000240427	0.282939		GO:0005576	extracellular region	0.01	0.00576718	0.200357								GO:0000278	mitotic cell cycle	0.116438	2.79017e-06	0.266087								GO:0051049	regulation of transport	0.0405405	0.00932666	0.244228		GO:0012505	endomembrane system	0.165771	0.00310572	0.25575		GO:0016301	kinase activity	0.0411348	0.0298427	0.211043		GO:0006401
19	GO:0048285	organelle fission	0.0915493	0.000257622	0.287136		GO:0005737	cytoplasm	0.65	0.00983196	0.238799								GO:0007114	cell budding	0.0319635	9.35262e-06	0.242871								GO:0070647	protein modification by small protein conjugation or removal	0.0608108	0.0101007	0.252331		GO:0005740	mitochondrial envelope	0.0675365	0.00333054	0.24116		GO:0008233	peptidase activity	0.022695	0.0374992	0.207775		GO:0033043
20	GO:0007010	cytoskeleton organization	0.0774648	0.000294223	0.283274		GO:0016020	membrane	0.272727	0.0106506	0.227636								GO:0031399	regulation of protein modification process	0.0456621	1.47213e-05	0.250712								GO:0048284	organelle fusion	0.0405405	0.0115736	0.244732		GO:0005840	ribosome	0.066769	0.00689293	0.241336		GO:0030533	triplet codon-amino acid adaptor activity	0	1.67651e-06	0.278033		GO:0042274
21	GO:0006605	protein targeting	0.0915493	0.000356111	0.287572		GO:0005575	cellular_component	0.142727	8.45809e-05	0.243794								GO:0006486	protein glycosylation	0.0319635	2.12874e-05	0.243633								GO:0009408	response to heat	0.0337838	0.0195463	0.24259		GO:0005777	peroxisome	0.0176516	0.0121285	0.225112		GO:0003723	RNA binding	0.0539007	2.68427e-06	0.287539		GO:0048193
22	GO:0006354	DNA-templated transcription, elongation	0.0422535	0.000528929	0.270309		GO:0016491	oxidoreductase activity	0.0536364	0.0198318	0.200441								GO:0006354	DNA-templated transcription, elongation	0.0410959	2.61359e-05	0.249002								GO:0006401	RNA catabolic process	0.0472973	0.022356	0.249244		GO:0005938	cell cortex	0.028396	0.0438187	0.235267		GO:0030555	RNA modification guide activity	0	0.00108147	0.264169		GO:0006352
23	GO:0001403	invasive growth in response to glucose limitation	0.0316901	0.00057215	0.26405		GO:0030533	triplet codon-amino acid adaptor activity	0	2.98871e-06	0.254726								GO:0006897	endocytosis	0.0410959	3.02072e-05	0.249131								GO:0070925	organelle assembly	0.0472973	0.024937	0.249512		GO:0005773	vacuole	0.0798158	0.0445128	0.244776		GO:0019843	rRNA binding	0.00425532	0.00879197	0.267719		GO:0008380
24	GO:0051603	proteolysis involved in cellular protein catabolic process	0.0704225	0.000585048	0.281756		GO:0003723	RNA binding	0.0536364	3.97357e-06	0.262513								GO:0071554	cell wall organization or biogenesis	0.0639269	3.91608e-05	0.258594								GO:0008033	tRNA processing	0.0405405	0.0287049	0.247009		GO:0005933	cellular bud	0.0437452	0.0451782	0.236546		GO:0005085	guanyl-nucleotide exchange factor activity	0	0.0130344	0.204911		GO:0006364
25	GO:0008380	RNA splicing	0.0528169	0.00071759	0.275729		GO:0030555	RNA modification guide activity	0	9.32999e-06	0.24331								GO:0070647	protein modification by small protein conjugation or removal	0.0570776	6.58239e-05	0.256427								GO:0006468	protein phosphorylation	0.0608108	0.0391584	0.254204		GO:0005575	cellular_component	0.115119	5.40051e-06	0.297953								GO:0006413
26	GO:0008033	tRNA processing	0.0422535	0.00150933	0.271866		GO:0008092	cytoskeletal protein binding	0.00181818	0.00200898	0.195153								GO:0048308	organelle inheritance	0.0296804	6.67434e-05	0.243257								GO:0008150	biological_process	0.0135135	1.42176e-06	0.322299		GO:0016491	oxidoreductase activity	0.056792	0.00135148	0.196923								GO:0006470
27	GO:0006353	DNA-templated transcription, termination	0.0246479	0.00160024	0.260357		GO:0019843	rRNA binding	0.00636364	0.00991476	0.246237								GO:0051603	proteolysis involved in cellular protein catabolic process	0.06621	8.23399e-05	0.259862								GO:0006414	translational elongation	0.00675676	0.0107316	0.261404		GO:0016791	phosphatase activity	0.0222563	0.0050538	0.205465								GO:0016197
28	GO:0006401	RNA catabolic process	0.0457746	0.00268145	0.274499		GO:0003924	GTPase activity	0.00363636	0.0387031	0.194953								GO:0006260	DNA replication	0.0479452	0.000135756	0.253667								GO:0055085	transmembrane transport	0	0.0172506	0.256407		GO:0003677	DNA binding	0.0706063	0.0113303	0.199151								GO:0042221
29	GO:0033043	regulation of organelle organization	0.0704225	0.00293274	0.283928		GO:0019899	enzyme binding	0.00454545	0.0499103	0.197033								GO:0016197	endosomal transport	0.0388128	0.000176795	0.249634								GO:0005794	Golgi apparatus	0.155405	8.55994e-07	0.194238		GO:0016301	kinase activity	0.038373	0.011895	0.194573								GO:0007010
30	GO:0061025	membrane fusion	0.0316901	0.00355946	0.267164														GO:0018193	peptidyl-amino acid modification	0.0502283	0.000218358	0.254789								GO:0005783	endoplasmic reticulum	0.256757	1.19645e-06	0.204445		GO:0016787	hydrolase activity	0.135073	0.0432344	0.219992								GO:0070647
31	GO:0032200	telomere organization	0.0316901	0.00424687	0.267492														GO:0006352	DNA-templated transcription, initiation	0.0296804	0.000460768	0.245377								GO:0012505	endomembrane system	0.432432	1.61998e-06	0.209611		GO:0030555	RNA modification guide activity	0	1.37998e-06	0.229181								GO:0000910
32	GO:0006352	DNA-templated transcription, initiation	0.028169	0.00867572	0.266487														GO:0006997	nucleus organization	0.0273973	0.000711777	0.244356								GO:0016020	membrane	0.425676	2.31281e-06	0.216733		GO:0030533	triplet codon-amino acid adaptor activity	0	2.07092e-06	0.242349								GO:0006354
33	GO:0007114	cell budding	0.0246479	0.00891482	0.263845														GO:0051726	regulation of cell cycle	0.0639269	0.000814676	0.260985								GO:0005737	cytoplasm	0.797297	3.28183e-06	0.234396		GO:0003723	RNA binding	0.0613968	4.04785e-06	0.252507								GO:0051052
34	GO:0007033	vacuole organization	0.0316901	0.00937008	0.269036														GO:0008213	protein alkylation	0.0228311	0.000914655	0.241208								GO:0030427	site of polarized growth	0.121622	9.20187e-06	0.196455		GO:0019843	rRNA binding	0.00306984	1.15399e-05	0.232448								GO:0051049
35	GO:0043144	snoRNA processing	0.0211268	0.00945769	0.260875														GO:0009408	response to heat	0.0273973	0.00178712	0.24554								GO:0031410	cytoplasmic vesicle	0.114865	9.42895e-06	0.195629		GO:0003674	molecular_function	0.345357	0.0215616	0.226036								GO:0006887
36	GO:0048284	organelle fusion	0.0316901	0.0100659	0.269183														GO:0006281	DNA repair	0.0639269	0.00188138	0.268983								GO:0005938	cell cortex	0.0810811	6.07792e-05	0.194628														GO:0006417
37	GO:0051052	regulation of DNA metabolic process	0.0352113	0.0116482	0.271616														GO:0006974	cellular response to DNA damage stimulus	0.0730594	0.00317224	0.271993								GO:0005933	cellular bud	0.101351	0.000165921	0.195766														GO:0043543
38	GO:0006486	protein glycosylation	0.0246479	0.0127191	0.264648														GO:0008380	RNA splicing	0.0410959	0.00468966	0.254144								GO:0005856	cytoskeleton	0.0810811	0.00106255	0.194277														GO:0006457
39	GO:0006468	protein phosphorylation	0.0528169	0.0168577	0.280343														GO:0006353	DNA-templated transcription, termination	0.0182648	0.0047623	0.239564								GO:0005694	chromosome	0.108108	0.00966006	0.199854														GO:0006414
40	GO:0043543	protein acylation	0.0246479	0.0175759	0.265411														GO:0051052	regulation of DNA metabolic process	0.0319635	0.00776855	0.250242								GO:0005634	nucleus	0.391892	0.0195784	0.219986														GO:0008150
41	GO:0009408	response to heat	0.0246479	0.0289992	0.266659														GO:0000902	cell morphogenesis	0.0136986	0.00834908	0.235472								GO:0005575	cellular_component	0.00675676	1.5687e-06	0.240377														GO:0005694
42	GO:0048308	organelle inheritance	0.0211268	0.0352254	0.264252														GO:0006887	exocytosis	0.0182648	0.0106798	0.240985								GO:0016757	transferase activity, transferring glycosyl groups	0.0878378	7.13132e-07	0.17445														GO:0012505
43	GO:0007059	chromosome segregation	0.0492958	0.0475707	0.280801														GO:0033043	regulation of organelle organization	0.0593607	0.0107502	0.261923								GO:0008092	cytoskeletal protein binding	0.0540541	7.76972e-05	0.163107														GO:0005634
44	GO:0008150	biological_process	0.0176056	3.08149e-06	0.362355														GO:0007059	chromosome segregation	0.0502283	0.0118213	0.258955								GO:0032182	ubiquitin-like protein binding	0.0405405	0.000268039	0.161675														GO:0005737
45	GO:0006414	translational elongation	0.00704225	0.000172214	0.28883														GO:0006457	protein folding	0.0273973	0.0175895	0.248742								GO:0016740	transferase activity	0.216216	0.00031032	0.184339														GO:0005783
46	GO:0032543	mitochondrial translation	0	0.00216627	0.277874														GO:0043543	protein acylation	0.0205479	0.0216383	0.244356								GO:0030234	enzyme regulator activity	0.0945946	0.00041542	0.16796														GO:0005933
47	GO:0005694	chromosome	0.151408	7.70043e-07	0.182629														GO:0051169	nuclear transport	0.043379	0.0286835	0.25731								GO:0008289	lipid binding	0.0472973	0.00725184	0.164734														GO:0030427
48	GO:0005634	nucleus	0.485915	2.5409e-06	0.195769														GO:0032200	telomere organization	0.0228311	0.0303038	0.24633								GO:0043167	ion binding	0.0675676	0.0075888	0.167099														GO:0005856
49	GO:0012505	endomembrane system	0.242958	4.41659e-06	0.189076														GO:0048285	organelle fission	0.0639269	0.0393207	0.264968								GO:0005085	guanyl-nucleotide exchange factor activity	0.027027	0.0164167	0.161885														GO:0005840
50	GO:0031410	cytoplasmic vesicle	0.0739437	0.000654043	0.179798														GO:0051049	regulation of transport	0.0228311	0.0442523	0.24737								GO:0003682	chromatin binding	0.0405405	0.0310276	0.164907														GO:0016020
51	GO:0005856	cytoskeleton	0.0633803	0.00148045	0.178888														GO:0042221	response to chemical	0.086758	0.0454336	0.271394								GO:0003674	molecular_function	0.195946	4.30276e-06	0.188626														GO:0005740
52	GO:0005794	Golgi apparatus	0.0598592	0.00319964	0.178861														GO:0006401	RNA catabolic process	0.0319635	0.0468065	0.252977								GO:0030533	triplet codon-amino acid adaptor activity	0	0.00315727	0.169084														GO:0005575
53	GO:0005783	endoplasmic reticulum	0.137324	0.00529706	0.185679														GO:0006414	translational elongation	0.00684932	2.14358e-06	0.266576								GO:0003735	structural constituent of ribosome	0	0.0169274	0.167902														GO:0005773
54	GO:0005938	cell cortex	0.0457746	0.00901341	0.177324														GO:0008150	biological_process	0.0182648	3.47544e-06	0.33705																										GO:0003677
55	GO:0030427	site of polarized growth	0.0633803	0.0257732	0.180354														GO:0032543	mitochondrial translation	0.00684932	0.0143613	0.256179																										GO:0005198
56	GO:0005933	cellular bud	0.0598592	0.029554	0.17989														GO:0002181	cytoplasmic translation	0.00913242	0.0194619	0.257232																										GO:0003735
57	GO:0005575	cellular_component	0.0140845	2.35172e-06	0.208055														GO:0055086	nucleobase-containing small molecule metabolic process	0.0114155	0.0257328	0.258594																										GO:0016887
58	GO:0005739	mitochondrion	0.0915493	0.000256807	0.190564														GO:0006520	cellular amino acid metabolic process	0.0114155	0.0258409	0.258667																										GO:0003682
59	GO:0005740	mitochondrial envelope	0.0176056	0.00573531	0.182119														GO:0055085	transmembrane transport	0.0159817	0.0395589	0.260985																										GO:0003729
60	GO:0016740	transferase activity	0.197183	2.05537e-05	0.185633														GO:0005794	Golgi apparatus	0.107306	5.86194e-07	0.161972																										GO:0008134
61	GO:0003682	chromatin binding	0.0492958	0.000148302	0.163133														GO:0005856	cytoskeleton	0.0913242	6.58099e-07	0.161997																										GO:0016740
62	GO:0008092	cytoskeletal protein binding	0.0352113	0.000339903	0.16162														GO:0005933	cellular bud	0.0844749	8.68799e-07	0.162973																										GO:0043167
63	GO:0005085	guanyl-nucleotide exchange factor activity	0.028169	0.000468627	0.160591														GO:0005938	cell cortex	0.0730594	1.0985e-06	0.161919																										GO:0016787
64	GO:0032182	ubiquitin-like protein binding	0.0246479	0.00160024	0.160415														GO:0030427	site of polarized growth	0.10274	1.41834e-06	0.163425																										GO:0005085
65	GO:0000988	transcription factor activity, protein binding	0.0422535	0.00447738	0.163487														GO:0031410	cytoplasmic vesicle	0.0821918	1.56007e-06	0.162884																										GO:0008135
66	GO:0016757	transferase activity, transferring glycosyl groups	0.0352113	0.00551311	0.17581														GO:0005694	chromosome	0.13242	2.24964e-06	0.165652																										GO:0000988
67	GO:0008168	methyltransferase activity	0.0316901	0.0108002	0.175555														GO:0005783	endoplasmic reticulum	0.173516	3.10121e-06	0.168657																										GO:0030234
68	GO:0008289	lipid binding	0.0352113	0.0109381	0.162988														GO:0012505	endomembrane system	0.305936	3.21812e-06	0.172038																										GO:0003924
69	GO:0005198	structural molecule activity	0.084507	0.0118775	0.167277														GO:0005634	nucleus	0.452055	3.66923e-06	0.178833																										GO:0030533
70	GO:0016853	isomerase activity	0.0211268	0.0327722	0.161263														GO:0016020	membrane	0.351598	3.81046e-06	0.176701																										GO:0030555
71	GO:0003674	molecular_function	0.197183	3.33369e-06	0.183435														GO:0005737	cytoplasm	0.712329	1.62504e-05	0.188012																										GO:0003674
72	GO:0030533	triplet codon-amino acid adaptor activity	0	6.8412e-06	0.166641														GO:0005815	microtubule organizing center	0.0251142	0.00550105	0.157405																										GO:0003723
73	GO:0022857	transmembrane transporter activity	0.00352113	3.43532e-05	0.166912														GO:0005575	cellular_component	0.0136986	4.24933e-06	0.192413																										GO:0022857
74																			GO:0005840	ribosome	0.0251142	0.00747186	0.165234
75																			GO:0005739	mitochondrion	0.127854	0.0217308	0.173531
76																			GO:0008092	cytoskeletal protein binding	0.0388128	4.74675e-07	0.154854
77																			GO:0043167	ion binding	0.0753425	8.08672e-07	0.159009
78																			GO:0032182	ubiquitin-like protein binding	0.0296804	1.25611e-06	0.153356
79																			GO:0016740	transferase activity	0.210046	2.30308e-06	0.182553
80																			GO:0008289	lipid binding	0.0456621	7.15216e-06	0.156551
81																			GO:0003682	chromatin binding	0.0456621	1.47213e-05	0.15673
82																			GO:0016757	transferase activity, transferring glycosyl groups	0.0410959	2.25611e-05	0.170093
83																			GO:0030234	enzyme regulator activity	0.0730594	2.41709e-05	0.159903
84																			GO:0000988	transcription factor activity, protein binding	0.0456621	7.73537e-05	0.157169
85																			GO:0005085	guanyl-nucleotide exchange factor activity	0.0251142	9.46446e-05	0.16128
86																			GO:0019899	enzyme binding	0.0319635	0.000104936	0.164608
87																			GO:0051082	unfolded protein binding	0.0273973	0.00122578	0.155009
88																			GO:0003729	mRNA binding	0.0479452	0.00352954	0.168329
89																			GO:0008565	protein transporter activity	0.0205479	0.00405439	0.153917
90																			GO:0003924	GTPase activity	0.0228311	0.00550407	0.154638
91																			GO:0042393	histone binding	0.0159817	0.0131009	0.153202
92																			GO:0008168	methyltransferase activity	0.0251142	0.0279926	0.169779
93																			GO:0016779	nucleotidyltransferase activity	0.0228311	0.0288897	0.169035
94																			GO:0030533	triplet codon-amino acid adaptor activity	0	1.91212e-06	0.171139
95																			GO:0003674	molecular_function	0.164384	4.31133e-06	0.183039
96																			GO:0022857	transmembrane transporter activity	0.0114155	7.78484e-05	0.161402
97																			GO:0003735	structural constituent of ribosome	0.00913242	0.00211077	0.159843
98																			GO:0016491	oxidoreductase activity	0.0159817	0.0055462	0.160783
99																			GO:0030555	RNA modification guide activity	0	0.0232916	0.164349
[truncated: 59 more columns]
